# Supplementary material for: Genome-wide association study of serum liver enzymes implicates diverse metabolic and liver pathology
Source: Nat Commun. 2021 Feb 5;12:816. doi: 10.1038/s41467-020-20870-1 (PMC7865025; doi:10.1038/s41467-020-20870-1)
Supplement: Supplementary file 3 — Supplementary Data 1 [file 41467_2020_20870_MOESM3_ESM.xlsx]

## Sheet: Sheet1
Supplementary Data 1: Alleles increasing alanine aminotransferase at genome-wide significance: UK BioBank and BioBank Japan METAL analyses
CHR:POS	Variant	EA	OA	EAF_UK	EAF_Japan	Z score_meta	P_meta	P_UK	P_Japan	Novel locus	Gene annotation	Nearest coding genes
22:44324727	rs738409	G	C	0.22	0.45	37	5.03E-300	<1E-300	3.28E-62	FALSE	PNPLA3 (e)	PNPLA3
9:117146043	rs7041363	C	G	0.51	0.49	23.7	8.19E-124	1.05E-135	3.42E-34	FALSE	AKNA (i)	AKNA
10:101912064	rs2862954	T	C	0.5	0.96	22.7	3.33E-114	2.41E-194	6.67E-03	FALSE	ERLIN1 (e)	ERLIN1
8:126482077	rs2954021	A	G	0.49	0.45	18.4	2.36E-75	7.74E-90	3.03E-16	FALSE	TRIB1, LINC00861 (inter)	TRIB1, POU5F1B
19:19379549	rs58542926	T	C	0.075	0.076	17.9	1.17E-71	1.72E-106	9.20E-06	FALSE	TM6SF2 (e)	TM6SF2
4:88213808	rs6834314	A	G	0.72	0.66	17.6	5.23E-69	7.00E-80	1.70E-16	FALSE	KLHL8, MIR5705 (inter)	KLHL8, HSD17B13
4:146821410	rs4835265	A	C	0.16	0.36	16.7	1.99E-62	1.21E-84	3.24E-08	TRUE	ZNF827 (i)	ZNF827
11:93870338	rs7117339	C	T	0.88	0.95	15.6	6.77E-55	7.00E-80	3.45E-05	TRUE	PANX1 (i)	PANX1
1:16505320	rs1497406	G	A	0.58	0.79	15.6	1.35E-54	1.38E-79	4.07E-05	TRUE	EPHA2, ARHGEF19 (inter)	EPHA2, ARHGEF19
2:233520254	rs13395911	T	A	0.6	0.32	14.9	3.59E-50	1.44E-52	2.48E-16	TRUE	EFHD1 (i)	EFHD1
7:87074964	rs1468615	T	C	0.82	0.72	13.6	3.95E-42	2.89E-39	2.53E-18	TRUE	ABCB4 (i)	ABCB4
18:56086820	rs9959832	C	T	0.2	0.18	13	2.18E-38	4.55E-52	2.24E-05	TRUE	NEDD4L, MIR122 (inter)	NEDD4L, ALPK2
6:32583477	rs28383223	T	C	0.58	0.46	12.9	7.03E-38	1.64E-49	3.46E-06	TRUE	HLA-DRB1, HLA-DQA1 (inter)	HLA-DRB1, HLA-DQA1
19:45411941	rs429358	T	C	0.84	0.9	12.4	4.70E-35	7.16E-54	1.03E-02	TRUE	APOE (e)	APOE
8:9185146	rs2126259	T	C	0.1	0.01	12.2	4.54E-34	1.08E-50	3.68E-03	TRUE	LOC157273 (i)	PPP1R3B, TNKS
22:36545137	rs132642	T	A	0.83	0.99	12.2	5.72E-34	7.52E-57	1.39E-01	TRUE	APOL3 (UTR)	APOL3
1:220970028	rs2642438	G	A	0.7	0.83	11.7	1.43E-31	1.75E-52	1.37E-01	FALSE	MARC1 (e)	C1orf115, HLX
1:155106697	rs12904	G	A	0.59	0.091	11.5	1.11E-30	7.71E-46	7.30E-03	TRUE	EFNA1 (UTR)	EFNA1
10:113949664	rs10787429	T	C	0.27	0.23	11.5	1.17E-30	2.29E-33	2.44E-09	FALSE	GPAM, TECTB (inter)	GPAM, TECTB
3:135926622	rs645040	T	G	0.77	0.82	11.2	2.89E-29	6.24E-33	3.74E-08	TRUE	MSL2, PCCB (inter)	MSL2, PCCB
10:79660125	rs10430531	C	T	0.26	0.23	10.8	5.41E-27	9.06E-32	1.23E-06	TRUE	DLG5 (i)	DLG5
10:70985267	rs2394529	C	G	0.7	0.18	10.7	8.43E-27	1.19E-42	7.17E-02	TRUE	LOC101928994 (i)	HKDC1
2:169834370	rs72623176	A	G	0.039	0.33	10.7	8.71E-27	4.92E-14	1.22E-28	TRUE	ABCB11 (i)	ABCB11
12:111871141	rs4766462	A	T	0.79	0.19	10.7	1.30E-26	1.65E-28	1.43E-08	FALSE	SH2B3 (i)	SH2B3
8:145955007	rs2467663	T	C	0.66	0.31	10.3	4.63E-25	3.90E-41	1.63E-01	FALSE	ZNF251 (i)	ZNF251
9:136137065	rs687621	G	A	0.32	0.46	10.3	4.78E-25	1.47E-27	1.50E-07	TRUE	ABO (i)	ABO
12:122615964	rs11061602	T	G	0.52	0.47	10.3	5.47E-25	1.10E-32	2.42E-04	TRUE	MLXIP (i)	MLXIP
5:31021358	rs10075805	A	G	0.72	0.87	10.3	6.25E-25	1.51E-37	2.25E-02	TRUE	LOC105374704, CDH6 (inter)	CDH9, CDH6
17:79480686	rs11657440	C	T	0.42	0.086	10.3	6.96E-25	6.37E-30	8.86E-06	TRUE	ACTG1 (u)	ACTG1, FSCN2
11:5701074	rs11601507	A	C	0.068	0.053	10.1	6.68E-24	1.26E-29	4.67E-05	TRUE	TRIM5 (e)	TRIM5
3:149188162	rs78900599	A	G	0.93	0.9	9.86	6.55E-23	3.86E-23	1.15E-08	TRUE	TM4SF1-AS1, TM4SF4 (inter)	TM4SF1, TM4SF4
19:18221964	rs273507	C	A	0.29	0.13	9.82	9.39E-23	2.42E-32	6.76E-03	TRUE	MAST3 (i)	MAST3
4:77416627	rs12500824	A	G	0.35	0.48	9.78	1.32E-22	2.95E-19	3.02E-12	TRUE	SHROOM3 (i)	SHROOM3
3:12396588	rs4135247	G	A	0.43	0.53	9.63	5.82E-22	5.06E-30	2.62E-03	TRUE	PPARG (i)	PPARG
16:80497341	rs28650012	G	C	0.27	0.38	9.62	6.71E-22	8.63E-30	2.30E-03	TRUE	LOC102724084 (i)	MAF, DYNLRB2
17:65854602	rs55931203	T	C	0.19	0.65	9.42	4.44E-21	5.97E-22	1.81E-07	TRUE	BPTF (i)	BPTF
2:227112754	rs2943654	T	C	0.65	0.91	9.25	2.17E-20	2.59E-34	3.39E-01	TRUE	LOC646736, MIR5702 (inter)	NYAP2, IRS1
7:28192375	rs12154248	T	C	0.08	0.49	9.2	3.43E-20	4.73E-19	5.26E-09	TRUE	JAZF1 (i)	JAZF1
16:83980529	rs4782568	C	G	0.55	0.24	9.06	1.27E-19	8.27E-26	1.67E-03	TRUE	MLYCD, OSGIN1 (inter)	MLYCD, OSGIN1
15:73985223	rs2127015	C	T	0.51	0.55	9	2.34E-19	4.77E-26	3.46E-03	TRUE	CD276 (i)	CD276
8:10571491	rs4484649	C	A	0.4	0.71	8.99	2.41E-19	5.44E-32	2.81E-01	TRUE	C8orf74, SOX7 (inter)	C8orf74, SOX7
20:33133184	rs6088521	C	A	0.48	0.26	8.79	1.49E-18	9.56E-22	7.30E-05	TRUE	DYNLRB1, MAP1LC3A (inter)	DYNLRB1, MAP1LC3A
22:29108229	rs5752776	G	A	0.67	0.88	8.62	6.86E-18	1.46E-18	1.62E-06	TRUE	CHEK2 (i)	CHEK2
9:95892726	rs7018885	T	C	0.75	0.78	8.59	8.54E-18	2.74E-23	2.66E-03	TRUE	NINJ1 (i)	NINJ1
15:40330629	rs8041057	C	T	0.29	0.7	8.58	9.56E-18	6.49E-24	5.74E-03	TRUE	SRP14 (i)	SRP14
2:165557318	rs6712203	C	T	0.63	0.91	8.46	2.66E-17	7.71E-29	3.62E-01	TRUE	COBLL1 (i)	COBLL1
19:41333284	rs11878604	T	C	0.93	0.61	8.39	4.92E-17	2.02E-08	6.94E-20	TRUE	CYP2T1P, CYP2A6 (inter)	EGLN2, CYP2A6
8:103662852	rs13275089	T	C	0.63	0.85	8.36	6.38E-17	9.83E-17	6.17E-07	TRUE	KLF10 (i)	KLF10
19:10332988	rs10409243	C	T	0.4	0.75	8.29	1.16E-16	1.03E-18	5.28E-05	TRUE	S1PR2 (UTR)	S1PR2
21:30608885	rs2832277	G	A	0.88	0.61	8.27	1.30E-16	2.37E-17	5.21E-06	TRUE	LINC00189 (i)	MAP3K7CL, BACH1
16:72154509	rs4788460	T	C	0.29	0.069	8.16	3.28E-16	4.64E-21	3.77E-03	TRUE	PMFBP1 (i)	PMFBP1
15:60883281	rs339969	A	C	0.61	0.91	8.14	3.80E-16	5.42E-20	1.13E-03	TRUE	RORA-AS1 (i)	RORA
19:33889593	rs7256564	A	G	0.31	0.53	8.12	4.68E-16	5.73E-23	3.37E-02	TRUE	PEPD (i)	PEPD
3:172259506	rs140822617	C	A	0.87	0.87	8.12	4.77E-16	6.13E-22	1.30E-02	TRUE	TNFSF10, LINC02068 (inter)	TNFSF10, NCEH1
7:73001021	rs35173225	T	C	0.12	0.1	8.06	7.35E-16	1.68E-19	1.07E-03	TRUE	TBL2, MLXIPL (inter)	TBL2, MLXIPL
12:123893910	rs28642812	C	T	0.72	0.74	7.97	1.59E-15	1.44E-17	1.28E-04	TRUE	KMT5A (d)	KMT5A, RILPL2
17:36073320	rs17138478	C	A	0.87	0.79	7.95	1.92E-15	1.11E-23	1.30E-01	TRUE	HNF1B (i)	HNF1B
5:156753284	rs2289850	T	C	0.95	0.79	7.82	5.23E-15	8.85E-16	2.05E-05	TRUE	CYFIP2 (i)	CYFIP2
10:98466282	rs61856806	A	T	0.18	0.31	7.73	1.10E-14	2.56E-12	1.72E-08	TRUE	PIK3AP1 (i)	PIK3AP1
5:55804552	rs40270	C	A	0.77	0.15	7.69	1.50E-14	1.89E-21	7.90E-02	TRUE	LINC01948, C5orf67 (inter)	ANKRD55, MAP3K1
1:247602968	rs4925546	A	G	0.37	0.41	7.69	1.52E-14	5.69E-20	2.15E-02	TRUE	NLRP3 (i)	NLRP3
20:12973521	rs686548	A	T	0.39	0.41	7.62	2.49E-14	3.35E-19	1.39E-02	TRUE	LINC01722, SPTLC3 (inter)	BTBD3, SPTLC3
6:43757082	rs4711750	A	T	0.5	0.55	7.58	3.50E-14	1.08E-21	1.50E-01	TRUE	VEGFA, LINC01512 (inter)	VEGFA, C6orf223
7:92408370	rs445	T	C	0.094	0.31	7.51	5.86E-14	1.49E-19	3.66E-02	TRUE	CDK6 (i)	CDK6
3:160173600	rs17236494	C	A	0.27	0.16	7.47	7.87E-14	1.75E-19	4.17E-02	TRUE	TRIM59, KPNA4 (inter)	TRIM59, KPNA4
2:114757209	rs17046767	G	C	0.92	0.83	7.44	1.04E-13	8.62E-18	8.83E-03	TRUE	LINC01191 (i)	ACTR3, DPP10
2:211540507	rs1047891	A	C	0.32	0.15	7.33	2.29E-13	7.65E-06	6.46E-18	TRUE	CPS1 (e)	CPS1
11:65176370	rs12799896	C	T	0.83	0.92	7.32	2.52E-13	1.52E-13	2.72E-05	TRUE	FRMD8 (i)	FRMD8
5:52193125	rs4074793	G	A	0.075	0.072	7.3	2.83E-13	4.10E-16	2.46E-03	TRUE	ITGA1 (i)	ITGA1
18:60845884	rs12454712	T	C	0.62	0.48	7.22	5.07E-13	7.82E-16	2.87E-03	TRUE	BCL2 (i)	BCL2
3:156798775	rs900400	C	T	0.4	0.49	7.2	6.06E-13	2.49E-13	5.20E-05	TRUE	LINC02029, LINC00880 (inter)	LEKR1, CCNL1
14:24871926	rs11621792	T	C	0.45	0.055	7.2	6.11E-13	6.49E-22	5.74E-01	TRUE	NYNRIN (i)	NYNRIN
12:21057281	rs7953767	T	C	0.16	0.0055	7.17	7.37E-13	1.49E-17	3.06E-02	TRUE	SLCO1B3 (i)	SLCO1B3
12:11791685	rs12824533	G	A	0.4	0.093	7.17	7.72E-13	1.21E-21	5.54E-01	TRUE	LINC01252, ETV6 (inter)	PRB2, ETV6
14:35184323	rs10141892	C	T	0.59	0.74	7.14	9.20E-13	3.88E-13	5.91E-05	TRUE	CFL2 (u)	CFL2, BAZ1A
17:70106428	rs1477066	C	T	0.67	0.63	7.13	1.02E-12	2.22E-16	1.07E-02	TRUE	SOX9-AS1 (i)	KCNJ2, SOX9
1:150479901	rs1815544	C	T	0.6	0.72	7.1	1.24E-12	2.22E-22	8.47E-01	TRUE	TARS2 (UTR)	TARS2
17:7185779	rs117643180	A	C	0.026	0.01	7.03	2.00E-12	3.55E-20	3.93E-01	TRUE	SLC2A4 (i)	SLC2A4
12:10584254	rs78326895	C	T	0.14	0.037	7.02	2.17E-12	4.33E-19	2.14E-01	TRUE	KLRC2 (i)	KLRC2
4:3443931	rs13108218	A	G	0.38	0.55	6.99	2.73E-12	2.92E-12	3.78E-05	TRUE	HGFAC (i)	HGFAC
7:56090641	rs6973917	T	A	0.25	0.37	6.98	2.84E-12	2.15E-09	1.98E-08	TRUE	PSPH (i)	PSPH
8:21917222	rs73545546	C	T	0.16	0.049	6.98	2.95E-12	6.92E-14	8.71E-04	TRUE	DMTN (i)	DMTN
12:57033353	rs2950388	C	T	0.72	0.67	6.94	3.92E-12	4.40E-15	6.72E-03	TRUE	ATP5B (i)	BAZ2A, PTGES3
13:28439389	rs1970619	T	C	0.4	0.82	6.93	4.22E-12	2.24E-17	8.47E-02	TRUE	PLUT (i)	GSX1, PDX1
14:94784618	rs61980636	T	C	0.2	0.46	6.91	4.82E-12	3.78E-20	5.45E-01	FALSE	SERPINA6 (i)	SERPINA6
11:72497462	rs481206	T	C	0.34	0.3	6.9	5.08E-12	1.59E-19	4.09E-01	TRUE	STARD10 (i)	STARD10
6:116325142	rs3756772	T	C	0.4	0.7	6.89	5.53E-12	5.48E-16	2.65E-02	TRUE	FRK (e)	FRK
6:130346105	rs7740188	A	G	0.69	0.96	6.88	5.94E-12	5.11E-17	7.71E-02	TRUE	L3MBTL3 (i)	L3MBTL3
14:51201711	rs10148309	C	T	0.85	0.45	6.88	6.07E-12	1.01E-16	5.98E-02	TRUE	NIN (i)	NIN
12:121540531	rs1794898	G	A	0.16	0.057	6.88	6.12E-12	1.54E-13	1.07E-03	TRUE	OASL, P2RX7 (inter)	OASL, P2RX7
22:38599364	rs4821764	A	G	0.58	0.66	6.87	6.27E-12	3.75E-17	8.98E-02	TRUE	MAFF (i)	MAFF
19:36038390	rs7599	A	G	0.37	0.24	6.87	6.46E-12	8.84E-15	7.05E-03	TRUE	TMEM147 (UTR)	TMEM147
11:62200176	rs17145884	C	T	0.82	0.71	6.84	7.98E-12	4.71E-14	3.11E-03	TRUE	AHNAK (d)	SCGB1A1, AHNAK
6:35283958	rs13197551	T	C	0.2	0.39	6.8	1.01E-11	1.73E-10	3.58E-06	TRUE	DEF6 (i)	DEF6
1:219668252	rs1538742	A	C	0.57	0.46	6.8	1.09E-11	5.44E-15	1.45E-02	TRUE	LOC102723886 (i)	LYPLAL1, SLC30A10
17:73767437	rs4485425	G	A	0.72	0.53	6.73	1.69E-11	1.61E-10	8.17E-06	TRUE	GALK1, H3F3B (inter)	GALK1, UNK
9:6665010	rs1658972	C	T	0.86	0.89	6.69	2.29E-11	2.82E-08	1.68E-08	TRUE	GLDC, KDM4C (inter)	GLDC, KDM4C
6:21939328	rs6938097	G	A	0.72	0.99	6.68	2.37E-11	1.85E-13	3.75E-03	TRUE	CASC15 (i)	SOX4, PRL
1:66141502	rs1938500	T	G	0.19	0.76	6.67	2.58E-11	2.15E-16	1.14E-01	TRUE	LEPR, PDE4B (inter)	LEPR, PDE4B
21:46209426	rs11088963	C	G	0.51	0.82	6.67	2.63E-11	3.53E-14	1.12E-02	TRUE	UBE2G2 (i)	UBE2G2
3:142659361	rs6440123	A	G	0.65	0.94	6.65	2.98E-11	4.16E-14	1.14E-02	TRUE	LOC100507389 (i)	PCOLCE2, PAQR9
2:44066247	rs11887534	C	G	0.066	0.0075	6.57	4.93E-11	6.85E-15	4.30E-02	TRUE	ABCG8 (e)	ABCG8
1:89146852	rs1002436	G	A	0.56	0.55	6.55	5.70E-11	6.89E-14	1.52E-02	TRUE	PKN2-AS1 (i)	LMO4, PKN2
21:40555561	rs117143374	T	C	0.86	0.98	6.55	5.73E-11	8.48E-13	3.33E-03	TRUE	PSMG1 (u)	PSMG1, BRWD1
5:106878792	rs6879279	G	C	0.85	0.93	6.55	5.92E-11	1.16E-14	3.87E-02	TRUE	EFNA5 (i)	EFNA5
1:161500975	rs6700241	A	G	0.8	0.73	6.5	8.12E-11	1.68E-12	2.98E-03	TRUE	HSPA6, FCGR3A (inter)	HSPA6, FCGR3A
9:112077530	rs68082079	T	C	0.71	0.65	6.47	9.66E-11	4.14E-12	1.90E-03	TRUE	EPB41L4B (i)	EPB41L4B
17:68464817	rs717118	T	A	0.48	0.29	6.46	1.02E-10	1.68E-12	3.76E-03	TRUE	KCNJ2, CASC17 (inter)	KCNJ2, SOX9
16:58070964	rs12928392	T	A	0.76	0.61	6.44	1.19E-10	1.61E-14	5.61E-02	TRUE	MMP15 (i)	MMP15
12:51221127	rs864899	G	A	0.58	0.33	6.43	1.27E-10	1.22E-12	5.76E-03	TRUE	ATF1, TMPRSS12 (inter)	ATF1, TMPRSS12
15:58723479	rs1077834	T	C	0.78	0.49	6.4	1.54E-10	1.15E-13	2.67E-02	TRUE	LIPC (u)	AQP9, LIPC
1:93858289	rs1365298	A	G	0.18	0.36	6.38	1.72E-10	2.48E-12	4.91E-03	TRUE	DR1, FNBP1L (inter)	DR1, FNBP1L
6:29555778	rs2235698	G	A	0.23	0.4	6.36	2.03E-10	9.30E-14	3.72E-02	TRUE	OR2H2 (e)	OR2H2
15:90346227	rs7168849	A	G	0.91	0.71	6.34	2.22E-10	1.40E-15	2.13E-01	TRUE	ANPEP (i)	ANPEP
7:134884187	rs292585	T	C	0.73	0.61	6.33	2.39E-10	5.11E-11	7.63E-04	TRUE	WDR91 (i)	WDR91
6:28168941	rs55635926	G	C	0.089	0.11	6.32	2.69E-10	8.65E-13	1.44E-02	TRUE	ZNF192P1, TOB2P1 (inter)	ZKSCAN8, ZSCAN9
8:144643169	rs1545536	T	C	0.22	0.43	6.28	3.41E-10	1.21E-09	6.63E-05	FALSE	GSDMD (i)	GSDMD
6:53903152	rs9637973	G	A	0.31	0.54	6.27	3.66E-10	3.76E-10	2.26E-04	TRUE	MLIP (i)	MLIP
11:22271870	rs7481951	T	A	0.59	0.14	6.22	4.81E-10	1.30E-13	6.15E-02	TRUE	ANO5 (e)	ANO5
11:77940075	rs2450128	G	A	0.85	0.56	6.22	4.93E-10	8.68E-10	1.52E-04	TRUE	GAB2 (i)	GAB2
11:16249510	rs10832570	A	G	0.61	0.51	6.2	5.50E-10	5.23E-10	2.82E-04	TRUE	SOX6 (i)	SOX6
5:53276301	rs1664781	A	G	0.69	0.84	6.18	6.21E-10	2.42E-10	6.51E-04	TRUE	ARL15 (i)	ARL15
6:20404420	rs73382439	C	T	0.83	0.6	6.16	7.13E-10	5.10E-12	1.24E-02	TRUE	E2F3 (i)	E2F3
19:3750622	rs1046271	A	C	0.45	0.29	6.15	7.76E-10	3.86E-12	1.58E-02	TRUE	TJP3 (e)	TJP3
7:116417848	rs11770163	C	G	0.33	0.14	6.09	1.13E-09	8.29E-12	1.42E-02	TRUE	MET (i)	MET
22:24266726	rs5751775	T	C	0.41	0.54	6.04	1.58E-09	2.90E-10	1.69E-03	TRUE	MIF-AS1, GSTT2B (inter)	MIF, GSTT2B
10:74780918	rs79188145	A	G	0.94	0.68	6.02	1.70E-09	4.47E-09	1.59E-04	TRUE	P4HA1 (i)	P4HA1
13:111019462	rs4773169	A	C	0.6	0.62	6.02	1.77E-09	8.85E-12	2.07E-02	TRUE	COL4A2 (i)	COL4A2
1:2175553	rs142451335	T	C	0.072	0.0077	5.99	2.14E-09	4.77E-15	4.68E-01	TRUE	SKI (i)	SKI
3:170732599	rs7356034	A	G	0.28	0.2	5.97	2.42E-09	3.40E-11	1.23E-02	TRUE	SLC2A2 (i)	SLC2A2
16:53806453	rs56094641	G	A	0.4	0.2	5.96	2.49E-09	1.00E-17	6.54E-01	TRUE	FTO (i)	FTO
1:109822143	rs1277930	A	G	0.77	0.92	5.96	2.51E-09	1.21E-09	8.93E-04	TRUE	PSRC1 (d)	CELSR2, PSRC1
4:17880416	rs7700107	C	A	0.14	0.24	5.96	2.58E-09	9.35E-12	2.79E-02	TRUE	LCORL (i)	LCORL
9:34107505	rs11557154	T	C	0.13	0.56	5.96	2.59E-09	5.85E-12	3.62E-02	TRUE	DCAF12 (e)	DCAF12
2:88424066	rs2241883	T	C	0.69	0.77	5.88	4.24E-09	6.03E-16	9.19E-01	TRUE	FABP1 (e)	FABP1
17:61922102	rs2727324	C	G	0.33	0.55	5.86	4.54E-09	9.72E-10	2.18E-03	TRUE	SMARCD2, TCAM1P (inter)	SMARCD2, CSH2
3:124927205	rs6762589	A	G	0.41	0.52	5.84	5.36E-09	5.13E-13	1.83E-01	TRUE	SLC12A8 (i)	SLC12A8
20:14672177	rs6034011	C	T	0.32	0.49	5.83	5.45E-09	4.10E-12	7.83E-02	TRUE	MACROD2 (i)	MACROD2
4:103710930	rs223454	G	A	0.52	0.54	5.83	5.57E-09	1.77E-07	1.41E-05	TRUE	LOC102723704 (i)	MANBA, UBE2D3
2:113714976	rs12617864	G	T	0.25	0.46	5.81	6.17E-09	2.40E-10	8.66E-03	TRUE	IL37, IL36G (inter)	IL37, IL36G
10:89807366	rs10887777	C	T	0.26	0.61	5.81	6.38E-09	3.35E-14	4.71E-01	TRUE	PTEN, RNLS (inter)	PTEN, RNLS
3:50117520	rs2624817	A	G	0.17	0.14	5.8	6.84E-09	6.81E-09	6.69E-04	TRUE	RBM6, RBM5 (inter)	RBM6, RBM5
6:139843583	rs636202	T	C	0.48	0.69	5.78	7.69E-09	1.71E-12	1.46E-01	TRUE	LINC01625, LOC100132735 (inter)	CITED2, NMBR
8:6577140	rs2911980	T	G	0.63	0.83	5.77	7.93E-09	1.88E-15	9.26E-01	TRUE	AGPAT5 (i)	AGPAT5
3:155562072	rs6441017	C	T	0.73	0.71	5.76	8.31E-09	1.15E-10	1.87E-02	TRUE	SLC33A1 (i)	SLC33A1
11:47933664	rs117333334	A	G	0.056	0.023	5.75	8.90E-09	1.12E-12	1.89E-01	TRUE	NUP160, PTPRJ (inter)	NUP160, PTPRJ
2:179345183	rs71423566	T	C	0.32	0.074	5.74	9.64E-09	1.89E-11	5.86E-02	TRUE	MIR548N (i)	FKBP7, PLEKHA3
2:102747313	rs1024794	G	A	0.35	0.21	5.73	1.01E-08	1.22E-10	2.17E-02	TRUE	IL1R1 (i)	IL1R1
22:42226395	rs5758487	C	T	0.48	0.3	5.72	1.04E-08	6.04E-09	1.27E-03	TRUE	CCDC134, SREBF2 (inter)	CCDC134, SREBF2
10:45938746	rs1051713	C	T	0.83	0.94	5.72	1.04E-08	2.82E-08	2.95E-04	TRUE	ALOX5 (i)	ALOX5
12:53295081	rs4531558	G	T	0.51	0.64	5.72	1.06E-08	1.29E-06	2.74E-06	TRUE	KRT8 (i)	KRT8
6:36648364	rs3176334	T	C	0.68	0.7	5.69	1.30E-08	5.73E-10	1.03E-02	TRUE	CDKN1A (i)	CDKN1A
2:202060820	rs3731714	C	T	0.68	0.84	5.68	1.32E-08	4.71E-12	1.40E-01	TRUE	CASP10 (i)	CASP10
6:153043035	rs17710008	A	G	0.19	0.12	5.67	1.40E-08	2.94E-10	1.72E-02	TRUE	MYCT1 (e)	MYCT1
19:38759103	rs3786876	C	T	0.15	0.15	5.67	1.45E-08	1.67E-09	5.36E-03	TRUE	SPINT2 (i)	SPINT2
17:17183974	rs117743490	C	A	0.034	0.17	5.66	1.50E-08	3.94E-07	2.47E-05	TRUE	COPS3 (UTR)	COPS3
11:125452081	rs11220136	T	C	0.066	0.0036	5.65	1.62E-08	2.79E-12	1.97E-01	TRUE	STT3A-AS1 (i)	EI24
12:26474867	rs10842708	G	A	0.24	0.74	5.63	1.81E-08	1.09E-10	3.96E-02	TRUE	SSPN, ITPR2 (inter)	SSPN, ITPR2
3:37083740	rs9876116	A	G	0.54	0.85	5.61	2.05E-08	1.32E-11	1.23E-01	TRUE	MLH1 (i)	MLH1
9:132566666	rs7029757	G	A	0.9	0.82	5.6	2.14E-08	3.03E-12	2.27E-01	TRUE	TOR1B (i)	TOR1B
14:20938251	rs1760940	C	A	0.25	0.15	5.6	2.16E-08	3.57E-09	4.69E-03	TRUE	PNP (i)	PNP
9:98212608	rs2282043	C	T	0.91	0.91	5.6	2.18E-08	2.14E-09	6.98E-03	TRUE	PTCH1 (i)	PTCH1
4:100448824	rs10007975	C	T	0.75	0.8	5.59	2.22E-08	3.24E-13	4.65E-01	TRUE	C4orf17 (i)	C4orf17
14:77517786	rs75004998	G	A	0.66	0.5	5.56	2.65E-08	7.06E-08	4.17E-04	TRUE	LINC02288 (i)	IRF2BPL, CIPC
12:25408464	rs12320328	A	G	0.92	0.97	5.56	2.70E-08	7.54E-11	6.75E-02	TRUE	KRAS, LMNTD1 (inter)	KRAS, LMNTD1
2:112689980	rs6755970	A	G	0.38	0.76	5.55	2.86E-08	2.95E-10	3.38E-02	TRUE	MERTK (i)	MERTK
1:27026987	rs4579782	G	C	0.082	0.0068	5.54	2.97E-08	8.83E-15	9.28E-01	TRUE	ARID1A (i)	ARID1A
19:806256	rs351978	G	A	0.58	0.45	5.54	3.07E-08	3.78E-11	1.04E-01	TRUE	PTBP1 (i)	PTBP1
2:37090233	rs2110944	C	T	0.53	0.38	5.54	3.10E-08	1.76E-05	2.90E-07	TRUE	STRN (i)	STRN
19:7892087	rs12979658	G	A	0.28	0.35	5.47	4.58E-08	3.20E-09	1.16E-02	TRUE	CLEC4GP1, EVI5L (inter)	CLEC4M, EVI5L
15:72575214	rs8027647	T	A	0.73	0.32	5.46	4.62E-08	2.91E-09	1.25E-02	TRUE	PARP6, CELF6 (inter)	PARP6, CELF6
8:72419498	rs10096191	G	T	0.08	0.12	5.46	4.73E-08	5.49E-12	2.97E-01	TRUE	EYA1, MSC (inter)	EYA1, MSC
CHR:POS, chromosome:position. EA, effect allele. OA, other allele. EAF, effect allele frequency. Gene tags: (e) exonic, (i) intronic, (u) upstream, (d) downstream, (inter) intergenic, (UTR) untranslated region.
