# Supplementary material for: Genome-wide association study of serum liver enzymes implicates diverse metabolic and liver pathology
Source: Nat Commun. 2021 Feb 5;12:816. doi: 10.1038/s41467-020-20870-1 (PMC7865025; doi:10.1038/s41467-020-20870-1)
Supplement: Supplementary file 4 — Supplementary Data 2 [file 41467_2020_20870_MOESM4_ESM.xlsx]

## Sheet: Sheet1
Supplementary Data 2: Alleles increasing aspartate aminotransferase at genome-wide significance: UK BioBank and BioBank Japan METAL analyses
CHR:POS	Variant	EA	OA	EAF_UK	EAF_Japan	Z score_meta	P_meta	P_UK	P_Japan	Novel locus	Gene annotation	Nearest coding genes
22:44324727	rs738409	G	C	0.22	0.45	37.7	<1E-300	<1E-300	4.36E-74	FALSE	PNPLA3 (e)	PNPLA3
10:101912064	rs2862954	T	C	0.5	0.96	18.1	3.44E-73	2.60E-113	3.29E-05	FALSE	ERLIN1 (e)	ERLIN1
1:110470764	rs333947	G	A	0.85	0.71	16.9	2.19E-64	3.07E-63	1.27E-25	TRUE	CSF1 (i)	CSF1
9:117144504	rs4979373	C	T	0.51	0.49	15.1	1.13E-51	3.56E-54	1.03E-17	TRUE	AKNA (i)	AKNA
19:19379549	rs58542926	T	C	0.075	0.076	13.4	9.01E-41	3.73E-59	1.38E-04	FALSE	TM6SF2 (e)	TM6SF2
3:58380465	rs11714574	A	T	0.59	0.24	13.3	4.48E-40	2.43E-71	2.70E-01	TRUE	PXK (i)	PXK
1:16510894	rs36086195	T	C	0.58	0.77	13.2	1.07E-39	8.37E-59	4.72E-04	TRUE	EPHA2, ARHGEF19 (inter)	EPHA2, ARHGEF19
11:93864393	rs56175344	C	G	0.88	0.96	12.8	8.58E-38	8.68E-53	4.03E-05	TRUE	PANX1 (i)	PANX1
5:72351062	rs1200503	C	G	0.53	0.46	12.7	8.62E-37	8.97E-43	1.09E-09	TRUE	FCHO2 (i)	FCHO2
1:183802259	rs2491441	C	T	0.2	0.31	12.3	1.14E-34	6.75E-40	1.84E-09	TRUE	RGL1 (i)	RGL1
9:33109996	rs62544382	T	G	0.57	0.31	11.9	8.23E-33	3.63E-32	1.48E-13	TRUE	B4GALT1 (d)	SMU1, B4GALT1
5:39533318	rs2910953	A	T	0.25	0.076	11.3	1.36E-29	1.18E-42	1.19E-03	TRUE	LINC02104, LINC00603 (inter)	DAB2, PTGER4
1:161644387	rs1674757	T	A	0.68	0.64	10.9	1.04E-27	2.69E-39	1.01E-03	TRUE	FCGR2B (i)	FCGR2B
8:142229145	rs3739235	G	A	0.6	0.85	10.5	5.18E-26	6.01E-36	6.20E-04	TRUE	SLC45A4 (i)	SLC45A4
7:17911752	rs1917368	G	T	0.61	0.57	10.4	4.14E-25	3.28E-32	4.91E-05	TRUE	SNX13 (i)	SNX13
12:57839173	rs61352607	T	G	0.24	0.073	10.3	6.27E-25	6.42E-32	4.88E-05	TRUE	INHBC (i)	INHBC
2:27734972	rs6547692	G	A	0.44	0.56	10.1	4.03E-24	8.96E-22	4.23E-12	TRUE	GCKR (i)	GCKR
19:5831840	rs17855739	C	T	0.96	0.94	10.1	7.93E-24	1.08E-31	3.08E-04	TRUE	FUT6 (e)	FUT6
8:8661681	rs12544992	G	C	0.47	0.72	10	1.37E-23	1.91E-39	1.74E-01	TRUE	MFHAS1 (i)	MFHAS1
11:78127914	rs869202	A	G	0.83	0.54	9.99	1.75E-23	3.41E-28	6.88E-06	TRUE	GAB2 (i)	GAB2
8:126485294	rs2954027	T	A	0.53	0.51	9.93	3.12E-23	1.23E-25	2.10E-07	TRUE	TRIB1, LINC00861 (inter)	TRIB1, POU5F1B
9:95892726	rs7018885	T	C	0.75	0.78	9.82	9.52E-23	1.60E-25	5.94E-07	TRUE	NINJ1 (i)	NINJ1
19:7831628	rs2277998	G	A	0.7	0.85	9.49	2.33E-21	1.29E-28	8.91E-04	TRUE	CLEC4M (e)	CLEC4M
3:172267803	rs13074711	T	C	0.89	0.88	9.27	1.90E-20	6.26E-24	1.25E-05	TRUE	TNFSF10, LINC02068 (inter)	TNFSF10, NCEH1
8:10594474	rs4841436	C	A	0.4	0.69	9.26	2.00E-20	1.91E-30	2.19E-02	TRUE	LOC102723313 (i)	SOX7, PINX1
1:155106697	rs12904	G	A	0.59	0.091	9.25	2.30E-20	5.17E-32	7.19E-02	TRUE	EFNA1 (UTR)	EFNA1
11:5701074	rs11601507	A	C	0.068	0.053	9.16	4.97E-20	3.56E-27	1.99E-03	TRUE	TRIM5 (e)	TRIM5
11:116648917	rs964184	G	C	0.13	0.28	9.01	2.12E-19	8.54E-32	1.75E-01	TRUE	ZPR1 (UTR)	ZPR1
1:150742700	rs11204725	C	T	0.55	0.45	8.74	2.33E-18	6.27E-22	7.72E-05	TRUE	CTSS, CTSK (inter)	CTSS, CTSK
12:10574001	rs17513937	T	C	0.31	0.4	8.66	4.79E-18	2.80E-21	5.98E-05	TRUE	KLRC3 (u)	KLRC3, KLRC2
2:169710607	rs11678685	A	G	0.32	0.33	8.65	5.02E-18	6.54E-20	6.68E-06	TRUE	NOSTRIN (i)	NOSTRIN
6:35280697	rs6938946	C	T	0.16	0.33	8.38	5.28E-17	3.70E-18	4.22E-06	TRUE	DEF6 (i)	DEF6
16:72105965	rs217184	T	C	0.81	0.77	8.35	6.58E-17	1.56E-27	2.02E-01	TRUE	HPR (i)	HPR
17:64208285	rs1801690	G	C	0.055	0.1	8.33	7.91E-17	9.47E-19	1.96E-05	TRUE	APOH (e)	APOH
6:43757896	rs998584	A	C	0.48	0.55	8.29	1.17E-16	4.79E-23	9.07E-03	TRUE	VEGFA, LINC01512 (inter)	VEGFA, C6orf223
15:73982336	rs8041181	T	C	0.43	0.48	8.24	1.73E-16	2.18E-20	5.43E-04	TRUE	CD276 (i)	CD276
14:55238309	rs7155922	G	A	0.42	0.42	8.14	3.78E-16	4.05E-22	8.36E-03	TRUE	SAMD4A (i)	SAMD4A
2:113841030	rs6734238	A	G	0.6	0.95	8.1	5.46E-16	1.11E-28	6.98E-01	TRUE	IL1F10, IL1RN (inter)	IL1F10, IL1RN
2:179345183	rs71423566	T	C	0.32	0.074	8.09	5.79E-16	1.13E-26	3.17E-01	TRUE	MIR548N (i)	FKBP7, PLEKHA3
13:114551993	rs6602909	C	T	0.33	0.29	8.07	6.73E-16	3.70E-19	3.52E-04	TRUE	GAS6 (i)	GAS6
12:121316252	rs656933	A	G	0.58	0.8	8.02	1.02E-15	9.40E-22	1.20E-02	TRUE	SPPL3 (i)	SPPL3
11:47915299	rs34467936	A	G	0.64	0.7	7.97	1.59E-15	5.11E-26	3.41E-01	TRUE	NUP160, PTPRJ (inter)	NUP160, PTPRJ
20:33549946	rs11698868	T	C	0.19	0.17	7.77	8.04E-15	1.66E-18	1.49E-03	TRUE	MYH7B (i)	MYH7B
18:56130293	rs7243073	A	C	0.26	0.24	7.75	9.25E-15	2.85E-19	4.43E-03	TRUE	MIR122, ALPK2 (inter)	NEDD4L, ALPK2
10:70985267	rs2394529	C	G	0.7	0.18	7.68	1.61E-14	5.40E-26	7.28E-01	TRUE	LOC101928994 (i)	HKDC1
22:51094926	rs9616810	T	C	0.22	0.48	7.67	1.70E-14	3.03E-17	5.13E-04	TRUE	ARSA, SHANK3 (inter)	ARSA, SHANK3
11:126225876	rs112771035	C	G	0.93	0.85	7.66	1.81E-14	3.68E-16	9.56E-05	TRUE	ST3GAL4 (UTR)	ST3GAL4
4:100065509	rs1800759	T	G	0.39	0.16	7.6	2.99E-14	8.08E-24	3.67E-01	TRUE	LOC100507053 (i)	ADH4, ADH6
19:49225766	rs11882796	T	A	0.54	0.052	7.59	3.10E-14	1.79E-22	1.75E-01	TRUE	RASIP1 (i)	RASIP1
7:134882423	rs292580	A	T	0.73	0.61	7.51	6.00E-14	1.18E-13	3.05E-06	TRUE	WDR91 (i)	WDR91
22:36545137	rs132642	T	A	0.83	0.99	7.47	7.85E-14	9.13E-27	7.40E-01	TRUE	APOL3 (UTR)	APOL3
17:29639325	rs4638642	G	C	0.39	0.5	7.42	1.20E-13	4.82E-16	6.00E-04	TRUE	EVI2B, NF1 (i)	MultipleGene:EVI2B, NF1
1:94667970	rs1541098	T	C	0.76	0.64	7.38	1.62E-13	3.89E-15	1.88E-04	TRUE	ARHGAP29 (i)	ARHGAP29
15:51493967	rs11070841	A	G	0.21	0.29	7.37	1.75E-13	4.30E-15	1.91E-04	TRUE	MIR4713HG (i)	TNFAIP8L3, CYP19A1
1:28572317	rs12129745	G	C	0.68	0.9	7.32	2.47E-13	4.33E-16	1.32E-03	TRUE	ATPIF1, SESN2 (inter)	DNAJC8, SESN2
3:132197995	rs62292950	T	G	0.87	0.87	7.28	3.39E-13	3.68E-22	4.23E-01	TRUE	DNAJC13 (i)	DNAJC13
19:47221557	rs313839	G	C	0.16	0.18	7.21	5.57E-13	9.81E-20	1.24E-01	TRUE	PRKD2, STRN4 (inter)	PRKD2, STRN4
17:76402116	rs2376584	A	G	0.41	0.095	7.19	6.66E-13	2.42E-18	4.33E-02	TRUE	PGS1 (i)	PGS1
1:66141502	rs1938500	T	G	0.19	0.76	7.15	8.52E-13	2.69E-23	8.87E-01	TRUE	LEPR, PDE4B (inter)	LEPR, PDE4B
11:1780205	rs11555039	G	A	0.086	0.014	7.14	9.41E-13	4.84E-17	1.48E-02	TRUE	CTSD (e)	CTSD
5:131797547	rs6894249	A	G	0.61	0.38	7.14	9.65E-13	1.94E-15	1.96E-03	TRUE	C5orf56 (i)	SLC22A5, IRF1
10:100811850	rs7097660	G	C	0.77	0.8	7.11	1.14E-12	1.70E-20	2.93E-01	FALSE	HPSE2 (i)	HPSE2
17:41210396	rs8176279	C	A	0.34	0.35	7.08	1.47E-12	4.58E-17	2.16E-02	TRUE	BRCA1 (i)	BRCA1
4:103190128	rs151401	G	A	0.23	0.05	7.07	1.53E-12	1.52E-19	1.87E-01	TRUE	SLC39A8 (i)	SLC39A8
7:87059699	rs31672	T	C	0.79	0.69	7	2.59E-12	8.78E-11	6.01E-07	TRUE	ABCB4 (i)	ABCB4
8:22873533	rs876435	G	A	0.41	0.51	6.99	2.75E-12	3.55E-16	1.31E-02	TRUE	RHOBTB2 (i)	RHOBTB2
5:96234212	rs3096168	G	A	0.5	0.54	6.84	7.86E-12	3.32E-14	2.55E-03	TRUE	ERAP2 (i)	ERAP2
3:33098055	rs11706136	A	G	0.69	0.45	6.83	8.25E-12	3.66E-14	2.51E-03	TRUE	GLB1 (i)	GLB1
14:20938251	rs1760940	C	A	0.25	0.15	6.81	9.59E-12	1.06E-16	5.86E-02	TRUE	PNP (i)	PNP
15:58723939	rs2070895	G	A	0.78	0.49	6.8	1.03E-11	1.02E-13	1.60E-03	TRUE	LIPC (u)	AQP9, LIPC
8:59466106	rs113895159	T	C	0.67	0.37	6.8	1.06E-11	3.52E-14	3.30E-03	TRUE	SDCBP (i)	SDCBP
7:7273440	rs1008897	G	A	0.37	0.059	6.74	1.61E-11	1.23E-17	1.75E-01	TRUE	C1GALT1 (i)	C1GALT1
17:7185779	rs117643180	A	C	0.026	0.01	6.71	1.97E-11	2.34E-16	6.99E-02	TRUE	SLC2A4 (i)	SLC2A4
19:54759571	rs380731	T	C	0.27	0.031	6.66	2.64E-11	6.92E-20	7.35E-01	TRUE	LILRB5 (i)	LILRB5
15:79237293	rs2289702	T	C	0.1	0.069	6.61	3.76E-11	4.24E-13	2.33E-03	TRUE	CTSH (e)	CTSH
12:56384804	rs705699	G	A	0.58	0.79	6.5	7.95E-11	1.21E-15	9.34E-02	TRUE	RAB5B (i)	RAB5B
21:30721382	rs412662	C	T	0.48	0.44	6.5	8.23E-11	2.07E-12	1.78E-03	TRUE	BACH1, BACH1-IT2 (inter)	BACH1
3:12396588	rs4135247	G	A	0.43	0.53	6.49	8.76E-11	2.17E-15	7.92E-02	TRUE	PPARG (i)	PPARG
6:36647680	rs4135240	T	C	0.67	0.69	6.44	1.16E-10	1.91E-11	4.83E-04	TRUE	CDKN1A (i)	CDKN1A
19:45414451	rs439401	C	T	0.64	0.4	6.41	1.45E-10	1.09E-16	2.94E-01	TRUE	APOE, APOC1 (inter)	APOE, APOC1
4:23925987	rs11932940	A	G	0.69	0.61	6.38	1.73E-10	3.30E-16	2.33E-01	TRUE	PPARGC1A (i)	PPARGC1A
1:247601357	rs12143966	G	A	0.59	0.52	6.35	2.16E-10	3.13E-14	4.85E-02	TRUE	NLRP3 (i)	NLRP3
17:73393459	rs2053158	A	T	0.84	0.95	6.34	2.32E-10	9.47E-10	3.22E-05	TRUE	GRB2 (i)	GRB2
1:59680246	rs6678642	T	G	0.66	0.85	6.34	2.34E-10	9.65E-17	3.81E-01	TRUE	HSD52, FGGY (inter)	JUN, FGGY
1:220974545	rs10863565	C	T	0.76	0.91	6.3	3.06E-10	5.82E-14	4.75E-02	TRUE	MARC1 (i)	C1orf115, HLX
1:196698463	rs6689009	A	G	0.81	0.95	6.27	3.60E-10	2.97E-13	2.43E-02	TRUE	CFH (i)	CFH
16:56993886	rs821840	A	G	0.67	0.84	6.25	4.14E-10	3.79E-10	1.75E-04	TRUE	HERPUD1, CETP (inter)	HERPUD1, CETP
17:68375946	rs4485410	T	C	0.78	0.59	6.24	4.25E-10	6.29E-12	4.65E-03	TRUE	KCNJ2, CASC17 (inter)	KCNJ2, SOX9
17:78363847	rs3185057	G	A	0.92	0.93	6.23	4.61E-10	6.98E-11	8.69E-04	TRUE	RNF213 (e)	RNF213
1:113117213	rs12406530	A	G	0.79	0.5	6.2	5.62E-10	3.25E-12	9.38E-03	TRUE	ST7L (i)	ST7L
10:98460581	rs45587331	A	G	0.19	0.3	6.19	5.92E-10	6.77E-09	1.48E-05	TRUE	PIK3AP1 (i)	PIK3AP1
2:188211443	rs10931283	T	C	0.65	0.76	6.18	6.59E-10	2.69E-11	2.70E-03	TRUE	CALCRL (i)	CALCRL
8:134555737	rs58504358	T	C	0.81	0.75	6.16	7.12E-10	7.11E-13	2.75E-02	TRUE	ST3GAL1 (i)	ST3GAL1
2:112785237	rs6541998	T	C	0.39	0.76	6.13	8.76E-10	1.06E-10	1.32E-03	TRUE	MERTK (i)	MERTK
17:46143042	rs7209484	C	T	0.24	0.22	6.12	9.14E-10	1.28E-11	6.34E-03	TRUE	NFE2L1, CBX1 (inter)	NFE2L1, CBX1
3:170073339	rs12489967	C	A	0.84	0.89	6.11	9.90E-10	9.41E-12	8.39E-03	TRUE	PRKCI, SKIL (inter)	PRKCI, SKIL
10:113949664	rs10787429	T	C	0.27	0.23	6.1	1.06E-09	9.46E-11	1.79E-03	TRUE	GPAM, TECTB (inter)	GPAM, TECTB
15:85170174	rs61394864	C	T	0.54	0.85	6.1	1.08E-09	1.50E-11	6.77E-03	TRUE	ZSCAN2, SCAND2P (inter)	ZSCAN2, WDR73
12:6493351	rs10849448	A	G	0.25	0.2	6.09	1.13E-09	6.23E-11	2.64E-03	TRUE	LTBR (UTR)	LTBR
5:149443994	rs216141	C	T	0.28	0.52	6.05	1.45E-09	2.88E-13	7.49E-02	TRUE	CSF1R (i)	CSF1R
3:160173600	rs17236494	C	A	0.27	0.16	6.04	1.52E-09	5.53E-13	5.76E-02	TRUE	TRIM59, KPNA4 (inter)	TRIM59, KPNA4
11:61697904	rs6591673	G	A	0.67	0.69	6.01	1.87E-09	4.17E-08	1.02E-05	TRUE	RAB3IL1, BEST1 (inter)	RAB3IL1, BEST1
3:46171823	rs75182702	A	C	0.063	0.049	5.96	2.57E-09	2.11E-13	1.27E-01	TRUE	XCR1, CCR1 (inter)	XCR1, CCR1
9:107665978	rs1800978	C	G	0.88	0.79	5.96	2.58E-09	8.90E-15	3.65E-01	TRUE	ABCA1 (UTR)	ABCA1
1:198634625	rs1052238	T	C	0.47	0.29	5.91	3.36E-09	7.18E-12	3.06E-02	TRUE	PTPRC (i)	PTPRC
15:60883281	rs339969	A	C	0.61	0.91	5.9	3.63E-09	6.81E-10	1.59E-03	TRUE	RORA-AS1 (i)	RORA
15:72504059	rs8023703	A	G	0.77	0.66	5.88	4.08E-09	5.27E-12	4.25E-02	TRUE	PKM (i)	PKM
17:36073320	rs17138478	C	A	0.87	0.79	5.83	5.58E-09	1.09E-09	1.80E-03	TRUE	HNF1B (i)	HNF1B
8:120187709	rs2468175	G	A	0.63	0.63	5.81	6.22E-09	3.32E-09	8.00E-04	TRUE	COLEC10, MAL2 (inter)	COLEC10, MAL2
13:27784873	rs9512579	A	T	0.081	0.071	5.8	6.82E-09	1.41E-09	1.86E-03	TRUE	USP12-AS2, LINC00412 (inter)	USP12, RPL21
19:3750622	rs1046271	A	C	0.45	0.29	5.78	7.58E-09	4.24E-12	7.74E-02	TRUE	TJP3 (e)	TJP3
15:49836867	rs12593917	T	G	0.38	0.15	5.75	8.98E-09	1.79E-06	8.36E-07	TRUE	FAM227B (i)	FAM227B
16:86097478	rs56360131	T	C	0.19	0.099	5.67	1.41E-08	5.57E-11	3.53E-02	TRUE	IRF8, LINC01082 (inter)	IRF8, FOXF1
4:48043945	rs13145218	A	G	0.21	0.27	5.67	1.43E-08	4.71E-11	3.93E-02	TRUE	NIPAL1, TXK (inter)	NIPAL1, TXK
20:3906078	rs241597	G	A	0.13	0.16	5.64	1.65E-08	4.83E-09	1.96E-03	TRUE	PANK2 (UTR)	PANK2
1:111737183	rs660173	C	T	0.31	0.33	5.64	1.67E-08	1.05E-09	6.48E-03	TRUE	DENND2D (i)	DENND2D
18:60848639	rs4940576	C	T	0.77	0.53	5.64	1.69E-08	1.87E-11	7.22E-02	TRUE	BCL2 (i)	BCL2
2:160668543	rs1549578	A	G	0.58	0.52	5.59	2.29E-08	1.13E-10	3.69E-02	TRUE	LY75, LY75-CD302 (i)	LY75
19:15975096	rs11086005	G	T	0.62	0.19	5.56	2.73E-08	2.38E-10	2.83E-02	TRUE	LINC01835 (i)	OR10H1, CYP4F2
6:127435106	rs6916318	T	A	0.53	0.49	5.53	3.18E-08	1.34E-09	1.09E-02	TRUE	MIR588, RSPO3 (inter)	CENPW, RSPO3
4:3443931	rs13108218	A	G	0.38	0.55	5.51	3.51E-08	5.26E-08	5.89E-04	TRUE	HGFAC (i)	HGFAC
5:179290845	rs30386	G	T	0.44	0.8	5.51	3.66E-08	4.29E-13	4.71E-01	TRUE	TBC1D9B (e)	TBC1D9B
10:18263873	rs508196	C	T	0.56	0.45	26.9	4.15E-159	1.72E-270	1.12E-04	FALSE	SLC39A12 (i)	SLC39A12
6:32582601	rs34656207	T	C	0.36	0.46	22.4	1.40E-111	1.86E-159	6.04E-12	TRUE	HLA-DRB1, HLA-DQA1 (inter)	HLA-DRB1, HLA-DQA1
4:88213808	rs6834314	A	G	0.72	0.66	16	1.57E-57	1.28E-64	2.92E-16	FALSE	KLHL8, MIR5705 (inter)	KLHL8, HSD17B13
4:146821410	rs4835265	A	C	0.16	0.36	14.2	5.40E-46	1.03E-54	4.39E-11	TRUE	ZNF827 (i)	ZNF827
18:55128675	rs503581	G	A	0.9	0.93	14.1	4.20E-45	1.32E-61	1.47E-06	TRUE	ONECUT2 (i)	ONECUT2
9:136141870	rs2519093	C	T	0.81	0.72	13.9	5.49E-44	1.34E-66	6.32E-04	TRUE	ABO (i)	ABO
16:58770897	rs11643959	T	G	0.91	0.99	13.4	9.29E-41	1.13E-75	5.96E-01	TRUE	GOT2, APOOP5 (inter)	GOT2, CDH8
16:54415527	rs74367983	A	G	0.036	0.14	12.6	1.88E-36	2.17E-46	3.73E-07	TRUE	LINC02140, LOC101927480 (inter)	IRX3, IRX5
6:27300310	rs13212562	A	G	0.88	0.92	11.3	7.74E-30	2.72E-42	5.90E-04	TRUE	VN1R10P, ZNF204P (inter)	POM121L2, ZNF391
12:71113087	rs2137537	T	C	0.45	0.47	10.8	4.15E-27	8.13E-36	7.77E-05	TRUE	PTPRR (i)	PTPRR
11:22271870	rs7481951	T	A	0.59	0.14	10.5	7.98E-26	1.87E-39	1.63E-02	FALSE	ANO5 (e)	ANO5
2:233520254	rs13395911	T	A	0.6	0.32	9.99	1.64E-23	7.25E-25	2.43E-08	TRUE	EFHD1 (i)	EFHD1
10:121471251	rs196210	G	C	0.41	0.31	9.66	4.43E-22	2.35E-28	1.68E-04	TRUE	BAG3, INPP5F (inter)	BAG3, INPP5F
10:17261762	rs12413013	G	A	0.69	0.72	9.45	3.43E-21	1.84E-26	9.04E-05	FALSE	VIM-AS1 (i)	TRDMT1, VIM
1:89146852	rs1002436	G	A	0.56	0.55	9.33	1.04E-20	4.80E-28	1.53E-03	TRUE	PKN2-AS1 (i)	LMO4, PKN2
6:135418916	rs7776054	A	G	0.74	0.65	9.14	6.30E-20	6.02E-19	3.90E-09	TRUE	HBS1L, MYB (inter)	HBS1L, MYB
12:111724699	rs4766568	T	C	0.86	0.35	8.74	2.35E-18	1.54E-17	2.16E-08	TRUE	CUX2 (i)	CUX2
6:13512509	rs2841532	A	G	0.69	0.76	8.67	4.31E-18	5.00E-21	3.64E-05	TRUE	GFOD1, SIRT5 (inter)	GFOD1, SIRT5
1:205044339	rs11240351	G	A	0.4	0.86	8.56	1.16E-17	8.60E-25	9.72E-03	TRUE	CNTN2 (UTR)	CNTN2
15:40330629	rs8041057	C	T	0.29	0.7	8.48	2.22E-17	1.24E-23	4.82E-03	TRUE	SRP14 (i)	SRP14
10:79574078	rs11002301	A	G	0.34	0.23	8.28	1.21E-16	1.08E-18	2.84E-05	TRUE	DLG5 (i)	DLG5
19:33911705	rs57457691	T	C	0.37	0.54	8.23	1.87E-16	9.31E-24	2.45E-02	TRUE	PEPD (i)	PEPD
8:61525780	rs671275	A	G	0.24	0.3	8.05	8.52E-16	6.44E-18	6.51E-05	TRUE	RAB2A (i)	RAB2A
5:74349933	rs76722284	A	G	0.043	0.096	7.97	1.63E-15	2.87E-15	8.90E-07	TRUE	LINC01336, ANKRD31 (inter)	GCNT4, ANKRD31
16:80498094	rs7189522	T	C	0.27	0.38	7.93	2.19E-15	1.03E-18	5.85E-04	TRUE	LOC102724084 (i)	MAF, DYNLRB2
22:29777504	rs11704551	C	T	0.74	0.96	7.84	4.60E-15	1.34E-22	6.84E-02	TRUE	AP1B1 (i)	AP1B1
5:31021358	rs10075805	A	G	0.72	0.87	7.74	1.03E-14	4.92E-20	1.14E-02	TRUE	LOC105374704, CDH6 (inter)	CDH9, CDH6
6:117501988	rs9372475	T	C	0.37	0.28	7.56	4.20E-14	3.05E-18	4.61E-03	TRUE	RFX6, VGLL2 (inter)	RFX6, VGLL2
2:85415429	rs2568207	T	A	0.61	0.22	7.4	1.39E-13	1.99E-13	5.66E-06	TRUE	TCF7L1 (i)	TCF7L1
14:50857632	rs10134101	A	G	0.96	0.97	7.28	3.27E-13	5.73E-22	3.80E-01	TRUE	CDKL1 (i)	CDKL1
17:44083948	rs8067056	T	C	0.62	0.58	7.06	1.65E-12	1.32E-15	4.11E-03	TRUE	MAPT (i)	MAPT
4:77416627	rs12500824	A	G	0.35	0.48	7.02	2.19E-12	1.33E-11	3.78E-06	TRUE	SHROOM3 (i)	SHROOM3
9:103331405	rs2800290	C	T	0.42	0.066	6.92	4.41E-12	1.43E-17	7.62E-02	TRUE	MSANTD3-TMEFF1, TMEFF1 (i)	TMEFF1
2:48274592	rs72816437	T	A	0.39	0.053	6.91	4.76E-12	1.52E-18	1.72E-01	TRUE	FBXO11, FOXN2 (inter)	FBXO11, FOXN2
6:130346105	rs7740188	A	G	0.69	0.96	6.78	1.20E-11	3.45E-16	4.17E-02	TRUE	L3MBTL3 (i)	L3MBTL3
11:122519022	rs6589941	G	T	0.39	0.39	6.78	1.21E-11	1.40E-12	2.78E-04	TRUE	MIR100HG, UBASH3B (inter)	BLID, UBASH3B
11:3008404	rs12806061	G	A	0.7	0.33	6.68	2.35E-11	1.48E-15	3.61E-02	TRUE	NAP1L4 (i)	NAP1L4
13:111300000	rs421491	T	C	0.95	0.8	6.65	3.01E-11	1.11E-13	4.45E-03	TRUE	CARS2 (i)	CARS2
13:22351137	rs500802	T	C	0.68	0.6	6.54	6.27E-11	4.34E-15	4.65E-02	TRUE	FGF9, LINC00424 (inter)	FGF9, SGCG
1:201016296	rs3850625	G	A	0.88	0.97	6.47	9.74E-11	7.94E-18	4.71E-01	TRUE	CACNA1S (e)	CACNA1S
9:139967800	9:139967800_G_A	A	G	0.25	0.3	6.47	9.77E-11	1.60E-12	2.56E-03	TRUE	SAPCD2, UAP1L1 (inter)	SAPCD2, UAP1L1
16:88697487	rs2291160	G	A	0.55	0.54	6.46	1.03E-10	8.22E-16	1.27E-01	TRUE	ZC3H18 (i)	ZC3H18
13:74124676	rs12876036	G	A	0.56	0.67	6.46	1.07E-10	3.39E-14	2.68E-02	TRUE	KLF5, LINC00392 (inter)	KLF5, KLF12
14:35184323	rs10141892	C	T	0.59	0.74	6.45	1.12E-10	7.80E-12	9.44E-04	TRUE	CFL2 (u)	CFL2, BAZ1A
11:16250183	rs1401454	C	T	0.61	0.5	6.43	1.26E-10	7.50E-10	1.73E-05	TRUE	SOX6 (i)	SOX6
14:103860206	rs12889639	A	G	0.65	0.78	6.42	1.35E-10	4.39E-12	1.77E-03	TRUE	MARK3 (i)	MARK3
2:71562503	rs17743415	C	T	0.57	0.18	6.36	2.04E-10	2.24E-14	5.40E-02	TRUE	ZNF638 (i)	ZNF638
12:53285086	rs11170319	G	T	0.55	0.64	6.35	2.12E-10	6.75E-11	3.50E-04	TRUE	KRT78, KRT8 (inter)	KRT78, KRT8
8:72419498	rs10096191	G	T	0.08	0.12	6.27	3.59E-10	4.83E-15	1.47E-01	TRUE	EYA1, MSC (inter)	EYA1, MSC
6:21939328	rs6938097	G	A	0.72	0.99	6.25	4.20E-10	3.42E-11	1.36E-03	TRUE	CASC15 (i)	SOX4, PRL
14:94465209	rs10145626	A	G	0.052	0.59	6.25	4.22E-10	1.17E-13	4.40E-02	FALSE	C14orf48 (i)	ASB2, OTUB2
16:11279913	rs193759	A	G	0.67	0.71	6.14	8.39E-10	3.60E-15	2.65E-01	TRUE	CLEC16A, SOCS1 (inter)	CLEC16A, SOCS1
6:116317444	rs3798232	C	T	0.4	0.68	6.04	1.53E-09	3.38E-15	3.67E-01	TRUE	FRK (i)	FRK
11:89224453	rs2289125	C	A	0.79	0.51	6.04	1.54E-09	1.23E-10	2.24E-03	TRUE	NOX4 (UTR)	NOX4
14:77509872	rs11159247	G	A	0.69	0.5	5.91	3.38E-09	1.89E-09	6.10E-04	TRUE	LINC02288 (i)	IRF2BPL, CIPC
6:96082116	rs35064159	C	T	0.082	0.081	5.91	3.43E-09	5.84E-10	1.68E-03	TRUE	MANEA, FUT9 (inter)	MANEA, FUT9
10:115786236	rs72823014	G	A	0.87	1	5.9	3.56E-09	1.09E-12	8.07E-02	TRUE	NHLRC2, ADRB1 (inter)	NHLRC2, ADRB1
2:101578489	rs6747874	A	G	0.22	0.67	5.86	4.69E-09	2.04E-12	7.49E-02	TRUE	NPAS2 (i)	NPAS2
2:227112754	rs2943654	T	C	0.65	0.91	5.76	8.17E-09	1.94E-16	8.40E-01	TRUE	LOC646736, MIR5702 (inter)	NYAP2, IRS1
4:184204228	rs3814420	T	C	0.94	0.96	5.71	1.11E-08	1.92E-10	1.35E-02	TRUE	WWC2 (i)	WWC2
12:89541656	rs10858828	G	C	0.78	0.57	5.71	1.13E-08	1.29E-09	3.62E-03	TRUE	LINC02458, DUSP6 (inter)	KITLG, DUSP6
20:38542569	rs17803745	C	T	0.66	0.7	5.69	1.24E-08	1.67E-10	1.65E-02	TRUE	LINC01734, LINC01370 (inter)	DHX35, MAFB
3:17832829	rs6577596	C	T	0.4	0.014	5.69	1.25E-08	3.71E-09	1.73E-03	TRUE	LOC105376975, LOC339862 (inter)	TBC1D5, SATB1
12:20579392	rs7488780	G	C	0.8	0.95	5.68	1.31E-08	5.95E-12	1.01E-01	TRUE	PDE3A (i)	PDE3A
11:95183936	rs12799680	T	C	0.91	0.85	5.67	1.41E-08	2.50E-14	6.12E-01	TRUE	LOC100129203, FAM76B (inter)	SESN3, FAM76B
10:96104665	rs3758526	G	T	0.13	0.32	5.65	1.65E-08	4.05E-06	7.04E-07	TRUE	NOC3L (e)	NOC3L
3:11395821	rs2594973	C	G	0.37	0.37	5.64	1.71E-08	9.01E-12	1.02E-01	TRUE	ATG7 (i)	ATG7
14:73011885	rs2239222	A	G	0.65	0.58	5.63	1.78E-08	1.55E-11	8.23E-02	TRUE	RGS6 (i)	RGS6
8:81802855	rs7840329	A	G	0.36	0.52	5.62	1.90E-08	1.54E-09	5.63E-03	TRUE	ZNF704, PAG1 (inter)	ZNF704, PAG1
2:136596867	rs6742283	G	A	0.8	0.53	5.61	2.01E-08	8.95E-12	1.15E-01	TRUE	MCM6 (d)	LCT, MCM6
22:28729767	rs134489	A	T	0.73	0.82	5.6	2.19E-08	1.02E-09	8.89E-03	TRUE	TTC28 (i)	TTC28
5:140075474	rs17119056	T	C	0.093	0.061	5.58	2.39E-08	2.79E-10	2.27E-02	TRUE	HARS2 (i)	HARS2
12:12515329	rs11054848	G	A	0.63	0.37	5.58	2.41E-08	1.50E-09	7.51E-03	TRUE	BORCS5 (i)	BORCS5
5:76734084	rs33204	C	T	0.56	0.51	5.56	2.72E-08	5.04E-10	1.78E-02	TRUE	WDR41 (e)	WDR41
9:133038721	rs9657643	A	G	0.27	0.15	5.55	2.86E-08	3.45E-10	2.36E-02	TRUE	HMCN2 (i)	HMCN2
19:55824332	rs7246479	G	T	0.51	0.19	5.54	2.95E-08	2.49E-09	6.47E-03	TRUE	TMEM150B (e)	TMEM150B
12:3340657	rs7976853	T	C	0.097	0.055	5.48	4.36E-08	3.45E-10	3.51E-02	TRUE	TSPAN9 (i)	TSPAN9
CHR:POS, chromosome:position. EA, effect allele. OA, other allele. EAF, effect allele frequency. Gene tags: (e) exonic, (i) intronic, (u) upstream, (d) downstream, (inter) intergenic, (UTR) untranslated region.
