# Supplementary material for: Genome-wide association study of serum liver enzymes implicates diverse metabolic and liver pathology
Source: Nat Commun. 2021 Feb 5;12:816. doi: 10.1038/s41467-020-20870-1 (PMC7865025; doi:10.1038/s41467-020-20870-1)
Supplement: Supplementary file 5 — Supplementary Data 3 [file 41467_2020_20870_MOESM5_ESM.xlsx]

## Sheet: Sheet1
Supplementary Data 3: Alleles increasing alkaline phosphatase at genome-wide significance: UK BioBank and BioBank Japan METAL analyses
CHR:POS	Variant	EA	OA	EAF_UK	EAF_Japan	Z score_meta	P_meta	P_UK	P_Japan	Novel locus	Gene annotation	Nearest coding genes
1:21895061	rs1256330	T	C	0.31	0.23	35.3	1.42e-272	1.59e-298	2.84e-124	FALSE	ALPL (i)	ALPL
6:24485181	rs7765441	A	G	0.89	0.94	33.7	2.25e-248	<1E-300	1.96e-81	FALSE	GPLD1 (i)	GPLD1
17:7088423	rs72837690	C	T	0.35	0.47	29.6	3.06e-192	9.04e-283	3.54e-33	FALSE	ASGR1, DLG4 (inter)	ASGR1, DLG4
10:65350383	rs10822186	G	A	0.49	0.49	29.6	5.72e-192	<1E-300	6.35e-19	FALSE	REEP3 (i)	REEP3
11:126285301	rs7949566	A	G	0.42	0.65	28.8	4.68e-182	9.06e-254	1.67e-39	FALSE	ST3GAL4 (d)	ST3GAL4, KIRREL3
12:121423659	rs9738226	A	G	0.38	0.48	23	1.3e-116	1.82e-207	1.57e-06	TRUE	HNF1A (i)	HNF1A
8:119959925	rs11573824	T	A	0.54	0.7	19.5	1.14e-84	1.85e-112	2.03e-22	TRUE	TNFRSF11B (i)	TNFRSF11B
16:79755446	rs4575545	A	G	0.31	0.28	18.9	8.08e-80	3.07e-125	1.78e-10	TRUE	MAFTRR (e)	MAF, DYNLRB2
2:27730940	rs1260326	T	C	0.39	0.56	18.9	1.21e-79	4.02e-146	0.00112	TRUE	GCKR (e)	GCKR
19:54677189	rs8736	T	C	0.44	0.22	18.1	1.97e-73	4.58e-131	0.000261	TRUE	MBOAT7 (UTR)	MBOAT7
11:296255	rs12277152	A	G	0.048	0.28	17.9	1.42e-71	1.25e-73	2.72e-38	TRUE	PGGHG (d)	PGGHG, IFITM5
19:19379549	rs58542926	C	T	0.92	0.92	17.7	2.62e-70	3.84e-136	0.0492	TRUE	TM6SF2 (e)	TM6SF2
9:104219175	rs2183745	T	A	0.33	0.39	17.4	1.09e-67	1.16e-79	3.87e-26	FALSE	ALDOB, TMEM246-AS1 (inter)	ALDOB, TMEM246
19:45421877	rs484195	A	G	0.38	0.59	17.3	2.78e-67	4.51e-120	0.000509	TRUE	APOC1 (i)	APOC1
11:61592362	rs174566	G	A	0.35	0.39	17	7.37e-65	3.57e-109	7.98e-06	FALSE	FADS2 (i)	FADS2
11:5701074	rs11601507	A	C	0.068	0.053	16.7	1.27e-62	9.87e-101	2.35e-07	TRUE	TRIM5 (e)	TRIM5
8:10665444	rs6601527	C	A	0.41	0.66	16	9.19e-58	6.75e-108	0.0174	TRUE	PINX1 (i)	PINX1
2:169893419	rs2161037	G	A	0.45	0.29	14.7	1.15e-48	5.33e-94	0.114	FALSE	ABCB11, DHRS9 (inter)	ABCB11, DHRS9
15:58678720	rs261290	C	T	0.65	0.57	14.1	4.94e-45	1.93e-82	0.019	TRUE	AQP9, LIPC (inter)	AQP9, LIPC
4:100065509	rs1800759	T	G	0.39	0.16	13.2	5.22e-40	1.61e-78	0.258	TRUE	LOC100507053 (i)	ADH4, ADH6
11:118535840	rs12225548	C	G	0.77	0.79	13	6.65e-39	7.17e-49	1.01e-12	TRUE	TREH (i)	TREH
10:113949664	rs10787429	T	C	0.27	0.23	12.3	6.33e-35	2.71e-48	2.15e-08	TRUE	GPAM, TECTB (inter)	GPAM, TECTB
1:220970028	rs2642438	G	A	0.7	0.83	12.1	9.12e-34	3.64e-46	1.81e-08	TRUE	MARC1 (e)	43891
17:1618363	rs11078597	T	C	0.81	0.8	12	2.1e-33	3.09e-48	7.51e-07	TRUE	MIR22HG (i)	TLCD2, WDR81
9:5629133	rs4471106	A	G	0.29	0.63	11.8	2.87e-32	3.98e-50	7.04e-05	TRUE	RIC1 (UTR)	RIC1
1:154419892	rs12730935	G	A	0.59	0.59	11.7	1.86e-31	9.77e-49	7.88e-05	TRUE	IL6R (i)	IL6R
17:37832704	rs2941505	A	G	0.32	0.48	11.6	6.54e-31	1.56e-49	0.000462	TRUE	PGAP3 (i)	PGAP3
12:111894072	rs2073950	C	T	0.79	0.76	11.3	1.1e-29	1.9e-44	2.5e-05	TRUE	ATXN2 (i)	ATXN2
16:72217113	rs7202323	G	T	0.23	0.37	11.1	1.04e-28	1.11e-55	0.316	FALSE	PMFBP1, LINC01572 (inter)	PMFBP1, ZFHX3
3:135932359	rs687339	T	C	0.77	0.82	10.6	1.9e-26	2.43e-41	0.000529	TRUE	MSL2, PCCB (inter)	MSL2, PCCB
7:73026378	rs17145750	C	T	0.84	0.9	10.5	1.24e-25	2.37e-37	3.22e-05	TRUE	MLXIPL (i)	MLXIPL
16:83980529	rs4782568	C	G	0.55	0.24	10.2	1.27e-24	6.76e-40	0.0034	TRUE	MLYCD, OSGIN1 (inter)	MLYCD, OSGIN1
2:204154552	rs1048013	T	C	0.55	0.25	10.1	4.88e-24	8.48e-40	0.00805	TRUE	CYP20A1 (e)	CYP20A1
10:104405850	rs80146619	G	A	0.74	0.97	10.1	7.45e-24	1.66e-40	0.0183	TRUE	TRIM8 (i)	TRIM8
11:8917976	rs72632952	C	T	0.15	0.36	9.93	3e-23	1.95e-28	1.83e-08	TRUE	ST5 (i)	ST5
2:113844384	rs6741180	A	G	0.39	0.053	9.35	8.91e-21	4.19e-30	0.000194	TRUE	IL1F10, IL1RN (inter)	IL1F10, IL1RN
7:107119047	rs12534124	G	A	0.79	0.91	9.18	4.44e-20	3.12e-24	1.17e-07	TRUE	COG5 (i)	COG5
18:56085917	rs4309483	A	C	0.24	0.19	9.17	4.8e-20	1.92e-26	6.5e-06	TRUE	NEDD4L, MIR122 (inter)	NEDD4L, ALPK2
20:39092895	rs2143877	A	G	0.69	0.78	9.03	1.71e-19	1.23e-26	3.76e-05	TRUE	LINC01370, MAFB (inter)	DHX35, MAFB
9:139385099	rs35135227	T	C	0.28	0.12	8.94	3.87e-19	5.21e-28	0.000551	TRUE	C9orf163, NOTCH1 (inter)	SEC16A, NOTCH1
4:151199080	rs2290846	G	A	0.71	0.7	8.7	3.42e-18	1.05e-27	0.00282	TRUE	LRBA (e)	LRBA
8:71162117	rs2977976	G	A	0.15	0.56	8.65	4.91e-18	7.04e-20	1.11e-08	TRUE	NCOA2 (i)	NCOA2
12:107347085	rs4964506	A	G	0.5	0.36	8.64	5.66e-18	1.02e-21	6.85e-07	TRUE	RIC8B, TMEM263 (inter)	RIC8B, TMEM263
1:66053791	rs10789188	A	G	0.33	0.025	8.56	1.14e-17	2.55e-32	0.232	TRUE	LEPR (i)	LEPR
2:88428571	rs2919872	C	T	0.56	0.85	8.44	3.05e-17	6.35e-31	0.173	TRUE	FABP1 (u)	FABP1, THNSL2
17:9582214	rs6503238	T	C	0.75	0.44	8.43	3.38e-17	1.72e-31	0.248	TRUE	USP43 (i)	USP43
1:20894442	rs12137738	A	T	0.9	0.99	8.43	3.47e-17	2.29e-35	0.986	FALSE	FAM43B, CDA (inter)	FAM43B, CDA
22:24266726	rs5751775	T	C	0.41	0.54	8.34	7.68e-17	3.47e-24	0.000795	TRUE	MIF-AS1, GSTT2B (inter)	MIF, GSTT2B
15:89455768	rs34239095	C	G	0.72	0.85	8.07	7.29e-16	1.06e-22	0.00111	TRUE	MFGE8 (UTR)	MFGE8
1:2326009	rs1123571	A	G	0.46	0.27	8.05	8.18e-16	8.53e-23	0.0014	TRUE	RER1 (i)	RER1
20:44547970	rs2868346	T	C	0.76	0.36	8.04	8.81e-16	8.89e-23	0.00147	TRUE	PLTP, PCIF1 (inter)	PLTP, PCIF1
2:192110219	rs13019004	T	C	0.32	0.38	8.02	1.06e-15	5.73e-21	0.000141	TRUE	MYO1B (UTR)	MYO1B
8:145656806	rs13273326	A	G	0.47	0.61	8.01	1.11e-15	8.02e-18	4.32e-07	TRUE	TONSL (i)	TONSL
16:68202747	rs4359427	T	C	0.13	0.15	7.92	2.47e-15	3.36e-28	0.317	TRUE	NFATC3 (i)	NFATC3
14:75441795	rs4903273	A	G	0.51	0.17	7.85	4.2e-15	1.12e-21	0.0017	TRUE	PGF, EIF2B2 (inter)	PGF, EIF2B2
1:177938437	rs6682862	A	G	0.17	0.34	7.61	2.72e-14	2.04e-19	0.000536	TRUE	SEC16B (i)	SEC16B
9:34081331	rs62560863	C	T	0.9	0.54	7.6	2.9e-14	9.63e-19	0.000203	TRUE	UBAP2, DCAF12 (inter)	UBAP2, DCAF12
3:114464858	rs9826148	C	T	0.89	0.62	7.58	3.34e-14	7.22e-15	8.77e-08	TRUE	ZBTB20 (i)	ZBTB20
19:18296867	rs10410017	C	T	0.64	0.89	7.44	9.8e-14	2.02e-20	0.00747	TRUE	IFI30, MPV17L2 (inter)	IFI30, MPV17L2
4:129031571	rs67868208	A	T	0.37	0.69	7.4	1.41e-13	1.59e-14	4.02e-07	TRUE	LARP1B (i)	LARP1B
19:5840926	rs10409772	A	C	0.073	0.3	7.37	1.7e-13	1.88e-16	3.47e-05	TRUE	FUT6, FUT3 (inter)	FUT6, FUT3
1:44244340	rs12750525	G	A	0.58	0.69	7.3	2.91e-13	9.82e-19	0.00262	TRUE	ST3GAL3 (i)	ST3GAL3
15:90741879	rs12438213	G	C	0.12	0.081	7.26	3.96e-13	2.47e-19	0.00759	TRUE	SEMA4B (i)	SEMA4B
8:30175381	rs12674731	A	C	0.77	0.57	7.24	4.52e-13	6.62e-17	0.000276	TRUE	DCTN6, RBPMS-AS1 (inter)	DCTN6, RBPMS
10:5251815	rs7909380	T	C	0.16	0.071	7.23	4.8e-13	9.22e-23	0.196	TRUE	AKR1C4 (i)	AKR1C4
22:38601231	rs2267375	G	T	0.42	0.35	7.22	5.09e-13	3.04e-17	0.000551	TRUE	MAFF (i)	MAFF
15:51537806	rs2414098	T	C	0.39	0.3	7.19	6.43e-13	2.48e-15	2.44e-05	TRUE	MIR4713HG (i)	CYP19A1
6:35343055	rs10080411	C	T	0.076	0.34	7.13	1e-12	1.77e-17	0.00169	TRUE	PPARD (i)	PPARD
2:219146803	rs2292553	G	A	0.44	0.4	7.1	1.21e-12	6.47e-17	0.000902	TRUE	TMBIM1 (e)	TMBIM1
3:119818585	rs189174	C	G	0.34	0.62	7.09	1.31e-12	4.66e-20	0.0455	TRUE	GSK3B, GPR156 (inter)	GSK3B, GPR156
18:77218855	rs11663201	G	A	0.69	0.59	7.04	1.96e-12	9.09e-20	0.0471	TRUE	NFATC1 (i)	NFATC1
2:3640142	rs6542680	C	T	0.18	0.72	7.03	2.09e-12	2.76e-20	0.0783	TRUE	RPS7, COLEC11 (inter)	RPS7, COLEC11
1:93816400	rs12133576	A	G	0.37	0.39	7.02	2.29e-12	2.18e-19	0.037	TRUE	DR1 (i)	DR1
4:77198566	rs6858344	A	G	0.38	0.078	7	2.47e-12	8.83e-18	0.00652	TRUE	FAM47E, FAM47E-STBD1 (i)	FAM47E
17:66451708	rs2952294	A	G	0.23	0.42	6.92	4.46e-12	2.75e-20	0.131	TRUE	PRKAR1A, WIPI1 (i)	MultipleGene:WIPI1, PRKAR1A
1:205714478	rs12046305	A	G	0.26	0.38	6.91	4.72e-12	2.96e-20	0.132	TRUE	NUCKS1 (i)	NUCKS1
11:47915299	rs34467936	A	G	0.64	0.7	6.78	1.19e-11	2.28e-16	0.00506	TRUE	NUP160, PTPRJ (inter)	NUP160, PTPRJ
7:100471044	rs6706	T	C	0.18	0.016	6.76	1.43e-11	1.21e-20	0.325	TRUE	TRIP6 (UTR)	TRIP6
11:16611475	rs56074687	T	C	0.71	0.92	6.72	1.76e-11	7.97e-17	0.0134	TRUE	SOX6, C11orf58 (inter)	SOX6, C11orf58
14:103564820	rs17101241	T	A	0.25	0.24	6.7	2.05e-11	3.66e-16	0.00672	TRUE	LOC107984640, EXOC3L4 (inter)	CDC42BPB, EXOC3L4
3:98690592	rs2470750	A	T	0.61	0.8	6.7	2.14e-11	3.88e-16	0.00681	TRUE	DCBLD2, MIR548G (inter)	DCBLD2, COL8A1
3:132429447	rs62292471	T	C	0.11	0.1	6.66	2.66e-11	3.06e-17	0.0313	TRUE	NPHP3-ACAD11 (i)	NPHP3
1:161708194	rs10799941	G	T	0.043	0.34	6.65	2.97e-11	7.57e-20	0.296	TRUE	FCRLB, DUSP12 (inter)	FCRLB, DUSP12
4:111128587	rs5022521	C	T	0.14	0.26	6.64	3.06e-11	3.89e-15	0.00242	TRUE	ELOVL6, ENPEP (inter)	ELOVL6, ENPEP
2:21265141	rs661665	A	C	0.5	0.92	6.64	3.07e-11	3.7e-21	0.6	TRUE	APOB (i)	APOB
17:46926615	rs550510	A	G	0.15	0.7	6.64	3.15e-11	3.98e-16	0.0099	TRUE	CALCOCO2 (e)	CALCOCO2
5:115160053	rs10434761	A	G	0.14	0.45	6.6	4.07e-11	4.16e-16	0.0124	TRUE	CDO1, ATG12 (inter)	CDO1, ATG12
10:93643979	rs10881988	A	G	0.49	0.7	6.54	6.35e-11	4.72e-16	0.0178	TRUE	TNKS2, FGFBP3 (inter)	TNKS2, FGFBP3
16:53537581	rs8055642	A	G	0.54	0.85	6.49	8.37e-11	1.61e-16	0.0387	TRUE	AKTIP (u)	AKTIP, RPGRIP1L
4:103575067	rs179195	T	C	0.49	0.57	6.44	1.19e-10	1.59e-14	0.00446	TRUE	MANBA (i)	MANBA
3:149211512	rs12633863	A	G	0.55	0.47	6.42	1.34e-10	9.93e-11	2.33e-06	TRUE	TM4SF4 (i)	TM4SF4
3:101084604	rs62280667	T	C	0.66	0.73	6.41	1.5e-10	2.66e-14	0.00416	TRUE	SENP7 (i)	SENP7
6:43364494	rs6912283	A	G	0.56	0.65	6.38	1.76e-10	7.13e-12	6.05e-05	TRUE	ZNF318, ABCC10 (inter)	ZNF318, ABCC10
10:96434823	rs34870400	C	T	0.22	0.35	6.34	2.32e-10	9.39e-14	0.00297	TRUE	HELLS, CYP2C18 (inter)	HELLS, CYP2C18
3:155547274	rs382534	C	T	0.75	0.8	6.34	2.35e-10	6.76e-15	0.0152	TRUE	SLC33A1 (i)	SLC33A1
13:114551993	rs6602909	C	T	0.33	0.29	6.33	2.42e-10	2.62e-15	0.0258	TRUE	GAS6 (i)	GAS6
5:55860781	rs3936511	A	G	0.81	0.9	6.32	2.6e-10	1.45e-17	0.224	TRUE	C5orf67 (i)	ANKRD55, MAP3K1
2:242194583	rs2305075	C	T	0.094	0.1	6.29	3.18e-10	2.59e-17	0.212	TRUE	HDLBP (i)	HDLBP
20:33733704	rs6088730	C	G	0.52	0.75	6.28	3.37e-10	1.58e-17	0.256	TRUE	EDEM2 (i)	EDEM2
20:62602062	rs79903344	T	G	0.72	0.98	6.21	5.15e-10	1.48e-16	0.162	TRUE	ZNF512B (u)	ZNF512B, SAMD10
2:109263457	rs1095557	G	A	0.86	0.95	6.21	5.31e-10	9.12e-19	0.647	TRUE	LIMS1 (i)	LIMS1
19:3755266	rs764036	A	T	0.54	0.7	6.18	6.39e-10	4.75e-16	0.123	TRUE	MIR1268A (i)	APBA3
10:46121046	rs10900229	C	T	0.74	0.95	6.17	6.68e-10	2.53e-17	0.33	TRUE	ZFAND4 (i)	ZFAND4
6:131999582	rs3883882	A	G	0.63	0.98	6.11	9.83e-10	2.14e-15	0.0936	TRUE	ENPP3 (i)	ENPP3
16:2295075	rs4018440	C	T	0.94	0.98	6.03	1.66e-09	7.21e-20	0.683	TRUE	ECI1 (i)	ECI1
10:116625891	rs60820172	T	C	0.4	0.013	5.9	3.68e-09	9.43e-18	0.881	TRUE	FAM160B1 (i)	FAM160B1
12:26487283	rs11048470	G	T	0.73	0.45	5.88	3.98e-09	3.11e-17	0.734	TRUE	ITPR2 (d)	SSPN, ITPR2
20:17599651	rs12479750	C	T	0.16	0.6	5.84	5.36e-09	1.48e-10	0.000561	TRUE	RRBP1 (i)	RRBP1
15:44243512	rs59770554	C	G	0.96	0.98	5.82	5.85e-09	1.92e-13	0.0555	TRUE	FRMD5 (i)	FRMD5
6:7215541	rs6919004	C	T	0.55	0.24	5.81	6.38e-09	1.63e-15	0.363	TRUE	RREB1 (i)	RREB1
11:65322548	rs12270054	C	T	0.73	0.79	5.78	7.59e-09	2.74e-11	0.00356	TRUE	LTBP3 (i)	LTBP3
11:75452518	rs643884	T	C	0.84	0.68	5.77	7.98e-09	1.51e-15	0.42	TRUE	MOGAT2, LOC283214 (inter)	MOGAT2, DGAT2
16:88523815	rs7206699	C	T	0.43	0.58	5.74	9.75e-09	9.47e-14	0.117	TRUE	ZFPM1 (i)	ZFPM1
5:150455672	rs3792784	A	G	0.9	0.88	5.73	9.88e-09	6.16e-10	0.00037	TRUE	TNIP1 (i)	TNIP1
16:11792700	rs933574	C	A	0.48	0.29	5.73	9.98e-09	2.74e-12	0.0225	TRUE	TXNDC11 (i)	TXNDC11
3:12396588	rs4135247	G	A	0.43	0.53	5.72	1.07e-08	8.53e-12	0.012	TRUE	PPARG (i)	PPARG
14:93108464	rs734206	T	C	0.71	0.73	5.7	1.17e-08	8.25e-16	0.59	TRUE	RIN3 (i)	RIN3
18:13660590	rs12956554	C	A	0.67	0.2	5.69	1.27e-08	9.64e-12	0.0135	TRUE	LDLRAD4, FAM210A (inter)	LDLRAD4, FAM210A
16:4297779	rs735052	C	G	0.78	0.89	5.68	1.37e-08	6.96e-12	0.018	TRUE	LINC01569 (i)	SRL, TFAP4
21:40466570	rs2836882	G	A	0.73	0.81	5.67	1.44e-08	8.84e-17	0.976	TRUE	LINC01700, PSMG1 (inter)	ETS2, PSMG1
4:1010077	rs35654957	C	T	0.37	0.17	5.64	1.73e-08	7.52e-12	0.022	TRUE	FGFRL1 (i)	FGFRL1
6:52658962	rs1051775	T	C	0.57	0.88	5.63	1.83e-08	2.94e-12	0.0399	TRUE	GSTA1 (e)	GSTA1
3:5055643	rs12497013	A	G	0.83	0.69	5.56	2.73e-08	1.09e-11	0.0285	TRUE	BHLHE40, ARL8B (inter)	BHLHE40, ARL8B
10:120519944	rs12571735	T	G	0.34	0.086	5.55	2.9e-08	3.94e-15	0.631	TRUE	CACUL1, NANOS1 (inter)	CACUL1, NANOS1
9:136140462	rs1633513	C	T	0.27	0.27	38.2	<1E-300	<1E-300	1.06e-173	FALSE	ABO (i)	ABO
19:49164952	rs281392	A	G	0.33	0.41	30.6	4.72e-206	<1E-300	2.58e-32	FALSE	NTN5 (e)	NTN5
8:9194978	rs13274716	C	T	0.12	0.01	28.3	1.08e-175	<1E-300	1.02e-06	FALSE	LOC157273, TNKS (inter)	PPP1R3B, TNKS
8:126500031	rs28601761	C	G	0.58	0.84	26	1.74e-149	1.35e-286	0.000751	FALSE	TRIB1, LINC00861 (inter)	TRIB1, FAM84B
12:570947	rs7955258	G	A	0.58	0.44	23.2	2.01e-119	4.12e-165	4.94e-27	TRUE	B4GALNT3 (i)	B4GALNT3
20:25296970	rs6083799	T	G	0.56	0.078	17.9	9.91e-72	1.92e-134	0.00819	FALSE	ABHD12 (i)	ABHD12
13:42965837	rs9533094	G	A	0.49	0.076	16.5	2.09e-61	4.34e-99	4.2e-07	TRUE	AKAP11, LINC02341 (inter)	AKAP11, TNFSF11
13:95256305	rs6492720	T	C	0.31	0.64	15.2	1.94e-52	2.43e-80	5.18e-08	TRUE	GPR180 (i)	GPR180
18:60054857	rs884205	A	C	0.25	0.22	14.5	1.75e-47	5.82e-66	5.46e-11	TRUE	TNFRSF11A (UTR)	TNFRSF11A
2:135014078	rs2442046	G	C	0.23	0.22	12.9	2.4e-38	5.35e-51	1.76e-10	TRUE	MGAT5 (i)	MGAT5
14:24871926	rs11621792	C	T	0.55	0.95	11.2	2.37e-29	1.17e-58	0.529	TRUE	NYNRIN (i)	NYNRIN
19:41333284	rs11878604	C	T	0.07	0.39	11.2	2.41e-29	1.1e-41	1.73e-06	TRUE	CYP2T1P, CYP2A6 (inter)	EGLN2, CYP2A6
4:148985720	rs3775327	C	T	0.75	0.84	11.1	9.68e-29	2.25e-47	0.00254	TRUE	ARHGAP10 (i)	ARHGAP10
19:33526948	rs11880141	A	G	0.087	0.14	10.4	2.15e-25	4.18e-39	0.000393	TRUE	RHPN2 (i)	RHPN2
4:69326683	rs4694077	C	T	0.68	0.91	10.4	2.29e-25	1.26e-47	0.198	TRUE	TMPRSS11E (i)	TMPRSS11E
17:47946055	rs60586860	T	C	0.034	0.16	10.3	7.01e-25	4e-31	1.85e-08	TRUE	FLJ45513, DLX4 (inter)	TAC4, DLX4
14:73011885	rs2239222	A	G	0.65	0.58	10.2	1.38e-24	9.22e-40	0.0032	TRUE	RGS6 (i)	RGS6
2:199243372	rs2041081	T	C	0.65	0.77	10	9.39e-24	2.55e-35	0.000164	TRUE	LINC01923, SATB2 (inter)	PLCL1, SATB2
6:32561370	rs35139284	T	C	0.32	0.3	9.85	6.7e-23	6.29e-31	3.45e-06	TRUE	HLA-DRB1, HLA-DQA1 (inter)	HLA-DRB1, HLA-DQA1
1:214334841	rs1235127	G	A	0.16	0.24	9.26	2.05e-20	2.42e-33	0.0118	TRUE	PROX1, SMYD2 (inter)	PROX1, SMYD2
2:54684666	rs4024576	C	G	0.36	0.2	8.89	5.92e-19	6.65e-27	0.000204	TRUE	SPTBN1 (i)	SPTBN1
11:134263728	rs79256507	A	C	0.15	0.073	8.86	7.87e-19	1.68e-25	3.82e-05	TRUE	B3GAT1 (i)	B3GAT1
5:81730990	rs433920	C	T	0.73	0.7	8.85	8.76e-19	4.74e-25	2.16e-05	TRUE	ATP6AP1L, MIR3977 (inter)	ATP6AP1L, TMEM167A
12:53727545	rs930900	C	T	0.69	0.99	8.78	1.62e-18	2.56e-37	0.81	TRUE	SP7 (i)	SP7
6:25783315	rs3923	T	C	0.42	0.68	8.69	3.64e-18	3.47e-26	0.000499	TRUE	SLC17A1 (UTR)	SLC17A1
13:111115558	rs9521787	C	A	0.39	0.79	8.5	1.9e-17	7.75e-26	0.00159	TRUE	COL4A2-AS2 (UTR)	COL4A2
5:88364958	rs6886306	T	C	0.47	0.67	8.42	3.64e-17	8.41e-24	0.000218	TRUE	MEF2C-AS1 (i)	MEF2C, CETN3
4:106038169	rs17429745	G	T	0.69	0.1	8.41	4.21e-17	1.87e-26	0.00632	TRUE	CXXC4-AS1, TET2 (inter)	CXXC4, TET2
10:79657705	rs7099526	G	C	0.31	0.22	8.22	2.03e-16	3.92e-26	0.0162	TRUE	DLG5 (i)	DLG5
10:102075479	rs603424	G	A	0.83	0.97	8.15	3.73e-16	3.34e-30	0.371	FALSE	PKD2L1 (i)	PKD2L1
7:96201273	rs62471406	T	A	0.44	0.7	8.05	8.53e-16	6.69e-24	0.00541	TRUE	SEM1 (i)	SEM1
1:247606276	rs56188865	T	C	0.63	0.6	8.02	1.01e-15	3.92e-28	0.201	TRUE	NLRP3 (i)	NLRP3
1:39975408	rs879037	T	C	0.45	0.43	7.99	1.31e-15	1.61e-22	0.00157	TRUE	BMP8A (i)	BMP8A
4:146775300	rs7685277	A	G	0.16	0.57	7.82	5.46e-15	4.33e-21	0.00102	TRUE	ZNF827 (i)	ZNF827
22:36545137	rs132642	T	A	0.83	0.99	7.75	9.08e-15	1.75e-28	0.598	TRUE	APOL3 (UTR)	APOL3
5:36646915	rs1428967	G	A	0.24	0.11	7.75	9.33e-15	2.68e-21	0.00231	TRUE	SLC1A3 (i)	SLC1A3
2:30680450	rs829577	C	G	0.76	0.69	7.72	1.14e-14	2.56e-18	3.06e-05	TRUE	LCLAT1 (i)	LCLAT1
1:234762074	rs599633	G	A	0.7	0.28	7.6	2.84e-14	5.32e-21	0.00468	TRUE	IRF2BP2, LINC00184 (inter)	IRF2BP2, TOMM20
12:4606168	rs2970818	T	A	0.9	1	7.52	5.32e-14	3.06e-29	0.802	TRUE	C12orf4 (i)	C12orf4
7:134555127	rs2290361	G	T	0.57	0.71	7.28	3.33e-13	1.34e-17	0.000587	TRUE	CALD1 (i)	CALD1
2:121310269	rs6706968	C	A	0.58	0.48	7.25	4.28e-13	1.47e-18	0.00308	TRUE	LINC01101, GLI2 (inter)	INHBB, GLI2
13:74767886	rs9530288	A	G	0.54	0.72	7.2	5.96e-13	1.38e-20	0.0407	TRUE	KLF12, LINC00402 (inter)	KLF12, TBC1D4
1:109641259	rs538694	A	C	0.83	0.97	7.1	1.27e-12	3.37e-22	0.234	TRUE	TMEM167B, SCARNA2 (inter)	TMEM167B, C1orf194
1:211812772	rs11119783	G	A	0.52	0.11	7.01	2.38e-12	1.43e-22	0.396	TRUE	LINC01693 (u)	SLC30A1, NEK2
18:46469664	rs4245230	A	G	0.47	0.49	7	2.57e-12	2.01e-16	0.00101	TRUE	SMAD7 (i)	SMAD7
2:166551752	rs2113843	T	C	0.49	0.28	6.99	2.66e-12	6.32e-19	0.0262	TRUE	CSRNP3, GALNT3 (inter)	CSRNP3, GALNT3
6:15541024	rs10456200	T	C	0.96	0.78	6.97	3.12e-12	4.97e-16	0.000681	TRUE	DTNBP1 (i)	DTNBP1
2:158464849	rs10201242	G	A	0.93	0.77	6.97	3.22e-12	1.73e-15	0.000284	TRUE	ACVR1C (i)	ACVR1C
17:44084008	rs12946693	T	C	0.45	0.6	6.9	5.18e-12	1.07e-17	0.012	TRUE	MAPT (i)	MAPT
16:80779331	rs11647695	A	C	0.45	0.69	6.84	8.23e-12	1.57e-16	0.00428	TRUE	CDYL2 (i)	CDYL2
9:133462640	rs10901208	C	T	0.35	0.45	6.74	1.59e-11	1.08e-19	0.187	TRUE	FUBP3 (i)	FUBP3
1:22911195	rs75903500	C	T	0.08	0.1	6.7	2.03e-11	3.38e-13	4.25e-05	FALSE	EPHA8 (i)	EPHA8
2:181957493	rs6731985	A	G	0.67	0.62	6.63	3.36e-11	9.31e-17	0.0226	TRUE	UBE2E3, LINC01934 (inter)	UBE2E3, ITGA4
5:52193125	rs4074793	G	A	0.075	0.072	6.56	5.56e-11	6.32e-15	0.00345	TRUE	ITGA1 (i)	ITGA1
6:27312078	rs764284	G	A	0.58	0.51	6.47	9.9e-11	4.1e-15	0.00839	TRUE	VN1R10P, ZNF204P (inter)	POM121L2, ZNF391
1:180905694	rs3795503	C	T	0.68	0.51	6.45	1.12e-10	1.36e-13	0.000936	TRUE	KIAA1614 (e)	KIAA1614
1:240597214	rs9287237	G	T	0.82	0.52	6.38	1.78e-10	8.22e-12	5.36e-05	TRUE	FMN2 (i)	FMN2
2:61592737	rs72813566	A	G	0.85	0.68	6.36	2.05e-10	9.04e-16	0.0375	TRUE	USP34 (i)	USP34
8:103875613	rs2436851	A	G	0.74	0.81	6.35	2.13e-10	4.54e-13	0.000852	TRUE	AZIN1 (i)	AZIN1
2:234145944	rs13418066	C	A	0.51	0.23	6.31	2.73e-10	1.07e-13	0.0033	TRUE	INPP5D, ATG16L1 (inter)	INPP5D, ATG16L1
7:150510915	rs2888674	A	G	0.45	0.8	6.28	3.48e-10	2.31e-13	0.00258	TRUE	TMEM176A, AOC1 (inter)	TMEM176A, AOC1
6:30799399	rs9501030	A	T	0.16	0.49	6.27	3.56e-10	4.06e-18	0.384	TRUE	LINC00243 (u)	IER3, DDR1
14:23755598	rs2295124	G	A	0.72	0.51	6.21	5.25e-10	7.31e-11	3.22e-05	TRUE	HOMEZ (u)	HOMEZ, PPP1R3E
6:53942185	rs7742515	T	A	0.2	0.12	6.2	5.62e-10	4.26e-17	0.257	TRUE	MLIP (i)	MLIP
9:18629283	rs10963680	A	G	0.24	0.59	6.19	6.07e-10	2.09e-13	0.00527	TRUE	ADAMTSL1 (i)	ADAMTSL1
16:58631332	rs11866656	T	C	0.78	0.35	6.12	9.23e-10	3.37e-15	0.0735	TRUE	CNOT1 (i)	CNOT1
20:56555716	rs11696251	A	G	0.42	0.17	6.07	1.3e-09	1.08e-14	0.0581	TRUE	MIR4532, LINC01742 (inter)	PMEPA1, C20orf85
6:116418112	rs4946137	A	G	0.4	0.69	6.01	1.88e-09	1.45e-20	0.467	TRUE	FRK, NT5DC1 (inter)	FRK, NT5DC1
20:60707040	rs2038687	G	A	0.86	0.88	5.99	2.1e-09	2.73e-15	0.15	TRUE	LSM14B (i)	LSM14B
15:96714816	rs56332871	A	C	0.27	0.37	5.92	3.16e-09	2.53e-14	0.0832	TRUE	NR2F2-AS1 (i)	MCTP2, NR2F2
6:44538139	rs927485	G	A	0.26	0.14	5.91	3.44e-09	6.11e-12	0.00402	TRUE	LOC105375075, SUPT3H (inter)	CDC5L, SUPT3H
2:48642541	rs6749773	G	A	0.53	0.53	5.9	3.6e-09	7.6e-10	6.16e-05	TRUE	FOXN2, PPP1R21 (inter)	FOXN2, PPP1R21
22:39832113	rs5750826	A	G	0.41	0.17	5.89	3.79e-09	7.31e-18	0.926	TRUE	LOC100506472 (e)	TAB1
4:88973639	rs2728102	T	C	0.86	0.51	5.88	4.2e-09	2.88e-14	0.0992	TRUE	PKD2 (i)	PKD2
7:20063957	rs38137	G	A	0.37	0.46	5.87	4.32e-09	4.32e-13	0.0274	TRUE	LOC101927668 (i)	TMEM196, MACC1
7:12267837	rs13229988	G	A	0.42	0.6	5.87	4.43e-09	5.38e-13	0.0249	TRUE	TMEM106B (i)	TMEM106B
21:17591448	rs2823661	T	A	0.43	0.038	5.85	4.94e-09	7.34e-16	0.393	TRUE	MIR99AHG (i)	USP25, CXADR
19:57063916	rs399970	G	T	0.25	0.36	5.82	5.9e-09	2.89e-14	0.129	TRUE	ZFP28 (UTR)	ZFP28
2:68979302	rs2280244	A	G	0.3	0.15	5.8	6.65e-09	5.51e-15	0.256	TRUE	ARHGAP25 (i)	ARHGAP25
4:5800494	rs2279252	G	A	0.99	0.91	5.79	6.97e-09	3.53e-08	1.89e-06	TRUE	EVC (e)	EVC
20:52732362	rs17216707	C	T	0.19	0.082	5.79	7.16e-09	1.28e-11	0.00576	TRUE	BCAS1, CYP24A1 (inter)	BCAS1, CYP24A1
8:129950323	rs1372448	A	T	0.38	0.036	5.73	1e-08	1.98e-12	0.0272	TRUE	LINC00824, LINC00976 (inter)	MYC, GSDMC
6:29530944	rs422878	C	T	0.81	0.64	5.72	1.04e-08	8.21e-13	0.0452	TRUE	UBD, SNORD32B (inter)	UBD, OR2H2
16:28241942	rs8055846	G	T	0.71	0.94	5.7	1.22e-08	9.98e-14	0.137	TRUE	XPO6, SBK1 (inter)	XPO6, SBK1
6:151901409	rs4870044	T	C	0.29	0.8	5.68	1.34e-08	5.66e-15	0.388	TRUE	CCDC170 (i)	CCDC170
7:23669812	rs11771510	A	G	0.27	0.058	5.68	1.36e-08	3.47e-13	0.0877	TRUE	CCDC126 (i)	CCDC126
5:158513546	rs6898290	C	T	0.43	0.64	5.63	1.81e-08	4.63e-10	0.00116	TRUE	EBF1 (i)	EBF1
22:29222263	rs5997410	G	A	0.15	0.25	5.63	1.82e-08	8.11e-11	0.00479	TRUE	XBP1, ZNRF3 (inter)	XBP1, ZNRF3
8:6607634	rs2911971	G	C	0.62	0.7	5.59	2.22e-08	2.4e-15	0.624	TRUE	AGPAT5 (i)	AGPAT5
19:10332988	rs10409243	C	T	0.4	0.75	5.59	2.26e-08	1.68e-15	0.679	TRUE	S1PR2 (UTR)	S1PR2
9:98557461	rs2405134	A	G	0.31	0.32	5.58	2.47e-08	7.47e-11	0.00739	TRUE	PTCH1, LINC00476 (inter)	PTCH1, ERCC6L2
5:77380723	rs252761	T	G	0.59	0.39	5.55	2.89e-08	1.81e-12	0.0778	TRUE	AP3B1 (i)	AP3B1
CHR:POS, chromosome:position. EA, effect allele. OA, other allele. EAF, effect allele frequency. Gene tags: (e) exonic, (i) intronic, (u) upstream, (d) downstream, (inter) intergenic, (UTR) untranslated region.
