# Supplementary material for: Genome-wide association study of serum liver enzymes implicates diverse metabolic and liver pathology
Source: Nat Commun. 2021 Feb 5;12:816. doi: 10.1038/s41467-020-20870-1 (PMC7865025; doi:10.1038/s41467-020-20870-1)
Supplement: Supplementary file 6 — Supplementary Data 4 [file 41467_2020_20870_MOESM6_ESM.xlsx]

## Sheet: Sheet1
Supplementary Data 4: Independent loci altering alanine aminotransferase (ALT), aspartate aminotransferase (AST), or alkaline phosphatase (ALP)
Locus	CHR:POS	SNPID	Trait	P	Gene annotation
1	9:136140462	rs1633513	ALP	<1E-300	ABO (i)
1	9:136141870	rs2519093	AST	5.49E-44	ABO (i)
1	9:136137065	rs687621	AST	1.91E-27	ABO (i)
2	22:44324727	rs738409	AST	<1E-300	PNPLA3 (e)
3	1:21895061	rs1256330	ALP	1.42E-272	ALPL (i)
4	6:24485181	rs7765441	ALP	2.25E-248	GPLD1 (i)
5	19:49164952	rs281392	ALP	4.72E-206	NTN5 (e)
5	19:49225766	rs11882796	AST	3.10E-14	RASIP1 (i)
6	17:7088423	rs72837690	ALP	3.06E-192	ASGR1, DLG4 (inter)
6	17:7185779	rs117643180	ALT	2.00E-12	SLC2A4 (i)
7	10:65350383	rs10822186	ALP	5.72E-192	REEP3 (i)
8	11:126285301	rs7949566	ALP	4.68E-182	ST3GAL4 (d)
8	11:126225876	rs112771035	AST	1.81E-14	ST3GAL4 (UTR)
8	11:125452081	rs11220136	AST	1.16E-11	STT3A-AS1 (i)
9	8:9194978	rs13274716	ALP	1.08E-175	LOC157273, TNKS (inter)
9	8:8661681	rs12544992	ALP	1.58E-39	MFHAS1 (i)
9	8:9185146	rs2126259	ALT	4.54E-34	LOC157273 (i)
10	10:18263873	rs508196	AST	4.15E-159	SLC39A12 (i)
11	8:126500031	rs28601761	ALP	1.74E-149	TRIB1, LINC00861 (inter)
11	8:126482077	rs2954021	ALP	1.58E-140	TRIB1, LINC00861 (inter)
11	8:126485294	rs2954027	ALP	5.27E-124	TRIB1, LINC00861 (inter)
12	9:117146043	rs7041363	ALT	8.19E-124	AKNA (i)
12	9:117144504	rs4979373	ALT	9.17E-124	AKNA (i)
13	12:570947	rs7955258	ALP	2.01E-119	B4GALNT3 (i)
14	12:121423659	rs9738226	ALP	1.30E-116	HNF1A (i)
14	12:121316252	rs656933	AST	1.02E-15	SPPL3 (i)
14	12:121540531	rs1794898	ALT	6.12E-12	OASL, P2RX7 (inter)
15	10:101912064	rs2862954	ALT	3.33E-114	ERLIN1 (e)
15	10:102075479	rs603424	ALP	3.73E-16	PKD2L1 (i)
16	6:32582601	rs34656207	AST	1.40E-111	HLA-DRB1, HLA-DQA1 (inter)
16	6:32561370	rs35139284	AST	2.36E-86	HLA-DRB1, HLA-DQA1 (inter)
16	6:32583477	rs28383223	AST	1.83E-71	HLA-DRB1, HLA-DQA1 (inter)
17	8:119959925	rs11573824	ALP	1.14E-84	TNFRSF11B (i)
17	8:120187709	rs2468175	ALP	4.29E-12	COLEC10, MAL2 (inter)
18	16:79755446	rs4575545	ALP	8.08E-80	MAFTRR (e)
18	16:80497341	rs28650012	ALT	6.71E-22	LOC102724084 (i)
18	16:80498094	rs7189522	ALT	1.15E-21	LOC102724084 (i)
19	2:27730940	rs1260326	ALP	1.21E-79	GCKR (e)
19	2:27734972	rs6547692	ALP	8.65E-56	GCKR (i)
20	19:54677189	rs8736	ALP	1.97E-73	MBOAT7 (UTR)
20	19:54759571	rs380731	AST	2.64E-11	LILRB5 (i)
21	20:25296970	rs6083799	ALP	9.91E-72	ABHD12 (i)
22	19:19379549	rs58542926	ALT	1.17E-71	TM6SF2 (e)
23	11:296255	rs12277152	ALP	1.42E-71	PGGHG (d)
24	4:88213808	rs6834314	ALT	5.23E-69	KLHL8, MIR5705 (inter)
24	4:88973639	rs2728102	ALP	4.20E-09	PKD2 (i)
25	9:104219175	rs2183745	ALP	1.09E-67	ALDOB, TMEM246-AS1 (inter)
25	9:103331405	rs2800290	AST	4.41E-12	MSANTD3-TMEFF1, TMEFF1 (i)
26	19:45421877	rs484195	ALP	2.78E-67	APOC1 (i)
26	19:45414451	rs439401	ALP	1.35E-48	APOE, APOC1 (inter)
26	19:45411941	rs429358	ALT	4.70E-35	APOE (e)
27	11:61592362	rs174566	ALP	7.37E-65	FADS2 (i)
27	11:62200176	rs17145884	ALT	7.98E-12	AHNAK (d)
27	11:61697904	rs6591673	AST	1.87E-09	RAB3IL1, BEST1 (inter)
28	1:110470764	rs333947	AST	2.19E-64	CSF1 (i)
28	1:109641259	rs538694	ALP	1.27E-12	TMEM167B, SCARNA2 (inter)
28	1:109822143	rs1277930	ALT	2.51E-09	PSRC1 (d)
29	11:5701074	rs11601507	ALP	1.27E-62	TRIM5 (e)
30	4:146821410	rs4835265	ALT	1.99E-62	ZNF827 (i)
30	4:146775300	rs7685277	ALT	5.56E-46	ZNF827 (i)
31	13:42965837	rs9533094	ALP	2.09E-61	AKAP11, LINC02341 (inter)
32	8:10665444	rs6601527	ALP	9.19E-58	PINX1 (i)
32	8:10594474	rs4841436	ALP	1.54E-54	LOC102723313 (i)
32	8:10571491	rs4484649	ALP	4.19E-50	C8orf74, SOX7 (inter)
33	11:93870338	rs7117339	ALT	6.77E-55	PANX1 (i)
33	11:93864393	rs56175344	ALT	2.46E-53	PANX1 (i)
34	1:16505320	rs1497406	ALT	1.35E-54	EPHA2, ARHGEF19 (inter)
34	1:16510894	rs36086195	ALT	4.27E-54	EPHA2, ARHGEF19 (inter)
35	13:95256305	rs6492720	ALP	1.94E-52	GPR180 (i)
36	2:233520254	rs13395911	ALT	3.59E-50	EFHD1 (i)
36	2:234145944	rs13418066	ALP	2.73E-10	INPP5D, ATG16L1 (inter)
37	2:169893419	rs2161037	ALP	1.15E-48	ABCB11, DHRS9 (inter)
37	2:169834370	rs72623176	ALP	4.78E-47	ABCB11 (i)
37	2:169710607	rs11678685	AST	5.02E-18	NOSTRIN (i)
38	18:60054857	rs884205	ALP	1.75E-47	TNFRSF11A (UTR)
38	18:60845884	rs12454712	ALT	5.07E-13	BCL2 (i)
38	18:60848639	rs4940576	AST	1.69E-08	BCL2 (i)
39	18:55128675	rs503581	AST	4.20E-45	ONECUT2 (i)
39	18:56086820	rs9959832	ALT	2.18E-38	NEDD4L, MIR122 (inter)
39	18:56085917	rs4309483	ALT	2.83E-33	NEDD4L, MIR122 (inter)
40	15:58678720	rs261290	ALP	4.94E-45	AQP9, LIPC (inter)
40	15:58723939	rs2070895	ALP	8.63E-36	LIPC (u)
40	15:58723479	rs1077834	ALP	1.94E-35	LIPC (u)
41	7:87074964	rs1468615	ALT	3.95E-42	ABCB4 (i)
41	7:87059699	rs31672	ALT	5.97E-36	ABCB4 (i)
42	16:58770897	rs11643959	AST	9.29E-41	GOT2, APOOP5 (inter)
42	16:58070964	rs12928392	AST	9.07E-11	MMP15 (i)
42	16:58631332	rs11866656	ALP	9.23E-10	CNOT1 (i)
43	3:58380465	rs11714574	AST	4.48E-40	PXK (i)
44	4:100065509	rs1800759	ALP	5.22E-40	LOC100507053 (i)
44	4:100448824	rs10007975	AST	1.22E-08	C4orf17 (i)
45	11:118535840	rs12225548	ALP	6.65E-39	TREH (i)
46	2:135014078	rs2442046	ALP	2.40E-38	MGAT5 (i)
47	5:72351062	rs1200503	AST	8.62E-37	FCHO2 (i)
48	16:54415527	rs74367983	AST	1.88E-36	LINC02140, LOC101927480 (inter)
48	16:53537581	rs8055642	ALP	8.37E-11	AKTIP (u)
48	16:53806453	rs56094641	ALT	2.49E-09	FTO (i)
49	10:113949664	rs10787429	ALP	6.33E-35	GPAM, TECTB (inter)
50	1:183802259	rs2491441	AST	1.14E-34	RGL1 (i)
51	22:36545137	rs132642	ALT	5.72E-34	APOL3 (UTR)
52	1:220970028	rs2642438	ALP	9.12E-34	MARC1 (e)
52	1:220974545	rs10863565	ALT	9.08E-26	MARC1 (i)
53	17:1618363	rs11078597	ALP	2.10E-33	MIR22HG (i)
54	9:33109996	rs62544382	AST	8.23E-33	B4GALT1 (d)
54	9:34081331	rs62560863	ALP	2.90E-14	UBAP2, DCAF12 (inter)
54	9:34107505	rs11557154	ALP	3.94E-13	DCAF12 (e)
55	9:5629133	rs4471106	ALP	2.87E-32	RIC1 (UTR)
56	1:154419892	rs12730935	ALP	1.86E-31	IL6R (i)
56	1:155106697	rs12904	ALT	1.11E-30	EFNA1 (UTR)
57	17:37832704	rs2941505	ALP	6.54E-31	PGAP3 (i)
58	6:27300310	rs13212562	AST	7.74E-30	VN1R10P, ZNF204P (inter)
58	6:27312078	rs764284	ALP	9.90E-11	VN1R10P, ZNF204P (inter)
58	6:28168941	rs55635926	ALT	2.69E-10	ZNF192P1, TOB2P1 (inter)
59	12:111894072	rs2073950	ALP	1.10E-29	ATXN2 (i)
59	12:111871141	rs4766462	ALT	1.30E-26	SH2B3 (i)
59	12:111724699	rs4766568	ALT	6.92E-20	CUX2 (i)
60	5:39533318	rs2910953	AST	1.36E-29	LINC02104, LINC00603 (inter)
61	14:24871926	rs11621792	ALP	2.37E-29	NYNRIN (i)
62	19:41333284	rs11878604	ALP	2.41E-29	CYP2T1P, CYP2A6 (inter)
63	3:135926622	rs645040	ALT	2.89E-29	MSL2, PCCB (inter)
63	3:135932359	rs687339	ALT	3.59E-29	MSL2, PCCB (inter)
64	4:148985720	rs3775327	ALP	9.68E-29	ARHGAP10 (i)
65	16:72217113	rs7202323	ALP	1.04E-28	PMFBP1, LINC01572 (inter)
65	16:72154509	rs4788460	ALP	8.51E-28	PMFBP1 (i)
65	16:72105965	rs217184	ALP	1.79E-19	HPR (i)
66	1:161644387	rs1674757	AST	1.04E-27	FCGR2B (i)
66	1:161708194	rs10799941	AST	5.69E-20	FCRLB, DUSP12 (inter)
66	1:161500975	rs6700241	AST	1.28E-16	HSPA6, FCGR3A (inter)
67	18:56130293	rs7243073	ALT	1.34E-27	MIR122, ALPK2 (inter)
68	12:71113087	rs2137537	AST	4.15E-27	PTPRR (i)
69	10:79660125	rs10430531	ALT	5.41E-27	DLG5 (i)
69	10:79657705	rs7099526	ALT	7.62E-27	DLG5 (i)
69	10:79574078	rs11002301	ALT	2.81E-25	DLG5 (i)
70	10:70985267	rs2394529	ALT	8.43E-27	LOC101928994 (i)
71	8:142229145	rs3739235	AST	5.18E-26	SLC45A4 (i)
72	11:22271870	rs7481951	AST	7.98E-26	ANO5 (e)
73	7:73026378	rs17145750	ALP	1.24E-25	MLXIPL (i)
73	7:73001021	rs35173225	ALP	1.42E-22	TBL2, MLXIPL (inter)
74	19:33526948	rs11880141	ALP	2.15E-25	RHPN2 (i)
74	19:33911705	rs57457691	AST	1.87E-16	PEPD (i)
74	19:33889593	rs7256564	ALT	4.68E-16	PEPD (i)
75	4:69326683	rs4694077	ALP	2.29E-25	TMPRSS11E (i)
76	7:17911752	rs1917368	AST	4.14E-25	SNX13 (i)
77	8:145955007	rs2467663	ALT	4.63E-25	ZNF251 (i)
77	8:145656806	rs13273326	ALP	1.11E-15	TONSL (i)
78	12:122615964	rs11061602	ALT	5.47E-25	MLXIP (i)
79	5:31021358	rs10075805	ALT	6.25E-25	LOC105374704, CDH6 (inter)
80	12:57839173	rs61352607	AST	6.27E-25	INHBC (i)
80	12:57033353	rs2950388	AST	2.05E-17	ATP5B (i)
81	17:79480686	rs11657440	ALT	6.96E-25	ACTG1 (u)
82	17:47946055	rs60586860	ALP	7.01E-25	FLJ45513, DLX4 (inter)
83	16:83980529	rs4782568	ALP	1.27E-24	MLYCD, OSGIN1 (inter)
84	14:73011885	rs2239222	ALP	1.38E-24	RGS6 (i)
85	2:204154552	rs1048013	ALP	4.88E-24	CYP20A1 (e)
86	10:104405850	rs80146619	ALP	7.45E-24	TRIM8 (i)
87	19:5831840	rs17855739	AST	7.93E-24	FUT6 (e)
87	19:5840926	rs10409772	ALP	1.70E-13	FUT6, FUT3 (inter)
88	2:199243372	rs2041081	ALP	9.39E-24	LINC01923, SATB2 (inter)
89	11:78127914	rs869202	AST	1.75E-23	GAB2 (i)
89	11:77940075	rs2450128	AST	9.45E-22	GAB2 (i)
90	11:8917976	rs72632952	ALP	3.00E-23	ST5 (i)
91	3:149188162	rs78900599	ALT	6.55E-23	TM4SF1-AS1, TM4SF4 (inter)
91	3:149211512	rs12633863	ALT	1.07E-19	TM4SF4 (i)
92	19:18221964	rs273507	ALT	9.39E-23	MAST3 (i)
92	19:18296867	rs10410017	ALP	9.80E-14	IFI30, MPV17L2 (inter)
93	9:95892726	rs7018885	AST	9.52E-23	NINJ1 (i)
94	4:77416627	rs12500824	ALT	1.32E-22	SHROOM3 (i)
94	4:77198566	rs6858344	ALP	2.47E-12	FAM47E, FAM47E-STBD1 (i)
95	10:121471251	rs196210	AST	4.43E-22	BAG3, INPP5F (inter)
95	10:120519944	rs12571735	ALP	2.90E-08	CACUL1, NANOS1 (inter)
96	3:12396588	rs4135247	ALT	5.82E-22	PPARG (i)
97	19:7831628	rs2277998	AST	2.33E-21	CLEC4M (e)
97	19:7892087	rs12979658	ALT	4.58E-08	CLEC4GP1, EVI5L (inter)
98	10:17261762	rs12413013	AST	3.43E-21	VIM-AS1 (i)
99	17:65854602	rs55931203	ALT	4.44E-21	BPTF (i)
99	17:66451708	rs2952294	ALP	4.46E-12	PRKAR1A, WIPI1 (i)
100	2:113844384	rs6741180	ALP	8.91E-21	IL1F10, IL1RN (inter)
100	2:113841030	rs6734238	ALP	1.73E-20	IL1F10, IL1RN (inter)
100	2:114757209	rs17046767	ALT	1.04E-13	LINC01191 (i)
100	2:113714976	rs12617864	ALT	6.17E-09	IL37, IL36G (inter)
101	1:89146852	rs1002436	AST	1.04E-20	PKN2-AS1 (i)
102	3:172267803	rs13074711	AST	1.90E-20	TNFSF10, LINC02068 (inter)
102	3:172259506	rs140822617	AST	1.97E-20	TNFSF10, LINC02068 (inter)
103	1:214334841	rs1235127	ALP	2.05E-20	PROX1, SMYD2 (inter)
104	2:227112754	rs2943654	ALT	2.17E-20	LOC646736, MIR5702 (inter)
105	7:28192375	rs12154248	ALT	3.43E-20	JAZF1 (i)
106	7:107119047	rs12534124	ALP	4.44E-20	COG5 (i)
107	6:135418916	rs7776054	AST	6.30E-20	HBS1L, MYB (inter)
108	20:39092895	rs2143877	ALP	1.71E-19	LINC01370, MAFB (inter)
108	20:38542569	rs17803745	AST	1.24E-08	LINC01734, LINC01370 (inter)
109	11:116648917	rs964184	AST	2.12E-19	ZPR1 (UTR)
110	15:73985223	rs2127015	ALT	2.34E-19	CD276 (i)
110	15:73982336	rs8041181	ALT	1.84E-18	CD276 (i)
111	9:139385099	rs35135227	ALP	3.87E-19	C9orf163, NOTCH1 (inter)
111	9:139967800	9:139967800_G_A	AST	9.77E-11	SAPCD2, UAP1L1 (inter)
112	2:54684666	rs4024576	ALP	5.92E-19	SPTBN1 (i)
113	11:134263728	rs79256507	ALP	7.87E-19	B3GAT1 (i)
114	5:81730990	rs433920	ALP	8.76E-19	ATP6AP1L, MIR3977 (inter)
115	20:33133184	rs6088521	ALT	1.49E-18	DYNLRB1, MAP1LC3A (inter)
115	20:33549946	rs11698868	ALT	9.96E-17	MYH7B (i)
115	20:33733704	rs6088730	ALP	3.37E-10	EDEM2 (i)
116	12:53727545	rs930900	ALP	1.62E-18	SP7 (i)
116	12:53285086	rs11170319	AST	2.12E-10	KRT78, KRT8 (inter)
116	12:53295081	rs4531558	AST	3.22E-10	KRT8 (i)
117	1:150742700	rs11204725	AST	2.33E-18	CTSS, CTSK (inter)
117	1:150479901	rs1815544	AST	8.27E-13	TARS2 (UTR)
118	4:151199080	rs2290846	ALP	3.42E-18	LRBA (e)
119	6:25783315	rs3923	ALP	3.64E-18	SLC17A1 (UTR)
120	6:13512509	rs2841532	AST	4.31E-18	GFOD1, SIRT5 (inter)
121	12:10574001	rs17513937	AST	4.79E-18	KLRC3 (u)
121	12:10584254	rs78326895	AST	3.94E-14	KLRC2 (i)
122	8:71162117	rs2977976	ALP	4.91E-18	NCOA2 (i)
123	12:107347085	rs4964506	ALP	5.66E-18	RIC8B, TMEM263 (inter)
124	22:29108229	rs5752776	ALT	6.86E-18	CHEK2 (i)
124	22:29777504	rs11704551	AST	4.60E-15	AP1B1 (i)
124	22:28729767	rs134489	ALT	8.30E-11	TTC28 (i)
124	22:29222263	rs5997410	ALP	1.82E-08	XBP1, ZNRF3 (inter)
125	15:40330629	rs8041057	ALT	9.56E-18	SRP14 (i)
126	1:66053791	rs10789188	ALP	1.14E-17	LEPR (i)
126	1:66141502	rs1938500	AST	8.52E-13	LEPR, PDE4B (inter)
127	1:205044339	rs11240351	AST	1.16E-17	CNTN2 (UTR)
127	1:205714478	rs12046305	ALP	4.72E-12	NUCKS1 (i)
128	13:111115558	rs9521787	ALP	1.90E-17	COL4A2-AS2 (UTR)
128	13:111300000	rs421491	AST	3.01E-11	CARS2 (i)
128	13:111019462	rs4773169	ALT	1.77E-09	COL4A2 (i)
129	2:165557318	rs6712203	ALT	2.66E-17	COBLL1 (i)
129	2:166551752	rs2113843	ALP	2.66E-12	CSRNP3, GALNT3 (inter)
130	2:88428571	rs2919872	ALP	3.05E-17	FABP1 (u)
130	2:88424066	rs2241883	ALT	4.24E-09	FABP1 (e)
131	17:9582214	rs6503238	ALP	3.38E-17	USP43 (i)
132	1:20894442	rs12137738	ALP	3.47E-17	FAM43B, CDA (inter)
133	5:88364958	rs6886306	ALP	3.64E-17	MEF2C-AS1 (i)
134	4:106038169	rs17429745	ALP	4.21E-17	CXXC4-AS1, TET2 (inter)
135	6:35280697	rs6938946	AST	5.28E-17	DEF6 (i)
135	6:35283958	rs13197551	AST	2.41E-16	DEF6 (i)
135	6:35343055	rs10080411	ALP	1.00E-12	PPARD (i)
136	8:103662852	rs13275089	ALT	6.38E-17	KLF10 (i)
136	8:103875613	rs2436851	ALP	2.13E-10	AZIN1 (i)
137	22:24266726	rs5751775	ALP	7.68E-17	MIF-AS1, GSTT2B (inter)
138	17:64208285	rs1801690	AST	7.91E-17	APOH (e)
139	19:10332988	rs10409243	ALT	1.16E-16	S1PR2 (UTR)
140	6:43757896	rs998584	AST	1.17E-16	VEGFA, LINC01512 (inter)
140	6:43757082	rs4711750	AST	6.95E-16	VEGFA, LINC01512 (inter)
140	6:43364494	rs6912283	ALP	1.76E-10	ZNF318, ABCC10 (inter)
140	6:44538139	rs927485	ALP	3.44E-09	LOC105375075, SUPT3H (inter)
141	21:30608885	rs2832277	ALT	1.30E-16	LINC00189 (i)
141	21:30721382	rs412662	ALT	8.32E-12	BACH1, BACH1-IT2 (inter)
142	14:55238309	rs7155922	AST	3.78E-16	SAMD4A (i)
143	15:60883281	rs339969	ALT	3.80E-16	RORA-AS1 (i)
144	2:179345183	rs71423566	AST	5.79E-16	MIR548N (i)
145	13:114551993	rs6602909	AST	6.73E-16	GAS6 (i)
146	15:89455768	rs34239095	ALP	7.29E-16	MFGE8 (UTR)
146	15:90346227	rs7168849	ALT	2.22E-10	ANPEP (i)
147	1:2326009	rs1123571	ALP	8.18E-16	RER1 (i)
147	1:2175553	rs142451335	ALT	2.14E-09	SKI (i)
148	8:61525780	rs671275	AST	8.52E-16	RAB2A (i)
149	7:96201273	rs62471406	ALP	8.53E-16	SEM1 (i)
150	20:44547970	rs2868346	ALP	8.81E-16	PLTP, PCIF1 (inter)
151	1:247606276	rs56188865	ALP	1.01E-15	NLRP3 (i)
151	1:247602968	rs4925546	ALP	7.40E-15	NLRP3 (i)
151	1:247601357	rs12143966	ALP	8.11E-13	NLRP3 (i)
152	2:192110219	rs13019004	ALP	1.06E-15	MYO1B (UTR)
153	1:39975408	rs879037	ALP	1.31E-15	BMP8A (i)
154	11:47915299	rs34467936	AST	1.59E-15	NUP160, PTPRJ (inter)
154	11:47933664	rs117333334	AST	8.78E-11	NUP160, PTPRJ (inter)
155	12:123893910	rs28642812	ALT	1.59E-15	KMT5A (d)
156	5:74349933	rs76722284	AST	1.63E-15	LINC01336, ANKRD31 (inter)
157	17:36073320	rs17138478	ALT	1.92E-15	HNF1B (i)
158	16:68202747	rs4359427	ALP	2.47E-15	NFATC3 (i)
159	14:75441795	rs4903273	ALP	4.20E-15	PGF, EIF2B2 (inter)
160	5:156753284	rs2289850	ALT	5.23E-15	CYFIP2 (i)
161	5:36646915	rs1428967	ALP	9.33E-15	SLC1A3 (i)
162	10:98466282	rs61856806	ALT	1.10E-14	PIK3AP1 (i)
162	10:98460581	rs45587331	ALT	1.14E-14	PIK3AP1 (i)
163	2:30680450	rs829577	ALP	1.14E-14	LCLAT1 (i)
164	5:55804552	rs40270	ALT	1.50E-14	LINC01948, C5orf67 (inter)
164	5:55860781	rs3936511	ALT	9.58E-14	C5orf67 (i)
165	22:51094926	rs9616810	AST	1.70E-14	ARSA, SHANK3 (inter)
166	20:12973521	rs686548	ALT	2.49E-14	LINC01722, SPTLC3 (inter)
167	1:177938437	rs6682862	ALP	2.72E-14	SEC16B (i)
168	1:234762074	rs599633	ALP	2.84E-14	IRF2BP2, LINC00184 (inter)
169	3:114464858	rs9826148	ALP	3.34E-14	ZBTB20 (i)
170	6:117501988	rs9372475	AST	4.20E-14	RFX6, VGLL2 (inter)
171	12:4606168	rs2970818	ALP	5.32E-14	C12orf4 (i)
172	7:92408370	rs445	ALT	5.86E-14	CDK6 (i)
173	7:134882423	rs292580	AST	6.00E-14	WDR91 (i)
173	7:134884187	rs292585	AST	6.58E-14	WDR91 (i)
173	7:134555127	rs2290361	ALP	3.33E-13	CALD1 (i)
174	3:160173600	rs17236494	ALT	7.87E-14	TRIM59, KPNA4 (inter)
175	17:29639325	rs4638642	AST	1.20E-13	EVI2B, NF1 (i)
176	2:85415429	rs2568207	AST	1.39E-13	TCF7L1 (i)
177	4:129031571	rs67868208	ALP	1.41E-13	LARP1B (i)
178	1:94667970	rs1541098	AST	1.62E-13	ARHGAP29 (i)
178	1:93816400	rs12133576	ALP	2.29E-12	DR1 (i)
178	1:93858289	rs1365298	ALT	1.72E-10	DR1, FNBP1L (inter)
179	15:51493967	rs11070841	AST	1.75E-13	MIR4713HG (i)
179	15:51537806	rs2414098	ALP	6.43E-13	MIR4713HG (i)
180	2:211540507	rs1047891	ALT	2.29E-13	CPS1 (e)
181	1:28572317	rs12129745	AST	2.47E-13	ATPIF1, SESN2 (inter)
182	11:65176370	rs12799896	ALT	2.52E-13	FRMD8 (i)
182	11:65322548	rs12270054	ALP	7.59E-09	LTBP3 (i)
183	5:52193125	rs4074793	ALT	2.83E-13	ITGA1 (i)
184	1:44244340	rs12750525	ALP	2.91E-13	ST3GAL3 (i)
185	14:50857632	rs10134101	AST	3.27E-13	CDKL1 (i)
185	14:51201711	rs10148309	ALT	6.07E-12	NIN (i)
186	3:132197995	rs62292950	AST	3.39E-13	DNAJC13 (i)
186	3:132429447	rs62292471	ALP	2.66E-11	NPHP3-ACAD11 (i)
187	15:90741879	rs12438213	ALP	3.96E-13	SEMA4B (i)
188	2:121310269	rs6706968	ALP	4.28E-13	LINC01101, GLI2 (inter)
189	8:30175381	rs12674731	ALP	4.52E-13	DCTN6, RBPMS-AS1 (inter)
190	10:5251815	rs7909380	ALP	4.80E-13	AKR1C4 (i)
191	22:38601231	rs2267375	ALP	5.09E-13	MAFF (i)
191	22:38599364	rs4821764	ALP	7.50E-13	MAFF (i)
192	19:47221557	rs313839	AST	5.57E-13	PRKD2, STRN4 (inter)
193	13:74767886	rs9530288	ALP	5.96E-13	KLF12, LINC00402 (inter)
193	13:74124676	rs12876036	AST	1.07E-10	KLF5, LINC00392 (inter)
194	3:156798775	rs900400	ALT	6.06E-13	LINC02029, LINC00880 (inter)
195	17:76402116	rs2376584	AST	6.66E-13	PGS1 (i)
196	12:21057281	rs7953767	ALT	7.37E-13	SLCO1B3 (i)
196	12:20579392	rs7488780	ALT	4.64E-09	PDE3A (i)
197	12:11791685	rs12824533	ALT	7.72E-13	LINC01252, ETV6 (inter)
197	12:12515329	rs11054848	AST	2.41E-08	BORCS5 (i)
198	14:35184323	rs10141892	ALT	9.20E-13	CFL2 (u)
199	11:1780205	rs11555039	AST	9.41E-13	CTSD (e)
200	5:131797547	rs6894249	AST	9.65E-13	C5orf56 (i)
201	17:70106428	rs1477066	ALT	1.02E-12	SOX9-AS1 (i)
202	10:100811850	rs7097660	AST	1.14E-12	HPSE2 (i)
203	2:219146803	rs2292553	ALP	1.21E-12	TMBIM1 (e)
204	3:119818585	rs189174	ALP	1.31E-12	GSK3B, GPR156 (inter)
205	17:41210396	rs8176279	AST	1.47E-12	BRCA1 (i)
206	4:103190128	rs151401	AST	1.53E-12	SLC39A8 (i)
206	4:103575067	rs179195	ALP	1.19E-10	MANBA (i)
206	4:103710930	rs223454	ALT	5.57E-09	LOC102723704 (i)
207	17:44083948	rs8067056	AST	1.65E-12	MAPT (i)
207	17:44084008	rs12946693	ALP	5.18E-12	MAPT (i)
208	18:77218855	rs11663201	ALP	1.96E-12	NFATC1 (i)
209	2:3640142	rs6542680	ALP	2.09E-12	RPS7, COLEC11 (inter)
210	1:211812772	rs11119783	ALP	2.38E-12	LINC01693 (u)
211	18:46469664	rs4245230	ALP	2.57E-12	SMAD7 (i)
212	4:3443931	rs13108218	ALT	2.73E-12	HGFAC (i)
213	8:22873533	rs876435	AST	2.75E-12	RHOBTB2 (i)
213	8:21917222	rs73545546	ALT	2.95E-12	DMTN (i)
214	7:56090641	rs6973917	ALT	2.84E-12	PSPH (i)
215	6:15541024	rs10456200	ALP	3.12E-12	DTNBP1 (i)
216	2:158464849	rs10201242	ALP	3.22E-12	ACVR1C (i)
217	13:28439389	rs1970619	ALT	4.22E-12	PLUT (i)
217	13:27784873	rs9512579	AST	6.82E-09	USP12-AS2, LINC00412 (inter)
218	2:48274592	rs72816437	AST	4.76E-12	FBXO11, FOXN2 (inter)
218	2:48642541	rs6749773	ALP	3.60E-09	FOXN2, PPP1R21 (inter)
219	14:94784618	rs61980636	ALT	4.82E-12	SERPINA6 (i)
219	14:94465209	rs10145626	AST	4.22E-10	C14orf48 (i)
220	11:72497462	rs481206	ALT	5.08E-12	STARD10 (i)
221	6:116325142	rs3756772	ALT	5.53E-12	FRK (e)
221	6:116317444	rs3798232	ALT	9.92E-12	FRK (i)
221	6:116418112	rs4946137	ALT	1.90E-11	FRK, NT5DC1 (inter)
222	6:130346105	rs7740188	ALT	5.94E-12	L3MBTL3 (i)
223	19:36038390	rs7599	ALT	6.46E-12	TMEM147 (UTR)
224	5:96234212	rs3096168	AST	7.86E-12	ERAP2 (i)
225	16:80779331	rs11647695	ALP	8.23E-12	CDYL2 (i)
226	3:33098055	rs11706136	AST	8.25E-12	GLB1 (i)
227	14:20938251	rs1760940	AST	9.59E-12	PNP (i)
228	8:59466106	rs113895159	AST	1.06E-11	SDCBP (i)
229	1:219668252	rs1538742	ALT	1.09E-11	LOC102723886 (i)
230	11:122519022	rs6589941	AST	1.21E-11	MIR100HG, UBASH3B (inter)
231	7:100471044	rs6706	ALP	1.43E-11	TRIP6 (UTR)
232	9:133462640	rs10901208	ALP	1.59E-11	FUBP3 (i)
232	9:132566666	rs7029757	ALT	2.14E-08	TOR1B (i)
232	9:133038721	rs9657643	AST	2.86E-08	HMCN2 (i)
233	7:7273440	rs1008897	AST	1.61E-11	C1GALT1 (i)
234	17:73767437	rs4485425	ALT	1.69E-11	GALK1, H3F3B (inter)
234	17:73393459	rs2053158	AST	2.32E-10	GRB2 (i)
235	11:16611475	rs56074687	ALP	1.76E-11	SOX6, C11orf58 (inter)
235	11:16250183	rs1401454	AST	1.26E-10	SOX6 (i)
235	11:16249510	rs10832570	AST	2.21E-10	SOX6 (i)
236	1:22911195	rs75903500	ALP	2.03E-11	EPHA8 (i)
237	14:103564820	rs17101241	ALP	2.05E-11	LOC107984640, EXOC3L4 (inter)
237	14:103860206	rs12889639	AST	1.35E-10	MARK3 (i)
238	3:98690592	rs2470750	ALP	2.14E-11	DCBLD2, MIR548G (inter)
239	9:6665010	rs1658972	ALT	2.29E-11	GLDC, KDM4C (inter)
240	11:3008404	rs12806061	AST	2.35E-11	NAP1L4 (i)
241	6:21939328	rs6938097	ALT	2.37E-11	CASC15 (i)
242	21:46209426	rs11088963	ALT	2.63E-11	UBE2G2 (i)
243	3:142659361	rs6440123	ALT	2.98E-11	LOC100507389 (i)
244	4:111128587	rs5022521	ALP	3.06E-11	ELOVL6, ENPEP (inter)
245	2:21265141	rs661665	ALP	3.07E-11	APOB (i)
246	17:46926615	rs550510	ALP	3.15E-11	CALCOCO2 (e)
246	17:46143042	rs7209484	AST	9.14E-10	NFE2L1, CBX1 (inter)
247	2:181957493	rs6731985	ALP	3.36E-11	UBE2E3, LINC01934 (inter)
248	15:79237293	rs2289702	AST	3.76E-11	CTSH (e)
249	5:115160053	rs10434761	ALP	4.07E-11	CDO1, ATG12 (inter)
250	2:44066247	rs11887534	ALT	4.93E-11	ABCG8 (e)
251	21:40555561	rs117143374	ALT	5.73E-11	PSMG1 (u)
251	21:40466570	rs2836882	ALP	1.44E-08	LINC01700, PSMG1 (inter)
252	5:106878792	rs6879279	ALT	5.92E-11	EFNA5 (i)
253	13:22351137	rs500802	AST	6.27E-11	FGF9, LINC00424 (inter)
254	10:93643979	rs10881988	ALP	6.35E-11	TNKS2, FGFBP3 (inter)
255	12:56384804	rs705699	AST	7.95E-11	RAB5B (i)
256	9:112077530	rs68082079	ALT	9.66E-11	EPB41L4B (i)
257	1:201016296	rs3850625	AST	9.74E-11	CACNA1S (e)
258	17:68464817	rs717118	ALT	1.02E-10	KCNJ2, CASC17 (inter)
258	17:68375946	rs4485410	AST	4.25E-10	KCNJ2, CASC17 (inter)
259	16:88697487	rs2291160	AST	1.03E-10	ZC3H18 (i)
259	16:88523815	rs7206699	ALP	9.75E-09	ZFPM1 (i)
260	1:180905694	rs3795503	ALP	1.12E-10	KIAA1614 (e)
261	6:36647680	rs4135240	AST	1.16E-10	CDKN1A (i)
261	6:36648364	rs3176334	AST	1.81E-10	CDKN1A (i)
262	12:51221127	rs864899	ALT	1.27E-10	ATF1, TMPRSS12 (inter)
263	3:101084604	rs62280667	ALP	1.50E-10	SENP7 (i)
264	4:23925987	rs11932940	AST	1.73E-10	PPARGC1A (i)
265	1:240597214	rs9287237	ALP	1.78E-10	FMN2 (i)
266	6:29555778	rs2235698	ALT	2.03E-10	OR2H2 (e)
266	6:29530944	rs422878	ALP	1.04E-08	UBD, SNORD32B (inter)
267	2:71562503	rs17743415	AST	2.04E-10	ZNF638 (i)
268	2:61592737	rs72813566	ALP	2.05E-10	USP34 (i)
269	10:96434823	rs34870400	ALP	2.32E-10	HELLS, CYP2C18 (inter)
269	10:96104665	rs3758526	AST	1.65E-08	NOC3L (e)
270	1:59680246	rs6678642	AST	2.34E-10	HSD52, FGGY (inter)
271	3:155547274	rs382534	ALP	2.35E-10	SLC33A1 (i)
271	3:155562072	rs6441017	ALP	2.04E-09	SLC33A1 (i)
272	2:242194583	rs2305075	ALP	3.18E-10	HDLBP (i)
273	8:144643169	rs1545536	ALT	3.41E-10	GSDMD (i)
274	7:150510915	rs2888674	ALP	3.48E-10	TMEM176A, AOC1 (inter)
275	6:30799399	rs9501030	ALP	3.56E-10	LINC00243 (u)
276	8:72419498	rs10096191	AST	3.59E-10	EYA1, MSC (inter)
277	1:196698463	rs6689009	AST	3.60E-10	CFH (i)
278	6:53903152	rs9637973	ALT	3.66E-10	MLIP (i)
278	6:53942185	rs7742515	ALP	5.62E-10	MLIP (i)
279	16:56993886	rs821840	AST	4.14E-10	HERPUD1, CETP (inter)
280	17:78363847	rs3185057	AST	4.61E-10	RNF213 (e)
281	20:62602062	rs79903344	ALP	5.15E-10	ZNF512B (u)
282	14:23755598	rs2295124	ALP	5.25E-10	HOMEZ (u)
283	2:109263457	rs1095557	ALP	5.31E-10	LIMS1 (i)
284	1:113117213	rs12406530	AST	5.62E-10	ST7L (i)
285	9:18629283	rs10963680	ALP	6.07E-10	ADAMTSL1 (i)
286	5:53276301	rs1664781	ALT	6.21E-10	ARL15 (i)
287	19:3755266	rs764036	ALP	6.39E-10	MIR1268A (i)
287	19:3750622	rs1046271	ALT	7.76E-10	TJP3 (e)
288	2:188211443	rs10931283	AST	6.59E-10	CALCRL (i)
289	10:46121046	rs10900229	ALP	6.68E-10	ZFAND4 (i)
289	10:45938746	rs1051713	ALT	1.04E-08	ALOX5 (i)
290	8:134555737	rs58504358	AST	7.12E-10	ST3GAL1 (i)
291	6:20404420	rs73382439	ALT	7.13E-10	E2F3 (i)
292	16:11279913	rs193759	AST	8.39E-10	CLEC16A, SOCS1 (inter)
292	16:11792700	rs933574	ALP	9.98E-09	TXNDC11 (i)
293	2:112785237	rs6541998	AST	8.76E-10	MERTK (i)
293	2:112689980	rs6755970	AST	2.32E-09	MERTK (i)
294	6:131999582	rs3883882	ALP	9.83E-10	ENPP3 (i)
295	3:170073339	rs12489967	AST	9.90E-10	PRKCI, SKIL (inter)
295	3:170732599	rs7356034	ALT	2.42E-09	SLC2A2 (i)
296	15:85170174	rs61394864	AST	1.08E-09	ZSCAN2, SCAND2P (inter)
297	12:6493351	rs10849448	AST	1.13E-09	LTBR (UTR)
298	7:116417848	rs11770163	ALT	1.13E-09	MET (i)
299	20:56555716	rs11696251	ALP	1.30E-09	MIR4532, LINC01742 (inter)
300	5:149443994	rs216141	AST	1.45E-09	CSF1R (i)
301	11:89224453	rs2289125	AST	1.54E-09	NOX4 (UTR)
302	16:2295075	rs4018440	ALP	1.66E-09	ECI1 (i)
303	10:74780918	rs79188145	ALT	1.70E-09	P4HA1 (i)
304	20:60707040	rs2038687	ALP	2.10E-09	LSM14B (i)
305	3:46171823	rs75182702	AST	2.57E-09	XCR1, CCR1 (inter)
306	4:17880416	rs7700107	ALT	2.58E-09	LCORL (i)
307	9:107665978	rs1800978	AST	2.58E-09	ABCA1 (UTR)
308	15:96714816	rs56332871	ALP	3.16E-09	NR2F2-AS1 (i)
309	1:198634625	rs1052238	AST	3.36E-09	PTPRC (i)
310	14:77509872	rs11159247	AST	3.38E-09	LINC02288 (i)
310	14:77517786	rs75004998	AST	5.23E-09	LINC02288 (i)
311	6:96082116	rs35064159	AST	3.43E-09	MANEA, FUT9 (inter)
312	10:115786236	rs72823014	AST	3.56E-09	NHLRC2, ADRB1 (inter)
312	10:116625891	rs60820172	ALP	3.68E-09	FAM160B1 (i)
313	22:39832113	rs5750826	ALP	3.79E-09	LOC100506472 (e)
314	12:26487283	rs11048470	ALP	3.98E-09	ITPR2 (d)
314	12:26474867	rs10842708	ALP	7.29E-09	SSPN, ITPR2 (inter)
315	15:72504059	rs8023703	AST	4.08E-09	PKM (i)
315	15:72575214	rs8027647	AST	1.63E-08	PARP6, CELF6 (inter)
316	7:20063957	rs38137	ALP	4.32E-09	LOC101927668 (i)
317	7:12267837	rs13229988	ALP	4.43E-09	TMEM106B (i)
318	17:61922102	rs2727324	ALT	4.54E-09	SMARCD2, TCAM1P (inter)
319	2:101578489	rs6747874	AST	4.69E-09	NPAS2 (i)
320	21:17591448	rs2823661	ALP	4.94E-09	MIR99AHG (i)
321	3:124927205	rs6762589	ALT	5.36E-09	SLC12A8 (i)
322	20:17599651	rs12479750	ALP	5.36E-09	RRBP1 (i)
323	20:14672177	rs6034011	ALT	5.45E-09	MACROD2 (i)
324	15:44243512	rs59770554	ALP	5.85E-09	FRMD5 (i)
325	19:57063916	rs399970	ALP	5.90E-09	ZFP28 (UTR)
326	6:7215541	rs6919004	ALP	6.38E-09	RREB1 (i)
327	10:89807366	rs10887777	ALT	6.38E-09	PTEN, RNLS (inter)
328	2:68979302	rs2280244	ALP	6.65E-09	ARHGAP25 (i)
329	3:50117520	rs2624817	ALT	6.84E-09	RBM6, RBM5 (inter)
330	4:5800494	rs2279252	ALP	6.97E-09	EVC (e)
331	20:52732362	rs17216707	ALP	7.16E-09	BCAS1, CYP24A1 (inter)
332	6:139843583	rs636202	ALT	7.69E-09	LINC01625, LOC100132735 (inter)
333	8:6577140	rs2911980	ALT	7.93E-09	AGPAT5 (i)
333	8:6607634	rs2911971	ALP	2.22E-08	AGPAT5 (i)
334	11:75452518	rs643884	ALP	7.98E-09	MOGAT2, LOC283214 (inter)
335	15:49836867	rs12593917	AST	8.98E-09	FAM227B (i)
336	5:150455672	rs3792784	ALP	9.88E-09	TNIP1 (i)
337	8:129950323	rs1372448	ALP	1.00E-08	LINC00824, LINC00976 (inter)
338	2:102747313	rs1024794	ALT	1.01E-08	IL1R1 (i)
339	22:42226395	rs5758487	ALT	1.04E-08	CCDC134, SREBF2 (inter)
340	4:184204228	rs3814420	AST	1.11E-08	WWC2 (i)
341	12:89541656	rs10858828	AST	1.13E-08	LINC02458, DUSP6 (inter)
342	14:93108464	rs734206	ALP	1.17E-08	RIN3 (i)
343	16:28241942	rs8055846	ALP	1.22E-08	XPO6, SBK1 (inter)
344	3:17832829	rs6577596	AST	1.25E-08	LOC105376975, LOC339862 (inter)
345	18:13660590	rs12956554	ALP	1.27E-08	LDLRAD4, FAM210A (inter)
346	2:202060820	rs3731714	ALT	1.32E-08	CASP10 (i)
347	6:151901409	rs4870044	ALP	1.34E-08	CCDC170 (i)
348	7:23669812	rs11771510	ALP	1.36E-08	CCDC126 (i)
349	16:4297779	rs735052	ALP	1.37E-08	LINC01569 (i)
350	6:153043035	rs17710008	ALT	1.40E-08	MYCT1 (e)
351	16:86097478	rs56360131	AST	1.41E-08	IRF8, LINC01082 (inter)
352	11:95183936	rs12799680	AST	1.41E-08	LOC100129203, FAM76B (inter)
353	4:48043945	rs13145218	AST	1.43E-08	NIPAL1, TXK (inter)
354	19:38759103	rs3786876	ALT	1.45E-08	SPINT2 (i)
355	17:17183974	rs117743490	ALT	1.50E-08	COPS3 (UTR)
356	20:3906078	rs241597	AST	1.65E-08	PANK2 (UTR)
357	1:111737183	rs660173	AST	1.67E-08	DENND2D (i)
358	3:11395821	rs2594973	AST	1.71E-08	ATG7 (i)
359	4:1010077	rs35654957	ALP	1.73E-08	FGFRL1 (i)
360	5:158513546	rs6898290	ALP	1.81E-08	EBF1 (i)
361	6:52658962	rs1051775	ALP	1.83E-08	GSTA1 (e)
362	8:81802855	rs7840329	AST	1.90E-08	ZNF704, PAG1 (inter)
363	2:136596867	rs6742283	AST	2.01E-08	MCM6 (d)
364	3:37083740	rs9876116	ALT	2.05E-08	MLH1 (i)
365	9:98212608	rs2282043	ALT	2.18E-08	PTCH1 (i)
365	9:98557461	rs2405134	ALP	2.47E-08	PTCH1, LINC00476 (inter)
366	2:160668543	rs1549578	AST	2.29E-08	LY75, LY75-CD302 (i)
367	5:140075474	rs17119056	AST	2.39E-08	HARS2 (i)
368	12:25408464	rs12320328	ALT	2.70E-08	KRAS, LMNTD1 (inter)
369	5:76734084	rs33204	AST	2.72E-08	WDR41 (e)
369	5:77380723	rs252761	ALP	2.89E-08	AP3B1 (i)
370	3:5055643	rs12497013	ALP	2.73E-08	BHLHE40, ARL8B (inter)
371	19:15975096	rs11086005	AST	2.73E-08	LINC01835 (i)
372	19:55824332	rs7246479	AST	2.95E-08	TMEM150B (e)
373	1:27026987	rs4579782	ALT	2.97E-08	ARID1A (i)
374	19:806256	rs351978	ALT	3.07E-08	PTBP1 (i)
375	2:37090233	rs2110944	ALT	3.10E-08	STRN (i)
376	6:127435106	rs6916318	AST	3.18E-08	MIR588, RSPO3 (inter)
377	5:179290845	rs30386	AST	3.66E-08	TBC1D9B (e)
378	12:3340657	rs7976853	AST	4.36E-08	TSPAN9 (i)
CHR:POS, chromosome:position. EA, effect allele. OA, other allele. EAF, effect allele frequency. ALT, alanine aminotransferase. AST, aspartate aminotransferase. ALP, alkaline phosphatase. Gene tags: (e) exonic, (i) intronic, (u) upstream, (d) downstream, (inter) intergenic, (UTR) untranslated region.
