# Supplementary material for: Genome-wide association study of serum liver enzymes implicates diverse metabolic and liver pathology
Source: Nat Commun. 2021 Feb 5;12:816. doi: 10.1038/s41467-020-20870-1 (PMC7865025; doi:10.1038/s41467-020-20870-1)
Supplement: Supplementary file 7 — Supplementary Data 5 [file 41467_2020_20870_MOESM7_ESM.xlsx]

## Sheet: Sheet1
Supplementary Data 5: Alanine aminotransferase-altering alleles: UK BioBank only
CHR:POS	Variant	EA	OA	UK BioBank			BioBank Japan			Gene annotation	Nearest coding genes
				EAF	Beta	P	EAF	Beta	P
6:31377754	rs41284511	A	G	0.15	0.041	1.24e-34				MICA (i)	MICA
17:64210580	rs1801689	C	A	0.03	0.075	7.61e-27				APOH (e)	APOH
8:8166888	rs2945895	T	C	0.46	0.024	1.02e-23				FAM86B3P, PRAG1 (inter)	USP17L3, PRAG1
12:112906415	rs11066320	A	G	0.42	0.022	6.74e-20				PTPN11 (i)	PTPN11
13:50707087	rs2812208	G	C	0.98	0.073	1.61e-18				DLEU1 (i)	KCNRG, DLEU7
2:101635989	rs17663389	T	A	0.86	0.026	2.48e-14				RPL31 (UTR)	TBC1D8, RPL31
20:60897487	rs2274934	C	T	0.42	0.018	2.28e-13				LAMA5 (e)	LAMA5
20:31966698	rs2065703	T	C	0.16	0.023	8.51e-13	0.026	-0.01	4.43e-01	CDK5RAP1 (i)	CDK5RAP1
3:29359952	rs57440162	C	T	0.37	0.018	1.39e-12	0.19	0.0021	6.62e-01	RBMS3 (i)	RBMS3
6:127454893	rs72959041	A	G	0.05	0.039	2.02e-12				RSPO3 (i)	RSPO3
20:39179822	rs1883711	C	G	0.031	0.049	2.11e-12				LINC01370, MAFB (inter)	DHX35, MAFB
21:16339172	rs2229742	C	G	0.1	0.027	2.69e-12				NRIP1 (e)	NRIP1
1:50839740	rs2356864	A	G	0.52	0.017	4.02e-12	0.88	0.0016	7.90e-01	ELAVL4, DMRTA2 (inter)	ELAVL4, DMRTA2
11:69283303	rs631695	G	T	0.58	0.017	4.24e-12	0.57	0.0026	4.95e-01	LOC102724265, LINC01488 (inter)	MYEOV, CCND1
7:6461534	rs2288153	T	C	0.25	0.019	5.19e-12				DAGLB (i)	DAGLB
5:132444128	rs72801474	G	A	0.91	0.028	5.80e-12				HSPA4, FSTL4 (inter)	HSPA4, FSTL4
8:95946160	rs62523081	A	G	0.36	0.017	8.00e-12	0.18	-0.00014	9.78e-01	TP53INP1 (i)	TP53INP1
1:156466699	rs1342442	A	G	0.65	0.017	1.06e-11	0.71	0.0019	6.55e-01	MEF2D (i)	MEF2D
13:33147548	rs7332115	T	G	0.63	0.017	1.18e-11	0.84	0.0041	4.32e-01	N4BP2L2, PDS5B (inter)	N4BP2L2, PDS5B
4:145659064	rs11727676	C	T	0.096	0.027	1.61e-11				HHIP (e)	HHIP
14:103989892	rs3759582	A	C	0.87	0.024	2.16e-11	0.97	0.0056	5.94e-01	CKB (u)	CKB, TRMT61A
22:18134976	rs5747310	T	A	0.71	0.018	2.18e-11	0.85	0.0029	5.96e-01	BCL2L13 (i)	BCL2L13
4:69357050	rs35088884	A	C	0.34	0.017	2.43e-11				TMPRSS11E (i)	TMPRSS11E
20:25449887	rs11474838	G	T	0.42	0.016	2.44e-11				NINL (i)	NINL
8:55462324	rs4552882	A	G	0.2	0.02	3.35e-11	0.19	0.0037	4.49e-01	SOX17, RP1 (inter)	SOX17, RP1
16:69969299	rs62053262	G	C	0.053	0.036	3.62e-11				WWP2 (i)	WWP2
14:69599483	rs12432645	T	G	0.26	0.018	6.60e-11	0.83	-0.0011	8.49e-01	DCAF5 (i)	DCAF5
11:50073263	rs11245604	A	G	0.1	0.026	9.97e-11				OR4C12, LOC441601 (inter)	OR4C12, OR4A5
7:36084529	rs2710804	T	C	0.62	0.016	1.34e-10	0.82	0.0039	4.21e-01	SEPT7, LOC101928618 (inter)	SEPT7, EEPD1
19:15986388	rs11086006	G	A	0.64	0.016	1.40e-10	0.72	0.0029	4.92e-01	LINC01835, CYP4F2 (inter)	OR10H1, CYP4F2
17:1605029	rs9907510	A	G	0.65	0.017	1.58e-10				PRPF8, TLCD2 (inter)	PRPF8, TLCD2
11:118957388	rs141949189	T	A	0.43	0.016	1.66e-10				HMBS (i)	HMBS
7:75044830	rs236651	A	G	0.57	0.016	1.72e-10				NSUN5P1 (i)	TRIM73, POM121C
6:159233190	rs3102965	G	A	0.37	0.016	1.86e-10	0.86	0.0065	2.53e-01	EZR (i)	EZR
1:196813692	rs56994749	T	A	0.35	0.016	1.93e-10				CFHR1, CFHR4 (inter)	CFHR1, CFHR4
16:3114472	rs9788910	G	C	0.53	0.015	1.97e-10				IL32 (u)	MMP25, IL32
3:185796785	rs4077189	G	A	0.91	0.026	2.14e-10	0.97	0.005	6.53e-01	ETV5 (i)	ETV5
1:205023764	rs4951163	C	T	0.92	0.028	2.22e-10				CNTN2 (i)	CNTN2
10:123272296	rs3135766	G	A	0.42	0.015	2.41e-10	0.26	0.0009	8.34e-01	FGFR2 (i)	FGFR2
22:50734890	rs28611014	T	C	0.27	0.017	2.53e-10				PLXNB2 (i)	PLXNB2
6:26093141	rs1800562	A	G	0.078	0.028	2.57e-10				HFE (e)	HFE
15:91422543	rs8039305	C	T	0.48	0.015	2.91e-10	0.14	-0.00037	9.46e-01	FURIN (i)	FURIN
12:66376091	rs7306710	C	T	0.52	0.015	3.72e-10	0.87	0.0035	5.80e-01	HMGA2, MIR6074 (inter)	HMGA2, LLPH
15:79064667	rs7174367	A	G	0.57	0.015	4.16e-10				ADAMTS7 (i)	ADAMTS7
17:75370274	rs3987888	C	T	0.49	0.015	4.17e-10	0.2	-0.0011	8.11e-01	SEPT9 (i)	44083
1:172360164	rs2227198	A	G	0.43	0.015	4.23e-10	0.094	8.1e-05	9.90e-01	DNM3 (i)	DNM3
10:91002845	rs1320496	C	T	0.49	0.015	4.51e-10	0.67	0.0017	6.65e-01	LIPA (i)	LIPA
5:131320462	rs253942	T	C	0.058	0.032	5.00e-10	0.14	0.0074	1.91e-01	ACSL6 (i)	ACSL6
4:87102255	rs114627598	T	C	0.95	0.035	5.26e-10				LOC101929064 (i)	MAPK10
5:72989399	rs4704095	T	C	0.33	0.016	6.01e-10	0.29	-0.0015	7.25e-01	ARHGEF28 (i)	ARHGEF28
2:48540744	rs11682044	A	C	0.51	0.015	6.37e-10	0.53	0.0042	2.64e-01	FBXO11, FOXN2 (inter)	FBXO11, FOXN2
7:1515133	rs117408406	C	A	0.035	0.042	6.55e-10				INTS1 (i)	INTS1
6:47595155	rs1385742	T	A	0.65	0.016	7.44e-10				CD2AP (d)	CD2AP, ADGRF2
10:52642516	rs151068477	T	G	0.0084	0.085	7.47e-10				A1CF (i)	A1CF
6:112504240	rs12192658	G	A	0.89	0.024	1.16e-09				LAMA4 (i)	LAMA4
4:38718732	rs6531657	T	C	0.46	0.015	1.24e-09	0.014	-0.0076	6.33e-01	KLF3, TLR10 (inter)	KLF3, TLR10
7:100899191	rs35550811	T	G	0.28	0.016	1.40e-09	0.17	0.0063	2.44e-01	FIS1, LNCPRESS1 (inter)	FIS1, IFT22
20:62374219	rs1151626	C	A	0.92	0.026	2.03e-09				SLC2A4RG (i)	SLC2A4RG
20:47454542	rs13044684	G	T	0.83	0.019	2.12e-09	0.87	0.0089	1.14e-01	PREX1, ARFGEF2 (inter)	PREX1, ARFGEF2
6:34173330	rs76376137	G	T	0.05	0.033	2.21e-09	0.0071	-0.0008	9.76e-01	GRM4, HMGA1 (inter)	GRM4, HMGA1
11:27709630	rs61888762	G	C	0.32	0.015	2.22e-09	0.034	-0.0039	7.13e-01	BDNF-AS (i)	BDNF
13:41609047	rs17532301	G	A	0.93	0.027	2.30e-09				ELF1, WBP4 (inter)	ELF1, WBP4
10:13534234	rs7916672	T	C	0.6	0.015	2.61e-09	0.33	0.0058	1.50e-01	BEND7 (i)	BEND7
1:11119135	rs743577	A	G	0.74	0.016	2.90e-09	0.79	0.0042	3.81e-01	SRM (i)	SRM
17:4782493	rs146287305	G	T	0.077	0.028	2.90e-09	0.097	0.00066	9.21e-01	MINK1 (i)	MINK1
5:130218070	rs140517069	T	G	0.019	0.052	2.97e-09				CHSY3, HINT1 (inter)	CHSY3, HINT1
12:18365983	rs4436590	T	A	<0.01	3.6	2.98e-09				RERGL, PIK3C2G (inter)	RERGL, PIK3C2G
2:25578588	rs73920681	G	C	0.083	0.026	3.12e-09	0.02	-0.0094	5.26e-01	DNMT3A, DTNB (inter)	DNMT3A, DTNB
3:89590902	rs1979837	T	C	0.57	0.014	3.36e-09				EPHA3, NONE (inter)	EPHA3, PROS1
5:148842526	rs422329	C	T	0.33	0.015	3.50e-09	0.83	0.0034	5.10e-01	CARMN, CSNK1A1 (inter)	IL17B, CSNK1A1
5:59076250	rs11741470	C	T	0.79	0.017	3.73e-09				PDE4D (i)	PDE4D
15:63819427	rs55848327	G	A	0.23	0.017	3.74e-09	0.92	0.0054	4.39e-01	USP3 (i)	USP3
1:235096551	rs10910535	A	T	0.72	0.016	3.85e-09				LOC101927851 (i)	IRF2BP2, TOMM20
3:125973585	rs10934761	T	G	0.32	0.015	4.02e-09	0.49	-0.0025	5.15e-01	ALDH1L1-AS2, KLF15 (inter)	ALDH1L1, KLF15
1:82352199	rs12723257	T	C	0.83	0.019	4.13e-09	0.79	-0.0056	2.82e-01	ADGRL2 (i)	ADGRL2
12:4328521	rs117233107	G	A	0.98	0.06	4.42e-09				PARP11, CCND2-AS1 (inter)	PARP11, CCND2
20:17844492	rs2618567	T	G	0.66	0.015	4.51e-09	0.67	0.0041	3.56e-01	BANF2, SNX5 (inter)	BANF2, SNX5
1:9216615	rs113228967	C	T	0.89	0.022	4.63e-09				MIR34AHG (i)	GPR157, H6PD
19:47588325	rs2287842	G	A	0.7	0.015	4.87e-09				ZC3H4 (e)	ZC3H4
17:27164458	rs12450826	A	T	0.71	0.016	4.90e-09	0.71	0.0035	4.38e-01	FAM222B (i)	FAM222B
8:129534534	rs72724789	G	A	0.73	0.016	5.06e-09				LINC00824 (i)	MYC, GSDMC
19:54674742	rs4806498	T	C	0.43	0.014	5.29e-09	0.32	0.0057	1.64e-01	TMC4 (i)	TMC4
19:20479901	rs144984216	T	C	0.025	0.045	5.36e-09				ZNF486, MIR1270 (inter)	ZNF486, ZNF737
8:116597409	rs13271228	T	G	0.44	0.014	5.46e-09	0.26	0.0016	7.17e-01	TRPS1 (i)	TRPS1
8:23045962	rs10099175	A	C	0.58	0.014	5.71e-09	0.22	-0.0059	2.02e-01	TNFRSF10D, TNFRSF10A (inter)	TNFRSF10D, TNFRSF10A
2:65289825	rs2540945	A	G	0.64	0.014	5.73e-09	0.69	0.0053	1.92e-01	CEP68 (i)	CEP68
20:10577881	rs117652816	G	C	0.97	0.038	5.94e-09				SLX4IP (i)	SLX4IP
21:33784580	rs11909249	T	C	0.083	0.025	6.13e-09	0.27	0.0075	9.47e-02	EVA1C (i)	EVA1C
8:38323765	rs62505473	G	C	0.41	0.014	6.16e-09	0.29	-0.0067	1.15e-01	FGFR1 (i)	FGFR1
14:42329448	rs561391294	T	C	>0.99	0.75	6.28e-09				LRFN5 (i)	LRFN5
6:98565211	rs1487445	C	T	0.52	0.014	6.44e-09	0.64	0.0062	1.22e-01	MIR2113, POU3F2 (inter)	MMS22L, POU3F2
6:15809893	rs71554540	A	G	0.019	0.051	6.44e-09				DTNBP1, MYLIP (inter)	DTNBP1, MYLIP
6:7240053	rs77510523	A	T	0.82	0.018	6.58e-09	>0.99	-0.014	4.10e-01	RREB1 (i)	RREB1
20:45550489	rs4809604	G	T	0.43	0.014	6.93e-09	0.77	0.011	1.41e-02	EYA2 (i)	EYA2
6:99836809	rs11154811	A	C	0.63	0.015	7.00e-09				COQ3 (i)	COQ3
1:86182879	rs58587551	C	T	>0.99	1.4	7.18e-09				ZNHIT6, COL24A1 (inter)	ZNHIT6, COL24A1
9:115727629	rs527403530	C	T	>0.99	0.26	7.99e-09				SLC46A2, ZNF883 (inter)	SLC46A2, ZNF883
8:36723693	rs764734954	C	T	<0.01	0.46	8.40e-09				KCNU1 (i)	KCNU1
5:172176933	rs6896613	A	G	0.78	0.017	8.55e-09	0.66	0.0042	2.90e-01	NEURL1B, LOC101928093 (inter)	NEURL1B, DUSP1
17:18253839	rs62072546	T	C	0.23	0.016	9.16e-09				SHMT1 (i)	SHMT1
10:100427632	rs542874	A	G	0.82	0.018	9.49e-09	0.83	-0.00085	8.66e-01	HPSE2 (i)	HPSE2
1:25583610	rs72660908	C	G	0.59	0.014	1.01e-08				RSRP1 (i)	RSRP1
5:67714246	rs4976033	G	A	0.4	0.014	1.01e-08	0.43	0.0089	1.99e-02	PIK3R1, LINC02198 (inter)	PIK3R1, SLC30A5
3:152035637	rs7610095	G	A	0.55	0.014	1.07e-08	0.56	0.0055	1.49e-01	MBNL1 (i)	MBNL1
1:200289956	rs368140338	T	G	0.45	0.014	1.20e-08				NR5A2, LINC00862 (inter)	NR5A2, ZNF281
12:49743142	rs146774114	G	A	>0.99	0.061	1.29e-08				DNAJC22 (e)	DNAJC22
11:43653833	rs2862996	G	T	0.31	0.015	1.50e-08	0.14	-0.0046	3.90e-01	MIR129-2, HSD17B12 (inter)	TTC17, HSD17B12
1:59653630	rs3850543	A	G	0.63	0.014	1.51e-08	0.7	-0.00038	9.27e-01	HSD52, FGGY (inter)	JUN, FGGY
18:45665900	rs12965052	A	G	0.63	0.014	1.57e-08	0.66	0.0064	1.20e-01	ZBTB7C (i)	ZBTB7C
10:95407778	rs11187570	C	T	0.19	0.017	1.63e-08	0.29	0.0049	2.47e-01	PDE6C (i)	PDE6C
2:174019477	rs11897681	A	C	0.79	0.017	1.64e-08	0.92	0.0072	3.15e-01	MAP3K20 (i)	MAP3K20
22:30776419	rs757870	C	T	0.28	0.015	1.65e-08	0.44	0.0014	7.11e-01	RNF215 (i)	RNF215
1:198634625	rs1052238	T	C	0.47	0.014	1.68e-08	0.29	0.0035	4.04e-01	PTPRC (i)	PTPRC
11:57255680	rs72925935	A	G	0.048	0.032	1.68e-08				SLC43A1 (i)	SLC43A1
15:51533530	rs61018102	G	C	0.52	0.013	1.69e-08	0.64	0.0088	2.49e-02	MIR4713HG (i)	CYP19A1
13:107223316	rs61965347	A	C	0.31	0.015	1.71e-08	0.11	0.0083	1.63e-01	ARGLU1, LINC00551 (inter)	ARGLU1, FAM155A
19:51628529	rs2075803	G	A	0.55	0.014	1.73e-08	0.58	0.0066	8.32e-02	SIGLEC9 (e)	SIGLEC9
11:55509618	rs11607935	A	G	0.1	0.023	1.74e-08	0.1	-0.023	6.81e-04	OR4C6, OR5D13 (inter)	OR4C6, OR5D13
13:114559522	rs8000868	T	C	0.16	0.018	1.77e-08	0.28	0.0025	5.72e-01	GAS6 (i)	GAS6
16:28864449	rs56226746	A	G	0.43	0.014	1.86e-08	0.13	-0.0081	1.76e-01	SH2B1 (i)	SH2B1
10:115404245	rs3121473	A	G	0.9	0.022	2.12e-08	0.88	0.017	4.21e-03	NRAP (i)	NRAP
8:106405565	rs113889765	T	C	0.48	0.014	2.16e-08				ZFPM2 (i)	ZFPM2
1:101659343	rs77666400	C	T	0.26	0.015	2.33e-08				LOC102606465, LOC101928370 (inter)	DPH5, S1PR1
2:71657168	rs13032033	G	A	0.7	0.015	2.36e-08	0.98	-0.019	1.98e-01	ZNF638 (i)	ZNF638
8:12634628	rs75535882	T	C	0.12	0.02	2.38e-08				LOC340357 (i)	LONRF1, KIAA1456
1:21948936	rs829415	G	C	0.19	0.017	2.62e-08				RAP1GAP (i)	RAP1GAP
13:95236825	rs9556403	A	G	0.65	0.014	2.75e-08	0.46	0.0042	2.74e-01	TGDS (i)	TGDS
7:143092786	rs7797635	T	C	0.075	0.025	2.82e-08	0.35	0.0034	4.33e-01	EPHA1 (i)	EPHA1
11:51159976	rs12221957	T	C	0.11	0.022	3.12e-08				LOC646813, OR4A5 (inter)	OR4C12, OR4A5
11:12072213	rs11022131	C	G	0.75	0.015	3.22e-08	0.86	0.011	3.93e-02	LOC105376554 (i)	DKK3, MICAL2
2:203194062	rs7597156	A	G	0.11	0.021	3.22e-08	0.063	0.0044	5.77e-01	NOP58, BMPR2 (inter)	NOP58, BMPR2
14:89886940	rs1005421	C	T	0.58	0.013	3.25e-08	0.3	-0.00032	9.40e-01	FOXN3 (i)	FOXN3
16:11853993	rs78061202	A	G	0.85	0.019	3.37e-08				ZC3H7A (i)	ZC3H7A
2:75720372	rs11126472	C	T	0.95	0.032	3.44e-08				EVA1A (e)	EVA1A
11:32906565	rs10835989	T	G	0.39	0.013	3.73e-08	0.53	0.0039	3.13e-01	PRRG4, QSER1 (inter)	PRRG4, QSER1
12:27511469	rs116282905	A	G	<0.01	2	3.87e-08				ARNTL2 (i)	ARNTL2
12:132285983	rs61943868	A	G	0.066	0.027	3.95e-08				SFSWAP, MMP17 (inter)	SFSWAP, MMP17
3:39363874	rs2649750	G	A	0.073	0.025	3.99e-08				CX3CR1, CCR8 (inter)	CX3CR1, CCR8
17:45422628	rs7214410	G	A	0.55	0.013	4.03e-08	0.28	-0.013	2.57e-03	EFCAB13 (i)	EFCAB13
17:78337584	rs61740658	A	G	0.92	0.025	4.10e-08	0.93	0.012	1.07e-01	RNF213 (e)	RNF213
11:34653771	rs17358295	T	G	0.9	0.021	4.11e-08	0.97	0.029	7.64e-03	EHF (i)	EHF
12:106424666	rs74684692	C	G	0.14	0.019	4.56e-08				CASC18, NUAK1 (inter)	C12orf75, NUAK1
6:549390	rs2476847	C	T	0.59	0.013	4.83e-08	0.83	0.0047	3.44e-01	EXOC2 (i)	EXOC2
6:107441735	rs72935795	A	T	0.68	0.014	4.89e-08	0.75	0.0068	1.27e-01	BEND3, PDSS2 (inter)	BEND3, PDSS2
CHR:POS, chromosome:position. EA, effect allele. OA, other allele. EAF, effect allele frequency. Gene tags: (e) exonic, (i) intronic, (u) upstream, (d) downstream, (inter) intergenic, (UTR) untranslated region.
