# Supplementary material for: Genome-wide association study of serum liver enzymes implicates diverse metabolic and liver pathology
Source: Nat Commun. 2021 Feb 5;12:816. doi: 10.1038/s41467-020-20870-1 (PMC7865025; doi:10.1038/s41467-020-20870-1)
Supplement: Supplementary file 8 — Supplementary Data 6 [file 41467_2020_20870_MOESM8_ESM.xlsx]

## Sheet: Sheet1
Supplementary Data 6: Aspartate aminotransferase-altering alleles: UK BioBank only
CHR:POS	Variant	EA	OA	UK BioBank			BioBank Japan			Gene annotation	Nearest coding genes
				EAF	Beta	P	EAF	Beta	P
6:30323109	rs3130376	G	A	0.85	0.071	1.18e-88				TRIM39-RPP21, HLA-E (inter)	RPP21, HLA-E
6:29283672	rs3129682	C	T	0.88	0.063	6.34e-62				OR14J1, OR5V1 (inter)	OR14J1, OR5V1
1:9241839	rs79412885	G	A	0.93	0.055	4.71e-30				MIR34AHG (i)	GPR157, H6PD
6:26175866	rs17598658	A	C	0.89	0.044	1.22e-27				HIST1H2BD, HIST1H2BE (inter)	HIST1H2BD, HIST1H2BE
19:41825191	rs73045269	T	C	0.17	0.029	3.21e-18				CCDC97 (i)	CCDC97
2:43451957	rs149290349	A	G	0.075	0.04	2.78e-17				ZFP36L2 (e)	ZFP36L2
4:8235220	rs111285143	A	C	0.0084	0.11	7.29e-16				SH3TC1 (e)	SH3TC1
13:41609047	rs17532301	G	A	0.93	0.038	1.95e-15				ELF1, WBP4 (inter)	ELF1, WBP4
19:10596988	rs45524632	C	A	0.97	0.062	2.66e-15				KEAP1 (UTR)	KEAP1
2:134966562	rs62165726	C	A	0.96	0.05	8.35e-15				MIR3679, MGAT5 (inter)	NCKAP5, MGAT5
5:70854169	rs11746355	T	C	0.095	0.033	1.11e-14				BDP1 (i)	BDP1
14:106236128	rs12890621	A	T	0.65	0.022	1.21e-14				ELK2AP, MIR4507 (inter)	TMEM121, end_of_chrom
11:51163588	rs202048551	A	G	0.12	0.03	1.63e-14				LOC646813, OR4A5 (inter)	OR4C12, OR4A5
11:76923017	rs3819170	A	G	0.19	0.024	1.84e-14	0.025	-0.022	7.41e-02	MYO7A (i)	MYO7A
15:86278395	rs17638180	A	C	0.76	0.022	6.84e-14				AKAP13 (i)	AKAP13
10:72009607	rs2394680	G	C	0.27	0.021	9.81e-14				PPA1, NPFFR1 (inter)	PPA1, NPFFR1
19:1079959	rs36084354	G	A	0.91	0.032	1.02e-13				ARHGAP45 (e)	ARHGAP45
12:112906415	rs11066320	A	G	0.42	0.019	1.56e-13				PTPN11 (i)	PTPN11
11:50073263	rs11245604	A	G	0.1	0.031	2.02e-13				OR4C12, LOC441601 (inter)	OR4C12, OR4A5
20:60897487	rs2274934	C	T	0.42	0.019	2.28e-13				LAMA5 (e)	LAMA5
13:81044317	rs9574658	C	G	0.26	0.021	2.89e-13	0.14	0.002	7.19e-01	SPRY2, LINC00377 (inter)	SPRY2, SLITRK1
11:55514924	rs11230834	C	T	0.11	0.029	3.06e-13	0.29	-0.0003	9.44e-01	OR4C6, OR5D13 (inter)	OR4C6, OR5D13
9:82279767	rs13294683	T	C	0.1	0.03	6.16e-13				TLE4 (i)	TLE4
6:33653638	rs6915878	C	T	0.95	0.041	1.51e-12				ITPR3 (i)	ITPR3
7:127595077	rs12536253	G	C	0.75	0.02	2.17e-12	0.96	-0.0016	8.59e-01	SND1 (i)	SND1
2:11882651	rs893349	T	C	0.43	0.018	3.11e-12	0.73	0.0033	4.33e-01	LPIN1 (i)	LPIN1
1:93426167	rs945631	A	G	0.041	0.044	3.16e-12				FAM69A (i)	FAM69A
20:62697000	rs28638160	A	C	0.24	0.02	4.05e-12	0.066	0.0029	7.03e-01	TCEA2 (i)	TCEA2
4:169343044	rs61740705	G	A	0.2	0.021	4.82e-12	0.0076	-0.028	2.75e-01	DDX60L (e)	DDX60L
1:46602844	rs1416706	A	G	0.67	0.018	4.85e-12	0.71	-0.0016	7.00e-01	LOC101929626 (i)	PIK3R3
9:86615745	rs6559754	C	G	0.55	0.017	6.54e-12	0.42	0.0026	4.91e-01	RMI1 (i)	RMI1
4:26407729	rs6847065	A	G	0.085	0.03	1.34e-11	0.22	0.0013	7.72e-01	RBPJ (i)	RBPJ
7:98005538	rs4268041	A	G	0.18	0.022	1.37e-11	0.29	0.0055	1.89e-01	BAIAP2L1 (i)	BAIAP2L1
7:1693582	rs4725296	G	A	0.028	0.052	1.61e-11				TFAMP1, ELFN1 (inter)	PSMG3, ELFN1
10:118457426	rs2420329	C	A	0.52	0.017	2.28e-11	0.68	0.0042	2.99e-01	HSPA12A (i)	HSPA12A
11:57470188	rs7479922	A	G	0.46	0.017	2.54e-11	0.1	-0.0015	8.14e-01	MED19 (d)	ZDHHC5, MED19
3:50308718	rs4688739	G	A	0.89	0.027	3.67e-11				SEMA3B (i)	SEMA3B
17:18208802	rs2061217	A	G	0.57	0.017	3.87e-11				TOP3A (i)	TOP3A
9:98253476	rs28418339	G	A	0.91	0.028	4.37e-11	0.92	0.0092	1.77e-01	PTCH1 (i)	PTCH1
2:39183449	rs115393289	T	C	>0.99	0.086	4.68e-11				ARHGEF33 (i)	ARHGEF33
1:11325330	rs7517155	A	T	0.69	0.018	5.09e-11				MTOR, UBIAD1 (inter)	MTOR, UBIAD1
10:103285604	rs181286940	A	C	>0.99	0.24	5.32e-11				BTRC (i)	BTRC
17:81003025	rs9899039	A	C	0.41	0.017	6.09e-11	0.5	0.0031	4.72e-01	B3GNTL1 (i)	B3GNTL1
16:69970950	rs186840054	C	T	>0.99	0.093	6.98e-11				WWP2 (i)	WWP2
15:90349461	rs41276922	G	A	0.91	0.029	7.00e-11				ANPEP (e)	ANPEP
9:125869567	rs700083	T	C	0.14	0.023	7.36e-11	0.85	0.0015	7.80e-01	RABGAP1, MIR600HG (inter)	RABGAP1, STRBP
5:69733811	rs78077434	C	T	0.48	0.017	7.42e-11				GTF2H2B, GUSBP3 (i)	SMN2, SERF1A
6:16758425	rs1322599	C	T	0.83	0.022	7.71e-11	0.38	0.0019	6.35e-01	ATXN1 (i)	ATXN1
5:55861894	rs9687846	A	G	0.2	0.02	8.54e-11	0.095	0.008	2.25e-01	C5orf67 (i)	ANKRD55, MAP3K1
5:106878792	rs6879279	G	C	0.85	0.022	8.82e-11	0.93	0.0057	4.54e-01	EFNA5 (i)	EFNA5
12:125083017	rs12425627	A	T	0.89	0.026	9.04e-11	0.83	0.00084	8.65e-01	NCOR2, SCARB1 (inter)	NCOR2, SCARB1
3:27562988	rs2643826	C	T	0.55	0.016	1.09e-10	0.62	0.00066	8.81e-01	SLC4A7, EOMES (inter)	SLC4A7, EOMES
5:68584247	rs4976159	G	A	0.44	0.016	1.39e-10	0.56	0.001	7.86e-01	CCDC125 (i)	CCDC125
6:160564476	rs662138	C	G	0.81	0.02	1.45e-10				SLC22A1 (i)	SLC22A1
20:12962718	rs364585	A	G	0.39	0.016	1.76e-10	0.41	0.0049	1.96e-01	LINC01722, SPTLC3 (inter)	BTBD3, SPTLC3
10:94819053	rs8211	T	C	0.62	0.016	1.77e-10	0.34	0.0033	3.97e-01	EXOC6 (UTR)	EXOC6
11:67874072	rs75592015	T	C	0.94	0.034	1.81e-10				CHKA (i)	CHKA
6:133812022	rs547545	A	T	0.46	0.016	2.64e-10				EYA4 (i)	EYA4
9:73095886	rs11142467	C	A	0.86	0.022	2.66e-10	0.66	-0.00046	9.08e-01	KLF9, TRPM3 (inter)	KLF9, TRPM3
1:33448220	rs4412566	A	G	0.72	0.017	3.27e-10	0.75	0.006	1.67e-01	RNF19B, AK2 (inter)	RNF19B, AK2
10:13534234	rs7916672	T	C	0.6	0.016	3.36e-10	0.33	0.0014	7.32e-01	BEND7 (i)	BEND7
14:70832479	rs17475516	A	G	0.62	0.016	3.54e-10	0.83	0.0098	4.65e-02	SYNJ2BP-COX16 (i)	COX16, SYNJ2BP
11:72732430	rs7925155	C	G	0.24	0.018	3.62e-10	0.4	0.00015	9.69e-01	FCHSD2 (i)	FCHSD2
7:92223518	rs12154498	C	A	0.85	0.022	3.72e-10	0.97	0.0028	8.21e-01	FAM133B, CDK6 (inter)	FAM133B, CDK6
5:141691371	rs4912844	A	C	0.23	0.019	3.85e-10	0.078	0.013	7.55e-02	SPRY4 (UTR)	SPRY4
15:23932467	rs3743340	G	A	0.49	0.016	4.01e-10	0.44	0.0018	6.30e-01	NDN (u)	NDN, NPAP1
20:2094304	rs6081995	A	G	0.39	0.016	4.21e-10	0.13	-0.0025	6.55e-01	STK35 (i)	STK35
10:90754487	rs2031610	C	T	0.36	0.016	4.55e-10	0.48	0.0062	1.04e-01	FAS (i)	FAS
16:2649722	rs147975625	A	G	0.11	0.027	4.65e-10				PDPK1 (UTR)	PDPK1
7:128764737	rs77506340	T	C	0.11	0.024	4.73e-10				TPI1P2, LOC407835 (inter)	TNPO3, TSPAN33
12:72179446	rs61754230	T	C	0.02	0.055	4.87e-10				RAB21 (e)	RAB21
21:40465066	rs4817984	A	C	0.28	0.017	5.71e-10	0.17	0.0058	2.60e-01	LINC01700, PSMG1 (inter)	ETS2, PSMG1
3:152382155	rs116798259	A	G	0.024	0.051	5.98e-10				MBNL1, P2RY1 (inter)	MBNL1, P2RY1
18:77627876	rs9958792	T	C	0.18	0.02	6.52e-10	0.28	0.00073	8.63e-01	KCNG2 (i)	KCNG2
19:35692403	rs916694	C	T	0.58	0.016	6.78e-10	0.39	0.0068	7.41e-02	FXYD5, FAM187B (inter)	FXYD5, FAM187B
2:102992806	rs7558013	T	G	0.23	0.018	7.18e-10	0.012	0.026	1.40e-01	IL18R1 (i)	IL18R1
1:92174914	rs6662887	C	T	0.67	0.016	7.76e-10	>0.99	0.043	3.71e-02	TGFBR3 (i)	TGFBR3
20:17592300	rs12480819	A	G	0.78	0.018	7.86e-10	0.41	0.0081	3.99e-02	DSTN, RRBP1 (inter)	DSTN, RRBP1
10:22126569	rs2793354	G	A	0.73	0.017	9.65e-10				DNAJC1 (i)	DNAJC1
1:230296153	rs10864726	C	T	0.39	0.015	1.27e-09	0.79	-0.0049	2.85e-01	GALNT2 (i)	GALNT2
5:59031883	rs9292210	G	A	0.76	0.018	1.35e-09				PDE4D (i)	PDE4D
11:46129442	rs568132453	G	A	<0.01	0.33	1.47e-09				PHF21A (i)	PHF21A
20:32297154	rs73093437	G	A	0.025	0.048	1.48e-09				PXMP4 (i)	PXMP4
21:16364756	rs2822999	G	T	0.18	0.019	1.51e-09	0.19	0.0041	3.86e-01	NRIP1 (i)	NRIP1
6:170581220	rs113558941	C	T	0.018	0.057	1.52e-09				LOC285804 (i)	ERMARD, DLL1
2:165579159	rs6432802	G	C	0.41	0.015	1.67e-09	0.67	-0.00064	8.72e-01	COBLL1 (i)	COBLL1
1:50824328	rs2765892	A	G	0.5	0.015	1.76e-09	0.92	0.013	7.70e-02	ELAVL4, DMRTA2 (inter)	ELAVL4, DMRTA2
10:35009728	rs12356453	A	G	0.74	0.017	1.82e-09	0.46	0.0021	5.76e-01	PARD3 (i)	PARD3
2:203059454	rs1317493	C	G	0.6	0.015	1.85e-09	0.35	0.0029	4.64e-01	KIAA2012 (i)	KIAA2012
8:21767240	rs34215892	G	A	0.97	0.045	1.93e-09				DOK2 (e)	DOK2
6:74374999	rs9784805	A	T	0.3	0.016	2.65e-09	0.1	0.0016	8.13e-01	SLC17A5, LOC101928489 (inter)	SLC17A5, CD109
13:31213381	rs6416345	G	A	0.38	0.016	2.73e-09	0.17	0.0012	8.17e-01	USPL1 (i)	USPL1
6:151486826	rs6911377	T	C	0.66	0.016	2.75e-09				MTHFD1L, LOC102723831 (inter)	MTHFD1L, AKAP12
3:134044730	rs113410972	G	A	0.86	0.021	2.85e-09				LINC02004, AMOTL2 (inter)	RYK, AMOTL2
14:24871926	rs11621792	T	C	0.45	0.015	3.07e-09	0.055	0.0049	5.75e-01	NYNRIN (i)	NYNRIN
13:97854889	rs9516861	T	A	0.87	0.022	3.08e-09	0.78	-0.0018	6.89e-01	LINC00456, MBNL2 (inter)	OXGR1, MBNL2
17:16998241	rs4985723	T	A	0.048	0.034	3.76e-09	0.14	0.012	2.52e-02	MPRIP (i)	MPRIP
10:104386309	rs4285804	A	T	0.56	0.015	4.24e-09	0.22	0.0089	5.13e-02	SUFU (i)	SUFU
5:122242724	rs112801206	T	C	0.021	0.052	4.26e-09				SNX24 (i)	SNX24
2:204699952	rs231789	T	C	0.52	0.015	4.30e-09	0.72	0.0063	1.34e-01	CD28, CTLA4 (inter)	CD28, CTLA4
6:100715336	rs111388387	C	T	0.053	0.033	4.44e-09				MCHR2-AS1, SIM1 (inter)	MCHR2, SIM1
15:75665623	rs6495171	G	A	0.88	0.022	4.49e-09	0.64	0.0071	8.12e-02	SIN3A (i)	SIN3A
3:156795468	rs13322435	G	A	0.4	0.015	4.67e-09	0.61	0.01	1.68e-02	LEKR1, LINC00880 (inter)	LEKR1, CCNL1
3:3216933	rs78564552	C	T	>0.99	0.12	4.94e-09				CRBN (e)	CRBN
11:63598375	rs7929892	G	C	0.92	0.028	5.40e-09	0.86	0.0026	6.52e-01	C11orf84, MARK2 (inter)	C11orf84, MARK2
3:39363874	rs2649750	G	A	0.073	0.028	6.11e-09				CX3CR1, CCR8 (inter)	CX3CR1, CCR8
5:130428021	rs182622154	T	C	0.067	0.03	6.35e-09				CHSY3, HINT1 (inter)	CHSY3, HINT1
11:27679916	rs6265	C	T	0.81	0.018	7.20e-09	0.59	0.0017	6.52e-01	BDNF (e)	BDNF
1:228558892	rs35186354	T	C	0.06	0.03	7.65e-09				OBSCN (e)	OBSCN
12:101113238	rs141556543	T	C	0.0099	0.074	7.66e-09				GAS2L3, ANO4 (inter)	GAS2L3, ANO4
3:129292948	rs2625963	C	T	0.83	0.019	7.67e-09				PLXND1 (i)	PLXND1
14:75019157	rs11622992	T	C	0.43	0.015	8.06e-09	0.83	0.0047	3.78e-01	LTBP2 (i)	LTBP2
11:108359161	rs4754317	A	G	0.15	0.02	8.73e-09				KDELC2 (i)	KDELC2
16:68817256	rs7193538	T	C	0.58	0.014	8.88e-09	0.8	-0.0065	1.66e-01	CDH1 (i)	CDH1
1:203484153	rs555166605	C	T	>0.99	2	9.02e-09				OPTC, ATP2B4 (inter)	OPTC, ATP2B4
8:49360120	rs7006329	G	C	0.82	0.019	9.52e-09	0.74	0.0037	3.85e-01	UBE2V2, LOC101929268 (inter)	UBE2V2, EFCAB1
3:149116279	rs2059988	A	G	0.3	0.016	9.78e-09	0.3	0.0077	5.86e-02	TM4SF1-AS1, TM4SF4 (inter)	TM4SF1, TM4SF4
9:118640663	rs543444682	C	T	<0.01	0.18	1.01e-08				LOC101928775, LINC00474 (inter)	TNC, PAPPA
3:188066437	rs6771736	C	G	0.25	0.016	1.12e-08	0.32	0.0025	5.38e-01	LPP (i)	LPP
7:150271129	rs2373816	G	A	0.4	0.014	1.14e-08	0.24	-0.0019	6.77e-01	GIMAP4 (d)	GIMAP4, GIMAP6
2:41366203	rs548087178	C	G	<0.01	0.41	1.25e-08				SLC8A1, LINC01913 (inter)	SLC8A1, PKDCC
17:1975657	rs8067305	G	A	0.43	0.014	1.26e-08	0.72	0.0076	7.34e-02	SMG6 (i)	SMG6
20:50007215	rs763944	T	C	0.43	0.014	1.32e-08	0.32	-0.00079	8.45e-01	NFATC2 (UTR)	NFATC2
2:21121464	rs78980904	T	C	0.77	0.017	1.32e-08	0.48	0.0033	3.97e-01	LDAH, APOB (inter)	LDAH, APOB
8:144651062	rs80190095	A	G	0.81	0.018	1.38e-08	0.87	0.018	3.92e-03	MROH6 (i)	MROH6
16:70983413	rs145973320	C	T	0.066	0.03	1.39e-08				HYDIN (i)	HYDIN
17:27044004	rs11545699	T	C	0.031	0.042	1.46e-08				RAB34 (e)	RAB34
13:50053063	rs9526564	A	G	0.3	0.015	1.47e-08	0.079	0.013	5.47e-02	SETDB2, SETDB2-PHF11 (i)	SETDB2
10:119757885	rs113965132	A	G	<0.01	4.1	1.55e-08				EMX2, RAB11FIP2 (inter)	EMX2, RAB11FIP2
1:156434703	rs1050316	T	G	0.65	0.015	1.57e-08	0.72	0.003	4.80e-01	MEF2D (UTR)	MEF2D
19:30341864	rs62104504	G	A	0.74	0.016	1.61e-08	0.58	-0.0078	4.23e-02	CCNE1, URI1 (inter)	CCNE1, URI1
6:25171526	rs79207397	T	C	0.95	0.034	1.68e-08				CMAHP, LOC101928663 (inter)	FAM65B, CARMIL1
10:123241373	rs3135817	T	C	0.58	0.014	1.71e-08	0.39	0.01	9.44e-03	FGFR2 (UTR)	FGFR2
12:102540754	rs368746845	A	G	0.19	0.018	1.76e-08				PARPBP (i)	PARPBP
20:5112714	rs73074166	A	T	0.1	0.023	1.86e-08				CDS2 (i)	CDS2
18:57183948	rs4552110	T	A	0.16	0.019	1.93e-08	0.062	0.011	1.44e-01	CCBE1 (i)	CCBE1
8:25641764	rs7823561	A	C	0.67	0.015	2.00e-08	0.42	0.0044	2.46e-01	CDCA2, EBF2 (inter)	CDCA2, EBF2
10:29698451	rs7921051	A	G	0.14	0.02	2.01e-08				SVIL-AS1 (u)	LYZL1, SVIL
4:38909276	rs79948041	G	A	0.19	0.018	2.18e-08				FAM114A1 (i)	FAM114A1
2:127855392	rs34854727	T	C	0.18	0.018	2.22e-08				BIN1 (i)	BIN1
4:1684457	rs6599397	A	G	0.24	0.016	2.22e-08	0.11	0.003	6.16e-01	FAM53A (i)	FAM53A
12:13889782	rs148947352	C	T	>0.99	1	2.26e-08				GRIN2B (i)	GRIN2B
3:24464718	rs13098564	T	C	0.8	0.017	2.29e-08				THRB (i)	THRB
10:64876554	rs7084569	A	G	0.47	0.014	2.32e-08	0.52	0.0056	1.40e-01	EGR2, NRBF2 (inter)	EGR2, NRBF2
9:94888113	rs144117797	C	T	>0.99	0.64	2.32e-08				SPTLC1, LOC100128076 (inter)	SPTLC1, IARS
15:39326839	rs62006471	A	G	0.2	0.018	2.39e-08				C15orf53, C15orf54 (inter)	RASGRP1, THBS1
19:2547015	rs6510683	C	A	0.092	0.024	2.51e-08	0.17	0.0016	7.56e-01	GNG7 (i)	GNG7
3:101718657	rs771795	A	T	0.69	0.015	2.52e-08	0.31	0.0098	1.54e-02	LINC02085, LOC101929411 (inter)	NFKBIZ, ZPLD1
2:54711229	rs7578287	C	T	0.5	0.014	2.75e-08	0.59	0.0017	6.57e-01	SPTBN1 (i)	SPTBN1
7:75063984	rs12154789	T	C	0.1	0.023	2.79e-08				POM121C (i)	POM121C
2:191855521	rs7562024	C	T	0.59	0.014	3.06e-08	0.11	0.0025	6.79e-01	STAT1 (i)	STAT1
1:2175553	rs142451335	T	C	0.072	0.027	3.11e-08	0.0077	0.013	5.93e-01	SKI (i)	SKI
6:63376501	rs181841087	A	G	<0.01	0.48	3.22e-08				KHDRBS2, LGSN (inter)	KHDRBS2, LGSN
15:66859558	rs35692936	G	A	0.81	0.018	3.23e-08	0.81	-0.0031	5.40e-01	LCTL, LINC01169 (inter)	LCTL, SMAD6
10:126627280	rs7089120	C	T	0.75	0.017	3.24e-08	0.68	0.0065	1.09e-01	ABRAXAS2, ZRANB1 (inter)	FAM175B, ZRANB1
15:91421283	rs1573644	C	T	0.35	0.014	3.25e-08				FURIN (i)	FURIN
18:18570235	rs8085654	G	A	0.6	0.014	3.42e-08	0.57	0.0046	2.26e-01	ROCK1 (i)	ROCK1
11:59286521	rs17592880	G	A	0.045	0.033	3.45e-08				OR4D9, OSBP (inter)	OR4D9, OSBP
12:122484540	rs1880030	G	A	0.55	0.014	3.57e-08	0.52	0.0044	2.38e-01	BCL7A (i)	BCL7A
22:21989621	rs2236642	T	C	0.022	0.047	3.60e-08				CCDC116 (e)	CCDC116
17:62020838	rs8074752	G	A	0.46	0.014	3.62e-08	0.48	0.0058	1.31e-01	SCN4A (i)	SCN4A
1:214744893	rs7535253	T	C	0.21	0.017	3.62e-08	0.43	0.00015	9.69e-01	PTPN14, CENPF (inter)	PTPN14, CENPF
11:65100137	rs28781278	T	C	0.15	0.019	3.74e-08	0.048	0.0061	5.22e-01	CDC42EP2, DPF2 (inter)	CDC42EP2, DPF2
11:134080901	rs117137642	C	A	<0.01	0.12	3.74e-08				NCAPD3 (i)	NCAPD3
16:66854661	rs12600037	G	A	0.54	0.014	3.95e-08	0.4	-0.002	6.06e-01	NAE1 (i)	NAE1
20:15870144	rs760327864	G	C	<0.01	0.58	4.03e-08				MACROD2 (i)	MACROD2
7:65781646	rs9969300	G	A	0.5	0.014	4.05e-08	0.74	0.0099	2.53e-02	TPST1 (i)	TPST1
6:114136577	rs558878254	T	C	<0.01	0.14	4.12e-08				LOC101927686, MARCKS (inter)	RFPL4B, MARCKS
7:12255434	rs6460901	T	C	0.42	0.014	4.12e-08	0.6	0.0052	1.76e-01	TMEM106B (i)	TMEM106B
12:123903400	rs140481490	C	T	0.98	0.046	4.39e-08				RILPL2 (i)	RILPL2
10:75417679	rs113112965	A	C	0.83	0.019	4.42e-08				SYNPO2L, AGAP5 (inter)	SYNPO2L, AGAP5
7:43063922	rs767210172	A	G	>0.99	0.58	4.45e-08				MRPL32, HECW1 (inter)	MRPL32, HECW1
1:207251518	rs1564879	G	A	0.52	0.014	4.56e-08	0.25	0.013	4.17e-03	PFKFB2 (i)	PFKFB2
1:10290640	rs7524908	T	C	0.5	0.014	4.59e-08	0.66	0.0048	2.24e-01	KIF1B (i)	KIF1B
17:5026120	rs142609999	C	G	0.98	0.053	4.66e-08				USP6, ZNF232 (i)	ZNF232, USP6
13:65315311	rs772437535	C	T	<0.01	0.22	4.69e-08				LINC00355, LINC01052 (inter)	PCDH20, PCDH9
8:57209655	rs6474057	C	T	0.13	0.02	4.77e-08	0.048	0.0055	5.26e-01	CHCHD7, SDR16C5 (inter)	CHCHD7, SDR16C5
14:42403839	rs567082006	G	A	>0.99	0.81	4.78e-08				LRFN5, NONE (inter)	LRFN5, FSCB
19:38989881	rs147213895	G	A	<0.01	0.15	4.84e-08				RYR1 (e)	RYR1
7:50454452	rs12718910	A	G	0.49	0.014	4.92e-08	0.17	-0.0029	5.57e-01	IKZF1 (i)	IKZF1
7:22746564	rs13242809	A	T	0.27	0.015	4.97e-08	0.73	0.013	3.17e-03	LOC401312, LOC541472 (inter)	STEAP1B, IL6
CHR:POS, chromosome:position. EA, effect allele. OA, other allele. EAF, effect allele frequency. Gene tags: (e) exonic, (i) intronic, (u) upstream, (d) downstream, (inter) intergenic, (UTR) untranslated region.
