# Supplementary material for: Genome-wide association study of serum liver enzymes implicates diverse metabolic and liver pathology
Source: Nat Commun. 2021 Feb 5;12:816. doi: 10.1038/s41467-020-20870-1 (PMC7865025; doi:10.1038/s41467-020-20870-1)
Supplement: Supplementary file 9 — Supplementary Data 7 [file 41467_2020_20870_MOESM9_ESM.xlsx]

## Sheet: Sheet1
Supplementary Data 7: Alkaline phosphatase-altering alleles: UK BioBank only
CHR:POS	Variant	EA	OA	UK BioBank			BioBank Japan			Gene annotation	Nearest coding genes
				EAF	Beta	P	EAF	Beta	P
8:8088230	rs2980478	C	T	0.48	0.053	2.87e-82				FAM86B3P (i)	USP17L3, PRAG1
14:94844947	rs28929474	T	C	0.02	0.18	8.80e-79				SERPINA1 (e)	SERPINA1
7:127015083	rs62621812	G	A	0.98	0.16	1.81e-57				ZNF800 (e)	ZNF800
2:129075877	rs200979099	G	T	0.12	0.059	5.03e-47				HS6ST1 (e)	HS6ST1
12:109661672	rs149793040	A	G	>0.99	0.41	2.57e-41				ACACB (e)	ACACB
10:26227401	rs12245237	C	T	0.93	0.065	6.36e-35				MYO3A (i)	MYO3A
1:184672098	rs78444298	G	A	0.98	0.11	3.16e-29				EDEM3 (e)	EDEM3
6:23415923	rs575232474	A	G	>0.99	0.67	1.34e-24				LOC105374972, NRSN1 (inter)	HDGFL1, NRSN1
1:27180088	rs75460349	A	C	0.98	0.091	6.24e-24				ZDHHC18 (i)	ZDHHC18
13:41635301	rs17532371	C	G	0.93	0.051	1.29e-23				WBP4 (u)	ELF1, WBP4
1:19681525	rs563145081	C	T	>0.99	0.37	8.60e-22				CAPZB (i)	CAPZB
1:114303808	rs6679677	C	A	0.9	0.042	2.09e-21				RSBN1 (d)	PHTF1, RSBN1
16:55856717	rs4122238	G	A	0.85	0.036	2.36e-20				CES1 (i)	CES1
12:124151841	rs150272003	G	T	0.013	0.11	3.34e-20				GTF2H3, TCTN2 (inter)	GTF2H3, TCTN2
16:30758743	rs72793380	C	A	0.9	0.041	6.23e-20				PHKG2 (u)	TMEM265, PHKG2
17:72438972	rs2670824	C	G	0.077	0.046	1.54e-19				GPRC5C (i)	GPRC5C
5:132444128	rs72801474	G	A	0.91	0.042	2.42e-19				HSPA4, FSTL4 (inter)	HSPA4, FSTL4
20:29991045	rs6119324	C	A	0.81	0.031	4.27e-19				DEFB119, DEFB121 (inter)	DEFB119, DEFB121
1:25487840	rs185472456	C	T	>0.99	0.78	8.38e-19				MIR4425, SYF2 (inter)	RUNX3, SYF2
3:49370544	rs9883813	G	C	0.83	0.03	1.05e-16				USP4 (i)	USP4
1:78450517	rs34517439	A	C	0.12	0.034	1.51e-16				DNAJB4 (i)	DNAJB4
18:55080437	rs4092465	G	A	0.65	0.023	4.49e-16	0.27	-0.0013	7.84e-01	ST8SIA3, ONECUT2 (inter)	ST8SIA3, ONECUT2
2:203060179	rs2350357	A	G	0.11	0.034	6.10e-16				KIAA2012 (i)	KIAA2012
4:154254534	rs77945361	G	A	0.85	0.031	9.83e-16				TRIM2 (i)	TRIM2
2:111876539	rs72836345	T	C	0.9	0.036	1.03e-15				ACOXL (d)	ACOXL, BCL2L11
2:165548569	rs10490694	A	G	0.12	0.033	2.33e-15				COBLL1 (i)	COBLL1
2:171867152	rs13006699	G	A	0.27	0.024	3.01e-15	0.039	0.00047	9.68e-01	TLK1 (i)	TLK1
16:89734349	rs447735	C	T	0.41	0.022	3.43e-15	0.018	-0.0091	5.78e-01	SPATA33 (i)	SPATA33
22:17625915	rs35665085	A	G	0.056	0.046	4.64e-15				HDHD5 (e)	HDHD5
3:45978806	rs9869848	C	T	0.3	0.023	1.51e-14	0.084	-0.0052	5.15e-01	FYCO1 (i)	FYCO1
22:46616732	rs4253758	C	T	0.25	0.024	1.67e-14	0.23	-0.011	7.36e-02	PPARA (i)	PPARA
7:98005398	rs2107717	T	C	0.32	0.022	4.41e-14				BAIAP2L1 (i)	BAIAP2L1
19:44371021	rs4802202	C	T	0.52	0.02	6.59e-14	0.41	0.00077	8.66e-01	ZNF283, ZNF404 (inter)	ZNF283, ZNF404
19:20479901	rs144984216	C	T	0.97	0.065	6.95e-14				ZNF486, MIR1270 (inter)	ZNF486, ZNF737
1:28460926	rs184114962	C	T	>0.99	0.43	7.23e-14				EYA3, PTAFR (inter)	EYA3, PTAFR
21:37833751	rs219779	G	A	0.74	0.023	7.48e-14				CLDN14 (e)	CLDN14
7:137590864	rs273966	C	T	0.59	0.02	1.01e-13	0.86	0.0028	6.60e-01	CREB3L2 (i)	CREB3L2
7:1138721	rs78894484	G	T	0.24	0.023	1.35e-13	0.025	0.008	5.64e-01	C7orf50 (i)	C7orf50
10:130888067	rs7901425	T	C	0.77	0.024	2.10e-13	>0.99	0.0042	8.67e-01	LINC01163, MGMT (inter)	MKI67, MGMT
6:161600289	rs553929216	G	T	>0.99	0.25	2.39e-13				AGPAT4 (i)	AGPAT4
2:211540507	rs1047891	C	A	0.68	0.021	2.47e-13	0.85	-0.0018	7.88e-01	CPS1 (e)	CPS1
1:117954529	rs6686469	T	C	0.35	0.021	2.48e-13	0.49	-0.0029	5.27e-01	MAN1A2 (i)	MAN1A2
12:100926308	rs61755050	T	C	>0.99	0.13	3.00e-13				NR1H4 (e)	NR1H4
2:70488470	rs2706762	C	T	0.85	0.027	3.32e-13				PCYOX1 (e)	PCYOX1
5:178581797	rs2278222	C	T	0.76	0.023	3.63e-13	0.6	-0.0028	5.52e-01	ADAMTS2 (i)	ADAMTS2
20:11158186	rs188381092	T	C	0.0082	0.12	3.88e-13				C20orf187, LOC339593 (inter)	JAG1, BTBD3
3:33457493	rs11928797	A	C	0.12	0.03	4.01e-13				UBP1 (i)	UBP1
19:35556659	rs1672991	A	G	0.067	0.039	4.35e-13	0.078	0.0011	8.88e-01	HPN-AS1 (i)	HPN
1:101637851	rs114082061	A	G	0.11	0.031	5.18e-13	0.013	0.0075	7.13e-01	LOC102606465, LOC101928370 (inter)	DPH5, S1PR1
3:142766744	rs6440133	C	T	0.38	0.02	6.97e-13	0.3	0.0012	8.07e-01	U2SURP (i)	U2SURP
5:34728419	rs142482062	G	C	>0.99	0.094	1.07e-12				RAI14 (i)	RAI14
10:22917449	rs1627549	T	C	0.041	0.049	1.11e-12				PIP4K2A (i)	PIP4K2A
2:43860614	rs34848455	T	G	0.59	0.019	1.52e-12				THADA, PLEKHH2 (inter)	THADA, PLEKHH2
5:180661980	rs17714046	C	T	0.046	0.045	1.97e-12				TRIM41 (e)	TRIM41
19:1106845	rs2075710	T	C	0.23	0.023	2.04e-12	0.2	3.5e-05	9.95e-01	GPX4, SBNO2 (d)	GPX4, SBNO2
6:2680732	rs2038760	C	T	0.83	0.025	2.24e-12	0.96	0.013	2.68e-01	MYLK4 (i)	MYLK4
1:42452358	rs627502	A	G	0.26	0.021	2.32e-12	0.05	0.00079	9.40e-01	HIVEP3, NONE (inter)	HIVEP3
8:19780310	rs77899453	G	A	0.88	0.029	2.33e-12	0.84	0.0083	1.69e-01	INTS10, LPL (inter)	INTS10, LPL
4:38613107	rs34494851	C	G	0.65	0.02	2.61e-12				LINC02278, KLF3-AS1 (inter)	TBC1D1, KLF3
2:208531683	rs1055229	T	C	0.2	0.024	3.16e-12	0.14	0.0044	4.81e-01	LINC01857 (e)	METTL21A, CCNYL1
20:3210657	rs73081024	T	C	0.13	0.028	3.71e-12				SLC4A11 (i)	SLC4A11
5:71741125	rs7708005	G	T	0.12	0.028	5.51e-12	0.03	0.019	1.47e-01	ZNF366 (i)	ZNF366
18:5962363	rs9955671	C	T	0.62	0.019	6.40e-12				L3MBTL4 (i)	L3MBTL4
17:8120332	rs181662475	A	G	<0.01	0.21	6.71e-12				AURKB, LINC00324 (inter)	AURKB, CTC1
18:3457606	rs4468717	C	T	0.92	0.034	8.47e-12				TGIF1 (e)	TGIF1
6:109640878	rs57695104	G	A	0.66	0.02	9.51e-12				CCDC162P, CD164 (inter)	CEP57L1, CD164
7:8182087	rs10249650	T	C	0.95	0.04	1.36e-11				ICA1 (i)	ICA1
2:42510018	rs6736913	A	G	0.021	0.063	1.40e-11				EML4 (e)	EML4
10:81096589	rs1317617	A	G	0.19	0.023	1.45e-11	0.31	0.0092	4.92e-02	ZMIZ1, PPIF (inter)	ZMIZ1, PPIF
1:196353721	rs2994256	T	C	0.96	0.046	1.59e-11				KCNT2 (i)	KCNT2
19:42989155	rs79382936	G	C	0.028	0.055	1.69e-11				LIPE-AS1 (i)	CXCL17, CEACAM1
11:57369013	rs28362948	A	C	0.73	0.021	1.73e-11	0.91	0.013	7.56e-02	SERPING1 (i)	SERPING1
5:137764636	rs531269072	C	T	0.41	0.019	1.74e-11				KDM3B (i)	KDM3B
4:83284205	rs3972763	A	G	0.78	0.022	1.75e-11				HNRNPD (i)	HNRNPD
16:71032963	rs1004330	A	G	0.21	0.023	1.97e-11				HYDIN (i)	HYDIN
7:152240516	rs7805788	C	A	0.26	0.021	2.10e-11				LINC01003, XRCC2 (inter)	KMT2C, XRCC2
6:158492660	rs146694394	C	T	>0.99	0.14	2.30e-11				SYNJ2 (e)	SYNJ2
15:76020388	rs182015376	A	G	<0.01	0.22	2.34e-11				DNM1P35 (e)	ODF3L1, UBE2Q2
17:4805167	rs79436576	T	C	0.091	0.031	2.35e-11	0.091	-0.011	1.35e-01	C17orf107 (UTR)	CHRNE, C17orf107
1:169660002	rs7553	G	T	0.61	0.019	2.50e-11	0.58	0.0076	8.48e-02	SELL (UTR)	SELL
10:91193322	rs7090346	T	C	0.74	0.021	2.57e-11	0.73	-0.0027	5.76e-01	SLC16A12 (i)	SLC16A12
18:11887884	rs689057	T	C	0.75	0.021	2.63e-11	0.48	0.0013	7.58e-01	MPPE1 (i)	MPPE1
1:89130766	rs7355167	C	G	0.17	0.024	2.76e-11	0.011	0.022	3.67e-01	PKN2-AS1 (i)	LMO4, PKN2
10:74712546	rs7898735	C	T	0.089	0.031	3.11e-11	0.25	0.0092	7.46e-02	PLA2G12B (i)	PLA2G12B
1:29507037	rs535164775	T	A	>0.99	0.38	3.11e-11				SRSF4 (i)	SRSF4
3:47361082	rs2302278	G	T	0.6	0.018	3.19e-11				KLHL18 (i)	KLHL18
15:38512573	rs62005437	C	T	0.69	0.019	3.53e-11	0.61	0.0092	4.19e-02	LINC01852, SPRED1 (inter)	TMCO5A, SPRED1
3:187459088	rs3172469	T	G	0.72	0.02	4.61e-11	0.66	0.0037	4.26e-01	BCL6 (i)	BCL6
14:51404267	rs17123212	C	T	0.019	0.064	4.64e-11	0.038	-0.0027	8.28e-01	PYGL (i)	PYGL
7:125799973	rs529732825	A	T	>0.99	0.15	4.71e-11				LOC101928283, GRM8 (inter)	POT1, GRM8
7:128573967	rs4728142	A	G	0.45	0.018	5.18e-11	0.1	-0.0061	3.91e-01	KCP, IRF5 (inter)	KCP, IRF5
9:123572038	rs10818476	A	G	0.42	0.018	5.31e-11	0.61	0.0038	4.05e-01	LOC100288842, PSMD5 (inter)	FBXW2, PSMD5
17:27632359	rs12952704	A	C	0.75	0.021	6.02e-11				NUFIP2, MIR4523 (inter)	NUFIP2, TAOK1
15:42683787	rs2412710	G	A	0.98	0.067	6.84e-11				CAPN3 (i)	CAPN3
17:2650759	rs117690514	G	A	0.83	0.023	7.77e-11	0.71	-0.0091	9.16e-02	MIR1253 (d)	CLUH, RAP1GAP2
3:111721343	rs141044496	C	T	>0.99	0.22	8.15e-11				TAGLN3 (i)	TAGLN3
15:100071215	rs36070298	A	G	0.54	0.018	9.00e-11	0.74	-0.0026	6.07e-01	LRRC28, MEF2A (inter)	LRRC28, MEF2A
20:16554546	rs6080303	A	G	0.24	0.02	9.53e-11	0.29	0.011	2.50e-02	KIF16B (u)	KIF16B, SNRPB2
19:51632416	rs2569444	T	G	0.53	0.018	1.01e-10	0.54	-0.0023	6.39e-01	SIGLEC9 (i)	SIGLEC9
1:92240747	rs4658266	G	C	0.49	0.018	1.20e-10	0.41	0.00057	9.13e-01	TGFBR3 (i)	TGFBR3
11:68894991	rs16761	G	A	0.56	0.017	1.26e-10	0.81	0.0012	8.37e-01	TPCN2, LOC338694 (inter)	TPCN2, MYEOV
1:224846994	rs12125241	G	A	0.04	0.046	1.32e-10				CNIH3 (i)	CNIH3
9:126985858	rs72759286	T	C	0.8	0.022	1.34e-10	0.8	0.0064	2.44e-01	LHX2, NEK6 (inter)	LHX2, NEK6
4:23899510	rs13127297	A	G	0.43	0.017	1.50e-10	0.43	0.0068	1.20e-01	PPARGC1A (i)	PPARGC1A
3:121350573	rs1128163	G	A	0.22	0.021	1.54e-10	0.35	0.0068	1.38e-01	HCLS1 (UTR)	HCLS1
2:215374209	rs13029509	A	G	0.48	0.017	1.56e-10	0.18	0.0047	4.24e-01	VWC2L (i)	VWC2L
20:6575061	rs6054364	T	A	0.58	0.018	1.63e-10	0.24	0.00071	8.89e-01	CASC20, LINC01713 (inter)	FERMT1, BMP2
16:15129940	rs3198697	C	T	0.59	0.017	1.75e-10				PDXDC1 (e)	PDXDC1
9:117190364	rs78026734	T	C	0.77	0.021	1.90e-10	0.97	0.0064	6.12e-01	WHRN (i)	WHRN
16:377367	rs10794639	G	A	0.47	0.017	2.05e-10	0.2	0.0046	3.98e-01	AXIN1 (i)	AXIN1
11:12852309	rs1440272	G	A	0.43	0.017	2.16e-10	0.24	0.012	1.99e-02	TEAD1 (i)	TEAD1
10:97794477	rs10786262	T	A	0.36	0.018	2.22e-10	0.43	-0.0028	5.19e-01	ENTPD1-AS1 (i)	CC2D2B, CCNJ
12:133688707	rs11147235	C	T	0.19	0.022	2.24e-10				ZNF140, ZNF891 (inter)	ZNF140, ZNF891
11:3841463	rs7120836	A	G	0.78	0.021	2.39e-10	0.79	-0.0029	5.92e-01	PGAP2 (i)	PGAP2
3:37829791	rs9875428	T	G	0.48	0.017	2.53e-10	0.57	0.0012	7.93e-01	ITGA9-AS1 (i)	ITGA9
7:65193082	rs868957062	T	C	0.55	0.017	2.56e-10				LOC441242 (i)	ZNF92, VKORC1L1
11:122534804	rs7118212	A	T	0.38	0.018	2.62e-10	0.38	0.0072	1.05e-01	UBASH3B (i)	UBASH3B
15:86302853	rs3743335	T	C	0.8	0.021	2.67e-10	0.71	0.01	3.35e-02	KLHL25 (UTR)	KLHL25
7:42634547	rs4724116	T	C	0.62	0.018	2.70e-10	0.61	0.0057	2.04e-01	GLI3, LINC01448 (inter)	GLI3, C7orf25
10:28789999	rs7098928	G	A	0.57	0.017	2.98e-10	0.85	0.011	8.16e-02	LOC105376468, WAC-AS1 (inter)	MPP7, WAC
17:38938292	rs565637328	C	T	>0.99	1.1	3.09e-10				KRT27 (i)	KRT27
21:16507044	rs77658669	A	G	0.027	0.052	4.23e-10				NRIP1, USP25 (inter)	NRIP1, USP25
9:13226945	rs12340775	G	A	0.94	0.038	4.38e-10				MPDZ (i)	MPDZ
6:33949728	rs184534811	G	T	>0.99	0.43	4.68e-10				MIR7159, MIR1275 (inter)	MLN, GRM4
16:85219593	rs12596985	T	C	0.46	0.017	5.21e-10	0.71	-8.6e-05	9.87e-01	LINC02139, LINC00311 (inter)	FAM92B, GSE1
17:76348830	rs12944581	C	G	0.73	0.02	5.35e-10	0.67	0.0016	7.35e-01	LINC01993, SOCS3 (inter)	TMEM235, SOCS3
14:36099366	rs113670117	C	T	0.91	0.029	5.52e-10				RALGAPA1P1 (i)	RALGAPA1
1:68062148	rs12120849	C	T	0.92	0.03	5.91e-10				SERBP1, GADD45A (inter)	SERBP1, GADD45A
1:199970089	rs79402589	G	A	0.04	0.043	5.94e-10				LINC01221, NR5A2 (inter)	PTPRC, NR5A2
1:172388778	rs9425311	G	T	0.51	0.017	5.96e-10	0.41	0.00062	8.88e-01	DNM3, C1orf105 (inter)	DNM3, C1orf105
19:47581242	rs28590228	C	T	0.31	0.018	5.97e-10				ZC3H4 (i)	ZC3H4
7:17284577	rs4410790	T	C	0.37	0.017	6.11e-10	0.63	0.003	5.18e-01	AGR3, AHR (inter)	AGR3, AHR
6:127054435	rs1262556	C	G	0.48	0.017	6.42e-10				MIR588, RSPO3 (inter)	CENPW, RSPO3
12:29509450	rs1035606	C	T	0.72	0.019	6.51e-10	0.59	0.0034	4.42e-01	ERGIC2 (i)	ERGIC2
10:124164949	rs115255831	C	T	<0.01	5.7	7.32e-10				PLEKHA1 (i)	PLEKHA1
6:41688990	rs12525992	C	T	0.13	0.025	7.45e-10	0.14	0.0013	8.37e-01	TFEB (i)	TFEB
20:14678135	rs6135225	T	G	0.31	0.018	7.61e-10	0.52	0.01	2.22e-02	MACROD2 (i)	MACROD2
4:16163486	rs10516299	T	C	0.34	0.017	7.72e-10	0.36	-0.00032	9.45e-01	TAPT1 (UTR)	TAPT1
6:160521885	rs146203232	T	C	0.075	0.032	8.08e-10				IGF2R (i)	IGF2R
1:1174282	rs4970364	C	T	0.25	0.019	9.02e-10				B3GALT6, C1QTNF12 (inter)	B3GALT6, FAM132A
22:50840309	rs9616949	C	T	0.66	0.017	9.42e-10	0.31	0.0051	2.75e-01	PPP6R2 (i)	PPP6R2
14:69767914	rs8004722	A	C	0.62	0.017	9.74e-10				GALNT16 (i)	GALNT16
1:226026406	rs2234922	G	A	0.2	0.021	1.03e-09	0.17	0.0037	5.23e-01	EPHX1 (e)	EPHX1
6:130374461	rs7740107	A	T	0.74	0.019	1.20e-09	0.98	0.0014	9.24e-01	L3MBTL3 (i)	L3MBTL3
3:127905515	rs187748898	A	G	>0.99	0.12	1.24e-09				EEFSEC (i)	EEFSEC
3:71212798	rs2166780	T	A	0.69	0.018	1.31e-09	0.28	0.00016	9.74e-01	FOXP1 (i)	FOXP1
1:18611364	rs78665345	A	T	>0.99	0.078	1.43e-09				IGSF21 (i)	IGSF21
8:101688373	rs12549295	G	A	0.14	0.024	1.43e-09	0.32	0.0057	2.50e-01	SNX31, PABPC1 (inter)	SNX31, PABPC1
3:107308598	rs593867	G	C	0.18	0.021	1.52e-09	0.79	0.0029	5.88e-01	BBX (i)	BBX
11:128661673	rs559577	G	A	0.34	0.017	1.55e-09	0.35	0.012	1.27e-02	FLI1 (i)	FLI1
20:12959094	rs4814175	A	T	0.39	0.017	1.56e-09	0.42	0.0017	7.08e-01	LINC01722, SPTLC3 (inter)	BTBD3, SPTLC3
6:143478488	rs2328454	A	G	0.33	0.017	1.65e-09	0.18	0.013	1.97e-02	AIG1 (i)	AIG1
9:114962777	rs138507911	G	A	0.25	0.019	1.68e-09				SUSD1, PTBP3 (inter)	SUSD1, PTBP3
2:47183650	rs2278450	T	C	0.29	0.018	1.69e-09	0.32	0.008	8.59e-02	TTC7A (i)	TTC7A
12:57844049	rs3741414	C	T	0.76	0.019	1.74e-09	0.93	0.02	2.07e-02	INHBC (UTR)	INHBC
2:142223107	rs112316649	A	C	0.066	0.033	1.79e-09				LRP1B (i)	LRP1B
15:80791318	rs75009577	T	C	<0.01	0.15	1.88e-09				ARNT2 (i)	ARNT2
13:33047823	rs642604	C	G	0.39	0.017	1.90e-09	0.49	0.013	3.48e-03	N4BP2L2 (i)	N4BP2L2
18:42814687	rs11663072	G	A	0.19	0.02	2.11e-09	0.063	-0.0017	8.49e-01	SLC14A2 (i)	SLC14A2
11:114030756	rs648116	T	C	0.68	0.017	2.11e-09				ZBTB16 (i)	ZBTB16
5:39533318	rs2910953	A	T	0.25	0.019	2.19e-09	0.076	0.016	6.06e-02	LINC02104, LINC00603 (inter)	DAB2, PTGER4
6:21912568	rs139426646	T	C	>0.99	1.7	2.21e-09				CASC15 (i)	SOX4, PRL
17:28900861	rs3764415	T	C	0.46	0.016	2.25e-09	0.032	-0.028	3.53e-02	TBC1D29, LOC107133515 (inter)	GOSR1, CRLF3
2:32923967	rs6543667	T	G	0.74	0.018	2.31e-09	0.81	0.0019	7.30e-01	TTC27 (i)	TTC27
17:15895228	rs60834129	G	T	0.5	0.017	2.31e-09				ZSWIM7 (i)	ZSWIM7
3:53177276	rs73087762	G	A	0.14	0.024	2.33e-09				RFT1, PRKCD (inter)	RFT1, PRKCD
3:82563962	rs9836431	G	T	0.46	0.016	2.39e-09	0.39	-0.0041	3.52e-01	LINC02008, NONE (inter)	GBE1, CADM2
12:98880376	rs57849270	G	T	0.73	0.018	2.40e-09	0.96	0.002	8.59e-01	LINC02453 (e)	NEDD1, TMPO
12:49677096	rs12300763	G	T	0.14	0.023	2.58e-09				TUBA1C, LOC101927267 (inter)	TUBA1C, PRPH
22:19676393	rs9606138	G	A	0.89	0.027	2.61e-09				LINC00895, SEPT5 (inter)	CLDN5, SEPT5
3:80678771	rs546992405	T	A	>0.99	0.13	2.88e-09				ROBO1, LINC02050 (inter)	ROBO1, GBE1
8:107131855	rs527755045	A	C	<0.01	3.4	2.94e-09				ZFPM2-AS1, OXR1 (inter)	ZFPM2, OXR1
11:78522215	rs537030268	C	T	<0.01	4.6	3.00e-09				TENM4 (i)	TENM4
8:95830969	rs11776131	C	A	0.18	0.021	3.01e-09	0.046	0.0067	5.14e-01	DPY19L4, INTS8 (inter)	DPY19L4, INTS8
8:55433151	rs10087526	G	T	0.2	0.02	3.18e-09	0.19	0.0096	8.20e-02	SOX17, RP1 (inter)	SOX17, RP1
13:28447730	rs1778796	A	G	0.44	0.017	3.18e-09	0.98	0.014	3.62e-01	PLUT (i)	GSX1, PDX1
10:52961041	rs142512630	G	A	0.015	0.071	3.22e-09				PRKG1 (i)	PRKG1
4:3269926	rs2071667	C	A	0.4	0.016	3.25e-09	0.61	-0.0069	1.22e-01	MSANTD1, RGS12 (inter)	MSANTD1, RGS12
9:78205745	rs73650185	T	C	>0.99	1.1	3.44e-09				MIR548H3 (i)	OSTF1, PCSK5
15:53094677	rs55781920	T	C	0.89	0.025	3.48e-09				ONECUT1, LINC02490 (inter)	ONECUT1, WDR72
4:109428309	rs183508849	C	T	>0.99	0.27	3.55e-09				LEF1-AS1, RPL34-AS1 (inter)	LEF1, RPL34
18:70089572	rs150137828	A	T	>0.99	0.13	3.63e-09				LINC01899, CBLN2 (inter)	SOCS6, CBLN2
16:76660129	rs761012176	G	A	<0.01	1.2	3.82e-09				CNTNAP4, LINC02125 (inter)	CNTNAP4, MON1B
10:30877648	rs111814086	T	C	<0.01	2.8	3.83e-09				MAP3K8, LYZL2 (inter)	MAP3K8, LYZL2
1:107627697	rs1762486	G	A	0.34	0.017	3.98e-09	0.28	0.0055	2.63e-01	PRMT6, NTNG1 (inter)	PRMT6, NTNG1
5:130547228	rs72787016	T	C	0.81	0.02	4.01e-09	0.84	0.0038	5.22e-01	LYRM7, CDC42SE2 (inter)	LYRM7, CDC42SE2
16:47697618	rs16945474	A	G	0.96	0.039	4.23e-09				PHKB (e)	PHKB
16:67190027	rs13312733	T	C	0.012	0.075	4.44e-09				TRADD (i)	TRADD
15:78862762	rs664172	G	A	0.78	0.019	4.44e-09	0.58	-0.0073	1.55e-01	CHRNA5 (i)	CHRNA5
3:27549188	rs820429	T	G	0.4	0.016	4.60e-09	0.64	-0.0073	1.08e-01	SLC4A7, EOMES (inter)	SLC4A7, EOMES
3:123065778	rs11708067	G	A	0.25	0.018	4.78e-09				ADCY5 (i)	ADCY5
21:36421331	rs56045941	T	C	0.83	0.021	4.80e-09				RUNX1 (i)	RUNX1
14:102281842	rs61994041	C	T	0.87	0.023	5.07e-09	0.83	-0.0027	6.42e-01	PPP2R5C (i)	PPP2R5C
8:38033004	rs17435276	A	C	0.72	0.018	5.28e-09	0.68	0.0095	4.10e-02	LSM1 (i)	LSM1
11:121479227	rs530667075	A	G	>0.99	0.85	5.30e-09				SORL1 (i)	SORL1
4:87850348	rs777460360	T	C	<0.01	0.46	5.32e-09				AFF1-AS1 (i)	C4orf36, AFF1
10:77454712	rs74696323	C	T	0.87	0.023	5.45e-09	0.96	-0.0013	9.04e-01	LRMDA (i)	LRMDA
2:24483979	rs41281485	G	C	0.011	0.076	5.71e-09				ITSN2 (e)	ITSN2
2:102854765	rs13014084	G	A	0.056	0.034	6.07e-09				IL1RL2 (i)	IL1RL2
3:172273841	rs231995	T	G	0.76	0.018	6.82e-09	0.85	0.0038	5.35e-01	TNFSF10, LINC02068 (inter)	TNFSF10, NCEH1
12:7944083	12:7944083_G_T	G	T	>0.99	0.62	6.88e-09				NANOG (i)	NANOG
9:2018876	rs72687569	C	T	0.1	0.026	7.04e-09	0.21	0.0041	5.11e-01	SMARCA2 (i)	SMARCA2
2:76551417	rs114870591	G	A	<0.01	0.57	7.25e-09				GCFC2, LRRTM4 (inter)	GCFC2, LRRTM4
3:124351442	rs372258786	C	T	<0.01	0.65	7.30e-09				KALRN (e)	KALRN
2:173935923	rs184319575	G	C	>0.99	0.16	7.31e-09				RAPGEF4, MAP3K20 (inter)	RAPGEF4, MAP3K20
22:32141188	rs4603881	C	G	0.92	0.029	7.88e-09	0.98	-0.0023	8.85e-01	PRR14L (i)	PRR14L
12:13407200	rs76643194	A	G	0.068	0.031	8.05e-09				EMP1, LINC01559 (inter)	EMP1, GRIN2B
9:107774003	rs10991460	C	G	0.35	0.016	8.34e-09	0.89	0.0014	8.48e-01	ABCA1, SLC44A1 (inter)	ABCA1, SLC44A1
12:127656357	rs137897434	G	A	>0.99	2.4	8.38e-09				LINC02405, LINC02376 (inter)	TMEM132B, TMEM132C
6:163829210	rs111977924	T	C	0.82	0.021	8.51e-09				DKFZp451B082, CAHM (inter)	PACRG, QKI
1:59416511	rs11207345	C	T	0.81	0.02	8.75e-09	0.9	-0.011	1.54e-01	LINC01135, LINC01358 (inter)	JUN, FGGY
4:17780716	rs16895705	G	T	0.21	0.019	9.22e-09	0.23	0.0093	7.84e-02	FAM184B (i)	FAM184B
8:74107816	rs113962655	A	G	<0.01	0.33	9.38e-09				SBSPON, C8orf89 (inter)	SBSPON, C8orf89
12:21366095	rs531321977	A	G	0.14	0.024	9.52e-09				SLCO1B1 (i)	SLCO1B1
2:34056272	rs1568625	G	T	>0.99	0.75	9.57e-09				LINC01317 (i)	FAM98A, CRIM1
5:142979933	rs7735636	T	C	>0.99	0.65	1.01e-08				NR3C1, MIR5197 (inter)	NR3C1, HMHB1
1:46290292	rs151053552	A	G	>0.99	0.33	1.03e-08				MAST2 (i)	MAST2
13:20429691	rs61950610	T	C	0.8	0.019	1.03e-08	0.92	-0.005	5.34e-01	ZMYM5 (i)	ZMYM5
15:40744046	rs4924471	G	T	0.92	0.028	1.04e-08	0.37	-0.0044	3.32e-01	BAHD1 (i)	BAHD1
7:121027434	rs12531355	C	T	0.73	0.017	1.09e-08				FAM3C (i)	FAM3C
19:58662235	rs35081008	C	T	0.85	0.022	1.11e-08				ZNF329 (u)	ZNF329, ZNF274
7:95134718	rs116922441	G	A	0.97	0.044	1.12e-08				ASB4 (i)	ASB4
19:55819845	rs1172822	T	C	0.37	0.016	1.13e-08	0.04	-0.0016	8.83e-01	BRSK1 (i)	BRSK1
7:44240664	rs11540050	G	T	0.95	0.035	1.14e-08	0.93	-0.00077	9.30e-01	YKT6 (UTR)	YKT6
22:30454808	rs5763749	C	G	0.88	0.024	1.19e-08	0.93	0.0014	8.64e-01	HORMAD2-AS1 (i)	MTMR3, HORMAD2
10:13221681	rs76162339	C	T	0.032	0.044	1.24e-08	0.015	0.017	3.58e-01	MCM10 (i)	MCM10
11:50332390	rs139564703	C	T	0.06	0.033	1.24e-08				LOC441601, LOC646813 (inter)	OR4C12, OR4A5
4:19051725	rs207339	C	A	>0.99	8.2	1.25e-08				LCORL, SLIT2 (inter)	LCORL, SLIT2
12:44991664	rs545678591	C	A	>0.99	0.56	1.28e-08				NELL2 (i)	NELL2
22:22069556	rs144841180	A	G	0.0098	0.082	1.36e-08				YPEL1 (i)	YPEL1
8:12688081	rs35571723	G	C	0.91	0.027	1.38e-08	0.97	-0.018	1.97e-01	LINC00681, KIAA1456 (inter)	LONRF1, KIAA1456
6:20545468	rs9366354	G	A	0.37	0.016	1.39e-08	0.59	0.0024	5.87e-01	CDKAL1 (i)	CDKAL1
10:82196277	rs113237683	G	A	0.59	0.016	1.40e-08				FAM213A, TSPAN14 (inter)	FAM213A, TSPAN14
18:74565136	rs62113100	G	A	0.62	0.016	1.42e-08	0.41	0.0051	2.46e-01	ZNF236 (i)	ZNF236
15:47730870	rs8039398	C	T	0.46	0.015	1.44e-08	0.72	0.0034	4.76e-01	SEMA6D (i)	SEMA6D
11:94705096	rs587617771	C	T	<0.01	0.13	1.44e-08				CWC15 (i)	CWC15
12:69702242	rs113479946	A	G	0.93	0.03	1.48e-08				CPSF6, LYZ (inter)	CPSF6, LYZ
5:173153940	rs61417555	C	T	0.64	0.016	1.50e-08	0.55	0.0029	5.18e-01	LINC01484 (i)	BOD1, CPEB4
2:64916181	rs4671103	C	A	0.7	0.017	1.52e-08	0.92	0.01	2.04e-01	SERTAD2, LINC01800 (inter)	SERTAD2, SLC1A4
11:90012694	rs58308985	A	T	>0.99	1.9	1.54e-08				DISC1FP1 (i)	CHORDC1, FAT3
3:153883426	rs1713806	A	C	0.74	0.017	1.59e-08	0.62	0.0055	2.27e-01	ARHGEF26 (i)	ARHGEF26
16:51436882	rs17616063	G	A	0.076	0.029	1.60e-08				SALL1, LINC01571 (inter)	SALL1, TOX3
13:101015705	rs55781196	C	A	0.87	0.023	1.60e-08				PCCA (i)	PCCA
17:62206299	rs76708468	T	C	0.96	0.039	1.62e-08				ERN1 (i)	ERN1
12:6308523	rs3181157	T	C	0.091	0.027	1.63e-08	0.14	0.0078	2.14e-01	CD9 (u)	VWF, CD9
1:217461719	rs116521888	T	C	>0.99	2.6	1.65e-08				ESRRG, GPATCH2 (inter)	ESRRG, GPATCH2
12:122631070	rs779167839	T	C	<0.01	0.28	1.66e-08				MLXIP (UTR)	MLXIP
10:111115647	rs190222567	A	C	>0.99	0.21	1.66e-08				LINC01435, XPNPEP1 (inter)	SORCS1, XPNPEP1
3:137436074	rs148717441	G	A	0.89	0.025	1.84e-08				IL20RB, SOX14 (inter)	IL20RB, SOX14
1:16321010	rs4661679	A	G	0.59	0.015	1.93e-08	>0.99	-0.016	4.04e-01	ZBTB17, C1orf64 (inter)	ZBTB17, C1orf64
17:65022159	rs2159211	T	C	0.41	0.016	1.96e-08	0.062	-0.0061	5.06e-01	CACNG4 (i)	CACNG4
21:47571845	rs61729391	T	C	0.087	0.028	2.01e-08				FTCD (e)	FTCD
12:23712835	rs34722889	G	A	0.63	0.016	2.03e-08	0.54	-0.005	2.54e-01	SOX5 (i)	SOX5
17:40449725	rs4029775	T	A	<0.01	3.7	2.06e-08				STAT5A (i)	STAT5A
12:113159744	rs76933207	G	T	0.95	0.036	2.07e-08				RPH3A (i)	RPH3A
9:83757413	rs555048303	T	G	<0.01	0.24	2.10e-08				LINC01507, TLE1 (inter)	TLE4, TLE1
17:74718155	rs2240769	C	T	0.68	0.016	2.10e-08	0.81	-0.00064	9.10e-01	JMJD6 (i)	JMJD6
2:205502724	rs11904697	A	G	<0.01	1.4	2.14e-08				PARD3B (i)	PARD3B
8:18272535	rs35246381	T	C	0.78	0.018	2.15e-08	0.32	-0.0073	1.18e-01	NAT2, PSD3 (inter)	NAT2, PSD3
2:17935780	rs6531053	T	C	0.53	0.015	2.17e-08	0.89	0.018	9.18e-03	GEN1 (i)	GEN1
2:224679266	rs7587119	G	A	0.62	0.016	2.19e-08	0.91	0.012	1.35e-01	AP1S3 (i)	AP1S3
3:196013318	rs61588443	G	A	0.27	0.017	2.20e-08	0.79	0.00077	8.86e-01	PCYT1A (i)	PCYT1A
15:68072458	rs3784710	T	C	0.77	0.018	2.20e-08	0.39	-0.0042	3.66e-01	MAP2K5 (i)	MAP2K5
4:20570679	rs768430543	T	C	<0.01	0.39	2.21e-08				SLIT2 (i)	SLIT2
3:113363762	rs9833810	C	A	0.67	0.016	2.26e-08	0.74	0.0032	5.23e-01	SIDT1, USF3 (inter)	SIDT1, USF3
12:14408554	rs75905550	G	C	0.8	0.019	2.27e-08	0.79	0.00084	8.76e-01	GRIN2B, ATF7IP (inter)	GRIN2B, ATF7IP
12:96549641	rs2367832	A	G	0.88	0.023	2.35e-08				LTA4H, ELK3 (inter)	LTA4H, ELK3
13:45970147	rs138358301	G	A	0.0063	0.095	2.36e-08				SLC25A30 (e)	SLC25A30
1:219673705	rs2820468	A	G	0.35	0.016	2.38e-08	0.36	0.0048	3.10e-01	LOC102723886 (i)	LYPLAL1, SLC30A10
7:135877291	rs142023481	C	T	0.98	0.056	2.38e-08				MTPN, CHRM2 (inter)	LUZP6, CHRM2
7:108217692	rs10253210	C	T	0.49	0.015	2.39e-08	0.43	0.0097	2.99e-02	DNAJB9, C7orf66 (inter)	DNAJB9, IMMP2L
13:62362515	rs73213582	C	T	0.22	0.018	2.45e-08	0.2	0.0018	7.56e-01	LINC02339, LINC00358 (inter)	PCDH20, PCDH9
15:92450711	rs757229884	C	G	>0.99	1	2.53e-08				SLCO3A1 (i)	SLCO3A1
1:222850281	rs3002126	C	A	0.13	0.023	2.59e-08	0.38	0.0019	6.89e-01	AIDA (i)	AIDA
7:75627458	rs6467960	A	G	0.9	0.025	2.66e-08	0.83	-0.00013	9.83e-01	STYXL1 (i)	STYXL1
4:152456387	rs3919716	G	A	0.51	0.015	2.68e-08	0.56	0.0099	3.42e-02	FAM160A1 (i)	FAM160A1
5:83199000	rs200686348	T	A	0.73	0.017	2.72e-08				HAPLN1, EDIL3 (inter)	HAPLN1, EDIL3
14:65951901	rs8019687	T	A	0.37	0.016	2.76e-08				FUT8 (i)	FUT8
12:102312529	rs58366779	T	C	0.15	0.021	2.85e-08				DRAM1 (i)	DRAM1
15:77799657	rs4886869	G	A	0.61	0.015	2.86e-08	0.41	0.01	2.00e-02	HMG20A, LOC101929457 (inter)	HMG20A, LINGO1
9:23431927	rs7035297	T	A	>0.99	0.79	2.88e-08				LINC01239, LOC101929563 (inter)	DMRTA1, ELAVL2
5:10413317	rs112622661	A	C	0.97	0.043	2.89e-08				MARCH6 (i)	43896
12:120146925	rs11064881	G	A	0.93	0.029	2.97e-08				CIT (i)	CIT
20:31029003	rs1040751	C	G	0.18	0.02	2.99e-08	0.33	0.0027	5.60e-01	ASXL1, NOL4L (inter)	ASXL1, NOL4L
5:32063799	rs141112221	G	A	<0.01	0.15	3.00e-08				PDZD2 (i)	PDZD2
5:144667529	rs77343778	G	T	>0.99	1.3	3.02e-08				KCTD16, PRELID2 (inter)	KCTD16, PRELID2
4:22046461	rs114482860	C	T	<0.01	4.3	3.02e-08				KCNIP4, LOC100505912 (inter)	KCNIP4, ADGRA3
4:25377777	rs572628404	A	C	0.77	0.018	3.08e-08				ZCCHC4, ANAPC4 (inter)	ZCCHC4, ANAPC4
14:44640928	rs549263969	C	T	<0.01	0.16	3.09e-08				NONE, FSCB (inter)	LRFN5, FSCB
13:44543105	rs146604499	C	T	>0.99	8.4	3.39e-08				LACC1, LINC00284 (inter)	LACC1, SMIM2
7:71545004	rs141898110	T	C	<0.01	0.12	3.42e-08				CALN1 (i)	CALN1
9:102210176	rs17734412	T	C	0.067	0.03	3.50e-08				NAMA, LOC101928438 (inter)	SEC61B, NR4A3
5:68295602	rs62354499	A	T	0.28	0.017	3.55e-08				LINC02198 (i)	PIK3R1, SLC30A5
5:95328974	rs533254950	G	A	>0.99	0.21	3.55e-08				LOC101929710 (i)	ELL2, PCSK1
5:97341122	rs759392939	G	A	<0.01	0.44	3.55e-08				LINC02234, LINC01846 (inter)	RIOK2, RGMB
11:116686288	rs7107757	C	T	0.84	0.02	3.58e-08	0.56	0.0076	1.20e-01	APOA5, APOA4 (inter)	APOA5, APOA4
6:150249365	rs138090921	A	G	0.65	0.016	3.59e-08				RAET1G, LOC105378052 (inter)	RAET1G, ULBP2
5:57184606	rs2168206	C	T	0.48	0.015	3.61e-08				LOC101928505, LINC02225 (inter)	ACTBL2, PLK2
12:77851313	rs575475461	A	G	>0.99	0.68	3.64e-08				E2F7, NAV3 (inter)	E2F7, NAV3
9:130945637	rs62587082	G	A	0.98	0.048	3.67e-08				CIZ1 (i)	CIZ1
3:11358566	rs2606755	A	G	0.64	0.015	3.70e-08	0.67	0.0067	1.58e-01	ATG7 (i)	ATG7
19:52784374	rs561833170	T	C	<0.01	0.45	3.76e-08				ZNF766 (i)	ZNF766
15:95412960	rs538808079	G	A	>0.99	0.5	3.76e-08				LOC440311, LINC01197 (inter)	MCTP2, NR2F2
2:35285075	rs28714265	T	A	>0.99	0.43	3.79e-08				LINC01320, MIR548AD (inter)	FAM98A, CRIM1
9:4144397	rs10974347	G	A	0.4	0.015	3.88e-08	0.12	0.0029	6.72e-01	GLIS3 (i)	GLIS3
2:85859835	rs12714148	A	T	0.26	0.017	4.08e-08	0.44	-0.006	2.28e-01	USP39 (i)	USP39
10:11895097	rs11593377	C	T	0.21	0.018	4.10e-08	0.15	-0.00021	9.73e-01	PROSER2-AS1 (i)	PROSER2
2:101198906	rs191912056	C	T	>0.99	1	4.15e-08				PDCL3, LINC01849 (inter)	PDCL3, NPAS2
5:167607517	rs10213694	T	G	>0.99	0.61	4.16e-08				TENM2 (i)	TENM2
2:98974815	rs62156296	A	T	0.91	0.026	4.18e-08				CNGA3 (i)	CNGA3
11:102854732	rs147722878	C	T	<0.01	0.55	4.28e-08				MMP13, DCUN1D5 (inter)	MMP13, DCUN1D5
3:24570940	rs181325487	C	G	>0.99	0.11	4.31e-08				MIR4792, RARB (inter)	THRB, RARB
8:124812933	rs6470186	C	T	0.16	0.02	4.33e-08	0.33	0.01	3.04e-02	FAM91A1 (i)	FAM91A1
1:48532948	rs41287876	C	T	0.16	0.02	4.57e-08				TRABD2B, SKINT1L (inter)	TRABD2B, SLC5A9
4:92429856	rs774697617	A	G	>0.99	0.52	4.75e-08				CCSER1 (i)	CCSER1
6:81004898	rs189910725	G	A	>0.99	4.1	4.78e-08				BCKDHB (i)	BCKDHB
7:37934396	rs10276848	T	G	0.97	0.045	4.87e-08				NME8 (i)	NME8
12:131373844	rs113386617	G	C	0.11	0.023	4.88e-08				RAN, ADGRD1 (inter)	RAN, ADGRD1
17:36073320	rs17138478	C	A	0.87	0.022	4.96e-08	0.79	0.011	3.28e-02	HNF1B (i)	HNF1B
CHR:POS, chromosome:position. EA, effect allele. OA, other allele. EAF, effect allele frequency. Gene tags: (e) exonic, (i) intronic, (u) upstream, (d) downstream, (inter) intergenic, (UTR) untranslated region.
