# Supplementary material for: Genome-wide association study of serum liver enzymes implicates diverse metabolic and liver pathology
Source: Nat Commun. 2021 Feb 5;12:816. doi: 10.1038/s41467-020-20870-1 (PMC7865025; doi:10.1038/s41467-020-20870-1)
Supplement: Supplementary file 12 — Supplementary Data 10 [file 41467_2020_20870_MOESM12_ESM.xlsx]

## Sheet: Sheet1
Supplementary Data 10: DEPICT tissue enrichment of alkaline phosphatase-increasing alleles
MeSH term	Name	MeSH first level term	MeSH second level term	Nominal P value	False discovery rate
A03.620	Liver	Digestive System	Liver	1.82e-07	<0.01
A11.436.348	Hepatocytes	Cells	Epithelial Cells	2.77e-06	<0.01
A03.556.249.124	Ileum	Digestive System	Gastrointestinal Tract	2.92e-05	<0.01
A03.556.124.684	Intestine Small	Digestive System	Gastrointestinal Tract	5.63e-05	<0.01
A03.556.249.249.356.668	Colon Sigmoid	Digestive System	Gastrointestinal Tract	8.52e-05	<0.01
A03.556	Gastrointestinal Tract	Digestive System	Gastrointestinal Tract	1.90e-04	<0.01
A03.556.875	Upper Gastrointestinal Tract	Digestive System	Gastrointestinal Tract	2.43e-04	<0.01
A03.556.249	Lower Gastrointestinal Tract	Digestive System	Gastrointestinal Tract	3.30e-04	<0.01
A05.360.319	Genitalia Female	Urogenital System	Genitalia	3.39e-04	<0.01
A05.360.319.114.630	Ovary	Urogenital System	Genitalia	3.81e-04	<0.01
A10.165.114	Adipose Tissue	Tissues	Connective Tissue	3.86e-04	<0.01
A06.407.071.140	Adrenal Cortex	Endocrine System	Endocrine Glands	3.87e-04	<0.01
A05.360.319.114	Adnexa Uteri	Urogenital System	Genitalia	3.88e-04	<0.01
A03.556.875.500	Esophagus	Digestive System	Gastrointestinal Tract	4.28e-04	<0.01
A03.556.249.249	Intestine Large	Digestive System	Gastrointestinal Tract	4.90e-04	<0.01
A03.556.249.249.356	Colon	Digestive System	Gastrointestinal Tract	5.02e-04	<0.01
A03.556.875.875	Stomach	Digestive System	Gastrointestinal Tract	5.22e-04	<0.01
A10.165.114.830.500	Abdominal Fat	Tissues	Connective Tissue	5.46e-04	<0.01
A10.165.114.830.500.750	Subcutaneous Fat Abdominal	Tissues	Connective Tissue	5.46e-04	<0.01
A10.165.114.830	Adipose Tissue White	Tissues	Connective Tissue	5.56e-04	<0.01
A10.165.114.830.750	Subcutaneous Fat	Tissues	Connective Tissue	5.56e-04	<0.01
A06.407	Endocrine Glands	Endocrine System	Endocrine Glands	5.84e-04	<0.01
A03.556.124	Intestines	Digestive System	Gastrointestinal Tract	6.02e-04	<0.01
A10.615	Membranes	Tissues	Membranes	6.87e-04	<0.01
A05.360.319.114.373	Fallopian Tubes	Urogenital System	Genitalia	8.25e-04	<0.01
A05.360.319.679.490	Endometrium	Urogenital System	Genitalia	9.45e-04	<0.01
A03.556.124.526.767	Rectum	Digestive System	Gastrointestinal Tract	9.52e-04	<0.01
A03.734	Pancreas	Digestive System	Pancreas	9.91e-04	<0.01
A06.407.071	Adrenal Glands	Endocrine System	Endocrine Glands	1.14e-03	<0.01
A06.407.312	Gonads	Endocrine System	Endocrine Glands	1.41e-03	<0.01
A10.615.550	Mucous Membrane	Tissues	Membranes	1.60e-03	<0.01
A03.556.249.249.209	Cecum	Digestive System	Gastrointestinal Tract	2.10e-03	<0.01
A05.360.319.679	Uterus	Urogenital System	Genitalia	4.35e-03	<0.05
A05.360	Genitalia	Urogenital System	Genitalia	8.59e-03	<0.05
A10.615.550.599	Mouth Mucosa	Tissues	Membranes	1.00e-02	<0.05
A02.835.583.443.800.800	Synovial Fluid	Musculoskeletal System	Skeleton	1.00e-02	<0.20
A09.531	Nose	Sense Organs	Nose	1.00e-02	<0.20
A10.615.550.760	Respiratory Mucosa	Tissues	Membranes	1.00e-02	<0.20
A04.531.520	Nasal Mucosa	Respiratory System	Nose	1.00e-02	<0.20
A11.329.114	Adipocytes	Cells	Connective Tissue Cells	2.00e-02	<0.20
A10.615.789	Serous Membrane	Tissues	Membranes	2.00e-02	<0.20
A03.556.500.760.464	Parotid Gland	Digestive System	Gastrointestinal Tract	3.00e-02	<0.20
A11.436	Epithelial Cells	Cells	Epithelial Cells	3.00e-02	<0.20
A05.810.890	Urinary Bladder	Urogenital System	Urinary Tract	3.00e-02	<0.20
A03.556.500.760	Salivary Glands	Digestive System	Gastrointestinal Tract	4.00e-02	<0.20
A05.360.319.679.256	Cervix Uteri	Urogenital System	Genitalia	4.00e-02	<0.20
A02.835.232.043	Bones of Lower Extremity	Musculoskeletal System	Skeleton	4.00e-02	<0.20
A05.810	Urinary Tract	Urogenital System	Urinary Tract	4.00e-02	<0.20
A09.371.337	Eyelids	Sense Organs	Eye	4.00e-02	<0.20
A09.371.337.168	Conjunctiva	Sense Organs	Eye	4.00e-02	<0.20
A02.835.232.043.300	Foot Bones	Musculoskeletal System	Skeleton	5.00e-02	<0.20
A02.835.232.043.300.710	Tarsal Bones	Musculoskeletal System	Skeleton	5.00e-02	<0.20
A09.371.060	Anterior Eye Segment	Sense Organs	Eye	5.00e-02	<0.20
A10.272	Epithelium	Tissues	Epithelium	5.00e-02	<0.20
A05.810.453	Kidney	Urogenital System	Urinary Tract	5.00e-02	<0.20
A14.549	Mouth	Stomatognathic System	Mouth	5.00e-02	<0.20
A03.556.124.369	Intestinal Mucosa	Digestive System	Gastrointestinal Tract	5.00e-02	<0.20
A15.145.229.637.555.567.569.200	CD4 Positive T Lymphocytes	Hemic and Immune Systems	Blood	1.00e-01	>=0.20
A11.118.637.555.567.569.200.700	T Lymphocytes Regulatory	Cells	Blood Cells	1.20e-01	>=0.20
A06.407.900	Thyroid Gland	Endocrine System	Endocrine Glands	1.30e-01	>=0.20
A02.835.583.443	Joint Capsule	Musculoskeletal System	Skeleton	1.30e-01	>=0.20
A02.835.583.443.800	Synovial Membrane	Musculoskeletal System	Skeleton	1.30e-01	>=0.20
A02.835.583	Joints	Musculoskeletal System	Skeleton	1.30e-01	>=0.20
A02.165	Cartilage	Musculoskeletal System	Cartilage	1.40e-01	>=0.20
A04.411	Lung	Respiratory System	Lung	1.90e-01	>=0.20
A07.541.510.110	Aortic Valve	Cardiovascular System	Heart	2.00e-01	>=0.20
A07.541.510	Heart Valves	Cardiovascular System	Heart	2.00e-01	>=0.20
A09.371	Eye	Sense Organs	Eye	2.00e-01	>=0.20
A15.382.520.604.700	Spleen	Hemic and Immune Systems	Immune System	2.10e-01	>=0.20
A10.615.284	Extraembryonic Membranes	Tissues	Membranes	2.20e-01	>=0.20
A10.615.284.473	Chorion	Tissues	Membranes	2.20e-01	>=0.20
A15.145	Blood	Hemic and Immune Systems	Blood	2.20e-01	>=0.20
A15.382.680	Phagocytes	Hemic and Immune Systems	Immune System	2.30e-01	>=0.20
A15.145.229	Blood Cells	Hemic and Immune Systems	Blood	2.30e-01	>=0.20
A15.382.490.315.583	Neutrophils	Hemic and Immune Systems	Immune System	2.30e-01	>=0.20
A14.549.167.646	Periodontium	Stomatognathic System	Mouth	2.30e-01	>=0.20
A15.382.812.260	Dendritic Cells	Hemic and Immune Systems	Immune System	2.40e-01	>=0.20
A11.066	Antigen Presenting Cells	Cells	Antigen-Presenting Cells	2.40e-01	>=0.20
A05.360.490.690	Ovum	Urogenital System	Genitalia	2.40e-01	>=0.20
A11.497.497.600	Oocytes	Cells	Germ Cells	2.40e-01	>=0.20
A11.627	Myeloid Cells	Cells	Myeloid Cells	2.60e-01	>=0.20
A11.118.637.415	Granulocytes	Cells	Blood Cells	2.70e-01	>=0.20
A15.378.316	Bone Marrow Cells	Hemic and Immune Systems	Hematopoietic System	2.70e-01	>=0.20
A15.378	Hematopoietic System	Hemic and Immune Systems	Hematopoietic System	2.70e-01	>=0.20
A15.382.812	Mononuclear Phagocyte System	Hemic and Immune Systems	Immune System	2.70e-01	>=0.20
A05.360.319.114.630.535	Ovarian Follicle	Urogenital System	Genitalia	2.80e-01	>=0.20
A11.436.329	Granulosa Cells	Cells	Epithelial Cells	2.80e-01	>=0.20
A06.407.312.497.535.300.500	Cumulus Cells	Endocrine System	Endocrine Glands	2.80e-01	>=0.20
A05.360.319.679.690	Myometrium	Urogenital System	Genitalia	2.90e-01	>=0.20
A15.378.316.580	Monocytes	Hemic and Immune Systems	Hematopoietic System	2.90e-01	>=0.20
A15.145.693	Plasma	Hemic and Immune Systems	Blood	3.00e-01	>=0.20
A15.145.229.637.555	Leukocytes Mononuclear	Hemic and Immune Systems	Blood	3.10e-01	>=0.20
A15.145.229.637.555.567.562.725	Plasma Cells	Hemic and Immune Systems	Blood	3.10e-01	>=0.20
A05.360.319.887	Vulva	Urogenital System	Genitalia	3.30e-01	>=0.20
A10.690.552.500	Muscle Skeletal	Tissues	Muscles	3.50e-01	>=0.20
A10.690.552	Muscle Striated	Tissues	Muscles	3.50e-01	>=0.20
A10.336	Exocrine Glands	Tissues	Exocrine Glands	3.50e-01	>=0.20
A11.118.637	Leukocytes	Cells	Blood Cells	3.50e-01	>=0.20
A02.633.567.850	Quadriceps Muscle	Musculoskeletal System	Muscles	3.60e-01	>=0.20
A11.118.637.555.567.569	T Lymphocytes	Cells	Blood Cells	3.70e-01	>=0.20
A07.541	Heart	Cardiovascular System	Heart	3.80e-01	>=0.20
A15.382.490.555.567	Lymphocytes	Hemic and Immune Systems	Immune System	3.80e-01	>=0.20
A11.118.637.555.567.562	B Lymphocytes	Cells	Blood Cells	3.90e-01	>=0.20
A11.063	Antibody Producing Cells	Cells	Antibody-Producing Cells	3.90e-01	>=0.20
A10.690	Muscles	Tissues	Muscles	4.00e-01	>=0.20
A07.541.560	Heart Ventricles	Cardiovascular System	Heart	4.00e-01	>=0.20
A10.336.707	Prostate	Tissues	Exocrine Glands	4.10e-01	>=0.20
A15.382.812.522	Macrophages	Hemic and Immune Systems	Immune System	4.30e-01	>=0.20
A11.329.372.600	Macrophages Alveolar	Cells	Connective Tissue Cells	4.70e-01	>=0.20
A15.145.300	Fetal Blood	Hemic and Immune Systems	Blood	4.90e-01	>=0.20
A11.872.378.294	Lymphoid Progenitor Cells	Cells	Stem Cells	5.10e-01	>=0.20
A11.118.637.555.567.562.440	Precursor Cells B Lymphoid	Cells	Blood Cells	5.10e-01	>=0.20
A07.541.358	Heart Atria	Cardiovascular System	Heart	5.30e-01	>=0.20
A15.382.520	Lymphatic System	Hemic and Immune Systems	Immune System	5.30e-01	>=0.20
A10.549	Lymphoid Tissue	Tissues	Lymphoid Tissue	5.30e-01	>=0.20
A17.815	Skin	Integumentary System	Skin	5.60e-01	>=0.20
A05.360.490	Germ Cells	Urogenital System	Genitalia	5.70e-01	>=0.20
A11.329	Connective Tissue Cells	Cells	Connective Tissue Cells	5.70e-01	>=0.20
A10.549.400	Lymph Nodes	Tissues	Lymphoid Tissue	5.80e-01	>=0.20
A15.382.520.604.800	Palatine Tonsil	Hemic and Immune Systems	Immune System	5.80e-01	>=0.20
A04.623.603	Oropharynx	Respiratory System	Pharynx	5.80e-01	>=0.20
A08.186.211.730.317.357.352.435	Hypothalamo Hypophyseal System	Nervous System	Central Nervous System	5.80e-01	>=0.20
A08.713	Neurosecretory Systems	Nervous System	Neurosecretory Systems	5.80e-01	>=0.20
A08.186.211.730.317.357.352	Hypothalamus Middle	Nervous System	Central Nervous System	5.80e-01	>=0.20
A11.382	Endocrine Cells	Cells	Endocrine Cells	6.20e-01	>=0.20
A05.360.444	Genitalia Male	Urogenital System	Genitalia	6.20e-01	>=0.20
A05.810.453.324	Kidney Cortex	Urogenital System	Urinary Tract	6.30e-01	>=0.20
A07.541.358.100	Atrial Appendage	Cardiovascular System	Heart	6.30e-01	>=0.20
A15.382	Immune System	Hemic and Immune Systems	Immune System	6.30e-01	>=0.20
A15.382.490.555.567.537	Killer Cells Natural	Hemic and Immune Systems	Immune System	6.40e-01	>=0.20
A11.872.580	Mesenchymal Stem Cells	Cells	Stem Cells	7.30e-01	>=0.20
A11.329.629	Osteoblasts	Cells	Connective Tissue Cells	7.30e-01	>=0.20
A10.272.497	Epidermis	Tissues	Epithelium	7.50e-01	>=0.20
A11.436.397	Keratinocytes	Cells	Epithelial Cells	7.50e-01	>=0.20
A10.690.467	Muscle Smooth	Tissues	Muscles	7.80e-01	>=0.20
A07.231.114	Arteries	Cardiovascular System	Blood Vessels	8.00e-01	>=0.20
A11.872.700.500	Induced Pluripotent Stem Cells	Cells	Stem Cells	8.10e-01	>=0.20
A11.872.700	Pluripotent Stem Cells	Cells	Stem Cells	8.10e-01	>=0.20
A10.165	Connective Tissue	Tissues	Connective Tissue	8.10e-01	>=0.20
A08.186.211.730.317.357	Hypothalamus	Nervous System	Central Nervous System	8.20e-01	>=0.20
A15.382.216	Bone Marrow	Hemic and Immune Systems	Immune System	8.30e-01	>=0.20
A11.620	Muscle Cells	Cells	Muscle Cells	8.40e-01	>=0.20
A11.620.520	Myocytes Smooth Muscle	Cells	Muscle Cells	8.40e-01	>=0.20
A11.872.190.260	Embryoid Bodies	Cells	Stem Cells	8.40e-01	>=0.20
A02.835	Skeleton	Musculoskeletal System	Skeleton	8.50e-01	>=0.20
A02.835.232	Bone and Bones	Musculoskeletal System	Skeleton	8.60e-01	>=0.20
A03.734.414	Islets of Langerhans	Digestive System	Pancreas	8.70e-01	>=0.20
A11.329.830	Stromal Cells	Cells	Connective Tissue Cells	8.70e-01	>=0.20
A14.549.167	Dentition	Stomatognathic System	Mouth	8.70e-01	>=0.20
A11.329.228	Fibroblasts	Cells	Connective Tissue Cells	8.70e-01	>=0.20
A11.872.653	Neural Stem Cells	Cells	Stem Cells	8.80e-01	>=0.20
A11.329.171	Chondrocytes	Cells	Connective Tissue Cells	9.00e-01	>=0.20
A14.549.885	Tongue	Stomatognathic System	Mouth	9.00e-01	>=0.20
A08.186.211.730.885.287.249.487	Corpus Striatum	Nervous System	Central Nervous System	9.00e-01	>=0.20
A11.627.340.360	Granulocyte Precursor Cells	Cells	Myeloid Cells	9.00e-01	>=0.20
A11.872.040	Adult Stem Cells	Cells	Stem Cells	9.10e-01	>=0.20
A15.145.229.188	Blood Platelets	Hemic and Immune Systems	Blood	9.20e-01	>=0.20
A08.186.211.730.317	Diencephalon	Nervous System	Central Nervous System	9.20e-01	>=0.20
A11.436.294.064	Glucagon Secreting Cells	Cells	Epithelial Cells	9.30e-01	>=0.20
A11.382.625	Enteroendocrine Cells	Cells	Endocrine Cells	9.30e-01	>=0.20
A11.436.275	Endothelial Cells	Cells	Epithelial Cells	9.30e-01	>=0.20
A15.378.316.378.590.837.250	Erythroid Precursor Cells	Hemic and Immune Systems	Hematopoietic System	9.30e-01	>=0.20
A11.872.378.590.817	Megakaryocyte Erythroid Progenitor Cells	Cells	Stem Cells	9.30e-01	>=0.20
A07.231	Blood Vessels	Cardiovascular System	Blood Vessels	9.50e-01	>=0.20
A02.835.232.834	Spine	Musculoskeletal System	Skeleton	9.60e-01	>=0.20
A02.835.232.834.151	Cervical Vertebrae	Musculoskeletal System	Skeleton	9.60e-01	>=0.20
A07.231.908	Veins	Cardiovascular System	Blood Vessels	9.70e-01	>=0.20
A11.627.624.249	Monocyte Macrophage Precursor Cells	Cells	Myeloid Cells	9.70e-01	>=0.20
A11.872.190	Embryonic Stem Cells	Cells	Stem Cells	9.70e-01	>=0.20
A11.872.378.590.635	Granulocyte Macrophage Progenitor Cells	Cells	Stem Cells	9.80e-01	>=0.20
A07.231.908.670	Portal System	Cardiovascular System	Blood Vessels	9.80e-01	>=0.20
A07.231.908.670.874	Umbilical Veins	Cardiovascular System	Blood Vessels	9.80e-01	>=0.20
A15.145.229.334	Erythrocytes	Hemic and Immune Systems	Blood	9.80e-01	>=0.20
A08.186.211.730.885.287.500.670	Parietal Lobe	Nervous System	Central Nervous System	9.80e-01	>=0.20
A11.872.378	Hematopoietic Stem Cells	Cells	Stem Cells	9.80e-01	>=0.20
A11.443	Erythroid Cells	Cells	Erythroid Cells	9.80e-01	>=0.20
A08.186.211.730.885.287.249	Basal Ganglia	Nervous System	Central Nervous System	9.80e-01	>=0.20
A05.360.444.492	Penis	Urogenital System	Genitalia	9.80e-01	>=0.20
A09.371.729	Retina	Sense Organs	Eye	9.90e-01	>=0.20
A11.627.635	Myeloid Progenitor Cells	Cells	Myeloid Cells	9.90e-01	>=0.20
A05.360.444.492.362	Foreskin	Urogenital System	Genitalia	9.90e-01	>=0.20
A15.145.846	Serum	Hemic and Immune Systems	Blood	9.90e-01	>=0.20
A15.382.490.555.567.622	Lymphocytes Null	Hemic and Immune Systems	Immune System	9.90e-01	>=0.20
A06.407.312.782	Testis	Endocrine System	Endocrine Glands	9.90e-01	>=0.20
A10.165.450	Granulation Tissue	Tissues	Connective Tissue	1.00e+00	>=0.20
A10.165.450.300	Cicatrix	Tissues	Connective Tissue	1.00e+00	>=0.20
A10.165.450.300.425	Keloid	Tissues	Connective Tissue	1.00e+00	>=0.20
A08.186.211.132.810.428.200	Cerebellum	Nervous System	Central Nervous System	1.00e+00	>=0.20
A14.724	Pharynx	Stomatognathic System	Pharynx	1.00e+00	>=0.20
A11.872	Stem Cells	Cells	Stem Cells	1.00e+00	>=0.20
A08.186.211.653	Mesencephalon	Nervous System	Central Nervous System	1.00e+00	>=0.20
A08.186.211.865.428	Metencephalon	Nervous System	Central Nervous System	1.00e+00	>=0.20
A08.186.211.865	Rhombencephalon	Nervous System	Central Nervous System	1.00e+00	>=0.20
A14.724.557	Nasopharynx	Stomatognathic System	Pharynx	1.00e+00	>=0.20
A08.186.211.132	Brain Stem	Nervous System	Central Nervous System	1.00e+00	>=0.20
A08.186	Central Nervous System	Nervous System	Central Nervous System	1.00e+00	>=0.20
A08.186.211	Brain	Nervous System	Central Nervous System	1.00e+00	>=0.20
A08.186.211.730.885.287.500.270	Frontal Lobe	Nervous System	Central Nervous System	1.00e+00	>=0.20
A08.186.211.730	Prosencephalon	Nervous System	Central Nervous System	1.00e+00	>=0.20
A08.186.211.730.885.287.500.863	Temporal Lobe	Nervous System	Central Nervous System	1.00e+00	>=0.20
A08.186.211.464.710.225	Entorhinal Cortex	Nervous System	Central Nervous System	1.00e+00	>=0.20
A08.186.211.464.710	Parahippocampal Gyrus	Nervous System	Central Nervous System	1.00e+00	>=0.20
A08.186.211.730.885.287.500.571.735	Visual Cortex	Nervous System	Central Nervous System	1.00e+00	>=0.20
A08.186.211.730.885	Telencephalon	Nervous System	Central Nervous System	1.00e+00	>=0.20
A08.186.211.730.885.287	Cerebrum	Nervous System	Central Nervous System	1.00e+00	>=0.20
A08.186.211.730.885.287.500.571	Occipital Lobe	Nervous System	Central Nervous System	1.00e+00	>=0.20
A08.186.211.464	Limbic System	Nervous System	Central Nervous System	1.00e+00	>=0.20
A08.186.211.730.885.287.500	Cerebral Cortex	Nervous System	Central Nervous System	1.00e+00	>=0.20
A08.186.211.464.405	Hippocampus	Nervous System	Central Nervous System	1.00e+00	>=0.20
DEPICT, Data-driven Expression-Prioritized Integration for Complex Traits. MeSH, Medical Subject Headings.
