# Supplementary material for: Genome-wide association study of serum liver enzymes implicates diverse metabolic and liver pathology
Source: Nat Commun. 2021 Feb 5;12:816. doi: 10.1038/s41467-020-20870-1 (PMC7865025; doi:10.1038/s41467-020-20870-1)
Supplement: Supplementary file 13 — Supplementary Data 11 [file 41467_2020_20870_MOESM13_ESM.xlsx]

## Sheet: Sheet1
Supplementary Data 11: DEPICT gene set enrichment of alanine aminotransferase-increasing alleles
Original gene set ID	Original gene set description	Nominal P value	False discovery rate
MP:0000609	abnormal liver physiology	2.42e-10	<0.01
MP:0002941	increased circulating alanine transaminase level	9.19e-09	<0.01
MP:0000607	abnormal hepatocyte morphology	1.04e-08	<0.01
MP:0008735	increased susceptibility to endotoxin shock	2.72e-08	<0.01
GO:0044419	interspecies interaction between organisms	3.63e-08	<0.01
MP:0000598	abnormal liver morphology	5.12e-08	<0.01
REACTOME_METABOLISM_OF_LIPIDS_AND_LIPOPROTEINS	REACTOME_METABOLISM_OF_LIPIDS_AND_LIPOPROTEINS	6.22e-08	<0.01
ENSG00000151835	SACS PPI subnetwork	6.23e-08	<0.01
MP:0002118	abnormal lipid homeostasis	7.38e-08	<0.01
ENSG00000124151	NCOA3 PPI subnetwork	8.84e-08	<0.01
ENSG00000057593	F7 PPI subnetwork	9.40e-08	<0.01
GO:0010876	lipid localization	1.07e-07	<0.01
MP:0005343	increased circulating aspartate transaminase level	1.12e-07	<0.01
MP:0000603	pale liver	1.34e-07	<0.01
GO:0044403	symbiosis, encompassing mutualism through parasitism	1.48e-07	<0.01
ENSG00000173889	PHC3 PPI subnetwork	1.67e-07	<0.01
MP:0000180	abnormal circulating cholesterol level	1.87e-07	<0.01
ENSG00000113580	NR3C1 PPI subnetwork	1.99e-07	<0.01
GO:0006869	lipid transport	2.42e-07	<0.01
MP:0009763	increased sensitivity to induced morbidity/mortality	2.42e-07	<0.01
ENSG00000136986	DERL1 PPI subnetwork	2.86e-07	<0.01
MP:0009355	increased liver triglyceride level	4.12e-07	<0.01
GO:0046890	regulation of lipid biosynthetic process	4.22e-07	<0.01
MP:0001926	female infertility	4.60e-07	<0.01
MP:0002647	decreased intestinal cholesterol absorption	5.22e-07	<0.01
MP:0001860	liver inflammation	5.44e-07	<0.01
GO:0001889	liver development	5.59e-07	<0.01
MP:0002628	hepatic steatosis	5.80e-07	<0.01
GO:0061008	hepaticobiliary system development	5.90e-07	<0.01
GO:0020037	heme binding	6.08e-07	<0.01
ENSG00000163631	ALB PPI subnetwork	6.77e-07	<0.01
GO:0051241	negative regulation of multicellular organismal process	6.89e-07	<0.01
MP:0004774	abnormal bile salt level	7.37e-07	<0.01
ENSG00000019991	HGF PPI subnetwork	7.79e-07	<0.01
MP:0005178	increased circulating cholesterol level	8.16e-07	<0.01
MP:0005048	thrombosis	8.18e-07	<0.01
MP:0005365	abnormal bile salt homeostasis	8.21e-07	<0.01
ENSG00000175899	A2M PPI subnetwork	9.18e-07	<0.01
MP:0011101	partial prenatal lethality	9.26e-07	<0.01
MP:0005278	abnormal cholesterol homeostasis	9.63e-07	<0.01
GO:0005506	iron ion binding	9.75e-07	<0.01
REACTOME_INNATE_IMMUNE_SYSTEM	REACTOME_INNATE_IMMUNE_SYSTEM	1.03e-06	<0.01
REACTOME_PPARA_ACTIVATES_GENE_EXPRESSION	REACTOME_PPARA_ACTIVATES_GENE_EXPRESSION	1.07e-06	<0.01
MP:0004883	abnormal vascular wound healing	1.09e-06	<0.01
GO:0046906	tetrapyrrole binding	1.10e-06	<0.01
ENSG00000197561	ELANE PPI subnetwork	1.23e-06	<0.01
ENSG00000064835	POU1F1 PPI subnetwork	1.43e-06	<0.01
GO:0052548	regulation of endopeptidase activity	1.70e-06	<0.01
GO:0042803	protein homodimerization activity	1.90e-06	<0.01
MP:0002702	decreased circulating free fatty acid level	1.99e-06	<0.01
ENSG00000017427	IGF1 PPI subnetwork	2.04e-06	<0.01
MP:0001711	abnormal placenta morphology	2.14e-06	<0.01
GO:0004857	enzyme inhibitor activity	2.19e-06	<0.01
GO:0001701	in utero embryonic development	2.22e-06	<0.01
GO:0052547	regulation of peptidase activity	2.44e-06	<0.01
GO:0038024	cargo receptor activity	2.46e-06	<0.01
ENSG00000080824	HSP90AA1 PPI subnetwork	2.49e-06	<0.01
ENSG00000180210	F2 PPI subnetwork	2.54e-06	<0.01
ENSG00000204319	ENSG00000204319 PPI subnetwork	2.83e-06	<0.01
REACTOME_REGULATION_OF_LIPID_METABOLISM_BY_PEROXISOME_PROLIFERATOR:ACTIVATED_RECEPTOR_ALPHA_PPARALPHA	REACTOME_REGULATION_OF_LIPID_METABOLISM_BY_PEROXISOME_PROLIFERATOR:ACTIVATED_RECEPTOR_ALPHA_PPARALPHA	2.83e-06	<0.01
REACTOME_LIPID_DIGESTION_MOBILIZATION_AND_TRANSPORT	REACTOME_LIPID_DIGESTION_MOBILIZATION_AND_TRANSPORT	2.94e-06	<0.01
REACTOME_LIPOPROTEIN_METABOLISM	REACTOME_LIPOPROTEIN_METABOLISM	3.22e-06	<0.01
MP:0003888	liver hemorrhage	3.26e-06	<0.01
KEGG_PPAR_SIGNALING_PATHWAY	KEGG_PPAR_SIGNALING_PATHWAY	3.30e-06	<0.01
MP:0008478	increased spleen white pulp amount	3.71e-06	<0.01
ENSG00000072778	ACADVL PPI subnetwork	3.73e-06	<0.01
MP:0001552	increased circulating triglyceride level	4.52e-06	<0.01
ENSG00000206340	C4A PPI subnetwork	4.76e-06	<0.01
GO:0001530	lipopolysaccharide binding	5.06e-06	<0.01
GO:0042598	vesicular fraction	5.21e-06	<0.01
ENSG00000110244	APOA4 PPI subnetwork	5.35e-06	<0.01
GO:0008202	steroid metabolic process	5.39e-06	<0.01
GO:0003707	steroid hormone receptor activity	5.50e-06	<0.01
MP:0005319	abnormal enzyme/ coenzyme level	5.68e-06	<0.01
GO:0019216	regulation of lipid metabolic process	6.38e-06	<0.01
ENSG00000171914	TLN2 PPI subnetwork	6.76e-06	<0.01
GO:0005792	microsome	7.38e-06	<0.01
ENSG00000163736	PPBP PPI subnetwork	8.18e-06	<0.01
MP:0002575	increased circulating ketone body level	8.88e-06	<0.01
REACTOME_NUCLEAR_RECEPTOR_TRANSCRIPTION_PATHWAY	REACTOME_NUCLEAR_RECEPTOR_TRANSCRIPTION_PATHWAY	9.15e-06	<0.01
MP:0005179	decreased circulating cholesterol level	9.48e-06	<0.01
MP:0005416	abnormal circulating protein level	9.74e-06	<0.01
GO:0044283	small molecule biosynthetic process	9.86e-06	<0.01
KEGG_COMPLEMENT_AND_COAGULATION_CASCADES	KEGG_COMPLEMENT_AND_COAGULATION_CASCADES	9.97e-06	<0.01
MP:0005146	decreased circulating VLDL cholesterol level	1.01e-05	<0.01
GO:0005496	steroid binding	1.05e-05	<0.01
MP:0006298	abnormal platelet activation	1.09e-05	<0.01
ENSG00000151576	QTRTD1 PPI subnetwork	1.10e-05	<0.01
REACTOME_FATTY_ACID_TRIACYLGLYCEROL_AND_KETONE_BODY_METABOLISM	REACTOME_FATTY_ACID_TRIACYLGLYCEROL_AND_KETONE_BODY_METABOLISM	1.11e-05	<0.01
MP:0005311	abnormal circulating amino acid level	1.12e-05	<0.01
MP:0000221	decreased leukocyte cell number	1.15e-05	<0.01
ENSG00000123268	ATF1 PPI subnetwork	1.19e-05	<0.01
MP:0002727	decreased circulating insulin level	1.25e-05	<0.01
GO:0048545	response to steroid hormone stimulus	1.28e-05	<0.01
ENSG00000197263	OR8D2 PPI subnetwork	1.32e-05	<0.01
GO:0051346	negative regulation of hydrolase activity	1.37e-05	<0.01
MP:0002981	increased liver weight	1.38e-05	<0.01
ENSG00000167711	SERPINF2 PPI subnetwork	1.43e-05	<0.01
MP:0004773	abnormal bile composition	1.54e-05	<0.01
ENSG00000131095	GFAP PPI subnetwork	1.55e-05	<0.01
GO:0005782	peroxisomal matrix	1.55e-05	<0.01
GO:0031907	microbody lumen	1.55e-05	<0.01
GO:0070328	triglyceride homeostasis	1.56e-05	<0.01
GO:0061135	endopeptidase regulator activity	1.67e-05	<0.01
GO:0072593	reactive oxygen species metabolic process	1.69e-05	<0.01
GO:0032934	sterol binding	1.70e-05	<0.01
MP:0000596	abnormal liver development	1.73e-05	<0.01
ENSG00000145192	AHSG PPI subnetwork	1.79e-05	<0.01
MP:0008808	decreased spleen iron level	1.87e-05	<0.01
MP:0004772	abnormal bile secretion	1.87e-05	<0.01
MP:0000186	decreased circulating HDL cholesterol level	1.97e-05	<0.01
REACTOME_XENOBIOTICS	REACTOME_XENOBIOTICS	2.01e-05	<0.01
ENSG00000116353	MECR PPI subnetwork	2.05e-05	<0.01
ENSG00000198734	F5 PPI subnetwork	2.08e-05	<0.01
ENSG00000167768	KRT1 PPI subnetwork	2.11e-05	<0.01
ENSG00000215754	ENSG00000215754 PPI subnetwork	2.21e-05	<0.01
MP:0001764	abnormal homeostasis	2.30e-05	<0.01
REACTOME_FORMATION_OF_FIBRIN_CLOT_CLOTTING_CASCADE	REACTOME_FORMATION_OF_FIBRIN_CLOT_CLOTTING_CASCADE	2.37e-05	<0.01
KEGG_RETINOL_METABOLISM	KEGG_RETINOL_METABOLISM	2.37e-05	<0.01
ENSG00000156453	PCDH1 PPI subnetwork	2.41e-05	<0.01
GO:0004866	endopeptidase inhibitor activity	2.41e-05	<0.01
GO:0031100	organ regeneration	2.45e-05	<0.01
GO:0061134	peptidase regulator activity	2.62e-05	<0.01
GO:0008610	lipid biosynthetic process	2.64e-05	<0.01
MP:0001915	intracranial hemorrhage	2.70e-05	<0.01
MP:0005479	decreased circulating triiodothyronine level	2.73e-05	<0.01
MP:0005339	increased susceptibility to atherosclerosis	2.75e-05	<0.01
KEGG_PRION_DISEASES	KEGG_PRION_DISEASES	2.76e-05	<0.01
ENSG00000171401	KRT13 PPI subnetwork	2.79e-05	<0.01
ENSG00000211896	ENSG00000211896 PPI subnetwork	2.92e-05	<0.01
KEGG_SULFUR_METABOLISM	KEGG_SULFUR_METABOLISM	3.08e-05	<0.01
ENSG00000174123	TLR10 PPI subnetwork	3.09e-05	<0.01
GO:0005796	Golgi lumen	3.10e-05	<0.01
REACTOME_BIOLOGICAL_OXIDATIONS	REACTOME_BIOLOGICAL_OXIDATIONS	3.12e-05	<0.01
ENSG00000118137	APOA1 PPI subnetwork	3.16e-05	<0.01
ENSG00000215756	ENSG00000215756 PPI subnetwork	3.16e-05	<0.01
GO:0010951	negative regulation of endopeptidase activity	3.22e-05	<0.01
MP:0000691	enlarged spleen	3.23e-05	<0.01
GO:0016725	oxidoreductase activity, acting on CH or CH2 groups	3.39e-05	<0.01
MP:0008875	abnormal xenobiotic pharmacokinetics	3.42e-05	<0.01
REACTOME_SYNTHESIS_OF_BILE_ACIDS_AND_BILE_SALTS_VIA_7ALPHA:HYDROXYCHOLESTEROL	REACTOME_SYNTHESIS_OF_BILE_ACIDS_AND_BILE_SALTS_VIA_7ALPHA:HYDROXYCHOLESTEROL	3.48e-05	<0.01
ENSG00000156299	TIAM1 PPI subnetwork	3.55e-05	<0.01
MP:0009789	decreased susceptibility to bacterial infection induced morbidity/mortality	3.57e-05	<0.01
ENSG00000171564	FGB PPI subnetwork	3.58e-05	<0.01
ENSG00000084674	APOB PPI subnetwork	3.65e-05	<0.01
GO:0030414	peptidase inhibitor activity	3.67e-05	<0.01
MP:0005292	improved glucose tolerance	3.73e-05	<0.01
ENSG00000166285	ENSG00000166285 PPI subnetwork	3.83e-05	<0.01
ENSG00000204359	CFB PPI subnetwork	3.83e-05	<0.01
MP:0001722	pale yolk sac	3.87e-05	<0.01
GO:0002020	protease binding	4.05e-05	<0.01
GO:0004867	serine-type endopeptidase inhibitor activity	4.09e-05	<0.01
ENSG00000131370	SH3BP5 PPI subnetwork	4.21e-05	<0.01
ENSG00000161634	DCD PPI subnetwork	4.27e-05	<0.01
MP:0003331	hepatocellular carcinoma	4.30e-05	<0.01
ENSG00000144908	ALDH1L1 PPI subnetwork	4.36e-05	<0.01
GO:0004879	ligand-activated sequence-specific DNA binding RNA polymerase II transcription factor activity	4.36e-05	<0.01
ENSG00000211949	ENSG00000211949 PPI subnetwork	4.50e-05	<0.01
GO:0009055	electron carrier activity	4.58e-05	<0.01
ENSG00000010438	PRSS3 PPI subnetwork	4.61e-05	<0.01
REACTOME_CYTOCHROME_P450_:_ARRANGED_BY_SUBSTRATE_TYPE	REACTOME_CYTOCHROME_P450_:_ARRANGED_BY_SUBSTRATE_TYPE	4.77e-05	<0.01
ENSG00000185479	KRT6B PPI subnetwork	4.92e-05	<0.01
GO:0032787	monocarboxylic acid metabolic process	5.09e-05	<0.01
ENSG00000126461	SCAF1 PPI subnetwork	5.10e-05	<0.01
ENSG00000170871	KIAA0232 PPI subnetwork	5.24e-05	<0.01
MP:0005332	abnormal amino acid level	5.25e-05	<0.01
GO:0019842	vitamin binding	5.34e-05	<0.01
REACTOME_PHASE_1_:_FUNCTIONALIZATION_OF_COMPOUNDS	REACTOME_PHASE_1_:_FUNCTIONALIZATION_OF_COMPOUNDS	5.35e-05	<0.01
GO:0016705	oxidoreductase activity, acting on paired donors, with incorporation or reduction of molecular oxygen	5.36e-05	<0.01
ENSG00000118690	ARMC2 PPI subnetwork	5.36e-05	<0.01
GO:0055088	lipid homeostasis	5.40e-05	<0.01
MP:0002098	abnormal vibrissa morphology	5.44e-05	<0.01
ENSG00000197766	CFD PPI subnetwork	5.45e-05	<0.01
ENSG00000186832	KRT16 PPI subnetwork	5.56e-05	<0.01
GO:0071813	lipoprotein particle binding	5.70e-05	<0.01
GO:0071814	protein-lipid complex binding	5.70e-05	<0.01
MP:0008803	abnormal placental labyrinth vasculature morphology	5.77e-05	<0.01
MP:0001211	wrinkled skin	5.79e-05	<0.01
MP:0001651	necrosis	5.89e-05	<0.01
REACTOME_CHYLOMICRON:MEDIATED_LIPID_TRANSPORT	REACTOME_CHYLOMICRON:MEDIATED_LIPID_TRANSPORT	6.21e-05	<0.01
ENSG00000143418	CERS2 PPI subnetwork	6.21e-05	<0.01
MP:0004255	abnormal spongiotrophoblast layer morphology	6.27e-05	<0.01
GO:0019825	oxygen binding	6.58e-05	<0.01
ENSG00000212860	ENSG00000212860 PPI subnetwork	6.89e-05	<0.01
ENSG00000204389	HSPA1A PPI subnetwork	6.89e-05	<0.01
ENSG00000215292	ENSG00000215292 PPI subnetwork	6.89e-05	<0.01
ENSG00000212866	HSPA1B PPI subnetwork	6.89e-05	<0.01
ENSG00000204388	HSPA1B PPI subnetwork	6.89e-05	<0.01
MP:0001716	abnormal placenta labyrinth morphology	7.10e-05	<0.01
MP:0003725	increased autoantibody level	7.12e-05	<0.01
ENSG00000150527	CTAGE5 PPI subnetwork	7.24e-05	<0.01
GO:0008289	lipid binding	7.28e-05	<0.01
ENSG00000100448	CTSG PPI subnetwork	7.31e-05	<0.01
ENSG00000136485	DCAF7 PPI subnetwork	7.33e-05	<0.01
MP:0002419	abnormal innate immunity	7.39e-05	<0.01
GO:0018904	organic ether metabolic process	7.41e-05	<0.01
MP:0003887	increased hepatocyte apoptosis	7.74e-05	<0.01
GO:0004869	cysteine-type endopeptidase inhibitor activity	7.75e-05	<0.01
ENSG00000106804	C5 PPI subnetwork	7.75e-05	<0.01
GO:0034358	plasma lipoprotein particle	7.80e-05	<0.01
GO:0032994	protein-lipid complex	7.80e-05	<0.01
MP:0001846	increased inflammatory response	7.81e-05	<0.01
REACTOME_METABOLISM_OF_AMINO_ACIDS_AND_DERIVATIVES	REACTOME_METABOLISM_OF_AMINO_ACIDS_AND_DERIVATIVES	7.83e-05	<0.01
REACTOME_PTM_GAMMA_CARBOXYLATION_HYPUSINE_FORMATION_AND_ARYLSULFATASE_ACTIVATION	REACTOME_PTM_GAMMA_CARBOXYLATION_HYPUSINE_FORMATION_AND_ARYLSULFATASE_ACTIVATION	7.89e-05	<0.01
GO:0002252	immune effector process	7.95e-05	<0.01
MP:0000599	enlarged liver	8.21e-05	<0.01
ENSG00000171557	FGG PPI subnetwork	8.36e-05	<0.01
ENSG00000158874	APOA2 PPI subnetwork	8.40e-05	<0.01
ENSG00000126218	F10 PPI subnetwork	8.42e-05	<0.01
ENSG00000196415	PRTN3 PPI subnetwork	8.55e-05	<0.01
ENSG00000170458	CD14 PPI subnetwork	8.70e-05	<0.01
GO:0051248	negative regulation of protein metabolic process	8.88e-05	<0.01
ENSG00000084676	NCOA1 PPI subnetwork	8.92e-05	<0.01
REACTOME_METAL_ION_SLC_TRANSPORTERS	REACTOME_METAL_ION_SLC_TRANSPORTERS	9.04e-05	<0.01
ENSG00000113889	KNG1 PPI subnetwork	9.16e-05	<0.01
GO:0015485	cholesterol binding	9.43e-05	<0.01
ENSG00000213044	ENSG00000213044 PPI subnetwork	9.51e-05	<0.01
ENSG00000136250	AOAH PPI subnetwork	9.77e-05	<0.01
ENSG00000085274	MYNN PPI subnetwork	9.89e-05	<0.01
ENSG00000215769	ENSG00000215769 PPI subnetwork	9.91e-05	<0.01
ENSG00000182481	KPNA2 PPI subnetwork	9.91e-05	<0.01
REACTOME_COMMON_PATHWAY	REACTOME_COMMON_PATHWAY	9.92e-05	<0.01
GO:0006641	triglyceride metabolic process	9.94e-05	<0.01
MP:0001195	flaky skin	1.01e-04	<0.01
GO:0010466	negative regulation of peptidase activity	1.01e-04	<0.01
GO:0008374	O-acyltransferase activity	1.02e-04	<0.01
ENSG00000188488	SERPINA5 PPI subnetwork	1.02e-04	<0.01
ENSG00000186081	KRT5 PPI subnetwork	1.03e-04	<0.01
ENSG00000205813	ENSG00000205813 PPI subnetwork	1.03e-04	<0.01
ENSG00000109272	PF4V1 PPI subnetwork	1.03e-04	<0.01
MP:0002644	decreased circulating triglyceride level	1.04e-04	<0.01
GO:0015918	sterol transport	1.05e-04	<0.01
ENSG00000204983	PRSS1 PPI subnetwork	1.06e-04	<0.01
KEGG_PEROXISOME	KEGG_PEROXISOME	1.06e-04	<0.01
MP:0001654	hepatic necrosis	1.08e-04	<0.01
ENSG00000186395	KRT10 PPI subnetwork	1.08e-04	<0.01
MP:0003503	decreased activity of thyroid	1.09e-04	<0.01
ENSG00000124006	OBSL1 PPI subnetwork	1.09e-04	<0.01
ENSG00000163586	FABP1 PPI subnetwork	1.11e-04	<0.01
GO:0034364	high-density lipoprotein particle	1.11e-04	<0.01
REACTOME_COMPLEMENT_CASCADE	REACTOME_COMPLEMENT_CASCADE	1.11e-04	<0.01
ENSG00000148965	SAA4 PPI subnetwork	1.13e-04	<0.01
ENSG00000103742	IGDCC4 PPI subnetwork	1.13e-04	<0.01
ENSG00000171560	FGA PPI subnetwork	1.13e-04	<0.01
MP:0004003	abnormal vascular endothelial cell physiology	1.15e-04	<0.01
ENSG00000137801	THBS1 PPI subnetwork	1.15e-04	<0.01
ENSG00000100288	CHKB PPI subnetwork	1.16e-04	<0.01
ENSG00000168907	PLA2G4F PPI subnetwork	1.17e-04	<0.01
MP:0000208	decreased hematocrit	1.17e-04	<0.01
ENSG00000180530	NRIP1 PPI subnetwork	1.18e-04	<0.01
GO:0004252	serine-type endopeptidase activity	1.23e-04	<0.01
MP:0005637	abnormal iron homeostasis	1.23e-04	<0.01
MP:0002412	increased susceptibility to bacterial infection	1.23e-04	<0.01
MP:0005435	hemoperitoneum	1.25e-04	<0.01
GO:0051184	cofactor transporter activity	1.26e-04	<0.01
ENSG00000038002	AGA PPI subnetwork	1.26e-04	<0.01
GO:0043498	cell surface binding	1.26e-04	<0.01
GO:0006638	neutral lipid metabolic process	1.27e-04	<0.01
ENSG00000103319	EEF2K PPI subnetwork	1.28e-04	<0.01
ENSG00000182199	SHMT2 PPI subnetwork	1.30e-04	<0.01
GO:0046394	carboxylic acid biosynthetic process	1.32e-04	<0.01
GO:0016053	organic acid biosynthetic process	1.32e-04	<0.01
KEGG_STEROID_HORMONE_BIOSYNTHESIS	KEGG_STEROID_HORMONE_BIOSYNTHESIS	1.33e-04	<0.01
ENSG00000000971	CFH PPI subnetwork	1.33e-04	<0.01
GO:0009607	response to biotic stimulus	1.34e-04	<0.01
ENSG00000188994	ZNF292 PPI subnetwork	1.35e-04	<0.01
REACTOME_METABOLISM_OF_STEROID_HORMONES_AND_VITAMINS_A_AND_D	REACTOME_METABOLISM_OF_STEROID_HORMONES_AND_VITAMINS_A_AND_D	1.35e-04	<0.01
GO:0005976	polysaccharide metabolic process	1.36e-04	<0.01
ENSG00000122194	PLG PPI subnetwork	1.36e-04	<0.01
GO:0016829	lyase activity	1.38e-04	<0.01
ENSG00000131187	F12 PPI subnetwork	1.39e-04	<0.01
REACTOME_HDL:MEDIATED_LIPID_TRANSPORT	REACTOME_HDL:MEDIATED_LIPID_TRANSPORT	1.39e-04	<0.01
ENSG00000117601	SERPINC1 PPI subnetwork	1.41e-04	<0.01
GO:0030301	cholesterol transport	1.42e-04	<0.01
MP:0002310	decreased susceptibility to hepatic steatosis	1.43e-04	<0.01
ENSG00000215755	ENSG00000215755 PPI subnetwork	1.44e-04	<0.01
ENSG00000110245	APOC3 PPI subnetwork	1.44e-04	<0.01
GO:0051707	response to other organism	1.46e-04	<0.01
ENSG00000181827	RFX7 PPI subnetwork	1.46e-04	<0.01
GO:0033293	monocarboxylic acid binding	1.49e-04	<0.01
GO:0006639	acylglycerol metabolic process	1.52e-04	<0.01
ENSG00000132693	CRP PPI subnetwork	1.52e-04	<0.01
GO:0034504	protein localization to nucleus	1.52e-04	<0.01
ENSG00000164344	KLKB1 PPI subnetwork	1.53e-04	<0.01
ENSG00000055957	ITIH1 PPI subnetwork	1.53e-04	<0.01
MP:0002551	abnormal blood coagulation	1.53e-04	<0.01
KEGG_GLYCINE_SERINE_AND_THREONINE_METABOLISM	KEGG_GLYCINE_SERINE_AND_THREONINE_METABOLISM	1.53e-04	<0.01
ENSG00000205420	KRT6A PPI subnetwork	1.58e-04	<0.01
MP:0003402	decreased liver weight	1.58e-04	<0.01
ENSG00000110169	HPX PPI subnetwork	1.62e-04	<0.01
GO:0042493	response to drug	1.65e-04	<0.01
ENSG00000013364	MVP PPI subnetwork	1.66e-04	<0.01
GO:0030193	regulation of blood coagulation	1.67e-04	<0.01
ENSG00000166949	SMAD3 PPI subnetwork	1.72e-04	<0.01
GO:0055092	sterol homeostasis	1.72e-04	<0.01
GO:0042632	cholesterol homeostasis	1.72e-04	<0.01
MP:0003038	decreased infarction size	1.72e-04	<0.01
ENSG00000118271	TTR PPI subnetwork	1.73e-04	<0.01
ENSG00000206088	ENSG00000206088 PPI subnetwork	1.73e-04	<0.01
GO:0006790	sulfur compound metabolic process	1.73e-04	<0.01
KEGG_ABC_TRANSPORTERS	KEGG_ABC_TRANSPORTERS	1.76e-04	<0.01
GO:0000981	sequence-specific DNA binding RNA polymerase II transcription factor activity	1.78e-04	<0.01
ENSG00000005339	CREBBP PPI subnetwork	1.83e-04	<0.01
ENSG00000163810	TGM4 PPI subnetwork	1.84e-04	<0.01
GO:0002253	activation of immune response	1.84e-04	<0.01
ENSG00000133805	AMPD3 PPI subnetwork	1.85e-04	<0.01
ENSG00000182010	RTKN2 PPI subnetwork	1.86e-04	<0.01
MP:0008537	increased susceptibility to induced colitis	1.87e-04	<0.01
GO:0016840	carbon-nitrogen lyase activity	1.90e-04	<0.01
MP:0000183	decreased circulating LDL cholesterol level	1.91e-04	<0.01
GO:0031406	carboxylic acid binding	1.93e-04	<0.01
GO:0034185	apolipoprotein binding	1.94e-04	<0.01
REACTOME_STEROID_HORMONES	REACTOME_STEROID_HORMONES	2.00e-04	<0.01
GO:0017171	serine hydrolase activity	2.01e-04	<0.01
GO:0005625	soluble fraction	2.03e-04	<0.01
GO:0016712	oxidoreductase activity, acting on paired donors, with incorporation or reduction of molecular oxygen, reduced flavin or flavoprotein as one donor, and incorporation of one atom of oxygen	2.05e-04	<0.01
KEGG_TRYPTOPHAN_METABOLISM	KEGG_TRYPTOPHAN_METABOLISM	2.05e-04	<0.01
KEGG_TYROSINE_METABOLISM	KEGG_TYROSINE_METABOLISM	2.06e-04	<0.01
MP:0003179	decreased platelet cell number	2.07e-04	<0.01
GO:0052689	carboxylic ester hydrolase activity	2.08e-04	<0.01
MP:0003853	dry skin	2.09e-04	<0.01
ENSG00000112936	C7 PPI subnetwork	2.10e-04	<0.01
MP:0011108	partial embryonic lethality during organogenesis	2.12e-04	<0.01
GO:0045834	positive regulation of lipid metabolic process	2.13e-04	<0.01
MP:0008721	abnormal chemokine level	2.14e-04	<0.01
GO:0008236	serine-type peptidase activity	2.15e-04	<0.01
GO:0006605	protein targeting	2.16e-04	<0.01
GO:0006775	fat-soluble vitamin metabolic process	2.17e-04	<0.01
MP:0003982	increased cholesterol level	2.24e-04	<0.01
MP:0004151	decreased circulating iron level	2.30e-04	<0.01
MP:0003333	liver fibrosis	2.35e-04	<0.01
MP:0004056	abnormal myocardium compact layer morphology	2.36e-04	<0.01
GO:0043086	negative regulation of catalytic activity	2.36e-04	<0.01
ENSG00000163714	U2SURP PPI subnetwork	2.41e-04	<0.01
KEGG_FATTY_ACID_METABOLISM	KEGG_FATTY_ACID_METABOLISM	2.45e-04	<0.01
ENSG00000150337	FCGR1A PPI subnetwork	2.45e-04	<0.01
GO:0050997	quaternary ammonium group binding	2.46e-04	<0.01
MP:0001570	abnormal circulating enzyme level	2.50e-04	<0.01
MP:0011427	mesangial cell hyperplasia	2.50e-04	<0.01
GO:0005319	lipid transporter activity	2.51e-04	<0.01
MP:0001263	weight loss	2.57e-04	<0.01
MP:0008596	increased circulating interleukin-6 level	2.57e-04	<0.01
MP:0003667	hemangiosarcoma	2.59e-04	<0.01
ENSG00000057294	PKP2 PPI subnetwork	2.60e-04	<0.01
ENSG00000137561	TTPA PPI subnetwork	2.61e-04	<0.01
REACTOME_PHASE_II_CONJUGATION	REACTOME_PHASE_II_CONJUGATION	2.62e-04	<0.01
MP:0001547	abnormal lipid level	2.67e-04	<0.01
ENSG00000186847	KRT14 PPI subnetwork	2.67e-04	<0.01
GO:0019218	regulation of steroid metabolic process	2.68e-04	<0.01
GO:0044242	cellular lipid catabolic process	2.71e-04	<0.01
GO:0042304	regulation of fatty acid biosynthetic process	2.73e-04	<0.01
GO:0019210	kinase inhibitor activity	2.74e-04	<0.01
ENSG00000160202	CRYAA PPI subnetwork	2.80e-04	<0.05
REACTOME_INTRINSIC_PATHWAY	REACTOME_INTRINSIC_PATHWAY	2.84e-04	<0.05
GO:0061041	regulation of wound healing	2.86e-04	<0.05
MP:0000240	extramedullary hematopoiesis	2.88e-04	<0.05
KEGG_MATURITY_ONSET_DIABETES_OF_THE_YOUNG	KEGG_MATURITY_ONSET_DIABETES_OF_THE_YOUNG	2.88e-04	<0.05
GO:0048037	cofactor binding	2.90e-04	<0.05
ENSG00000115718	PROC PPI subnetwork	2.90e-04	<0.05
ENSG00000130208	APOC1 PPI subnetwork	2.91e-04	<0.05
MP:0005439	decreased glycogen level	2.91e-04	<0.05
MP:0003091	abnormal cell migration	2.93e-04	<0.05
GO:0030162	regulation of proteolysis	2.93e-04	<0.05
GO:0009617	response to bacterium	2.95e-04	<0.05
GO:0046965	retinoid X receptor binding	3.03e-04	<0.05
ENSG00000185010	F8 PPI subnetwork	3.10e-04	<0.05
MP:0010027	increased liver cholesterol level	3.11e-04	<0.05
GO:0050818	regulation of coagulation	3.13e-04	<0.05
REACTOME_ABC:FAMILY_PROTEINS_MEDIATED_TRANSPORT	REACTOME_ABC:FAMILY_PROTEINS_MEDIATED_TRANSPORT	3.15e-04	<0.05
MP:0009788	increased susceptibility to bacterial infection induced morbidity/mortality	3.15e-04	<0.05
MP:0001144	vagina atresia	3.20e-04	<0.05
REACTOME_GAMMA:CARBOXYLATION_TRANSPORT_AND_AMINO:TERMINAL_CLEAVAGE_OF_PROTEINS	REACTOME_GAMMA:CARBOXYLATION_TRANSPORT_AND_AMINO:TERMINAL_CLEAVAGE_OF_PROTEINS	3.21e-04	<0.05
ENSG00000215778	ENSG00000215778 PPI subnetwork	3.26e-04	<0.05
ENSG00000160791	CCR5 PPI subnetwork	3.26e-04	<0.05
GO:0034385	triglyceride-rich lipoprotein particle	3.26e-04	<0.05
GO:0034361	very-low-density lipoprotein particle	3.26e-04	<0.05
GO:0090207	regulation of triglyceride metabolic process	3.26e-04	<0.05
GO:0002237	response to molecule of bacterial origin	3.28e-04	<0.05
GO:0004497	monooxygenase activity	3.30e-04	<0.05
ENSG00000105379	ETFB PPI subnetwork	3.34e-04	<0.05
MP:0011109	partial lethality throughout fetal growth and development	3.35e-04	<0.05
MP:0002743	glomerulonephritis	3.37e-04	<0.05
ENSG00000171403	KRT9 PPI subnetwork	3.40e-04	<0.05
ENSG00000088926	F11 PPI subnetwork	3.44e-04	<0.05
GO:0032870	cellular response to hormone stimulus	3.56e-04	<0.05
KEGG_METABOLISM_OF_XENOBIOTICS_BY_CYTOCHROME_P450	KEGG_METABOLISM_OF_XENOBIOTICS_BY_CYTOCHROME_P450	3.61e-04	<0.05
GO:0034754	cellular hormone metabolic process	3.62e-04	<0.05
GO:0051183	vitamin transporter activity	3.62e-04	<0.05
ENSG00000143514	TP53BP2 PPI subnetwork	3.63e-04	<0.05
ENSG00000155660	PDIA4 PPI subnetwork	3.64e-04	<0.05
GO:0051170	nuclear import	3.68e-04	<0.05
GO:0019915	lipid storage	3.68e-04	<0.05
GO:0070201	regulation of establishment of protein localization	3.71e-04	<0.05
ENSG00000161618	ALDH16A1 PPI subnetwork	3.75e-04	<0.05
GO:0009410	response to xenobiotic stimulus	3.83e-04	<0.05
GO:0071466	cellular response to xenobiotic stimulus	3.83e-04	<0.05
ENSG00000147507	ENSG00000147507 PPI subnetwork	3.86e-04	<0.05
GO:0006805	xenobiotic metabolic process	3.93e-04	<0.05
MP:0005659	decreased susceptibility to diet-induced obesity	4.00e-04	<0.05
MP:0001634	internal hemorrhage	4.03e-04	<0.05
MP:0005166	decreased susceptibility to injury	4.04e-04	<0.05
MP:0005642	decreased mean corpuscular hemoglobin concentration	4.04e-04	<0.05
ENSG00000074800	ENO1 PPI subnetwork	4.04e-04	<0.05
MP:0005440	increased glycogen level	4.06e-04	<0.05
MP:0005558	decreased creatinine clearance	4.07e-04	<0.05
REACTOME_PEROXISOMAL_LIPID_METABOLISM	REACTOME_PEROXISOMAL_LIPID_METABOLISM	4.11e-04	<0.05
ENSG00000007402	CACNA2D2 PPI subnetwork	4.13e-04	<0.05
ENSG00000134363	FST PPI subnetwork	4.14e-04	<0.05
MP:0002874	decreased hemoglobin content	4.15e-04	<0.05
GO:0004175	endopeptidase activity	4.16e-04	<0.05
GO:0016042	lipid catabolic process	4.19e-04	<0.05
MP:0002891	increased insulin sensitivity	4.20e-04	<0.05
MP:0001718	abnormal visceral yolk sac morphology	4.34e-04	<0.05
GO:0006662	glycerol ether metabolic process	4.37e-04	<0.05
GO:0006006	glucose metabolic process	4.48e-04	<0.05
MP:0003103	liver degeneration	4.56e-04	<0.05
GO:0016846	carbon-sulfur lyase activity	4.58e-04	<0.05
MP:0000928	incomplete cephalic closure	4.58e-04	<0.05
MP:0008597	decreased circulating interleukin-6 level	4.62e-04	<0.05
GO:0032496	response to lipopolysaccharide	4.67e-04	<0.05
ENSG00000187555	USP7 PPI subnetwork	4.81e-04	<0.05
ENSG00000100380	ST13 PPI subnetwork	4.84e-04	<0.05
MP:0001712	abnormal placenta development	4.89e-04	<0.05
ENSG00000149131	SERPING1 PPI subnetwork	4.97e-04	<0.05
REACTOME_INITIAL_TRIGGERING_OF_COMPLEMENT	REACTOME_INITIAL_TRIGGERING_OF_COMPLEMENT	5.00e-04	<0.05
ENSG00000067225	PKM2 PPI subnetwork	5.17e-04	<0.05
ENSG00000140682	TGFB1I1 PPI subnetwork	5.21e-04	<0.05
GO:0051259	protein oligomerization	5.22e-04	<0.05
ENSG00000164924	YWHAZ PPI subnetwork	5.27e-04	<0.05
MP:0000465	gastrointestinal hemorrhage	5.35e-04	<0.05
ENSG00000115414	FN1 PPI subnetwork	5.35e-04	<0.05
ENSG00000064012	CASP8 PPI subnetwork	5.40e-04	<0.05
GO:0050662	coenzyme binding	5.43e-04	<0.05
GO:0006766	vitamin metabolic process	5.53e-04	<0.05
GO:0046486	glycerolipid metabolic process	5.56e-04	<0.05
MP:0003806	abnormal nucleotide metabolism	5.57e-04	<0.05
REACTOME_SULFUR_AMINO_ACID_METABOLISM	REACTOME_SULFUR_AMINO_ACID_METABOLISM	5.57e-04	<0.05
GO:0042974	retinoic acid receptor binding	5.60e-04	<0.05
GO:0048771	tissue remodeling	5.62e-04	<0.05
GO:0006606	protein import into nucleus	5.63e-04	<0.05
MP:0001613	abnormal vasodilation	5.64e-04	<0.05
ENSG00000197822	OCLN PPI subnetwork	5.68e-04	<0.05
GO:0016323	basolateral plasma membrane	5.70e-04	<0.05
MP:0008734	decreased susceptibility to endotoxin shock	5.73e-04	<0.05
ENSG00000130382	MLLT1 PPI subnetwork	5.74e-04	<0.05
KEGG_DRUG_METABOLISM_CYTOCHROME_P450	KEGG_DRUG_METABOLISM_CYTOCHROME_P450	5.75e-04	<0.05
GO:0005044	scavenger receptor activity	5.89e-04	<0.05
MP:0001191	abnormal skin condition	5.91e-04	<0.05
ENSG00000119414	PPP6C PPI subnetwork	5.94e-04	<0.05
GO:0005925	focal adhesion	5.99e-04	<0.05
MP:0002078	abnormal glucose homeostasis	5.99e-04	<0.05
GO:0032269	negative regulation of cellular protein metabolic process	6.04e-04	<0.05
ENSG00000103275	UBE2I PPI subnetwork	6.12e-04	<0.05
ENSG00000125730	C3 PPI subnetwork	6.20e-04	<0.05
ENSG00000163528	CHCHD4 PPI subnetwork	6.20e-04	<0.05
GO:0031983	vesicle lumen	6.22e-04	<0.05
GO:0006979	response to oxidative stress	6.23e-04	<0.05
GO:0070330	aromatase activity	6.23e-04	<0.05
ENSG00000109680	TBC1D19 PPI subnetwork	6.24e-04	<0.05
ENSG00000170345	FOS PPI subnetwork	6.29e-04	<0.05
GO:0005912	adherens junction	6.39e-04	<0.05
MP:0009356	decreased liver triglyceride level	6.62e-04	<0.05
REACTOME_SYNTHESIS_OF_BILE_ACIDS_AND_BILE_SALTS	REACTOME_SYNTHESIS_OF_BILE_ACIDS_AND_BILE_SALTS	6.68e-04	<0.05
GO:0030169	low-density lipoprotein particle binding	6.77e-04	<0.05
ENSG00000203747	FCGR3A PPI subnetwork	6.81e-04	<0.05
MP:0000182	increased circulating LDL cholesterol level	6.85e-04	<0.05
ENSG00000162702	ZNF281 PPI subnetwork	6.87e-04	<0.05
MP:0005281	increased fatty acid level	6.91e-04	<0.05
MP:0009549	decreased platelet aggregation	6.94e-04	<0.05
MP:0008565	decreased interferon-beta secretion	6.99e-04	<0.05
GO:0051635	bacterial cell surface binding	7.00e-04	<0.05
MP:0003355	decreased ovulation rate	7.06e-04	<0.05
KEGG_STARCH_AND_SUCROSE_METABOLISM	KEGG_STARCH_AND_SUCROSE_METABOLISM	7.10e-04	<0.05
ENSG00000003436	TFPI PPI subnetwork	7.22e-04	<0.05
GO:0010565	regulation of cellular ketone metabolic process	7.38e-04	<0.05
GO:0043395	heparan sulfate proteoglycan binding	7.39e-04	<0.05
KEGG_ARGININE_AND_PROLINE_METABOLISM	KEGG_ARGININE_AND_PROLINE_METABOLISM	7.43e-04	<0.05
MP:0002962	increased urine protein level	7.44e-04	<0.05
ENSG00000054267	ARID4B PPI subnetwork	7.47e-04	<0.05
GO:0070279	vitamin B6 binding	7.48e-04	<0.05
GO:0030170	pyridoxal phosphate binding	7.48e-04	<0.05
GO:0044438	microbody part	7.50e-04	<0.05
GO:0044439	peroxisomal part	7.50e-04	<0.05
ENSG00000126456	IRF3 PPI subnetwork	7.54e-04	<0.05
MP:0000292	distended pericardium	7.63e-04	<0.05
MP:0004259	small placenta	7.67e-04	<0.05
MP:0001289	persistence of hyaloid vascular system	7.69e-04	<0.05
GO:0072329	monocarboxylic acid catabolic process	7.73e-04	<0.05
ENSG00000039537	C6 PPI subnetwork	7.85e-04	<0.05
ENSG00000107623	GDF10 PPI subnetwork	7.87e-04	<0.05
GO:0005924	cell-substrate adherens junction	7.89e-04	<0.05
ENSG00000005961	ITGA2B PPI subnetwork	7.91e-04	<0.05
GO:0060205	cytoplasmic membrane-bounded vesicle lumen	7.93e-04	<0.05
KEGG_CYSTEINE_AND_METHIONINE_METABOLISM	KEGG_CYSTEINE_AND_METHIONINE_METABOLISM	8.08e-04	<0.05
GO:0015248	sterol transporter activity	8.11e-04	<0.05
ENSG00000198176	TFDP1 PPI subnetwork	8.13e-04	<0.05
ENSG00000145692	BHMT PPI subnetwork	8.15e-04	<0.05
GO:0070161	anchoring junction	8.19e-04	<0.05
ENSG00000185245	GP1BA PPI subnetwork	8.27e-04	<0.05
MP:0000220	increased monocyte cell number	8.33e-04	<0.05
MP:0002875	decreased erythrocyte cell number	8.41e-04	<0.05
GO:0071383	cellular response to steroid hormone stimulus	8.41e-04	<0.05
MP:0005606	increased bleeding time	8.42e-04	<0.05
MP:0001715	placental labyrinth hypoplasia	8.44e-04	<0.05
KEGG_HISTIDINE_METABOLISM	KEGG_HISTIDINE_METABOLISM	8.47e-04	<0.05
ENSG00000146729	GBAS PPI subnetwork	8.56e-04	<0.05
GO:0051130	positive regulation of cellular component organization	8.63e-04	<0.05
ENSG00000116030	SUMO1 PPI subnetwork	8.69e-04	<0.05
MP:0008553	increased circulating tumor necrosis factor level	8.75e-04	<0.05
GO:0006631	fatty acid metabolic process	8.81e-04	<0.05
MP:0011099	complete lethality throughout fetal growth and development	8.96e-04	<0.05
ENSG00000042832	TG PPI subnetwork	8.96e-04	<0.05
ENSG00000066336	SPI1 PPI subnetwork	9.04e-04	<0.05
GO:0045087	innate immune response	9.08e-04	<0.05
GO:0009792	embryo development ending in birth or egg hatching	9.08e-04	<0.05
ENSG00000139726	DENR PPI subnetwork	9.13e-04	<0.05
GO:0097006	regulation of plasma lipoprotein particle levels	9.16e-04	<0.05
GO:0005507	copper ion binding	9.18e-04	<0.05
MP:0002411	decreased susceptibility to bacterial infection	9.26e-04	<0.05
ENSG00000131910	NR0B2 PPI subnetwork	9.40e-04	<0.05
ENSG00000108561	C1QBP PPI subnetwork	9.41e-04	<0.05
GO:0017127	cholesterol transporter activity	9.44e-04	<0.05
ENSG00000140464	PML PPI subnetwork	9.57e-04	<0.05
ENSG00000050820	BCAR1 PPI subnetwork	9.58e-04	<0.05
MP:0010182	decreased susceptibility to weight gain	9.58e-04	<0.05
ENSG00000175387	SMAD2 PPI subnetwork	9.59e-04	<0.05
MP:0008782	increased B cell apoptosis	9.64e-04	<0.05
ENSG00000167244	IGF2 PPI subnetwork	9.68e-04	<0.05
ENSG00000213341	CHUK PPI subnetwork	9.74e-04	<0.05
MP:0003352	increased circulating renin level	9.85e-04	<0.05
ENSG00000142675	CNKSR1 PPI subnetwork	9.89e-04	<0.05
MP:0000512	intestinal ulcer	1.00e-03	<0.05
ENSG00000170421	KRT8 PPI subnetwork	1.00e-03	<0.05
KEGG_CHRONIC_MYELOID_LEUKEMIA	KEGG_CHRONIC_MYELOID_LEUKEMIA	1.01e-03	<0.05
GO:0005543	phospholipid binding	1.01e-03	<0.05
GO:0006706	steroid catabolic process	1.01e-03	<0.05
GO:0044282	small molecule catabolic process	1.02e-03	<0.05
MP:0008873	increased physiological sensitivity to xenobiotic	1.02e-03	<0.05
GO:0051701	interaction with host	1.02e-03	<0.05
REACTOME_CYTOSOLIC_SULFONATION_OF_SMALL_MOLECULES	REACTOME_CYTOSOLIC_SULFONATION_OF_SMALL_MOLECULES	1.04e-03	<0.05
REACTOME_BILE_ACID_AND_BILE_SALT_METABOLISM	REACTOME_BILE_ACID_AND_BILE_SALT_METABOLISM	1.04e-03	<0.05
GO:0050778	positive regulation of immune response	1.06e-03	<0.05
GO:0030055	cell-substrate junction	1.07e-03	<0.05
GO:0006721	terpenoid metabolic process	1.07e-03	<0.05
GO:0004715	non-membrane spanning protein tyrosine kinase activity	1.08e-03	<0.05
GO:0044269	glycerol ether catabolic process	1.09e-03	<0.05
GO:0046464	acylglycerol catabolic process	1.09e-03	<0.05
GO:0046461	neutral lipid catabolic process	1.09e-03	<0.05
MP:0004953	decreased spleen weight	1.09e-03	<0.05
ENSG00000170486	KRT72 PPI subnetwork	1.10e-03	<0.05
ENSG00000198911	SREBF2 PPI subnetwork	1.11e-03	<0.05
GO:0019841	retinol binding	1.12e-03	<0.05
ENSG00000132703	APCS PPI subnetwork	1.12e-03	<0.05
MP:0005023	abnormal wound healing	1.13e-03	<0.05
MP:0002086	abnormal extraembryonic tissue morphology	1.13e-03	<0.05
MP:0001696	failure to gastrulate	1.15e-03	<0.05
GO:0007568	aging	1.15e-03	<0.05
MP:0005309	increased circulating ammonia level	1.15e-03	<0.05
KEGG_LINOLEIC_ACID_METABOLISM	KEGG_LINOLEIC_ACID_METABOLISM	1.16e-03	<0.05
GO:0030971	receptor tyrosine kinase binding	1.18e-03	<0.05
MP:0001914	hemorrhage	1.19e-03	<0.05
KEGG_DRUG_METABOLISM_OTHER_ENZYMES	KEGG_DRUG_METABOLISM_OTHER_ENZYMES	1.19e-03	<0.05
MP:0000601	small liver	1.21e-03	<0.05
ENSG00000130203	APOE PPI subnetwork	1.21e-03	<0.05
ENSG00000124120	TTPAL PPI subnetwork	1.21e-03	<0.05
MP:0003983	decreased cholesterol level	1.22e-03	<0.05
GO:0005504	fatty acid binding	1.22e-03	<0.05
ENSG00000197249	SERPINA1 PPI subnetwork	1.23e-03	<0.05
GO:0051247	positive regulation of protein metabolic process	1.23e-03	<0.05
GO:0001772	immunological synapse	1.25e-03	<0.05
GO:0070988	demethylation	1.27e-03	<0.05
ENSG00000136448	NMT1 PPI subnetwork	1.27e-03	<0.05
MP:0001196	shiny skin	1.28e-03	<0.05
KEGG_ARACHIDONIC_ACID_METABOLISM	KEGG_ARACHIDONIC_ACID_METABOLISM	1.29e-03	<0.05
ENSG00000165556	CDX2 PPI subnetwork	1.29e-03	<0.05
MP:0003566	abnormal cell adhesion	1.29e-03	<0.05
REACTOME_TOLL_LIKE_RECEPTOR_4_TLR4_CASCADE	REACTOME_TOLL_LIKE_RECEPTOR_4_TLR4_CASCADE	1.30e-03	<0.05
GO:0003705	RNA polymerase II distal enhancer sequence-specific DNA binding transcription factor activity	1.30e-03	<0.05
GO:0034774	secretory granule lumen	1.30e-03	<0.05
GO:0000122	negative regulation of transcription from RNA polymerase II promoter	1.31e-03	<0.05
GO:0034637	cellular carbohydrate biosynthetic process	1.32e-03	<0.05
GO:0004860	protein kinase inhibitor activity	1.32e-03	<0.05
MP:0005478	decreased circulating thyroxine level	1.34e-03	<0.05
MP:0008563	decreased interferon-alpha secretion	1.34e-03	<0.05
MP:0008705	increased interleukin-6 secretion	1.34e-03	<0.05
ENSG00000167657	DAPK3 PPI subnetwork	1.34e-03	<0.05
MP:0005564	increased hemoglobin content	1.35e-03	<0.05
MP:0001194	dermatitis	1.37e-03	<0.05
KEGG_PRIMARY_BILE_ACID_BIOSYNTHESIS	KEGG_PRIMARY_BILE_ACID_BIOSYNTHESIS	1.37e-03	<0.05
MP:0009767	decreased sensitivity to xenobiotic induced morbidity/mortality	1.37e-03	<0.05
ENSG00000107611	CUBN PPI subnetwork	1.39e-03	<0.05
MP:0008997	increased blood osmolality	1.39e-03	<0.05
MP:0002712	increased circulating glucagon level	1.39e-03	<0.05
MP:0008249	abnormal common lymphocyte progenitor cell morphology	1.40e-03	<0.05
REACTOME_HEMOSTASIS	REACTOME_HEMOSTASIS	1.40e-03	<0.05
GO:0008203	cholesterol metabolic process	1.40e-03	<0.05
MP:0009642	abnormal blood homeostasis	1.40e-03	<0.05
MP:0001125	abnormal oocyte morphology	1.44e-03	<0.05
ENSG00000141968	VAV1 PPI subnetwork	1.44e-03	<0.05
MP:0001554	increased circulating free fatty acid level	1.44e-03	<0.05
MP:0008713	abnormal cytokine level	1.46e-03	<0.05
ENSG00000121966	CXCR4 PPI subnetwork	1.46e-03	<0.05
ENSG00000109339	MAPK10 PPI subnetwork	1.48e-03	<0.05
MP:0003814	vascular smooth muscle cell hypoplasia	1.49e-03	<0.05
MP:0001242	hyperkeratosis	1.49e-03	<0.05
GO:0016209	antioxidant activity	1.49e-03	<0.05
GO:0016747	transferase activity, transferring acyl groups other than amino-acyl groups	1.50e-03	<0.05
ENSG00000215328	HSPA1A PPI subnetwork	1.50e-03	<0.05
ENSG00000091831	ESR1 PPI subnetwork	1.51e-03	<0.05
MP:0000343	altered response to myocardial infarction	1.52e-03	<0.05
ENSG00000109320	NFKB1 PPI subnetwork	1.52e-03	<0.05
KEGG_BIOSYNTHESIS_OF_UNSATURATED_FATTY_ACIDS	KEGG_BIOSYNTHESIS_OF_UNSATURATED_FATTY_ACIDS	1.52e-03	<0.05
KEGG_ASCORBATE_AND_ALDARATE_METABOLISM	KEGG_ASCORBATE_AND_ALDARATE_METABOLISM	1.55e-03	<0.05
MP:0002451	abnormal macrophage physiology	1.55e-03	<0.05
GO:0016125	sterol metabolic process	1.55e-03	<0.05
ENSG00000002834	LASP1 PPI subnetwork	1.55e-03	<0.05
GO:0016627	oxidoreductase activity, acting on the CH-CH group of donors	1.56e-03	<0.05
MP:0005318	decreased triglyceride level	1.56e-03	<0.05
ENSG00000149177	PTPRJ PPI subnetwork	1.56e-03	<0.05
ENSG00000127445	PIN1 PPI subnetwork	1.57e-03	<0.05
GO:0071900	regulation of protein serine/threonine kinase activity	1.57e-03	<0.05
REACTOME_TRIGLYCERIDE_BIOSYNTHESIS	REACTOME_TRIGLYCERIDE_BIOSYNTHESIS	1.59e-03	<0.05
GO:0044272	sulfur compound biosynthetic process	1.60e-03	<0.05
MP:0001674	abnormal triploblastic development	1.61e-03	<0.05
GO:0006575	cellular modified amino acid metabolic process	1.62e-03	<0.05
GO:0019433	triglyceride catabolic process	1.64e-03	<0.05
GO:0072376	protein activation cascade	1.64e-03	<0.05
GO:0000932	cytoplasmic mRNA processing body	1.65e-03	<0.05
MP:0002929	abnormal bile duct development	1.66e-03	<0.05
GO:0016638	oxidoreductase activity, acting on the CH-NH2 group of donors	1.68e-03	<0.05
GO:0031093	platelet alpha granule lumen	1.68e-03	<0.05
GO:0043009	chordate embryonic development	1.69e-03	<0.05
GO:0043434	response to peptide hormone stimulus	1.70e-03	<0.05
GO:0071495	cellular response to endogenous stimulus	1.71e-03	<0.05
ENSG00000197621	ENSG00000197621 PPI subnetwork	1.71e-03	<0.05
MP:0002073	abnormal hair growth	1.71e-03	<0.05
ENSG00000174177	CTU2 PPI subnetwork	1.72e-03	<0.05
MP:0001656	focal hepatic necrosis	1.72e-03	<0.05
ENSG00000126934	MAP2K2 PPI subnetwork	1.74e-03	<0.05
MP:0003068	enlarged kidney	1.74e-03	<0.05
GO:0002443	leukocyte mediated immunity	1.74e-03	<0.05
GO:0043401	steroid hormone mediated signaling pathway	1.74e-03	<0.05
ENSG00000123838	C4BPA PPI subnetwork	1.74e-03	<0.05
KEGG_ADIPOCYTOKINE_SIGNALING_PATHWAY	KEGG_ADIPOCYTOKINE_SIGNALING_PATHWAY	1.75e-03	<0.05
GO:0019439	aromatic compound catabolic process	1.76e-03	<0.05
REACTOME_SEMA4D_IN_SEMAPHORIN_SIGNALING	REACTOME_SEMA4D_IN_SEMAPHORIN_SIGNALING	1.77e-03	<0.05
ENSG00000175354	PTPN2 PPI subnetwork	1.77e-03	<0.05
GO:0005996	monosaccharide metabolic process	1.78e-03	<0.05
ENSG00000211662	ENSG00000211662 PPI subnetwork	1.78e-03	<0.05
MP:0001556	increased circulating HDL cholesterol level	1.79e-03	<0.05
MP:0008664	decreased interleukin-12 secretion	1.79e-03	<0.05
ENSG00000171105	INSR PPI subnetwork	1.81e-03	<0.05
ENSG00000134371	CDC73 PPI subnetwork	1.82e-03	<0.05
GO:0008395	steroid hydroxylase activity	1.84e-03	<0.05
ENSG00000035403	VCL PPI subnetwork	1.86e-03	<0.05
GO:0022603	regulation of anatomical structure morphogenesis	1.87e-03	<0.05
ENSG00000128322	IGLL1 PPI subnetwork	1.89e-03	<0.05
GO:0016746	transferase activity, transferring acyl groups	1.89e-03	<0.05
GO:0043499	eukaryotic cell surface binding	1.91e-03	<0.05
GO:0005542	folic acid binding	1.92e-03	<0.05
MP:0001685	abnormal endoderm development	1.92e-03	<0.05
ENSG00000177688	SUMO4 PPI subnetwork	1.93e-03	<0.05
ENSG00000136169	SETDB2 PPI subnetwork	1.93e-03	<0.05
MP:0003324	increased liver adenoma incidence	1.93e-03	<0.05
MP:0008752	abnormal tumor necrosis factor level	1.94e-03	<0.05
GO:0031099	regeneration	1.94e-03	<0.05
ENSG00000111348	ARHGDIB PPI subnetwork	1.94e-03	<0.05
GO:0016051	carbohydrate biosynthetic process	1.94e-03	<0.05
GO:2000377	regulation of reactive oxygen species metabolic process	1.96e-03	<0.05
MP:0009114	decreased pancreatic beta cell mass	1.96e-03	<0.05
MP:0009661	abnormal pregnancy	1.96e-03	<0.05
MP:0005560	decreased circulating glucose level	1.97e-03	<0.05
MP:0003918	decreased kidney weight	1.97e-03	<0.05
GO:0031091	platelet alpha granule	1.98e-03	<0.05
ENSG00000091513	TF PPI subnetwork	1.99e-03	<0.05
MP:0005508	abnormal skeleton morphology	1.99e-03	<0.05
MP:0008641	increased circulating interleukin-1 beta level	1.99e-03	<0.05
ENSG00000136108	CKAP2 PPI subnetwork	1.99e-03	<0.05
MP:0002356	abnormal spleen red pulp morphology	2.01e-03	<0.05
MP:0002398	abnormal bone marrow cell morphology/development	2.01e-03	<0.05
GO:0051169	nuclear transport	2.01e-03	<0.05
MP:0005342	abnormal intestinal lipid absorption	2.03e-03	<0.05
MP:0008722	abnormal chemokine secretion	2.03e-03	<0.05
GO:0032368	regulation of lipid transport	2.04e-03	<0.05
GO:0006913	nucleocytoplasmic transport	2.07e-03	<0.05
GO:0030246	carbohydrate binding	2.09e-03	<0.05
KEGG_TOLL_LIKE_RECEPTOR_SIGNALING_PATHWAY	KEGG_TOLL_LIKE_RECEPTOR_SIGNALING_PATHWAY	2.09e-03	<0.05
REACTOME_PLATELET_DEGRANULATION	REACTOME_PLATELET_DEGRANULATION	2.10e-03	<0.05
KEGG_LEUKOCYTE_TRANSENDOTHELIAL_MIGRATION	KEGG_LEUKOCYTE_TRANSENDOTHELIAL_MIGRATION	2.11e-03	<0.05
REACTOME_TRANSPORT_OF_VITAMINS_NUCLEOSIDES_AND_RELATED_MOLECULES	REACTOME_TRANSPORT_OF_VITAMINS_NUCLEOSIDES_AND_RELATED_MOLECULES	2.12e-03	<0.05
GO:0046395	carboxylic acid catabolic process	2.12e-03	<0.05
GO:0016054	organic acid catabolic process	2.12e-03	<0.05
KEGG_PHENYLALANINE_METABOLISM	KEGG_PHENYLALANINE_METABOLISM	2.14e-03	<0.05
ENSG00000100299	ARSA PPI subnetwork	2.15e-03	<0.05
GO:0046822	regulation of nucleocytoplasmic transport	2.16e-03	<0.05
ENSG00000132464	ENAM PPI subnetwork	2.17e-03	<0.05
GO:0042301	phosphate ion binding	2.18e-03	<0.05
GO:0050776	regulation of immune response	2.18e-03	<0.05
GO:0051384	response to glucocorticoid stimulus	2.19e-03	<0.05
GO:0017144	drug metabolic process	2.21e-03	<0.05
REACTOME_METABOLISM_OF_NUCLEOTIDES	REACTOME_METABOLISM_OF_NUCLEOTIDES	2.22e-03	<0.05
ENSG00000173801	JUP PPI subnetwork	2.24e-03	<0.05
MP:0004779	abnormal production of surfactant	2.25e-03	<0.05
ENSG00000143575	HAX1 PPI subnetwork	2.28e-03	<0.05
GO:0042579	microbody	2.31e-03	<0.05
GO:0005777	peroxisome	2.31e-03	<0.05
MP:0003436	decreased susceptibility to induced arthritis	2.33e-03	<0.05
ENSG00000072694	FCGR2B PPI subnetwork	2.33e-03	<0.05
ENSG00000141646	SMAD4 PPI subnetwork	2.36e-03	<0.05
ENSG00000012124	CD22 PPI subnetwork	2.36e-03	<0.05
GO:0015718	monocarboxylic acid transport	2.38e-03	<0.05
MP:0002599	increased mean platelet volume	2.44e-03	<0.05
GO:0006957	complement activation, alternative pathway	2.45e-03	<0.05
REACTOME_METABOLISM_OF_WATER:SOLUBLE_VITAMINS_AND_COFACTORS	REACTOME_METABOLISM_OF_WATER:SOLUBLE_VITAMINS_AND_COFACTORS	2.46e-03	<0.05
REACTOME_METABOLISM_OF_VITAMINS_AND_COFACTORS	REACTOME_METABOLISM_OF_VITAMINS_AND_COFACTORS	2.46e-03	<0.05
REACTOME_CREATION_OF_C4_AND_C2_ACTIVATORS	REACTOME_CREATION_OF_C4_AND_C2_ACTIVATORS	2.46e-03	<0.05
MP:0001923	reduced female fertility	2.47e-03	<0.05
GO:0030195	negative regulation of blood coagulation	2.48e-03	<0.05
ENSG00000133958	UNC79 PPI subnetwork	2.50e-03	<0.05
ENSG00000164342	TLR3 PPI subnetwork	2.50e-03	<0.05
GO:0050810	regulation of steroid biosynthetic process	2.50e-03	<0.05
ENSG00000169398	PTK2 PPI subnetwork	2.51e-03	<0.05
GO:0009746	response to hexose stimulus	2.57e-03	<0.05
GO:0016763	transferase activity, transferring pentosyl groups	2.61e-03	<0.05
GO:0031960	response to corticosteroid stimulus	2.61e-03	<0.05
GO:0031647	regulation of protein stability	2.62e-03	<0.05
ENSG00000005513	SOX8 PPI subnetwork	2.63e-03	<0.05
MP:0003674	oxidative stress	2.63e-03	<0.05
GO:0030194	positive regulation of blood coagulation	2.64e-03	<0.05
MP:0005244	hemopericardium	2.65e-03	<0.05
ENSG00000129988	LBP PPI subnetwork	2.65e-03	<0.05
GO:0071216	cellular response to biotic stimulus	2.66e-03	<0.05
ENSG00000002330	BAD PPI subnetwork	2.67e-03	<0.05
MP:0005095	decreased T cell proliferation	2.68e-03	<0.05
ENSG00000171681	ATF7IP PPI subnetwork	2.69e-03	<0.05
ENSG00000172602	RND1 PPI subnetwork	2.70e-03	<0.05
MP:0001698	decreased embryo size	2.70e-03	<0.05
ENSG00000099937	SERPIND1 PPI subnetwork	2.71e-03	<0.05
REACTOME_RECYCLING_OF_BILE_ACIDS_AND_SALTS	REACTOME_RECYCLING_OF_BILE_ACIDS_AND_SALTS	2.72e-03	<0.05
MP:0008706	decreased interleukin-6 secretion	2.74e-03	<0.05
ENSG00000213512	GBP7 PPI subnetwork	2.74e-03	<0.05
REACTOME_RESPONSE_TO_ELEVATED_PLATELET_CYTOSOLIC_CA2	REACTOME_RESPONSE_TO_ELEVATED_PLATELET_CYTOSOLIC_CA2	2.74e-03	<0.05
KEGG_GLYCOLYSIS_GLUCONEOGENESIS	KEGG_GLYCOLYSIS_GLUCONEOGENESIS	2.75e-03	<0.05
GO:0071702	organic substance transport	2.76e-03	<0.05
ENSG00000185637	ENSG00000185637 PPI subnetwork	2.77e-03	<0.05
KEGG_PENTOSE_AND_GLUCURONATE_INTERCONVERSIONS	KEGG_PENTOSE_AND_GLUCURONATE_INTERCONVERSIONS	2.78e-03	<0.05
ENSG00000105289	TJP3 PPI subnetwork	2.79e-03	<0.05
ENSG00000138029	HADHB PPI subnetwork	2.83e-03	<0.05
MP:0002810	microcytic anemia	2.84e-03	<0.05
ENSG00000117450	PRDX1 PPI subnetwork	2.85e-03	<0.05
ENSG00000168918	INPP5D PPI subnetwork	2.87e-03	<0.05
ENSG00000159216	RUNX1 PPI subnetwork	2.88e-03	<0.05
MP:0000702	enlarged lymph nodes	2.90e-03	<0.05
GO:0034284	response to monosaccharide stimulus	2.90e-03	<0.05
GO:0008206	bile acid metabolic process	2.94e-03	<0.05
Only gene sets enriched at false discovery rate < 0.05 are shown. DEPICT, Data-driven Expression-Prioritized Integration for Complex Traits. ENSG, Ensembl Gene. GO, Gene Ontology. KEGG, Kyoto Encylopedia of Genes and Genomes. MP, Mouse Phenotype.
