# Supplementary material for: Genome-wide association study of serum liver enzymes implicates diverse metabolic and liver pathology
Source: Nat Commun. 2021 Feb 5;12:816. doi: 10.1038/s41467-020-20870-1 (PMC7865025; doi:10.1038/s41467-020-20870-1)
Supplement: Supplementary file 14 — Supplementary Data 12 [file 41467_2020_20870_MOESM14_ESM.xlsx]

## Sheet: Sheet1
Supplementary Data 12: DEPICT gene set enrichment of aspartate aminotransferase-increasing alleles
Original gene set ID	Original gene set description	Nominal P value	False discovery rate
MP:0001860	liver inflammation	1.01e-11	<0.01
MP:0000220	increased monocyte cell number	2.53e-10	<0.01
MP:0001846	increased inflammatory response	4.84e-10	<0.01
MP:0000607	abnormal hepatocyte morphology	5.21e-10	<0.01
MP:0008735	increased susceptibility to endotoxin shock	9.05e-10	<0.01
MP:0005416	abnormal circulating protein level	1.27e-09	<0.01
MP:0009763	increased sensitivity to induced morbidity/mortality	3.21e-09	<0.01
MP:0001577	anemia	3.78e-09	<0.01
MP:0004952	increased spleen weight	6.48e-09	<0.01
MP:0000322	increased granulocyte number	7.31e-09	<0.01
MP:0000603	pale liver	7.35e-09	<0.01
MP:0000691	enlarged spleen	7.90e-09	<0.01
MP:0000240	extramedullary hematopoiesis	8.74e-09	<0.01
MP:0008705	increased interleukin-6 secretion	8.80e-09	<0.01
MP:0004953	decreased spleen weight	9.25e-09	<0.01
MP:0002356	abnormal spleen red pulp morphology	9.32e-09	<0.01
MP:0000609	abnormal liver physiology	1.23e-08	<0.01
MP:0002412	increased susceptibility to bacterial infection	1.26e-08	<0.01
MP:0000218	increased leukocyte cell number	1.38e-08	<0.01
MP:0002941	increased circulating alanine transaminase level	1.45e-08	<0.01
MP:0001861	lung inflammation	1.47e-08	<0.01
REACTOME_INNATE_IMMUNE_SYSTEM	REACTOME_INNATE_IMMUNE_SYSTEM	1.57e-08	<0.01
MP:0000689	abnormal spleen morphology	1.62e-08	<0.01
MP:0002451	abnormal macrophage physiology	2.07e-08	<0.01
MP:0000219	increased neutrophil cell number	2.08e-08	<0.01
GO:0008289	lipid binding	2.10e-08	<0.01
MP:0003725	increased autoantibody level	2.35e-08	<0.01
MP:0002743	glomerulonephritis	3.00e-08	<0.01
MP:0002118	abnormal lipid homeostasis	3.21e-08	<0.01
GO:0002252	immune effector process	3.94e-08	<0.01
MP:0008706	decreased interleukin-6 secretion	4.38e-08	<0.01
GO:0010876	lipid localization	5.28e-08	<0.01
GO:0051241	negative regulation of multicellular organismal process	6.56e-08	<0.01
MP:0008596	increased circulating interleukin-6 level	6.80e-08	<0.01
MP:0001194	dermatitis	6.85e-08	<0.01
MP:0000208	decreased hematocrit	1.31e-07	<0.01
MP:0001263	weight loss	1.34e-07	<0.01
MP:0005013	increased lymphocyte cell number	1.44e-07	<0.01
GO:0002684	positive regulation of immune system process	1.73e-07	<0.01
MP:0002875	decreased erythrocyte cell number	2.19e-07	<0.01
GO:0002253	activation of immune response	2.47e-07	<0.01
ENSG00000132703	APCS PPI subnetwork	2.74e-07	<0.01
ENSG00000096968	JAK2 PPI subnetwork	2.80e-07	<0.01
MP:0000180	abnormal circulating cholesterol level	3.66e-07	<0.01
MP:0008721	abnormal chemokine level	3.70e-07	<0.01
MP:0008561	decreased tumor necrosis factor secretion	4.15e-07	<0.01
ENSG00000017427	IGF1 PPI subnetwork	4.15e-07	<0.01
MP:0004151	decreased circulating iron level	4.29e-07	<0.01
MP:0002874	decreased hemoglobin content	4.41e-07	<0.01
MP:0008553	increased circulating tumor necrosis factor level	5.47e-07	<0.01
MP:0002398	abnormal bone marrow cell morphology/development	6.54e-07	<0.01
ENSG00000170458	CD14 PPI subnetwork	7.49e-07	<0.01
MP:0003009	abnormal cytokine secretion	7.51e-07	<0.01
MP:0002376	abnormal dendritic cell physiology	8.21e-07	<0.01
GO:0006869	lipid transport	8.22e-07	<0.01
MP:0005419	hypoalbuminemia	8.34e-07	<0.01
MP:0003179	decreased platelet cell number	8.39e-07	<0.01
MP:0000598	abnormal liver morphology	8.46e-07	<0.01
GO:0001818	negative regulation of cytokine production	1.01e-06	<0.01
MP:0002628	hepatic steatosis	1.07e-06	<0.01
GO:0005764	lysosome	1.15e-06	<0.01
GO:0000323	lytic vacuole	1.15e-06	<0.01
GO:0008329	pattern recognition receptor activity	1.18e-06	<0.01
GO:0001816	cytokine production	1.20e-06	<0.01
ENSG00000168918	INPP5D PPI subnetwork	1.26e-06	<0.01
MP:0005011	increased eosinophil cell number	1.38e-06	<0.01
GO:0010740	positive regulation of intracellular protein kinase cascade	1.40e-06	<0.01
MP:0009789	decreased susceptibility to bacterial infection induced morbidity/mortality	1.51e-06	<0.01
MP:0008713	abnormal cytokine level	1.53e-06	<0.01
MP:0001144	vagina atresia	1.58e-06	<0.01
ENSG00000175387	SMAD2 PPI subnetwork	1.67e-06	<0.01
MP:0002834	decreased heart weight	1.74e-06	<0.01
MP:0008722	abnormal chemokine secretion	1.81e-06	<0.01
GO:0005768	endosome	1.98e-06	<0.01
ENSG00000137193	PIM1 PPI subnetwork	2.10e-06	<0.01
REACTOME_TOLL_LIKE_RECEPTOR_4_TLR4_CASCADE	REACTOME_TOLL_LIKE_RECEPTOR_4_TLR4_CASCADE	2.11e-06	<0.01
MP:0000702	enlarged lymph nodes	2.16e-06	<0.01
GO:0005773	vacuole	2.19e-06	<0.01
GO:0019915	lipid storage	2.20e-06	<0.01
ENSG00000174697	LEP PPI subnetwork	2.31e-06	<0.01
MP:0005637	abnormal iron homeostasis	2.37e-06	<0.01
GO:0006954	inflammatory response	2.38e-06	<0.01
KEGG_CYTOKINE_CYTOKINE_RECEPTOR_INTERACTION	KEGG_CYTOKINE_CYTOKINE_RECEPTOR_INTERACTION	2.45e-06	<0.01
GO:0002697	regulation of immune effector process	2.55e-06	<0.01
ENSG00000163736	PPBP PPI subnetwork	2.55e-06	<0.01
MP:0002981	increased liver weight	2.62e-06	<0.01
MP:0005343	increased circulating aspartate transaminase level	2.76e-06	<0.01
MP:0000599	enlarged liver	2.78e-06	<0.01
ENSG00000211896	ENSG00000211896 PPI subnetwork	3.01e-06	<0.01
MP:0008495	decreased IgG1 level	3.06e-06	<0.01
ENSG00000102010	BMX PPI subnetwork	3.22e-06	<0.01
REACTOME_SIGNALING_BY_INTERLEUKINS	REACTOME_SIGNALING_BY_INTERLEUKINS	3.26e-06	<0.01
MP:0008751	abnormal interleukin level	3.28e-06	<0.01
GO:0050776	regulation of immune response	3.44e-06	<0.01
ENSG00000132693	CRP PPI subnetwork	3.48e-06	<0.01
GO:0001817	regulation of cytokine production	3.62e-06	<0.01
GO:0050778	positive regulation of immune response	3.90e-06	<0.01
MP:0003957	abnormal nitric oxide homeostasis	3.96e-06	<0.01
GO:0038024	cargo receptor activity	3.97e-06	<0.01
ENSG00000125730	C3 PPI subnetwork	4.15e-06	<0.01
REACTOME_METABOLISM_OF_LIPIDS_AND_LIPOPROTEINS	REACTOME_METABOLISM_OF_LIPIDS_AND_LIPOPROTEINS	4.57e-06	<0.01
MP:0008752	abnormal tumor necrosis factor level	4.65e-06	<0.01
GO:0042598	vesicular fraction	4.70e-06	<0.01
REACTOME_TOLL_RECEPTOR_CASCADES	REACTOME_TOLL_RECEPTOR_CASCADES	4.80e-06	<0.01
MP:0004255	abnormal spongiotrophoblast layer morphology	4.86e-06	<0.01
MP:0001790	abnormal immune system physiology	5.10e-06	<0.01
GO:0005543	phospholipid binding	5.11e-06	<0.01
MP:0004762	increased anti-double stranded DNA antibody level	5.21e-06	<0.01
MP:0005178	increased circulating cholesterol level	5.26e-06	<0.01
MP:0002702	decreased circulating free fatty acid level	5.50e-06	<0.01
MP:0002446	abnormal macrophage morphology	5.59e-06	<0.01
ENSG00000110395	CBL PPI subnetwork	5.67e-06	<0.01
MP:0001870	salivary gland inflammation	5.70e-06	<0.01
GO:0010627	regulation of intracellular protein kinase cascade	5.99e-06	<0.01
ENSG00000142273	CBLC PPI subnetwork	6.03e-06	<0.01
ENSG00000160691	SHC1 PPI subnetwork	6.05e-06	<0.01
ENSG00000112062	MAPK14 PPI subnetwork	6.43e-06	<0.01
ENSG00000028528	SNX1 PPI subnetwork	6.72e-06	<0.01
GO:0001530	lipopolysaccharide binding	6.82e-06	<0.01
MP:0008734	decreased susceptibility to endotoxin shock	7.03e-06	<0.01
ENSG00000147507	ENSG00000147507 PPI subnetwork	7.11e-06	<0.01
GO:0070201	regulation of establishment of protein localization	7.18e-06	<0.01
MP:0010760	abnormal macrophage chemotaxis	7.36e-06	<0.01
MP:0002493	increased IgG level	7.88e-06	<0.01
GO:0045834	positive regulation of lipid metabolic process	7.89e-06	<0.01
MP:0003436	decreased susceptibility to induced arthritis	8.28e-06	<0.01
MP:0002644	decreased circulating triglyceride level	8.82e-06	<0.01
ENSG00000204319	ENSG00000204319 PPI subnetwork	9.02e-06	<0.01
MP:0005025	abnormal response to infection	9.07e-06	<0.01
MP:0002421	abnormal cell-mediated immunity	9.10e-06	<0.01
GO:0005126	cytokine receptor binding	9.65e-06	<0.01
MP:0002499	chronic inflammation	9.76e-06	<0.01
MP:0009289	decreased epididymal fat pad weight	9.93e-06	<0.01
GO:0005792	microsome	1.03e-05	<0.01
ENSG00000146648	EGFR PPI subnetwork	1.09e-05	<0.01
MP:0001258	decreased body length	1.09e-05	<0.01
MP:0008808	decreased spleen iron level	1.13e-05	<0.01
GO:0051247	positive regulation of protein metabolic process	1.14e-05	<0.01
REACTOME_PPARA_ACTIVATES_GENE_EXPRESSION	REACTOME_PPARA_ACTIVATES_GENE_EXPRESSION	1.17e-05	<0.01
KEGG_PRION_DISEASES	KEGG_PRION_DISEASES	1.17e-05	<0.01
MP:0002490	abnormal immunoglobulin level	1.19e-05	<0.01
GO:0002460	adaptive immune response based on somatic recombination of immune receptors built from immunoglobulin superfamily domains	1.23e-05	<0.01
MP:0002495	increased IgA level	1.30e-05	<0.01
KEGG_COMPLEMENT_AND_COAGULATION_CASCADES	KEGG_COMPLEMENT_AND_COAGULATION_CASCADES	1.31e-05	<0.01
GO:0045087	innate immune response	1.33e-05	<0.01
MP:0000182	increased circulating LDL cholesterol level	1.34e-05	<0.01
MP:0008597	decreased circulating interleukin-6 level	1.41e-05	<0.01
REACTOME_COMPLEMENT_CASCADE	REACTOME_COMPLEMENT_CASCADE	1.46e-05	<0.01
MP:0004892	increased adiponectin level	1.47e-05	<0.01
MP:0008560	increased tumor necrosis factor secretion	1.50e-05	<0.01
GO:0031406	carboxylic acid binding	1.52e-05	<0.01
GO:0005976	polysaccharide metabolic process	1.52e-05	<0.01
ENSG00000121966	CXCR4 PPI subnetwork	1.54e-05	<0.01
MP:0010027	increased liver cholesterol level	1.57e-05	<0.01
MP:0011109	partial lethality throughout fetal growth and development	1.59e-05	<0.01
MP:0005466	abnormal T-helper 2 physiology	1.60e-05	<0.01
MP:0000717	abnormal lymphocyte cell number	1.61e-05	<0.01
MP:0005014	increased B cell number	1.62e-05	<0.01
REACTOME_ACTIVATED_TAK1_MEDIATES_P38_MAPK_ACTIVATION	REACTOME_ACTIVATED_TAK1_MEDIATES_P38_MAPK_ACTIVATION	1.62e-05	<0.01
REACTOME_MYD88:INDEPENDENT_CASCADE_INITIATED_ON_PLASMA_MEMBRANE	REACTOME_MYD88:INDEPENDENT_CASCADE_INITIATED_ON_PLASMA_MEMBRANE	1.66e-05	<0.01
MP:0002444	abnormal T cell physiology	1.66e-05	<0.01
MP:0005319	abnormal enzyme/ coenzyme level	1.66e-05	<0.01
MP:0008396	abnormal osteoclast differentiation	1.68e-05	<0.01
ENSG00000019991	HGF PPI subnetwork	1.78e-05	<0.01
MP:0005146	decreased circulating VLDL cholesterol level	1.78e-05	<0.01
ENSG00000171105	INSR PPI subnetwork	1.79e-05	<0.01
MP:0005166	decreased susceptibility to injury	1.79e-05	<0.01
ENSG00000056972	TRAF3IP2 PPI subnetwork	1.80e-05	<0.01
ENSG00000169194	IL13 PPI subnetwork	1.81e-05	<0.01
GO:0002250	adaptive immune response	1.82e-05	<0.01
ENSG00000164400	CSF2 PPI subnetwork	1.83e-05	<0.01
MP:0004794	increased anti-nuclear antigen antibody level	1.84e-05	<0.01
GO:0051223	regulation of protein transport	1.84e-05	<0.01
MP:0005027	increased susceptibility to parasitic infection	1.85e-05	<0.01
MP:0008181	increased marginal zone B cell number	1.85e-05	<0.01
REACTOME_TRAF6_MEDIATED_INDUCTION_OF_TAK1_COMPLEX	REACTOME_TRAF6_MEDIATED_INDUCTION_OF_TAK1_COMPLEX	1.88e-05	<0.01
REACTOME_IRAK2_MEDIATED_ACTIVATION_OF_TAK1_COMPLEX	REACTOME_IRAK2_MEDIATED_ACTIVATION_OF_TAK1_COMPLEX	1.88e-05	<0.01
ENSG00000111537	IFNG PPI subnetwork	1.89e-05	<0.01
ENSG00000211979	ENSG00000211979 PPI subnetwork	1.90e-05	<0.01
ENSG00000211973	ENSG00000211973 PPI subnetwork	1.90e-05	<0.01
KEGG_PPAR_SIGNALING_PATHWAY	KEGG_PPAR_SIGNALING_PATHWAY	1.91e-05	<0.01
GO:0002221	pattern recognition receptor signaling pathway	1.95e-05	<0.01
MP:0004057	thin myocardium compact layer	1.99e-05	<0.01
ENSG00000115904	SOS1 PPI subnetwork	2.02e-05	<0.01
GO:0005770	late endosome	2.04e-05	<0.01
MP:0008663	increased interleukin-12 secretion	2.05e-05	<0.01
REACTOME_LIPOPROTEIN_METABOLISM	REACTOME_LIPOPROTEIN_METABOLISM	2.10e-05	<0.01
GO:0071902	positive regulation of protein serine/threonine kinase activity	2.12e-05	<0.01
ENSG00000158874	APOA2 PPI subnetwork	2.12e-05	<0.01
MP:0000221	decreased leukocyte cell number	2.18e-05	<0.01
REACTOME_REGULATION_OF_LIPID_METABOLISM_BY_PEROXISOME_PROLIFERATOR:ACTIVATED_RECEPTOR_ALPHA_PPARALPHA	REACTOME_REGULATION_OF_LIPID_METABOLISM_BY_PEROXISOME_PROLIFERATOR:ACTIVATED_RECEPTOR_ALPHA_PPARALPHA	2.20e-05	<0.01
MP:0004993	decreased bone resorption	2.21e-05	<0.01
REACTOME_NFKB_AND_MAP_KINASES_ACTIVATION_MEDIATED_BY_TLR4_SIGNALING_REPERTOIRE	REACTOME_NFKB_AND_MAP_KINASES_ACTIVATION_MEDIATED_BY_TLR4_SIGNALING_REPERTOIRE	2.21e-05	<0.01
KEGG_ADIPOCYTOKINE_SIGNALING_PATHWAY	KEGG_ADIPOCYTOKINE_SIGNALING_PATHWAY	2.22e-05	<0.01
ENSG00000175505	CLCF1 PPI subnetwork	2.25e-05	<0.01
MP:0005015	increased T cell number	2.27e-05	<0.01
ENSG00000136634	IL10 PPI subnetwork	2.42e-05	<0.01
MP:0009642	abnormal blood homeostasis	2.52e-05	<0.01
MP:0002086	abnormal extraembryonic tissue morphology	2.53e-05	<0.01
GO:0005529	GO:0005529	2.56e-05	<0.01
MP:0002494	increased IgM level	2.60e-05	<0.01
GO:0006775	fat-soluble vitamin metabolic process	2.68e-05	<0.01
REACTOME_TRAF6_MEDIATED_NF:KB_ACTIVATION	REACTOME_TRAF6_MEDIATED_NF:KB_ACTIVATION	2.69e-05	<0.01
GO:0030246	carbohydrate binding	2.70e-05	<0.01
REACTOME_ACTIVATED_TLR4_SIGNALLING	REACTOME_ACTIVATED_TLR4_SIGNALLING	2.73e-05	<0.01
MP:0002652	thin myocardium	2.74e-05	<0.01
ENSG00000116353	MECR PPI subnetwork	2.77e-05	<0.01
ENSG00000198780	FAM169A PPI subnetwork	2.77e-05	<0.01
GO:0002443	leukocyte mediated immunity	2.78e-05	<0.01
MP:0005095	decreased T cell proliferation	2.79e-05	<0.01
KEGG_LYSOSOME	KEGG_LYSOSOME	2.79e-05	<0.01
MP:0002871	albuminuria	2.80e-05	<0.01
ENSG00000169896	ITGAM PPI subnetwork	2.83e-05	<0.01
ENSG00000180530	NRIP1 PPI subnetwork	2.94e-05	<0.01
MP:0008111	abnormal granulocyte differentiation	2.99e-05	<0.01
ENSG00000184216	IRAK1 PPI subnetwork	2.99e-05	<0.01
GO:0008374	O-acyltransferase activity	3.00e-05	<0.01
GO:0005765	lysosomal membrane	3.03e-05	<0.01
ENSG00000126561	STAT5A PPI subnetwork	3.06e-05	<0.01
MP:0009788	increased susceptibility to bacterial infection induced morbidity/mortality	3.12e-05	<0.01
REACTOME_INITIAL_TRIGGERING_OF_COMPLEMENT	REACTOME_INITIAL_TRIGGERING_OF_COMPLEMENT	3.15e-05	<0.01
ENSG00000136110	LECT1 PPI subnetwork	3.16e-05	<0.01
GO:0031347	regulation of defense response	3.17e-05	<0.01
GO:0006766	vitamin metabolic process	3.22e-05	<0.01
GO:0070661	leukocyte proliferation	3.26e-05	<0.01
ENSG00000118194	TNNT2 PPI subnetwork	3.29e-05	<0.01
ENSG00000084754	HADHA PPI subnetwork	3.31e-05	<0.01
GO:0019842	vitamin binding	3.32e-05	<0.01
MP:0004256	abnormal maternal decidual layer morphology	3.36e-05	<0.01
MP:0008566	increased interferon-gamma secretion	3.38e-05	<0.01
MP:0001805	decreased IgG level	3.38e-05	<0.01
ENSG00000120235	IFNA6 PPI subnetwork	3.41e-05	<0.01
ENSG00000211660	ENSG00000211660 PPI subnetwork	3.49e-05	<0.01
ENSG00000211653	ENSG00000211653 PPI subnetwork	3.49e-05	<0.01
REACTOME_TOLL_LIKE_RECEPTOR_2_TLR2_CASCADE	REACTOME_TOLL_LIKE_RECEPTOR_2_TLR2_CASCADE	3.51e-05	<0.01
REACTOME_TOLL_LIKE_RECEPTOR_TLR6TLR2_CASCADE	REACTOME_TOLL_LIKE_RECEPTOR_TLR6TLR2_CASCADE	3.51e-05	<0.01
REACTOME_MYD88MAL_CASCADE_INITIATED_ON_PLASMA_MEMBRANE	REACTOME_MYD88MAL_CASCADE_INITIATED_ON_PLASMA_MEMBRANE	3.51e-05	<0.01
REACTOME_TOLL_LIKE_RECEPTOR_TLR1TLR2_CASCADE	REACTOME_TOLL_LIKE_RECEPTOR_TLR1TLR2_CASCADE	3.51e-05	<0.01
GO:0002758	innate immune response-activating signal transduction	3.52e-05	<0.01
MP:0005334	abnormal fat pad morphology	3.52e-05	<0.01
ENSG00000111679	PTPN6 PPI subnetwork	3.58e-05	<0.01
MP:0005179	decreased circulating cholesterol level	3.62e-05	<0.01
MP:0005616	decreased susceptibility to type IV hypersensitivity reaction	3.62e-05	<0.01
MP:0001718	abnormal visceral yolk sac morphology	3.68e-05	<0.01
ENSG00000198646	NCOA6 PPI subnetwork	3.82e-05	<0.01
MP:0002418	increased susceptibility to viral infection	3.82e-05	<0.01
GO:0010008	endosome membrane	3.89e-05	<0.01
MP:0010209	abnormal circulating chemokine level	3.89e-05	<0.01
ENSG00000124151	NCOA3 PPI subnetwork	3.91e-05	<0.01
ENSG00000162434	JAK1 PPI subnetwork	3.92e-05	<0.01
ENSG00000113302	IL12B PPI subnetwork	3.96e-05	<0.01
REACTOME_HDL:MEDIATED_LIPID_TRANSPORT	REACTOME_HDL:MEDIATED_LIPID_TRANSPORT	4.05e-05	<0.01
GO:0046906	tetrapyrrole binding	4.08e-05	<0.01
GO:0032943	mononuclear cell proliferation	4.08e-05	<0.01
MP:0001828	abnormal T cell activation	4.08e-05	<0.01
GO:0005506	iron ion binding	4.10e-05	<0.01
GO:0048029	monosaccharide binding	4.12e-05	<0.01
GO:0043202	lysosomal lumen	4.14e-05	<0.01
MP:0005596	increased susceptibility to type I hypersensitivity reaction	4.25e-05	<0.01
MP:0008102	lymph node hyperplasia	4.25e-05	<0.01
GO:0009986	cell surface	4.28e-05	<0.01
MP:0000343	altered response to myocardial infarction	4.28e-05	<0.01
GO:0046651	lymphocyte proliferation	4.31e-05	<0.01
MP:0001601	abnormal myelopoiesis	4.38e-05	<0.01
GO:0005125	cytokine activity	4.46e-05	<0.01
ENSG00000141736	ERBB2 PPI subnetwork	4.50e-05	<0.01
GO:0032934	sterol binding	4.54e-05	<0.01
MP:0000186	decreased circulating HDL cholesterol level	4.59e-05	<0.01
MP:0005145	increased circulating VLDL cholesterol level	4.59e-05	<0.01
MP:0002972	abnormal cardiac muscle contractility	4.60e-05	<0.01
GO:0044440	endosomal part	4.69e-05	<0.01
ENSG00000168811	IL12A PPI subnetwork	4.73e-05	<0.01
MP:0008500	increased IgG2a level	4.87e-05	<0.01
ENSG00000164342	TLR3 PPI subnetwork	4.87e-05	<0.01
ENSG00000136488	CSH1 PPI subnetwork	4.93e-05	<0.01
GO:0005775	vacuolar lumen	5.01e-05	<0.01
ENSG00000111245	MYL2 PPI subnetwork	5.10e-05	<0.01
ENSG00000120242	IFNA8 PPI subnetwork	5.10e-05	<0.01
ENSG00000186803	IFNA10 PPI subnetwork	5.10e-05	<0.01
ENSG00000147885	IFNA16 PPI subnetwork	5.10e-05	<0.01
ENSG00000137080	IFNA21 PPI subnetwork	5.10e-05	<0.01
ENSG00000186809	ENSG00000186809 PPI subnetwork	5.10e-05	<0.01
ENSG00000120247	ENSG00000120247 PPI subnetwork	5.10e-05	<0.01
ENSG00000147873	IFNA5 PPI subnetwork	5.10e-05	<0.01
ENSG00000188379	IFNA2 PPI subnetwork	5.10e-05	<0.01
ENSG00000147877	ENSG00000147877 PPI subnetwork	5.10e-05	<0.01
MP:0008670	decreased interleukin-12b secretion	5.13e-05	<0.01
GO:0042379	chemokine receptor binding	5.14e-05	<0.01
MP:0011353	expanded mesangial matrix	5.14e-05	<0.01
GO:0015918	sterol transport	5.16e-05	<0.01
ENSG00000150455	TIRAP PPI subnetwork	5.18e-05	<0.01
ENSG00000180008	SOCS4 PPI subnetwork	5.27e-05	<0.01
ENSG00000164733	CTSB PPI subnetwork	5.32e-05	<0.01
MP:0002723	abnormal immune serum protein physiology	5.32e-05	<0.01
MP:0003795	abnormal bone structure	5.45e-05	<0.01
ENSG00000185338	SOCS1 PPI subnetwork	5.45e-05	<0.01
MP:0002078	abnormal glucose homeostasis	5.74e-05	<0.01
ENSG00000113525	IL5 PPI subnetwork	5.83e-05	<0.01
MP:0002419	abnormal innate immunity	5.84e-05	<0.01
ENSG00000115594	IL1R1 PPI subnetwork	5.91e-05	<0.01
MP:0001541	abnormal osteoclast physiology	6.00e-05	<0.01
MP:0003103	liver degeneration	6.02e-05	<0.01
MP:0002442	abnormal leukocyte physiology	6.04e-05	<0.01
MP:0003984	embryonic growth retardation	6.13e-05	<0.01
GO:0030097	hemopoiesis	6.14e-05	<0.01
REACTOME_CYTOKINE_SIGNALING_IN_IMMUNE_SYSTEM	REACTOME_CYTOKINE_SIGNALING_IN_IMMUNE_SYSTEM	6.17e-05	<0.01
ENSG00000171914	TLN2 PPI subnetwork	6.19e-05	<0.01
MP:0009355	increased liver triglyceride level	6.28e-05	<0.01
MP:0001552	increased circulating triglyceride level	6.30e-05	<0.01
ENSG00000105197	TIMM50 PPI subnetwork	6.44e-05	<0.01
MP:0001547	abnormal lipid level	6.45e-05	<0.01
ENSG00000057593	F7 PPI subnetwork	6.49e-05	<0.01
GO:0048534	hemopoietic or lymphoid organ development	6.49e-05	<0.01
MP:0008658	decreased interleukin-1 beta secretion	6.50e-05	<0.01
GO:0044437	vacuolar part	6.53e-05	<0.01
REACTOME_GROWTH_HORMONE_RECEPTOR_SIGNALING	REACTOME_GROWTH_HORMONE_RECEPTOR_SIGNALING	6.55e-05	<0.01
ENSG00000163631	ALB PPI subnetwork	6.55e-05	<0.01
GO:0044403	symbiosis, encompassing mutualism through parasitism	6.83e-05	<0.01
MP:0009764	decreased sensitivity to induced morbidity/mortality	6.84e-05	<0.01
MP:0000694	spleen hypoplasia	6.93e-05	<0.01
MP:0008174	decreased follicular B cell number	7.05e-05	<0.01
GO:0005319	lipid transporter activity	7.06e-05	<0.01
ENSG00000145777	TSLP PPI subnetwork	7.08e-05	<0.01
GO:0032602	chemokine production	7.10e-05	<0.01
GO:0051100	negative regulation of binding	7.15e-05	<0.01
MP:0002463	abnormal neutrophil physiology	7.21e-05	<0.01
ENSG00000115641	FHL2 PPI subnetwork	7.25e-05	<0.01
KEGG_CHEMOKINE_SIGNALING_PATHWAY	KEGG_CHEMOKINE_SIGNALING_PATHWAY	7.29e-05	<0.01
ENSG00000172179	PRL PPI subnetwork	7.51e-05	<0.01
MP:0004982	abnormal osteoclast morphology	7.51e-05	<0.01
ENSG00000213625	LEPROT PPI subnetwork	7.52e-05	<0.01
MP:0001716	abnormal placenta labyrinth morphology	7.54e-05	<0.01
MP:0005070	impaired NK cell cytolysis	7.57e-05	<0.01
MP:0004003	abnormal vascular endothelial cell physiology	7.63e-05	<0.01
ENSG00000095752	IL11 PPI subnetwork	7.87e-05	<0.01
MP:0005642	decreased mean corpuscular hemoglobin concentration	7.92e-05	<0.01
REACTOME_TOLL_LIKE_RECEPTOR_10_TLR10_CASCADE	REACTOME_TOLL_LIKE_RECEPTOR_10_TLR10_CASCADE	7.97e-05	<0.01
REACTOME_TOLL_LIKE_RECEPTOR_5_TLR5_CASCADE	REACTOME_TOLL_LIKE_RECEPTOR_5_TLR5_CASCADE	7.97e-05	<0.01
REACTOME_MYD88_CASCADE_INITIATED_ON_PLASMA_MEMBRANE	REACTOME_MYD88_CASCADE_INITIATED_ON_PLASMA_MEMBRANE	7.97e-05	<0.01
ENSG00000105397	TYK2 PPI subnetwork	7.98e-05	<0.01
MP:0008641	increased circulating interleukin-1 beta level	7.98e-05	<0.01
GO:0007249	I-kappaB kinase/NF-kappaB cascade	8.04e-05	<0.01
ENSG00000175899	A2M PPI subnetwork	8.16e-05	<0.01
MP:0002891	increased insulin sensitivity	8.27e-05	<0.01
ENSG00000106804	C5 PPI subnetwork	8.32e-05	<0.01
MP:0002962	increased urine protein level	8.46e-05	<0.01
GO:0070663	regulation of leukocyte proliferation	8.51e-05	<0.01
MP:0000693	spleen hyperplasia	8.52e-05	<0.01
MP:0008943	increased sensitivity to induced cell death	8.54e-05	<0.01
MP:0008501	increased IgG2b level	8.56e-05	<0.01
ENSG00000136244	IL6 PPI subnetwork	8.63e-05	<0.01
ENSG00000157404	KIT PPI subnetwork	8.65e-05	<0.01
ENSG00000104814	MAP4K1 PPI subnetwork	8.79e-05	<0.01
ENSG00000108342	CSF3 PPI subnetwork	8.93e-05	<0.01
MP:0005560	decreased circulating glucose level	8.93e-05	<0.01
ENSG00000120833	SOCS2 PPI subnetwork	8.97e-05	<0.01
GO:0008009	chemokine activity	8.97e-05	<0.01
MP:0000604	amyloidosis	8.98e-05	<0.01
GO:0030301	cholesterol transport	8.98e-05	<0.01
MP:0004804	decreased susceptibility to autoimmune diabetes	9.00e-05	<0.01
ENSG00000127318	IL22 PPI subnetwork	9.00e-05	<0.01
GO:0019216	regulation of lipid metabolic process	9.10e-05	<0.01
GO:0009897	external side of plasma membrane	9.12e-05	<0.01
ENSG00000165025	SYK PPI subnetwork	9.13e-05	<0.01
GO:0016323	basolateral plasma membrane	9.17e-05	<0.01
GO:0005625	soluble fraction	9.21e-05	<0.01
MP:0000465	gastrointestinal hemorrhage	9.26e-05	<0.01
GO:0009607	response to biotic stimulus	9.31e-05	<0.01
GO:0043498	cell surface binding	9.32e-05	<0.01
GO:0045321	leukocyte activation	9.41e-05	<0.01
MP:0003333	liver fibrosis	9.47e-05	<0.01
ENSG00000122861	PLAU PPI subnetwork	9.50e-05	<0.01
ENSG00000105976	MET PPI subnetwork	9.67e-05	<0.01
KEGG_TOLL_LIKE_RECEPTOR_SIGNALING_PATHWAY	KEGG_TOLL_LIKE_RECEPTOR_SIGNALING_PATHWAY	9.71e-05	<0.01
MP:0003091	abnormal cell migration	9.87e-05	<0.01
MP:0001711	abnormal placenta morphology	9.94e-05	<0.01
MP:0008617	increased circulating interleukin-12 level	1.00e-04	<0.01
MP:0002497	increased IgE level	1.00e-04	<0.01
REACTOME_TOLL_LIKE_RECEPTOR_3_TLR3_CASCADE	REACTOME_TOLL_LIKE_RECEPTOR_3_TLR3_CASCADE	1.01e-04	<0.01
REACTOME_TRIF_MEDIATED_TLR3_SIGNALING	REACTOME_TRIF_MEDIATED_TLR3_SIGNALING	1.01e-04	<0.01
MP:0005362	abnormal Langerhans cell physiology	1.02e-04	<0.01
ENSG00000167711	SERPINF2 PPI subnetwork	1.02e-04	<0.01
ENSG00000012124	CD22 PPI subnetwork	1.02e-04	<0.01
GO:0032787	monocarboxylic acid metabolic process	1.03e-04	<0.01
ENSG00000164399	IL3 PPI subnetwork	1.04e-04	<0.01
ENSG00000131910	NR0B2 PPI subnetwork	1.06e-04	<0.01
KEGG_CHRONIC_MYELOID_LEUKEMIA	KEGG_CHRONIC_MYELOID_LEUKEMIA	1.09e-04	<0.01
MP:0002411	decreased susceptibility to bacterial infection	1.09e-04	<0.01
GO:0008063	Toll signaling pathway	1.09e-04	<0.01
MP:0005048	thrombosis	1.10e-04	<0.01
ENSG00000115705	TPO PPI subnetwork	1.12e-04	<0.01
MP:0008750	abnormal interferon level	1.14e-04	<0.01
ENSG00000147896	IFNK PPI subnetwork	1.14e-04	<0.01
ENSG00000177047	IFNW1 PPI subnetwork	1.14e-04	<0.01
ENSG00000138684	IL21 PPI subnetwork	1.14e-04	<0.01
ENSG00000104432	IL7 PPI subnetwork	1.14e-04	<0.01
ENSG00000197110	IL28B PPI subnetwork	1.14e-04	<0.01
ENSG00000142224	IL19 PPI subnetwork	1.14e-04	<0.01
ENSG00000128342	LIF PPI subnetwork	1.14e-04	<0.01
ENSG00000183709	IL28A PPI subnetwork	1.14e-04	<0.01
ENSG00000111536	IL26 PPI subnetwork	1.14e-04	<0.01
ENSG00000164136	IL15 PPI subnetwork	1.14e-04	<0.01
ENSG00000184995	IFNE PPI subnetwork	1.14e-04	<0.01
ENSG00000162892	IL24 PPI subnetwork	1.14e-04	<0.01
ENSG00000182393	IL29 PPI subnetwork	1.14e-04	<0.01
ENSG00000145839	IL9 PPI subnetwork	1.14e-04	<0.01
ENSG00000170677	SOCS6 PPI subnetwork	1.14e-04	<0.01
GO:0033293	monocarboxylic acid binding	1.14e-04	<0.01
MP:0004947	skin inflammation	1.15e-04	<0.01
MP:0008074	increased CD4-positive T cell number	1.16e-04	<0.01
ENSG00000130427	EPO PPI subnetwork	1.16e-04	<0.01
MP:0008554	decreased circulating tumor necrosis factor level	1.16e-04	<0.01
GO:0050865	regulation of cell activation	1.17e-04	<0.01
MP:0002944	increased lactate dehydrogenase level	1.17e-04	<0.01
MP:0001544	abnormal cardiovascular system physiology	1.17e-04	<0.01
ENSG00000197561	ELANE PPI subnetwork	1.19e-04	<0.01
ENSG00000103653	CSK PPI subnetwork	1.19e-04	<0.01
MP:0005281	increased fatty acid level	1.19e-04	<0.01
MP:0008661	decreased interleukin-10 secretion	1.21e-04	<0.01
MP:0003887	increased hepatocyte apoptosis	1.22e-04	<0.01
GO:0020037	heme binding	1.22e-04	<0.01
ENSG00000150281	CTF1 PPI subnetwork	1.22e-04	<0.01
ENSG00000125998	FAM83C PPI subnetwork	1.23e-04	<0.01
ENSG00000110944	IL23A PPI subnetwork	1.24e-04	<0.01
ENSG00000173372	C1QA PPI subnetwork	1.25e-04	<0.01
MP:0005425	increased macrophage cell number	1.26e-04	<0.01
GO:0045765	regulation of angiogenesis	1.26e-04	<0.01
MP:0001915	intracranial hemorrhage	1.27e-04	<0.01
GO:0050670	regulation of lymphocyte proliferation	1.27e-04	<0.01
ENSG00000136986	DERL1 PPI subnetwork	1.28e-04	<0.01
MP:0005584	abnormal enzyme/coenzyme activity	1.28e-04	<0.01
ENSG00000113520	IL4 PPI subnetwork	1.29e-04	<0.01
ENSG00000215755	ENSG00000215755 PPI subnetwork	1.30e-04	<0.01
ENSG00000110245	APOC3 PPI subnetwork	1.30e-04	<0.01
MP:0008657	increased interleukin-1 beta secretion	1.30e-04	<0.01
MP:0002357	abnormal spleen white pulp morphology	1.30e-04	<0.01
GO:0032944	regulation of mononuclear cell proliferation	1.31e-04	<0.01
GO:0009595	detection of biotic stimulus	1.32e-04	<0.01
ENSG00000138798	EGF PPI subnetwork	1.33e-04	<0.01
MP:0008874	decreased physiological sensitivity to xenobiotic	1.34e-04	<0.01
ENSG00000160213	CSTB PPI subnetwork	1.35e-04	<0.01
REACTOME_FATTY_ACID_TRIACYLGLYCEROL_AND_KETONE_BODY_METABOLISM	REACTOME_FATTY_ACID_TRIACYLGLYCEROL_AND_KETONE_BODY_METABOLISM	1.38e-04	<0.01
MP:0006043	decreased apoptosis	1.38e-04	<0.01
ENSG00000171855	IFNB1 PPI subnetwork	1.39e-04	<0.01
MP:0001926	female infertility	1.41e-04	<0.01
GO:0005774	vacuolar membrane	1.42e-04	<0.01
ENSG00000154134	ROBO3 PPI subnetwork	1.42e-04	<0.01
MP:0005666	abnormal adipose tissue physiology	1.44e-04	<0.01
GO:0001701	in utero embryonic development	1.44e-04	<0.01
MP:0003355	decreased ovulation rate	1.44e-04	<0.01
MP:0002575	increased circulating ketone body level	1.48e-04	<0.01
ENSG00000162891	IL20 PPI subnetwork	1.48e-04	<0.01
ENSG00000072958	AP1M1 PPI subnetwork	1.48e-04	<0.01
GO:0050900	leukocyte migration	1.48e-04	<0.01
ENSG00000073756	PTGS2 PPI subnetwork	1.50e-04	<0.01
GO:0010324	membrane invagination	1.50e-04	<0.01
GO:0006897	endocytosis	1.50e-04	<0.01
MP:0002465	abnormal eosinophil physiology	1.51e-04	<0.01
GO:0031349	positive regulation of defense response	1.51e-04	<0.01
ENSG00000184557	SOCS3 PPI subnetwork	1.52e-04	<0.01
ENSG00000182326	C1S PPI subnetwork	1.52e-04	<0.01
GO:0034142	toll-like receptor 4 signaling pathway	1.54e-04	<0.01
MP:0005154	increased B cell proliferation	1.55e-04	<0.01
GO:0043325	phosphatidylinositol-3,4-bisphosphate binding	1.55e-04	<0.01
MP:0008475	intermingled spleen red and white pulp	1.55e-04	<0.01
KEGG_NOD_LIKE_RECEPTOR_SIGNALING_PATHWAY	KEGG_NOD_LIKE_RECEPTOR_SIGNALING_PATHWAY	1.56e-04	<0.01
MP:0008700	decreased interleukin-4 secretion	1.57e-04	<0.01
ENSG00000182533	CAV3 PPI subnetwork	1.57e-04	<0.01
GO:0002700	regulation of production of molecular mediator of immune response	1.58e-04	<0.01
MP:0009006	prolonged estrous cycle	1.58e-04	<0.01
MP:0001845	abnormal inflammatory response	1.59e-04	<0.01
MP:0008101	lymph node hypoplasia	1.62e-04	<0.01
MP:0003402	decreased liver weight	1.62e-04	<0.01
GO:0032642	regulation of chemokine production	1.65e-04	<0.01
GO:0019900	kinase binding	1.65e-04	<0.01
GO:0051707	response to other organism	1.66e-04	<0.01
GO:0005044	scavenger receptor activity	1.67e-04	<0.01
REACTOME_CREATION_OF_C4_AND_C2_ACTIVATORS	REACTOME_CREATION_OF_C4_AND_C2_ACTIVATORS	1.68e-04	<0.01
ENSG00000118137	APOA1 PPI subnetwork	1.69e-04	<0.01
ENSG00000215756	ENSG00000215756 PPI subnetwork	1.69e-04	<0.01
MP:0009356	decreased liver triglyceride level	1.70e-04	<0.01
GO:0002699	positive regulation of immune effector process	1.71e-04	<0.01
MP:0008044	increased NK cell number	1.72e-04	<0.01
ENSG00000007171	NOS2 PPI subnetwork	1.73e-04	<0.01
MP:0002410	decreased susceptibility to viral infection	1.76e-04	<0.01
ENSG00000173369	C1QB PPI subnetwork	1.77e-04	<0.01
MP:0008567	decreased interferon-gamma secretion	1.77e-04	<0.01
GO:0070008	serine-type exopeptidase activity	1.79e-04	<0.01
KEGG_LEISHMANIA_INFECTION	KEGG_LEISHMANIA_INFECTION	1.84e-04	<0.01
MP:0008537	increased susceptibility to induced colitis	1.85e-04	<0.01
GO:0009306	protein secretion	1.86e-04	<0.01
MP:0008078	increased CD8-positive T cell number	1.89e-04	<0.01
GO:0051183	vitamin transporter activity	1.89e-04	<0.01
GO:0005496	steroid binding	1.90e-04	<0.01
ENSG00000075643	MOCOS PPI subnetwork	1.90e-04	<0.01
ENSG00000113889	KNG1 PPI subnetwork	1.90e-04	<0.01
MP:0003674	oxidative stress	1.90e-04	<0.01
MP:0000596	abnormal liver development	1.91e-04	<0.01
MP:0001556	increased circulating HDL cholesterol level	1.91e-04	<0.01
GO:0002218	activation of innate immune response	1.91e-04	<0.01
MP:0000490	abnormal crypts of Lieberkuhn morphology	1.91e-04	<0.01
ENSG00000099985	OSM PPI subnetwork	1.92e-04	<0.01
MP:0008719	impaired neutrophil recruitment	1.94e-04	<0.01
KEGG_OTHER_GLYCAN_DEGRADATION	KEGG_OTHER_GLYCAN_DEGRADATION	1.96e-04	<0.01
ENSG00000064601	CTSA PPI subnetwork	1.97e-04	<0.01
ENSG00000173486	FKBP2 PPI subnetwork	1.99e-04	<0.01
MP:0008502	increased IgG3 level	2.01e-04	<0.01
ENSG00000137752	CASP1 PPI subnetwork	2.07e-04	<0.01
GO:0046982	protein heterodimerization activity	2.09e-04	<0.01
REACTOME_TRAF6_MEDIATED_INDUCTION_OF_PROINFLAMMATORY_CYTOKINES	REACTOME_TRAF6_MEDIATED_INDUCTION_OF_PROINFLAMMATORY_CYTOKINES	2.17e-04	<0.01
ENSG00000100292	HMOX1 PPI subnetwork	2.18e-04	<0.01
MP:0005292	improved glucose tolerance	2.18e-04	<0.01
ENSG00000112658	SRF PPI subnetwork	2.20e-04	<0.01
MP:0000601	small liver	2.20e-04	<0.01
MP:0008190	decreased transitional stage B cell number	2.22e-04	<0.01
MP:0005559	increased circulating glucose level	2.23e-04	<0.01
ENSG00000186660	ZFP91 PPI subnetwork	2.23e-04	<0.01
MP:0005185	decreased circulating progesterone level	2.23e-04	<0.01
MP:0008182	decreased marginal zone B cell number	2.25e-04	<0.01
GO:0002526	acute inflammatory response	2.25e-04	<0.01
GO:0006979	response to oxidative stress	2.27e-04	<0.01
ENSG00000155966	AFF2 PPI subnetwork	2.27e-04	<0.01
GO:0008202	steroid metabolic process	2.28e-04	<0.01
GO:0005080	protein kinase C binding	2.30e-04	<0.01
ENSG00000142208	AKT1 PPI subnetwork	2.31e-04	<0.01
GO:0071900	regulation of protein serine/threonine kinase activity	2.32e-04	<0.01
GO:0097006	regulation of plasma lipoprotein particle levels	2.32e-04	<0.01
MP:0002401	abnormal lymphopoiesis	2.33e-04	<0.01
MP:0000685	abnormal immune system morphology	2.34e-04	<0.01
ENSG00000143322	ABL2 PPI subnetwork	2.36e-04	<0.01
GO:0002718	regulation of cytokine production involved in immune response	2.38e-04	<0.01
REACTOME_INTERLEUKIN:3_5_AND_GM:CSF_SIGNALING	REACTOME_INTERLEUKIN:3_5_AND_GM:CSF_SIGNALING	2.42e-04	<0.01
ENSG00000107643	MAPK8 PPI subnetwork	2.42e-04	<0.01
MP:0008209	decreased pre-B cell number	2.43e-04	<0.01
MP:0002113	abnormal skeleton development	2.43e-04	<0.01
MP:0005440	increased glycogen level	2.44e-04	<0.01
ENSG00000182866	LCK PPI subnetwork	2.46e-04	<0.01
GO:0071219	cellular response to molecule of bacterial origin	2.48e-04	<0.01
GO:0051240	positive regulation of multicellular organismal process	2.49e-04	<0.01
GO:0055088	lipid homeostasis	2.49e-04	<0.01
ENSG00000100485	SOS2 PPI subnetwork	2.53e-04	<0.01
MP:0002500	granulomatous inflammation	2.55e-04	<0.01
ENSG00000163823	CCR1 PPI subnetwork	2.56e-04	<0.01
GO:0002449	lymphocyte mediated immunity	2.60e-04	<0.01
MP:0008826	abnormal splenic cell ratio	2.60e-04	<0.01
MP:0002189	abnormal myocardial trabeculae morphology	2.64e-04	<0.01
MP:0001289	persistence of hyaloid vascular system	2.66e-04	<0.01
GO:0005537	mannose binding	2.67e-04	<0.01
ENSG00000168610	STAT3 PPI subnetwork	2.71e-04	<0.01
MP:0002461	increased immunoglobulin level	2.71e-04	<0.01
GO:0043122	regulation of I-kappaB kinase/NF-kappaB cascade	2.71e-04	<0.01
ENSG00000109471	IL2 PPI subnetwork	2.74e-04	<0.01
GO:0051635	bacterial cell surface binding	2.78e-04	<0.01
MP:0002492	decreased IgE level	2.80e-04	<0.01
GO:0032370	positive regulation of lipid transport	2.81e-04	<0.01
ENSG00000072694	FCGR2B PPI subnetwork	2.82e-04	<0.01
GO:0006959	humoral immune response	2.83e-04	<0.01
ENSG00000143575	HAX1 PPI subnetwork	2.86e-04	<0.01
MP:0008803	abnormal placental labyrinth vasculature morphology	2.86e-04	<0.01
MP:0003229	abnormal vitelline vasculature morphology	2.92e-04	<0.01
MP:0008499	increased IgG1 level	2.93e-04	<0.01
KEGG_JAK_STAT_SIGNALING_PATHWAY	KEGG_JAK_STAT_SIGNALING_PATHWAY	2.94e-04	<0.01
ENSG00000171557	FGG PPI subnetwork	2.95e-04	<0.01
GO:0019955	cytokine binding	2.96e-04	<0.01
MP:0005341	decreased susceptibility to atherosclerosis	2.97e-04	<0.01
GO:0034358	plasma lipoprotein particle	2.99e-04	<0.01
GO:0032994	protein-lipid complex	2.99e-04	<0.01
GO:0051272	positive regulation of cellular component movement	2.99e-04	<0.01
MP:0002144	abnormal B cell differentiation	3.00e-04	<0.01
MP:0001712	abnormal placenta development	3.01e-04	<0.01
GO:0045335	phagocytic vesicle	3.02e-04	<0.01
GO:0002224	toll-like receptor signaling pathway	3.05e-04	<0.01
MP:0005093	decreased B cell proliferation	3.07e-04	<0.01
MP:0001853	heart inflammation	3.09e-04	<0.01
MP:0001651	necrosis	3.10e-04	<0.01
MP:0002098	abnormal vibrissa morphology	3.12e-04	<0.01
REACTOME_LIPID_DIGESTION_MOBILIZATION_AND_TRANSPORT	REACTOME_LIPID_DIGESTION_MOBILIZATION_AND_TRANSPORT	3.14e-04	<0.01
ENSG00000180210	F2 PPI subnetwork	3.17e-04	<0.01
GO:0052547	regulation of peptidase activity	3.17e-04	<0.01
MP:0004031	insulitis	3.18e-04	<0.01
MP:0005087	decreased acute inflammation	3.20e-04	<0.01
KEGG_GALACTOSE_METABOLISM	KEGG_GALACTOSE_METABOLISM	3.22e-04	<0.01
MP:0005017	decreased B cell number	3.24e-04	<0.01
ENSG00000107566	ERLIN1 PPI subnetwork	3.25e-04	<0.01
MP:0002816	colitis	3.28e-04	<0.01
MP:0002123	abnormal hematopoiesis	3.28e-04	<0.01
ENSG00000112964	GHR PPI subnetwork	3.32e-04	<0.01
GO:0006956	complement activation	3.34e-04	<0.01
REACTOME_TOLL_LIKE_RECEPTOR_78_TLR78_CASCADE	REACTOME_TOLL_LIKE_RECEPTOR_78_TLR78_CASCADE	3.34e-04	<0.01
REACTOME_MYD88_DEPENDENT_CASCADE_INITIATED_ON_ENDOSOME	REACTOME_MYD88_DEPENDENT_CASCADE_INITIATED_ON_ENDOSOME	3.34e-04	<0.01
GO:0051270	regulation of cellular component movement	3.35e-04	<0.01
ENSG00000127666	TICAM1 PPI subnetwork	3.36e-04	<0.01
REACTOME_NUCLEAR_RECEPTOR_TRANSCRIPTION_PATHWAY	REACTOME_NUCLEAR_RECEPTOR_TRANSCRIPTION_PATHWAY	3.38e-04	<0.01
REACTOME_SULFUR_AMINO_ACID_METABOLISM	REACTOME_SULFUR_AMINO_ACID_METABOLISM	3.39e-04	<0.01
MP:0002408	abnormal double-positive T cell morphology	3.40e-04	<0.01
GO:0015485	cholesterol binding	3.44e-04	<0.01
ENSG00000171150	SOCS5 PPI subnetwork	3.45e-04	<0.01
ENSG00000168040	FADD PPI subnetwork	3.46e-04	<0.01
MP:0005459	decreased percent body fat	3.51e-04	<0.01
MP:0002810	microcytic anemia	3.55e-04	<0.01
MP:0008563	decreased interferon-alpha secretion	3.56e-04	<0.01
MP:0005332	abnormal amino acid level	3.58e-04	<0.01
GO:0019200	carbohydrate kinase activity	3.58e-04	<0.01
MP:0004883	abnormal vascular wound healing	3.60e-04	<0.01
ENSG00000166888	STAT6 PPI subnetwork	3.61e-04	<0.01
GO:0051170	nuclear import	3.63e-04	<0.01
MP:0000266	abnormal heart morphology	3.63e-04	<0.01
REACTOME_TRAF6_MEDIATED_INDUCTION_OF_NFKB_AND_MAP_KINASES_UPON_TLR78_OR_9_ACTIVATION	REACTOME_TRAF6_MEDIATED_INDUCTION_OF_NFKB_AND_MAP_KINASES_UPON_TLR78_OR_9_ACTIVATION	3.65e-04	<0.01
ENSG00000064835	POU1F1 PPI subnetwork	3.68e-04	<0.01
GO:0004879	ligand-activated sequence-specific DNA binding RNA polymerase II transcription factor activity	3.73e-04	<0.01
MP:0008126	increased dendritic cell number	3.75e-04	<0.01
ENSG00000132464	ENAM PPI subnetwork	3.77e-04	<0.01
MP:0001798	impaired macrophage phagocytosis	3.78e-04	<0.01
GO:0034364	high-density lipoprotein particle	3.83e-04	<0.01
ENSG00000100311	PDGFB PPI subnetwork	3.84e-04	<0.01
MP:0003222	increased cardiomyocyte apoptosis	3.88e-04	<0.01
GO:0046486	glycerolipid metabolic process	3.95e-04	<0.01
ENSG00000168454	TXNDC2 PPI subnetwork	3.95e-04	<0.01
GO:0052548	regulation of endopeptidase activity	3.96e-04	<0.01
GO:0044283	small molecule biosynthetic process	3.97e-04	<0.01
ENSG00000050748	MAPK9 PPI subnetwork	4.08e-04	<0.01
ENSG00000186832	KRT16 PPI subnetwork	4.10e-04	<0.01
GO:0071216	cellular response to biotic stimulus	4.12e-04	<0.01
GO:0042327	positive regulation of phosphorylation	4.15e-04	<0.01
ENSG00000115590	IL1R2 PPI subnetwork	4.17e-04	<0.01
GO:0072376	protein activation cascade	4.23e-04	<0.01
GO:0040008	regulation of growth	4.23e-04	<0.01
GO:0042107	cytokine metabolic process	4.23e-04	<0.01
ENSG00000213341	CHUK PPI subnetwork	4.24e-04	<0.01
GO:0016064	immunoglobulin mediated immune response	4.25e-04	<0.01
GO:0016798	hydrolase activity, acting on glycosyl bonds	4.27e-04	<0.01
KEGG_PANCREATIC_CANCER	KEGG_PANCREATIC_CANCER	4.29e-04	<0.01
ENSG00000000971	CFH PPI subnetwork	4.30e-04	<0.01
GO:0006606	protein import into nucleus	4.31e-04	<0.01
MP:0003724	increased susceptibility to induced arthritis	4.31e-04	<0.01
MP:0002843	decreased systemic arterial blood pressure	4.32e-04	<0.01
ENSG00000197943	PLCG2 PPI subnetwork	4.32e-04	<0.01
ENSG00000106799	TGFBR1 PPI subnetwork	4.34e-04	<0.01
GO:0010883	regulation of lipid storage	4.34e-04	<0.01
ENSG00000148848	ADAM12 PPI subnetwork	4.35e-04	<0.01
GO:0071702	organic substance transport	4.36e-04	<0.01
MP:0001698	decreased embryo size	4.37e-04	<0.01
REACTOME_P38MAPK_EVENTS	REACTOME_P38MAPK_EVENTS	4.38e-04	<0.01
REACTOME_CLASSICAL_ANTIBODY:MEDIATED_COMPLEMENT_ACTIVATION	REACTOME_CLASSICAL_ANTIBODY:MEDIATED_COMPLEMENT_ACTIVATION	4.38e-04	<0.01
GO:0043408	regulation of MAPK cascade	4.41e-04	<0.01
GO:0044419	interspecies interaction between organisms	4.43e-04	<0.01
GO:0045937	positive regulation of phosphate metabolic process	4.47e-04	<0.01
GO:0010562	positive regulation of phosphorus metabolic process	4.47e-04	<0.01
MP:0002642	anisocytosis	4.52e-04	<0.01
GO:0030099	myeloid cell differentiation	4.58e-04	<0.01
MP:0002460	decreased immunoglobulin level	4.63e-04	<0.01
ENSG00000171608	PIK3CD PPI subnetwork	4.70e-04	<0.01
ENSG00000104365	IKBKB PPI subnetwork	4.73e-04	<0.01
MP:0005088	increased acute inflammation	4.75e-04	<0.01
GO:0044242	cellular lipid catabolic process	4.77e-04	<0.01
GO:0019724	B cell mediated immunity	4.77e-04	<0.01
ENSG00000077809	GTF2I PPI subnetwork	4.78e-04	<0.01
ENSG00000114739	ACVR2B PPI subnetwork	4.78e-04	<0.01
GO:0042089	cytokine biosynthetic process	4.80e-04	<0.01
MP:0001654	hepatic necrosis	4.80e-04	<0.01
MP:0003949	abnormal circulating lipid level	4.83e-04	<0.01
GO:0071222	cellular response to lipopolysaccharide	4.88e-04	<0.01
GO:0042098	T cell proliferation	4.88e-04	<0.01
MP:0008578	decreased circulating interferon-gamma level	4.90e-04	<0.01
ENSG00000154262	ABCA6 PPI subnetwork	4.93e-04	<0.01
GO:0046890	regulation of lipid biosynthetic process	4.94e-04	<0.01
GO:0001819	positive regulation of cytokine production	4.94e-04	<0.01
GO:0032868	response to insulin stimulus	4.94e-04	<0.01
MP:0005018	decreased T cell number	4.95e-04	<0.01
MP:0005042	abnormal level of surface class II molecules	5.01e-04	<0.01
REACTOME_CELL_SURFACE_INTERACTIONS_AT_THE_VASCULAR_WALL	REACTOME_CELL_SURFACE_INTERACTIONS_AT_THE_VASCULAR_WALL	5.02e-04	<0.01
REACTOME_INTERLEUKIN:1_SIGNALING	REACTOME_INTERLEUKIN:1_SIGNALING	5.03e-04	<0.01
ENSG00000151835	SACS PPI subnetwork	5.06e-04	<0.01
GO:0034504	protein localization to nucleus	5.07e-04	<0.01
MP:0005325	abnormal renal glomerulus morphology	5.08e-04	<0.01
GO:0048872	homeostasis of number of cells	5.09e-04	<0.01
ENSG00000104946	TBC1D17 PPI subnetwork	5.10e-04	<0.01
GO:0050866	negative regulation of cell activation	5.10e-04	<0.01
GO:0030334	regulation of cell migration	5.22e-04	<0.01
MP:0000136	abnormal microglial cell morphology	5.29e-04	<0.01
GO:0008610	lipid biosynthetic process	5.30e-04	<0.01
GO:0010543	regulation of platelet activation	5.32e-04	<0.01
ENSG00000206340	C4A PPI subnetwork	5.32e-04	<0.01
ENSG00000137275	RIPK1 PPI subnetwork	5.32e-04	<0.01
GO:0007568	aging	5.34e-04	<0.01
GO:0061041	regulation of wound healing	5.35e-04	<0.01
GO:0043405	regulation of MAP kinase activity	5.36e-04	<0.01
ENSG00000112936	C7 PPI subnetwork	5.37e-04	<0.01
GO:0031983	vesicle lumen	5.37e-04	<0.01
GO:0016829	lyase activity	5.42e-04	<0.01
GO:2000145	regulation of cell motility	5.44e-04	<0.01
REACTOME_TAK1_ACTIVATES_NFKB_BY_PHOSPHORYLATION_AND_ACTIVATION_OF_IKKS_COMPLEX	REACTOME_TAK1_ACTIVATES_NFKB_BY_PHOSPHORYLATION_AND_ACTIVATION_OF_IKKS_COMPLEX	5.45e-04	<0.01
ENSG00000105639	JAK3 PPI subnetwork	5.46e-04	<0.01
ENSG00000086061	DNAJA1 PPI subnetwork	5.49e-04	<0.01
ENSG00000050820	BCAR1 PPI subnetwork	5.49e-04	<0.01
GO:0045088	regulation of innate immune response	5.50e-04	<0.01
MP:0004180	failure of initiation of embryo turning	5.51e-04	<0.01
REACTOME_GLYCOSPHINGOLIPID_METABOLISM	REACTOME_GLYCOSPHINGOLIPID_METABOLISM	5.53e-04	<0.01
KEGG_AMINO_SUGAR_AND_NUCLEOTIDE_SUGAR_METABOLISM	KEGG_AMINO_SUGAR_AND_NUCLEOTIDE_SUGAR_METABOLISM	5.53e-04	<0.01
GO:0071814	protein-lipid complex binding	5.54e-04	<0.01
GO:0071813	lipoprotein particle binding	5.54e-04	<0.01
ENSG00000125124	BBS2 PPI subnetwork	5.60e-04	<0.01
GO:0060205	cytoplasmic membrane-bounded vesicle lumen	5.60e-04	<0.01
GO:0040017	positive regulation of locomotion	5.61e-04	<0.01
ENSG00000142675	CNKSR1 PPI subnetwork	5.63e-04	<0.01
ENSG00000205302	SNX2 PPI subnetwork	5.65e-04	<0.01
MP:0010373	myeloid hyperplasia	5.70e-04	<0.01
MP:0003356	impaired luteinization	5.71e-04	<0.01
GO:0055092	sterol homeostasis	5.73e-04	<0.01
GO:0042632	cholesterol homeostasis	5.73e-04	<0.01
ENSG00000101210	EEF1A2 PPI subnetwork	5.75e-04	<0.01
GO:0019865	immunoglobulin binding	5.81e-04	<0.01
GO:0004175	endopeptidase activity	5.82e-04	<0.01
GO:0045089	positive regulation of innate immune response	5.85e-04	<0.01
MP:0001792	impaired wound healing	5.87e-04	<0.01
GO:2000147	positive regulation of cell motility	5.88e-04	<0.01
MP:0002551	abnormal blood coagulation	5.91e-04	<0.01
REACTOME_TOLL_LIKE_RECEPTOR_9_TLR9_CASCADE	REACTOME_TOLL_LIKE_RECEPTOR_9_TLR9_CASCADE	5.96e-04	<0.01
MP:0005439	decreased glycogen level	5.97e-04	<0.01
MP:0000716	abnormal immune system cell morphology	5.97e-04	<0.01
MP:0005078	abnormal cytotoxic T cell physiology	5.98e-04	<0.01
ENSG00000197081	IGF2R PPI subnetwork	5.98e-04	<0.01
GO:0042803	protein homodimerization activity	6.01e-04	<0.01
REACTOME_SIGNALING_BY_SCF:KIT	REACTOME_SIGNALING_BY_SCF:KIT	6.02e-04	<0.01
GO:2000379	positive regulation of reactive oxygen species metabolic process	6.03e-04	<0.01
GO:0004553	hydrolase activity, hydrolyzing O-glycosyl compounds	6.04e-04	<0.01
GO:0004197	cysteine-type endopeptidase activity	6.05e-04	<0.01
MP:0008681	increased interleukin-17 secretion	6.05e-04	<0.01
REACTOME_FORMATION_OF_FIBRIN_CLOT_CLOTTING_CASCADE	REACTOME_FORMATION_OF_FIBRIN_CLOT_CLOTTING_CASCADE	6.05e-04	<0.01
MP:0008075	decreased CD4-positive T cell number	6.10e-04	<0.01
MP:0003038	decreased infarction size	6.13e-04	<0.01
MP:0005026	decreased susceptibility to parasitic infection	6.16e-04	<0.01
GO:0030335	positive regulation of cell migration	6.17e-04	<0.01
MP:0011091	complete prenatal lethality	6.18e-04	<0.01
GO:0005542	folic acid binding	6.21e-04	<0.01
MP:0000333	decreased bone marrow cell number	6.22e-04	<0.01
MP:0006298	abnormal platelet activation	6.24e-04	<0.01
GO:0042493	response to drug	6.29e-04	<0.05
MP:0003691	abnormal microglial cell physiology	6.36e-04	<0.05
ENSG00000147168	IL2RG PPI subnetwork	6.41e-04	<0.05
MP:0008042	abnormal NK T cell physiology	6.44e-04	<0.05
ENSG00000169429	IL8 PPI subnetwork	6.51e-04	<0.05
ENSG00000166949	SMAD3 PPI subnetwork	6.55e-04	<0.05
ENSG00000211949	ENSG00000211949 PPI subnetwork	6.61e-04	<0.05
GO:0009617	response to bacterium	6.65e-04	<0.05
MP:0008908	increased total fat pad weight	6.68e-04	<0.05
REACTOME_DEATH_RECEPTOR__SIGNALLING	REACTOME_DEATH_RECEPTOR__SIGNALLING	6.69e-04	<0.05
REACTOME_EXTRINSIC_PATHWAY_FOR_APOPTOSIS	REACTOME_EXTRINSIC_PATHWAY_FOR_APOPTOSIS	6.69e-04	<0.05
MP:0008664	decreased interleukin-12 secretion	6.75e-04	<0.05
GO:0070851	growth factor receptor binding	6.77e-04	<0.05
MP:0005597	decreased susceptibility to type I hypersensitivity reaction	6.80e-04	<0.05
ENSG00000090863	GLG1 PPI subnetwork	6.81e-04	<0.05
MP:0003799	impaired macrophage chemotaxis	6.83e-04	<0.05
MP:0008687	increased interleukin-2 secretion	6.93e-04	<0.05
MP:0004502	decreased incidence of chemically-induced tumors	6.94e-04	<0.05
ENSG00000039537	C6 PPI subnetwork	6.96e-04	<0.05
KEGG_APOPTOSIS	KEGG_APOPTOSIS	6.96e-04	<0.05
REACTOME_CHEMOKINE_RECEPTORS_BIND_CHEMOKINES	REACTOME_CHEMOKINE_RECEPTORS_BIND_CHEMOKINES	6.97e-04	<0.05
ENSG00000175354	PTPN2 PPI subnetwork	7.00e-04	<0.05
ENSG00000116678	LEPR PPI subnetwork	7.02e-04	<0.05
ENSG00000130669	PAK4 PPI subnetwork	7.08e-04	<0.05
ENSG00000198324	FAM109A PPI subnetwork	7.09e-04	<0.05
GO:0031100	organ regeneration	7.12e-04	<0.05
ENSG00000137710	RDX PPI subnetwork	7.13e-04	<0.05
MP:0003921	abnormal heart left ventricle morphology	7.13e-04	<0.05
MP:0003567	abnormal fetal cardiomyocyte proliferation	7.15e-04	<0.05
MP:0000217	abnormal leukocyte cell number	7.15e-04	<0.05
MP:0008496	decreased IgG2a level	7.16e-04	<0.05
MP:0004056	abnormal myocardium compact layer morphology	7.17e-04	<0.05
ENSG00000136869	TLR4 PPI subnetwork	7.18e-04	<0.05
GO:0046394	carboxylic acid biosynthetic process	7.18e-04	<0.05
GO:0016053	organic acid biosynthetic process	7.18e-04	<0.05
MP:0000278	abnormal myocardial fiber morphology	7.24e-04	<0.05
GO:0006957	complement activation, alternative pathway	7.24e-04	<0.05
MP:0002455	abnormal dendritic cell antigen presentation	7.31e-04	<0.05
ENSG00000005339	CREBBP PPI subnetwork	7.34e-04	<0.05
GO:0002694	regulation of leukocyte activation	7.34e-04	<0.05
MP:0003304	large intestinal inflammation	7.34e-04	<0.05
MP:0011108	partial embryonic lethality during organogenesis	7.36e-04	<0.05
ENSG00000085662	AKR1B1 PPI subnetwork	7.37e-04	<0.05
GO:0002764	immune response-regulating signaling pathway	7.42e-04	<0.05
MP:0002640	reticulocytosis	7.45e-04	<0.05
MP:0000188	abnormal circulating glucose level	7.49e-04	<0.05
MP:0003982	increased cholesterol level	7.50e-04	<0.05
GO:0007584	response to nutrient	7.53e-04	<0.05
ENSG00000128052	KDR PPI subnetwork	7.55e-04	<0.05
ENSG00000138696	BMPR1B PPI subnetwork	7.57e-04	<0.05
GO:0009991	response to extracellular stimulus	7.61e-04	<0.05
GO:0043406	positive regulation of MAP kinase activity	7.61e-04	<0.05
MP:0005264	glomerulosclerosis	7.63e-04	<0.05
KEGG_INSULIN_SIGNALING_PATHWAY	KEGG_INSULIN_SIGNALING_PATHWAY	7.65e-04	<0.05
KEGG_PATHWAYS_IN_CANCER	KEGG_PATHWAYS_IN_CANCER	7.67e-04	<0.05
GO:0005504	fatty acid binding	7.69e-04	<0.05
GO:0010888	negative regulation of lipid storage	7.70e-04	<0.05
GO:0008234	cysteine-type peptidase activity	7.75e-04	<0.05
ENSG00000080824	HSP90AA1 PPI subnetwork	7.75e-04	<0.05
ENSG00000159189	C1QC PPI subnetwork	7.85e-04	<0.05
KEGG_SYSTEMIC_LUPUS_ERYTHEMATOSUS	KEGG_SYSTEMIC_LUPUS_ERYTHEMATOSUS	7.86e-04	<0.05
MP:0004774	abnormal bile salt level	7.88e-04	<0.05
GO:0005547	phosphatidylinositol-3,4,5-trisphosphate binding	7.90e-04	<0.05
MP:0000692	small spleen	7.95e-04	<0.05
MP:0001633	poor circulation	7.96e-04	<0.05
REACTOME_NOD12_SIGNALING_PATHWAY	REACTOME_NOD12_SIGNALING_PATHWAY	8.01e-04	<0.05
MP:0002833	increased heart weight	8.02e-04	<0.05
ENSG00000111816	FRK PPI subnetwork	8.16e-04	<0.05
MP:0008049	increased memory T cell number	8.23e-04	<0.05
GO:0015929	hexosaminidase activity	8.27e-04	<0.05
MP:0008642	decreased circulating interleukin-1 beta level	8.33e-04	<0.05
GO:0048545	response to steroid hormone stimulus	8.34e-04	<0.05
MP:0001274	curly vibrissae	8.36e-04	<0.05
GO:0004033	aldo-keto reductase (NADP) activity	8.44e-04	<0.05
MP:0003627	abnormal leukocyte tethering or rolling	8.50e-04	<0.05
GO:0002521	leukocyte differentiation	8.55e-04	<0.05
ENSG00000131323	TRAF3 PPI subnetwork	8.60e-04	<0.05
GO:0032368	regulation of lipid transport	8.67e-04	<0.05
ENSG00000170345	FOS PPI subnetwork	8.69e-04	<0.05
GO:0009055	electron carrier activity	8.70e-04	<0.05
MP:0008699	increased interleukin-4 secretion	8.71e-04	<0.05
GO:0004896	cytokine receptor activity	8.71e-04	<0.05
ENSG00000174123	TLR10 PPI subnetwork	8.73e-04	<0.05
ENSG00000140379	BCL2A1 PPI subnetwork	8.77e-04	<0.05
GO:0002757	immune response-activating signal transduction	8.77e-04	<0.05
KEGG_EPITHELIAL_CELL_SIGNALING_IN_HELICOBACTER_PYLORI_INFECTION	KEGG_EPITHELIAL_CELL_SIGNALING_IN_HELICOBACTER_PYLORI_INFECTION	8.84e-04	<0.05
GO:0031667	response to nutrient levels	8.86e-04	<0.05
ENSG00000101665	SMAD7 PPI subnetwork	8.90e-04	<0.05
KEGG_PEROXISOME	KEGG_PEROXISOME	8.92e-04	<0.05
MP:0005164	abnormal response to injury	8.94e-04	<0.05
MP:0003918	decreased kidney weight	8.95e-04	<0.05
MP:0008479	decreased spleen white pulp amount	9.06e-04	<0.05
MP:0004796	increased anti-histone antibody level	9.06e-04	<0.05
GO:0006631	fatty acid metabolic process	9.13e-04	<0.05
ENSG00000115415	STAT1 PPI subnetwork	9.13e-04	<0.05
ENSG00000105127	AKAP8 PPI subnetwork	9.18e-04	<0.05
MP:0008208	decreased pro-B cell number	9.27e-04	<0.05
MP:0000067	osteopetrosis	9.30e-04	<0.05
ENSG00000196611	MMP1 PPI subnetwork	9.30e-04	<0.05
GO:0002237	response to molecule of bacterial origin	9.36e-04	<0.05
GO:0043410	positive regulation of MAPK cascade	9.37e-04	<0.05
MP:0002971	abnormal brown adipose tissue morphology	9.48e-04	<0.05
MP:0008875	abnormal xenobiotic pharmacokinetics	9.50e-04	<0.05
GO:0000165	MAPK cascade	9.61e-04	<0.05
ENSG00000129515	SNX6 PPI subnetwork	9.63e-04	<0.05
MP:0005092	decreased double-positive T cell number	9.69e-04	<0.05
ENSG00000078061	ARAF PPI subnetwork	9.82e-04	<0.05
GO:0004715	non-membrane spanning protein tyrosine kinase activity	9.82e-04	<0.05
ENSG00000185010	F8 PPI subnetwork	9.90e-04	<0.05
GO:0034774	secretory granule lumen	9.93e-04	<0.05
ENSG00000166710	B2M PPI subnetwork	9.94e-04	<0.05
ENSG00000173757	STAT5B PPI subnetwork	9.97e-04	<0.05
MP:0005217	abnormal pancreatic beta cell morphology	1.00e-03	<0.05
ENSG00000134070	IRAK2 PPI subnetwork	1.00e-03	<0.05
MP:0008189	increased transitional stage B cell number	1.01e-03	<0.05
ENSG00000113721	PDGFRB PPI subnetwork	1.01e-03	<0.05
MP:0002310	decreased susceptibility to hepatic steatosis	1.01e-03	<0.05
ENSG00000117318	ID3 PPI subnetwork	1.02e-03	<0.05
ENSG00000185615	PDIA2 PPI subnetwork	1.02e-03	<0.05
GO:0004713	protein tyrosine kinase activity	1.03e-03	<0.05
MP:0001554	increased circulating free fatty acid level	1.03e-03	<0.05
MP:0000295	trabecula carnea hypoplasia	1.04e-03	<0.05
REACTOME_HEMOSTASIS	REACTOME_HEMOSTASIS	1.04e-03	<0.05
MP:0008809	increased spleen iron level	1.04e-03	<0.05
MP:0000183	decreased circulating LDL cholesterol level	1.04e-03	<0.05
GO:0048514	blood vessel morphogenesis	1.04e-03	<0.05
MP:0002591	decreased mean corpuscular volume	1.05e-03	<0.05
GO:0002573	myeloid leukocyte differentiation	1.05e-03	<0.05
GO:0043123	positive regulation of I-kappaB kinase/NF-kappaB cascade	1.05e-03	<0.05
MP:0002339	abnormal lymph node morphology	1.06e-03	<0.05
ENSG00000136352	NKX2-1 PPI subnetwork	1.06e-03	<0.05
ENSG00000126767	ELK1 PPI subnetwork	1.06e-03	<0.05
MP:0001732	postnatal growth retardation	1.07e-03	<0.05
GO:0003707	steroid hormone receptor activity	1.07e-03	<0.05
GO:0016209	antioxidant activity	1.08e-03	<0.05
MP:0005329	abnormal myocardium layer morphology	1.08e-03	<0.05
GO:0043434	response to peptide hormone stimulus	1.09e-03	<0.05
ENSG00000172602	RND1 PPI subnetwork	1.09e-03	<0.05
ENSG00000125538	IL1B PPI subnetwork	1.09e-03	<0.05
ENSG00000186350	RXRA PPI subnetwork	1.10e-03	<0.05
MP:0008844	decreased subcutaneous adipose tissue amount	1.10e-03	<0.05
GO:0006953	acute-phase response	1.10e-03	<0.05
GO:0042169	SH2 domain binding	1.10e-03	<0.05
ENSG00000114315	HES1 PPI subnetwork	1.11e-03	<0.05
GO:0005996	monosaccharide metabolic process	1.11e-03	<0.05
MP:0002397	abnormal bone marrow morphology	1.11e-03	<0.05
ENSG00000010278	CD9 PPI subnetwork	1.11e-03	<0.05
REACTOME_INTERLEUKIN_RECEPTOR_SHC_SIGNALING	REACTOME_INTERLEUKIN_RECEPTOR_SHC_SIGNALING	1.12e-03	<0.05
ENSG00000212866	HSPA1B PPI subnetwork	1.12e-03	<0.05
ENSG00000204388	HSPA1B PPI subnetwork	1.12e-03	<0.05
ENSG00000212860	ENSG00000212860 PPI subnetwork	1.12e-03	<0.05
ENSG00000215292	ENSG00000215292 PPI subnetwork	1.12e-03	<0.05
ENSG00000204389	HSPA1A PPI subnetwork	1.12e-03	<0.05
ENSG00000149177	PTPRJ PPI subnetwork	1.12e-03	<0.05
GO:0002702	positive regulation of production of molecular mediator of immune response	1.12e-03	<0.05
GO:0051184	cofactor transporter activity	1.12e-03	<0.05
ENSG00000133056	PIK3C2B PPI subnetwork	1.13e-03	<0.05
ENSG00000149357	LAMTOR1 PPI subnetwork	1.14e-03	<0.05
GO:0034381	plasma lipoprotein particle clearance	1.15e-03	<0.05
MP:0011101	partial prenatal lethality	1.15e-03	<0.05
GO:0004623	phospholipase A2 activity	1.15e-03	<0.05
ENSG00000160255	ITGB2 PPI subnetwork	1.16e-03	<0.05
GO:0045923	positive regulation of fatty acid metabolic process	1.16e-03	<0.05
GO:0032496	response to lipopolysaccharide	1.17e-03	<0.05
MP:0002420	abnormal adaptive immunity	1.17e-03	<0.05
GO:0032722	positive regulation of chemokine production	1.17e-03	<0.05
GO:0005164	tumor necrosis factor receptor binding	1.19e-03	<0.05
GO:0002274	myeloid leukocyte activation	1.19e-03	<0.05
REACTOME_NEGATIVE_REGULATORS_OF_RIG:IMDA5_SIGNALING	REACTOME_NEGATIVE_REGULATORS_OF_RIG:IMDA5_SIGNALING	1.20e-03	<0.05
ENSG00000084676	NCOA1 PPI subnetwork	1.20e-03	<0.05
ENSG00000074319	TSG101 PPI subnetwork	1.21e-03	<0.05
REACTOME_NF:KB_ACTIVATION_THROUGH_FADDRIP:1_PATHWAY_MEDIATED_BY_CASPASE:8_AND_:10	REACTOME_NF:KB_ACTIVATION_THROUGH_FADDRIP:1_PATHWAY_MEDIATED_BY_CASPASE:8_AND_:10	1.21e-03	<0.05
GO:0010742	macrophage derived foam cell differentiation	1.21e-03	<0.05
GO:0090077	foam cell differentiation	1.21e-03	<0.05
GO:0030193	regulation of blood coagulation	1.22e-03	<0.05
GO:0022603	regulation of anatomical structure morphogenesis	1.23e-03	<0.05
ENSG00000198734	F5 PPI subnetwork	1.23e-03	<0.05
ENSG00000174125	TLR1 PPI subnetwork	1.23e-03	<0.05
GO:0031093	platelet alpha granule lumen	1.24e-03	<0.05
MP:0008577	increased circulating interferon-gamma level	1.25e-03	<0.05
ENSG00000114354	TFG PPI subnetwork	1.25e-03	<0.05
GO:0090207	regulation of triglyceride metabolic process	1.25e-03	<0.05
GO:0001934	positive regulation of protein phosphorylation	1.26e-03	<0.05
REACTOME_INTRINSIC_PATHWAY	REACTOME_INTRINSIC_PATHWAY	1.26e-03	<0.05
ENSG00000147065	MSN PPI subnetwork	1.26e-03	<0.05
GO:0042129	regulation of T cell proliferation	1.27e-03	<0.05
ENSG00000146950	SHROOM2 PPI subnetwork	1.27e-03	<0.05
MP:0002722	abnormal immune system organ morphology	1.27e-03	<0.05
ENSG00000075886	TUBA3D PPI subnetwork	1.27e-03	<0.05
ENSG00000198033	TUBA3C PPI subnetwork	1.27e-03	<0.05
MP:0010876	decreased bone volume	1.28e-03	<0.05
MP:0003644	thymus atrophy	1.28e-03	<0.05
GO:0033002	muscle cell proliferation	1.28e-03	<0.05
GO:0032880	regulation of protein localization	1.29e-03	<0.05
MP:0008470	abnormal spleen B cell follicle morphology	1.29e-03	<0.05
GO:0018212	peptidyl-tyrosine modification	1.31e-03	<0.05
ENSG00000100385	IL2RB PPI subnetwork	1.33e-03	<0.05
KEGG_NATURAL_KILLER_CELL_MEDIATED_CYTOTOXICITY	KEGG_NATURAL_KILLER_CELL_MEDIATED_CYTOTOXICITY	1.34e-03	<0.05
GO:0045926	negative regulation of growth	1.34e-03	<0.05
ENSG00000145675	PIK3R1 PPI subnetwork	1.35e-03	<0.05
MP:0008565	decreased interferon-beta secretion	1.36e-03	<0.05
MP:0000259	abnormal vascular development	1.36e-03	<0.05
ENSG00000163513	TGFBR2 PPI subnetwork	1.37e-03	<0.05
ENSG00000095585	BLNK PPI subnetwork	1.38e-03	<0.05
MP:0001656	focal hepatic necrosis	1.38e-03	<0.05
MP:0004130	abnormal muscle cell glucose uptake	1.38e-03	<0.05
MP:0009549	decreased platelet aggregation	1.39e-03	<0.05
MP:0008474	absent spleen germinal center	1.39e-03	<0.05
REACTOME_INTERLEUKIN:2_SIGNALING	REACTOME_INTERLEUKIN:2_SIGNALING	1.40e-03	<0.05
GO:0002455	humoral immune response mediated by circulating immunoglobulin	1.40e-03	<0.05
MP:0011098	complete embryonic lethality during organogenesis	1.42e-03	<0.05
MP:0001844	autoimmune response	1.42e-03	<0.05
MP:0001120	abnormal uterus morphology	1.42e-03	<0.05
MP:0000189	hypoglycemia	1.42e-03	<0.05
KEGG_B_CELL_RECEPTOR_SIGNALING_PATHWAY	KEGG_B_CELL_RECEPTOR_SIGNALING_PATHWAY	1.43e-03	<0.05
GO:0051090	regulation of sequence-specific DNA binding transcription factor activity	1.44e-03	<0.05
REACTOME_METABOLISM_OF_VITAMINS_AND_COFACTORS	REACTOME_METABOLISM_OF_VITAMINS_AND_COFACTORS	1.45e-03	<0.05
REACTOME_METABOLISM_OF_WATER:SOLUBLE_VITAMINS_AND_COFACTORS	REACTOME_METABOLISM_OF_WATER:SOLUBLE_VITAMINS_AND_COFACTORS	1.45e-03	<0.05
GO:0034130	toll-like receptor 1 signaling pathway	1.45e-03	<0.05
MP:0000382	underdeveloped hair follicles	1.45e-03	<0.05
ENSG00000175084	DES PPI subnetwork	1.46e-03	<0.05
ENSG00000211677	ENSG00000211677 PPI subnetwork	1.46e-03	<0.05
ENSG00000211679	ENSG00000211679 PPI subnetwork	1.46e-03	<0.05
MP:0010872	increased trabecular bone mass	1.47e-03	<0.05
MP:0001952	increased airway responsiveness	1.48e-03	<0.05
ENSG00000150760	DOCK1 PPI subnetwork	1.48e-03	<0.05
GO:0051023	regulation of immunoglobulin secretion	1.48e-03	<0.05
GO:0004857	enzyme inhibitor activity	1.49e-03	<0.05
GO:0016836	hydro-lyase activity	1.49e-03	<0.05
GO:0042311	vasodilation	1.49e-03	<0.05
MP:0001882	abnormal lactation	1.49e-03	<0.05
GO:0005782	peroxisomal matrix	1.49e-03	<0.05
GO:0031907	microbody lumen	1.49e-03	<0.05
MP:0001728	failure of embryo implantation	1.50e-03	<0.05
MP:0001625	cardiac hypertrophy	1.50e-03	<0.05
MP:0003944	abnormal T cell subpopulation ratio	1.51e-03	<0.05
ENSG00000180733	ENSG00000180733 PPI subnetwork	1.51e-03	<0.05
GO:0005070	SH3/SH2 adaptor activity	1.51e-03	<0.05
ENSG00000119487	MAPKAP1 PPI subnetwork	1.52e-03	<0.05
MP:0004185	abnormal adipocyte glucose uptake	1.52e-03	<0.05
GO:0006916	anti-apoptosis	1.54e-03	<0.05
GO:0016042	lipid catabolic process	1.54e-03	<0.05
ENSG00000215754	ENSG00000215754 PPI subnetwork	1.55e-03	<0.05
ENSG00000150337	FCGR1A PPI subnetwork	1.55e-03	<0.05
MP:0005348	increased T cell proliferation	1.56e-03	<0.05
MP:0004860	dilated kidney collecting duct	1.56e-03	<0.05
ENSG00000211614	ENSG00000211614 PPI subnetwork	1.56e-03	<0.05
GO:0004602	glutathione peroxidase activity	1.57e-03	<0.05
MP:0003828	pulmonary edema	1.57e-03	<0.05
MP:0002026	leukemia	1.58e-03	<0.05
ENSG00000196700	ZNF512B PPI subnetwork	1.58e-03	<0.05
ENSG00000034971	MYOC PPI subnetwork	1.59e-03	<0.05
ENSG00000149131	SERPING1 PPI subnetwork	1.60e-03	<0.05
MP:0006042	increased apoptosis	1.60e-03	<0.05
MP:0005153	abnormal B cell proliferation	1.60e-03	<0.05
GO:0030169	low-density lipoprotein particle binding	1.61e-03	<0.05
MP:0008807	increased liver iron level	1.61e-03	<0.05
GO:0061135	endopeptidase regulator activity	1.62e-03	<0.05
ENSG00000101966	XIAP PPI subnetwork	1.62e-03	<0.05
MP:0008466	enlarged mesenteric lymph nodes	1.62e-03	<0.05
GO:0042108	positive regulation of cytokine biosynthetic process	1.62e-03	<0.05
ENSG00000100644	HIF1A PPI subnetwork	1.62e-03	<0.05
GO:0006639	acylglycerol metabolic process	1.64e-03	<0.05
GO:0018108	peptidyl-tyrosine phosphorylation	1.64e-03	<0.05
GO:0032101	regulation of response to external stimulus	1.65e-03	<0.05
ENSG00000203747	FCGR3A PPI subnetwork	1.65e-03	<0.05
ENSG00000141968	VAV1 PPI subnetwork	1.65e-03	<0.05
GO:0009896	positive regulation of catabolic process	1.65e-03	<0.05
GO:0015248	sterol transporter activity	1.68e-03	<0.05
MP:0000488	abnormal intestinal epithelium morphology	1.69e-03	<0.05
MP:0008173	increased follicular B cell number	1.69e-03	<0.05
ENSG00000179776	CDH5 PPI subnetwork	1.69e-03	<0.05
MP:0009283	decreased gonadal fat pad weight	1.70e-03	<0.05
ENSG00000197461	PDGFA PPI subnetwork	1.71e-03	<0.05
MP:0004939	abnormal B cell morphology	1.72e-03	<0.05
ENSG00000105647	PIK3R2 PPI subnetwork	1.73e-03	<0.05
ENSG00000101336	HCK PPI subnetwork	1.73e-03	<0.05
MP:0005289	increased oxygen consumption	1.73e-03	<0.05
GO:0032680	regulation of tumor necrosis factor production	1.74e-03	<0.05
GO:0032640	tumor necrosis factor production	1.74e-03	<0.05
ENSG00000151552	QDPR PPI subnetwork	1.74e-03	<0.05
GO:0002756	MyD88-independent toll-like receptor signaling pathway	1.75e-03	<0.05
ENSG00000187266	EPOR PPI subnetwork	1.75e-03	<0.05
ENSG00000064012	CASP8 PPI subnetwork	1.75e-03	<0.05
ENSG00000164344	KLKB1 PPI subnetwork	1.75e-03	<0.05
GO:0006638	neutral lipid metabolic process	1.76e-03	<0.05
GO:0030670	phagocytic vesicle membrane	1.76e-03	<0.05
ENSG00000167244	IGF2 PPI subnetwork	1.76e-03	<0.05
ENSG00000157077	ZFYVE9 PPI subnetwork	1.77e-03	<0.05
GO:0006605	protein targeting	1.77e-03	<0.05
GO:0046649	lymphocyte activation	1.78e-03	<0.05
GO:0032870	cellular response to hormone stimulus	1.78e-03	<0.05
ENSG00000160791	CCR5 PPI subnetwork	1.79e-03	<0.05
ENSG00000215778	ENSG00000215778 PPI subnetwork	1.79e-03	<0.05
MP:0008720	impaired neutrophil chemotaxis	1.80e-03	<0.05
ENSG00000131370	SH3BP5 PPI subnetwork	1.80e-03	<0.05
MP:0004946	abnormal regulatory T cell physiology	1.83e-03	<0.05
REACTOME_TRANSPORT_OF_ORGANIC_ANIONS	REACTOME_TRANSPORT_OF_ORGANIC_ANIONS	1.84e-03	<0.05
KEGG_PROSTATE_CANCER	KEGG_PROSTATE_CANCER	1.85e-03	<0.05
ENSG00000147010	SH3KBP1 PPI subnetwork	1.85e-03	<0.05
GO:0034134	toll-like receptor 2 signaling pathway	1.86e-03	<0.05
GO:0061134	peptidase regulator activity	1.86e-03	<0.05
REACTOME_IMMUNOREGULATORY_INTERACTIONS_BETWEEN_A_LYMPHOID_AND_A_NON:LYMPHOID_CELL	REACTOME_IMMUNOREGULATORY_INTERACTIONS_BETWEEN_A_LYMPHOID_AND_A_NON:LYMPHOID_CELL	1.87e-03	<0.05
ENSG00000164867	NOS3 PPI subnetwork	1.87e-03	<0.05
REACTOME_INTERLEUKIN:7_SIGNALING	REACTOME_INTERLEUKIN:7_SIGNALING	1.88e-03	<0.05
GO:0051403	stress-activated MAPK cascade	1.88e-03	<0.05
MP:0002954	abnormal aerobic energy metabolism	1.89e-03	<0.05
GO:0017171	serine hydrolase activity	1.91e-03	<0.05
GO:0050727	regulation of inflammatory response	1.91e-03	<0.05
MP:0001876	decreased inflammatory response	1.92e-03	<0.05
REACTOME_RESPONSE_TO_ELEVATED_PLATELET_CYTOSOLIC_CA2	REACTOME_RESPONSE_TO_ELEVATED_PLATELET_CYTOSOLIC_CA2	1.92e-03	<0.05
MP:0010766	abnormal NK cell physiology	1.92e-03	<0.05
REACTOME_RIG:IMDA5_MEDIATED_INDUCTION_OF_IFN:ALPHABETA_PATHWAYS	REACTOME_RIG:IMDA5_MEDIATED_INDUCTION_OF_IFN:ALPHABETA_PATHWAYS	1.92e-03	<0.05
MP:0008186	increased pro-B cell number	1.93e-03	<0.05
ENSG00000100393	EP300 PPI subnetwork	1.93e-03	<0.05
MP:0010379	decreased respiratory quotient	1.94e-03	<0.05
GO:0010878	cholesterol storage	1.94e-03	<0.05
MP:0003227	abnormal vascular branching morphogenesis	1.94e-03	<0.05
KEGG_TRYPTOPHAN_METABOLISM	KEGG_TRYPTOPHAN_METABOLISM	1.94e-03	<0.05
GO:0003706	ligand-regulated transcription factor activity	1.94e-03	<0.05
ENSG00000005961	ITGA2B PPI subnetwork	1.95e-03	<0.05
GO:0042306	regulation of protein import into nucleus	1.95e-03	<0.05
REACTOME_REGULATION_OF_INSULIN:LIKE_GROWTH_FACTOR_IGF_ACTIVITY_BY_INSULIN:LIKE_GROWTH_FACTOR_BINDING_PROTEINS_IGFBPS	REACTOME_REGULATION_OF_INSULIN:LIKE_GROWTH_FACTOR_IGF_ACTIVITY_BY_INSULIN:LIKE_GROWTH_FACTOR_BINDING_PROTEINS_IGFBPS	1.96e-03	<0.05
MP:0005150	cachexia	1.97e-03	<0.05
MP:0001731	abnormal postnatal growth	2.00e-03	<0.05
MP:0003132	increased pre-B cell number	2.00e-03	<0.05
MP:0001570	abnormal circulating enzyme level	2.01e-03	<0.05
GO:0001568	blood vessel development	2.01e-03	<0.05
GO:0004866	endopeptidase inhibitor activity	2.01e-03	<0.05
MP:0002133	abnormal respiratory system physiology	2.02e-03	<0.05
GO:0001891	phagocytic cup	2.03e-03	<0.05
REACTOME_STEROID_HORMONES	REACTOME_STEROID_HORMONES	2.04e-03	<0.05
ENSG00000170260	ZNF212 PPI subnetwork	2.04e-03	<0.05
GO:0051701	interaction with host	2.05e-03	<0.05
GO:0034754	cellular hormone metabolic process	2.07e-03	<0.05
GO:0016811	hydrolase activity, acting on carbon-nitrogen (but not peptide) bonds, in linear amides	2.07e-03	<0.05
GO:0040012	regulation of locomotion	2.09e-03	<0.05
GO:0051347	positive regulation of transferase activity	2.10e-03	<0.05
KEGG_ARACHIDONIC_ACID_METABOLISM	KEGG_ARACHIDONIC_ACID_METABOLISM	2.10e-03	<0.05
MP:0006082	CNS inflammation	2.10e-03	<0.05
KEGG_RIG_I_LIKE_RECEPTOR_SIGNALING_PATHWAY	KEGG_RIG_I_LIKE_RECEPTOR_SIGNALING_PATHWAY	2.10e-03	<0.05
MP:0000121	failure of tooth eruption	2.10e-03	<0.05
ENSG00000119535	CSF3R PPI subnetwork	2.10e-03	<0.05
MP:0004076	abnormal vitelline vascular remodeling	2.10e-03	<0.05
MP:0003717	pallor	2.12e-03	<0.05
GO:0070665	positive regulation of leukocyte proliferation	2.12e-03	<0.05
MP:0000377	abnormal hair follicle morphology	2.13e-03	<0.05
GO:0000272	polysaccharide catabolic process	2.14e-03	<0.05
MP:0001759	increased urine glucose level	2.14e-03	<0.05
GO:0000187	activation of MAPK activity	2.14e-03	<0.05
GO:0050867	positive regulation of cell activation	2.15e-03	<0.05
GO:0050663	cytokine secretion	2.15e-03	<0.05
MP:0002447	abnormal erythrocyte morphology	2.16e-03	<0.05
ENSG00000185950	IRS2 PPI subnetwork	2.17e-03	<0.05
ENSG00000105993	DNAJB6 PPI subnetwork	2.19e-03	<0.05
ENSG00000211592	ENSG00000211592 PPI subnetwork	2.20e-03	<0.05
REACTOME_PLATELET_DEGRANULATION	REACTOME_PLATELET_DEGRANULATION	2.20e-03	<0.05
GO:0016638	oxidoreductase activity, acting on the CH-NH2 group of donors	2.21e-03	<0.05
GO:0033344	cholesterol efflux	2.21e-03	<0.05
MP:0002459	abnormal B cell physiology	2.23e-03	<0.05
ENSG00000114423	CBLB PPI subnetwork	2.23e-03	<0.05
GO:0010743	regulation of macrophage derived foam cell differentiation	2.24e-03	<0.05
GO:0016705	oxidoreductase activity, acting on paired donors, with incorporation or reduction of molecular oxygen	2.25e-03	<0.05
MP:0005331	insulin resistance	2.26e-03	<0.05
GO:0008236	serine-type peptidase activity	2.27e-03	<0.05
REACTOME_BIOLOGICAL_OXIDATIONS	REACTOME_BIOLOGICAL_OXIDATIONS	2.28e-03	<0.05
GO:0001871	pattern binding	2.28e-03	<0.05
GO:0030247	polysaccharide binding	2.28e-03	<0.05
REACTOME_SYNTHESIS_OF_BILE_ACIDS_AND_BILE_SALTS_VIA_7ALPHA:HYDROXYCHOLESTEROL	REACTOME_SYNTHESIS_OF_BILE_ACIDS_AND_BILE_SALTS_VIA_7ALPHA:HYDROXYCHOLESTEROL	2.28e-03	<0.05
MP:0009790	decreased susceptibility to viral infection induced morbidity/mortality	2.30e-03	<0.05
ENSG00000168003	SLC3A2 PPI subnetwork	2.31e-03	<0.05
GO:0005548	phospholipid transporter activity	2.32e-03	<0.05
ENSG00000183625	CCR3 PPI subnetwork	2.32e-03	<0.05
ENSG00000115085	ZAP70 PPI subnetwork	2.33e-03	<0.05
GO:0032374	regulation of cholesterol transport	2.37e-03	<0.05
GO:0032371	regulation of sterol transport	2.37e-03	<0.05
MP:0011427	mesangial cell hyperplasia	2.37e-03	<0.05
ENSG00000132670	PTPRA PPI subnetwork	2.37e-03	<0.05
GO:0010952	positive regulation of peptidase activity	2.38e-03	<0.05
GO:0006641	triglyceride metabolic process	2.39e-03	<0.05
ENSG00000140374	ETFA PPI subnetwork	2.39e-03	<0.05
ENSG00000172594	SMPDL3A PPI subnetwork	2.40e-03	<0.05
GO:0002683	negative regulation of immune system process	2.41e-03	<0.05
GO:0046822	regulation of nucleocytoplasmic transport	2.41e-03	<0.05
GO:0031902	late endosome membrane	2.42e-03	<0.05
GO:0033674	positive regulation of kinase activity	2.43e-03	<0.05
MP:0004816	abnormal class switch recombination	2.43e-03	<0.05
MP:0001606	impaired hematopoiesis	2.43e-03	<0.05
ENSG00000147649	MTDH PPI subnetwork	2.43e-03	<0.05
MP:0004803	increased susceptibility to autoimmune diabetes	2.45e-03	<0.05
GO:0032813	tumor necrosis factor receptor superfamily binding	2.45e-03	<0.05
ENSG00000135605	TEC PPI subnetwork	2.47e-03	<0.05
ENSG00000042832	TG PPI subnetwork	2.48e-03	<0.05
REACTOME_TRANSPORT_OF_VITAMINS_NUCLEOSIDES_AND_RELATED_MOLECULES	REACTOME_TRANSPORT_OF_VITAMINS_NUCLEOSIDES_AND_RELATED_MOLECULES	2.48e-03	<0.05
GO:0071495	cellular response to endogenous stimulus	2.49e-03	<0.05
ENSG00000088926	F11 PPI subnetwork	2.49e-03	<0.05
GO:0042035	regulation of cytokine biosynthetic process	2.49e-03	<0.05
REACTOME_INTEGRIN_CELL_SURFACE_INTERACTIONS	REACTOME_INTEGRIN_CELL_SURFACE_INTERACTIONS	2.50e-03	<0.05
GO:0050997	quaternary ammonium group binding	2.50e-03	<0.05
ENSG00000134352	IL6ST PPI subnetwork	2.51e-03	<0.05
MP:0008127	decreased dendritic cell number	2.55e-03	<0.05
GO:0071706	tumor necrosis factor superfamily cytokine production	2.56e-03	<0.05
MP:0003690	abnormal glial cell physiology	2.56e-03	<0.05
ENSG00000163599	CTLA4 PPI subnetwork	2.57e-03	<0.05
MP:0005277	abnormal brainstem morphology	2.58e-03	<0.05
GO:0006917	induction of apoptosis	2.59e-03	<0.05
ENSG00000126934	MAP2K2 PPI subnetwork	2.60e-03	<0.05
GO:0052689	carboxylic ester hydrolase activity	2.60e-03	<0.05
ENSG00000105851	PIK3CG PPI subnetwork	2.61e-03	<0.05
MP:0008478	increased spleen white pulp amount	2.62e-03	<0.05
GO:0007265	Ras protein signal transduction	2.63e-03	<0.05
GO:0042359	vitamin D metabolic process	2.64e-03	<0.05
ENSG00000114520	SNX4 PPI subnetwork	2.66e-03	<0.05
GO:0002367	cytokine production involved in immune response	2.67e-03	<0.05
ENSG00000081237	PTPRC PPI subnetwork	2.67e-03	<0.05
GO:0050818	regulation of coagulation	2.68e-03	<0.05
GO:0008083	growth factor activity	2.68e-03	<0.05
MP:0001869	pancreas inflammation	2.69e-03	<0.05
ENSG00000165197	FIGF PPI subnetwork	2.70e-03	<0.05
MP:0002135	abnormal kidney morphology	2.71e-03	<0.05
GO:0001525	angiogenesis	2.72e-03	<0.05
ENSG00000168884	TNIP2 PPI subnetwork	2.75e-03	<0.05
GO:0002696	positive regulation of leukocyte activation	2.77e-03	<0.05
GO:0048659	smooth muscle cell proliferation	2.77e-03	<0.05
KEGG_HEMATOPOIETIC_CELL_LINEAGE	KEGG_HEMATOPOIETIC_CELL_LINEAGE	2.79e-03	<0.05
ENSG00000115170	ACVR1 PPI subnetwork	2.80e-03	<0.05
ENSG00000198802	ENSG00000198802 PPI subnetwork	2.80e-03	<0.05
MP:0005318	decreased triglyceride level	2.82e-03	<0.05
REACTOME_IRON_UPTAKE_AND_TRANSPORT	REACTOME_IRON_UPTAKE_AND_TRANSPORT	2.82e-03	<0.05
MP:0005621	abnormal cell physiology	2.83e-03	<0.05
MP:0008484	decreased spleen germinal center size	2.83e-03	<0.05
GO:0050708	regulation of protein secretion	2.84e-03	<0.05
MP:0002824	abnormal chorioallantoic fusion	2.84e-03	<0.05
GO:0046677	response to antibiotic	2.85e-03	<0.05
GO:0033157	regulation of intracellular protein transport	2.85e-03	<0.05
REACTOME_PROLACTIN_RECEPTOR_SIGNALING	REACTOME_PROLACTIN_RECEPTOR_SIGNALING	2.86e-03	<0.05
GO:0048037	cofactor binding	2.87e-03	<0.05
MP:0008843	absent subcutaneous adipose tissue	2.87e-03	<0.05
ENSG00000103319	EEF2K PPI subnetwork	2.89e-03	<0.05
KEGG_RETINOL_METABOLISM	KEGG_RETINOL_METABOLISM	2.89e-03	<0.05
ENSG00000151276	MAGI1 PPI subnetwork	2.90e-03	<0.05
ENSG00000188130	MAPK12 PPI subnetwork	2.91e-03	<0.05
MP:0005094	abnormal T cell proliferation	2.92e-03	<0.05
GO:0050662	coenzyme binding	2.94e-03	<0.05
MP:0002458	abnormal B cell number	2.94e-03	<0.05
GO:0030414	peptidase inhibitor activity	2.94e-03	<0.05
ENSG00000111348	ARHGDIB PPI subnetwork	2.97e-03	<0.05
ENSG00000137801	THBS1 PPI subnetwork	2.97e-03	<0.05
REACTOME_SIGNALING_BY_TGF_BETA	REACTOME_SIGNALING_BY_TGF_BETA	2.98e-03	<0.05
REACTOME_MAP_KINASE_ACTIVATION_IN_TLR_CASCADE	REACTOME_MAP_KINASE_ACTIVATION_IN_TLR_CASCADE	2.99e-03	<0.05
MP:0002831	absent Peyer's patches	3.00e-03	<0.05
ENSG00000128591	FLNC PPI subnetwork	3.00e-03	<0.05
GO:0002440	production of molecular mediator of immune response	3.01e-03	<0.05
MP:0001255	decreased body height	3.01e-03	<0.05
ENSG00000164220	F2RL2 PPI subnetwork	3.01e-03	<0.05
ENSG00000110244	APOA4 PPI subnetwork	3.02e-03	<0.05
GO:0032946	positive regulation of mononuclear cell proliferation	3.04e-03	<0.05
ENSG00000006075	CCL3 PPI subnetwork	3.04e-03	<0.05
MP:0010025	decreased total body fat amount	3.05e-03	<0.05
ENSG00000077238	IL4R PPI subnetwork	3.06e-03	<0.05
ENSG00000068323	TFE3 PPI subnetwork	3.09e-03	<0.05
GO:0071345	cellular response to cytokine stimulus	3.09e-03	<0.05
MP:0008040	decreased NK T cell number	3.11e-03	<0.05
GO:0050671	positive regulation of lymphocyte proliferation	3.12e-03	<0.05
MP:0001272	increased metastatic potential	3.12e-03	<0.05
ENSG00000151576	QTRTD1 PPI subnetwork	3.12e-03	<0.05
MP:0005058	abnormal lysosome morphology	3.13e-03	<0.05
GO:0051249	regulation of lymphocyte activation	3.15e-03	<0.05
ENSG00000115718	PROC PPI subnetwork	3.16e-03	<0.05
MP:0005344	increased circulating bilirubin level	3.16e-03	<0.05
GO:0032760	positive regulation of tumor necrosis factor production	3.17e-03	<0.05
KEGG_TGF_BETA_SIGNALING_PATHWAY	KEGG_TGF_BETA_SIGNALING_PATHWAY	3.19e-03	<0.05
KEGG_GLYCOSAMINOGLYCAN_DEGRADATION	KEGG_GLYCOSAMINOGLYCAN_DEGRADATION	3.21e-03	<0.05
ENSG00000133124	IRS4 PPI subnetwork	3.22e-03	<0.05
REACTOME_CYTOCHROME_P450_:_ARRANGED_BY_SUBSTRATE_TYPE	REACTOME_CYTOCHROME_P450_:_ARRANGED_BY_SUBSTRATE_TYPE	3.23e-03	<0.05
GO:0048305	immunoglobulin secretion	3.25e-03	<0.05
MP:0001222	epidermal hyperplasia	3.26e-03	<0.05
ENSG00000130208	APOC1 PPI subnetwork	3.26e-03	<0.05
MP:0001722	pale yolk sac	3.27e-03	<0.05
GO:0030228	lipoprotein particle receptor activity	3.28e-03	<0.05
MP:0010026	decreased liver cholesterol level	3.29e-03	<0.05
MP:0005232	abnormal mesenteric lymph node morphology	3.29e-03	<0.05
MP:0008097	increased plasma cell number	3.30e-03	<0.05
REACTOME_INTRINSIC_PATHWAY_FOR_APOPTOSIS	REACTOME_INTRINSIC_PATHWAY_FOR_APOPTOSIS	3.32e-03	<0.05
MP:0001914	hemorrhage	3.32e-03	<0.05
ENSG00000102755	FLT1 PPI subnetwork	3.33e-03	<0.05
ENSG00000169682	SPNS1 PPI subnetwork	3.33e-03	<0.05
ENSG00000185634	SHC4 PPI subnetwork	3.33e-03	<0.05
ENSG00000126218	F10 PPI subnetwork	3.34e-03	<0.05
ENSG00000023445	BIRC3 PPI subnetwork	3.34e-03	<0.05
GO:0008285	negative regulation of cell proliferation	3.34e-03	<0.05
REACTOME_PHASE_1_:_FUNCTIONALIZATION_OF_COMPOUNDS	REACTOME_PHASE_1_:_FUNCTIONALIZATION_OF_COMPOUNDS	3.35e-03	<0.05
MP:0005508	abnormal skeleton morphology	3.36e-03	<0.05
GO:0043499	eukaryotic cell surface binding	3.38e-03	<0.05
GO:0005796	Golgi lumen	3.39e-03	<0.05
MP:0000414	alopecia	3.40e-03	<0.05
GO:0001944	vasculature development	3.43e-03	<0.05
ENSG00000172432	GTPBP2 PPI subnetwork	3.44e-03	<0.05
MP:0001764	abnormal homeostasis	3.44e-03	<0.05
MP:0011402	renal cast	3.44e-03	<0.05
GO:0034385	triglyceride-rich lipoprotein particle	3.45e-03	<0.05
GO:0034361	very-low-density lipoprotein particle	3.45e-03	<0.05
MP:0005478	decreased circulating thyroxine level	3.46e-03	<0.05
ENSG00000197746	PSAP PPI subnetwork	3.46e-03	<0.05
ENSG00000179295	PTPN11 PPI subnetwork	3.47e-03	<0.05
MP:0005463	abnormal CD4-positive T cell physiology	3.49e-03	<0.05
ENSG00000010671	BTK PPI subnetwork	3.50e-03	<0.05
GO:0060326	cell chemotaxis	3.52e-03	<0.05
MP:0006337	abnormal first branchial arch morphology	3.52e-03	<0.05
MP:0005562	decreased mean corpuscular hemoglobin	3.52e-03	<0.05
MP:0005278	abnormal cholesterol homeostasis	3.53e-03	<0.05
MP:0001874	acanthosis	3.54e-03	<0.05
GO:0007599	hemostasis	3.55e-03	<0.05
GO:0031091	platelet alpha granule	3.55e-03	<0.05
ENSG00000143375	CGN PPI subnetwork	3.55e-03	<0.05
GO:0072593	reactive oxygen species metabolic process	3.55e-03	<0.05
GO:0019318	hexose metabolic process	3.56e-03	<0.05
ENSG00000004799	PDK4 PPI subnetwork	3.57e-03	<0.05
KEGG_ENDOCYTOSIS	KEGG_ENDOCYTOSIS	3.57e-03	<0.05
ENSG00000142867	BCL10 PPI subnetwork	3.59e-03	<0.05
ENSG00000142166	IFNAR1 PPI subnetwork	3.60e-03	<0.05
REACTOME_NUCLEOTIDE:BINDING_DOMAIN_LEUCINE_RICH_REPEAT_CONTAINING_RECEPTOR_NLR_SIGNALING_PATHWAYS	REACTOME_NUCLEOTIDE:BINDING_DOMAIN_LEUCINE_RICH_REPEAT_CONTAINING_RECEPTOR_NLR_SIGNALING_PATHWAYS	3.61e-03	<0.05
ENSG00000156299	TIAM1 PPI subnetwork	3.61e-03	<0.05
ENSG00000108854	SMURF2 PPI subnetwork	3.62e-03	<0.05
ENSG00000163464	CXCR1 PPI subnetwork	3.63e-03	<0.05
GO:0042974	retinoic acid receptor binding	3.64e-03	<0.05
MP:0003888	liver hemorrhage	3.65e-03	<0.05
ENSG00000115325	DOK1 PPI subnetwork	3.66e-03	<0.05
REACTOME_REGULATION_OF_IFNG_SIGNALING	REACTOME_REGULATION_OF_IFNG_SIGNALING	3.67e-03	<0.05
MP:0004974	decreased regulatory T cell number	3.68e-03	<0.05
ENSG00000122025	FLT3 PPI subnetwork	3.69e-03	<0.05
GO:0071496	cellular response to external stimulus	3.70e-03	<0.05
MP:0001273	decreased metastatic potential	3.71e-03	<0.05
REACTOME_SIGNALLING_TO_RAS	REACTOME_SIGNALLING_TO_RAS	3.71e-03	<0.05
GO:0005811	lipid particle	3.71e-03	<0.05
ENSG00000130164	LDLR PPI subnetwork	3.74e-03	<0.05
GO:0050730	regulation of peptidyl-tyrosine phosphorylation	3.74e-03	<0.05
ENSG00000136738	STAM PPI subnetwork	3.76e-03	<0.05
REACTOME_TRANS:GOLGI_NETWORK_VESICLE_BUDDING	REACTOME_TRANS:GOLGI_NETWORK_VESICLE_BUDDING	3.76e-03	<0.05
REACTOME_CLATHRIN_DERIVED_VESICLE_BUDDING	REACTOME_CLATHRIN_DERIVED_VESICLE_BUDDING	3.76e-03	<0.05
ENSG00000204359	CFB PPI subnetwork	3.77e-03	<0.05
ENSG00000166285	ENSG00000166285 PPI subnetwork	3.77e-03	<0.05
REACTOME_PTM_GAMMA_CARBOXYLATION_HYPUSINE_FORMATION_AND_ARYLSULFATASE_ACTIVATION	REACTOME_PTM_GAMMA_CARBOXYLATION_HYPUSINE_FORMATION_AND_ARYLSULFATASE_ACTIVATION	3.77e-03	<0.05
ENSG00000172175	MALT1 PPI subnetwork	3.78e-03	<0.05
MP:0005016	decreased lymphocyte cell number	3.79e-03	<0.05
MP:0005089	decreased double-negative T cell number	3.80e-03	<0.05
MP:0000696	abnormal Peyer's patch morphology	3.80e-03	<0.05
ENSG00000173511	VEGFB PPI subnetwork	3.80e-03	<0.05
REACTOME_VIRAL_DSRNATLR3TRIF_COMPLEX_ACTIVATES_RIP1	REACTOME_VIRAL_DSRNATLR3TRIF_COMPLEX_ACTIVATES_RIP1	3.81e-03	<0.05
GO:0017038	protein import	3.83e-03	<0.05
MP:0004392	abnormal CD8-positive T cell physiology	3.84e-03	<0.05
KEGG_FATTY_ACID_METABOLISM	KEGG_FATTY_ACID_METABOLISM	3.86e-03	<0.05
GO:0046625	sphingolipid binding	3.88e-03	<0.05
GO:0046889	positive regulation of lipid biosynthetic process	3.89e-03	<0.05
GO:0004252	serine-type endopeptidase activity	3.91e-03	<0.05
GO:0051806	entry into cell of other organism involved in symbiotic interaction	3.92e-03	<0.05
GO:0030260	entry into host cell	3.92e-03	<0.05
GO:0052192	movement in environment of other organism involved in symbiotic interaction	3.92e-03	<0.05
GO:0051828	entry into other organism involved in symbiotic interaction	3.92e-03	<0.05
GO:0044409	entry into host	3.92e-03	<0.05
GO:0052126	movement in host environment	3.92e-03	<0.05
REACTOME_GAMMA:CARBOXYLATION_TRANSPORT_AND_AMINO:TERMINAL_CLEAVAGE_OF_PROTEINS	REACTOME_GAMMA:CARBOXYLATION_TRANSPORT_AND_AMINO:TERMINAL_CLEAVAGE_OF_PROTEINS	3.93e-03	<0.05
ENSG00000182809	CRIP2 PPI subnetwork	3.93e-03	<0.05
GO:0033619	membrane protein proteolysis	3.94e-03	<0.05
ENSG00000011405	PIK3C2A PPI subnetwork	3.94e-03	<0.05
KEGG_FC_EPSILON_RI_SIGNALING_PATHWAY	KEGG_FC_EPSILON_RI_SIGNALING_PATHWAY	3.95e-03	<0.05
MP:0000681	abnormal thyroid gland morphology	3.96e-03	<0.05
ENSG00000136448	NMT1 PPI subnetwork	3.96e-03	<0.05
GO:0016763	transferase activity, transferring pentosyl groups	4.01e-03	<0.05
MP:0008217	abnormal B cell activation	4.02e-03	<0.05
MP:0000222	decreased neutrophil cell number	4.03e-03	<0.05
GO:0045121	membrane raft	4.03e-03	<0.05
MP:0005558	decreased creatinine clearance	4.03e-03	<0.05
ENSG00000108528	SLC25A11 PPI subnetwork	4.03e-03	<0.05
ENSG00000196083	IL1RAP PPI subnetwork	4.04e-03	<0.05
MP:0001800	abnormal humoral immune response	4.04e-03	<0.05
GO:0043235	receptor complex	4.04e-03	<0.05
GO:0030139	endocytic vesicle	4.04e-03	<0.05
ENSG00000182511	FES PPI subnetwork	4.07e-03	<0.05
MP:0004800	decreased susceptibility to experimental autoimmune encephalomyelitis	4.09e-03	<0.05
GO:0007596	blood coagulation	4.09e-03	<0.05
ENSG00000126456	IRF3 PPI subnetwork	4.09e-03	<0.05
MP:0002727	decreased circulating insulin level	4.11e-03	<0.05
REACTOME_CHYLOMICRON:MEDIATED_LIPID_TRANSPORT	REACTOME_CHYLOMICRON:MEDIATED_LIPID_TRANSPORT	4.11e-03	<0.05
MP:0008211	decreased mature B cell number	4.13e-03	<0.05
GO:0005539	glycosaminoglycan binding	4.14e-03	<0.05
GO:0051222	positive regulation of protein transport	4.14e-03	<0.05
MP:0005036	diarrhea	4.15e-03	<0.05
GO:0035591	signaling adaptor activity	4.16e-03	<0.05
MP:0006050	pulmonary fibrosis	4.19e-03	<0.05
KEGG_T_CELL_RECEPTOR_SIGNALING_PATHWAY	KEGG_T_CELL_RECEPTOR_SIGNALING_PATHWAY	4.19e-03	<0.05
GO:0016846	carbon-sulfur lyase activity	4.19e-03	<0.05
ENSG00000152104	PTPN14 PPI subnetwork	4.19e-03	<0.05
MP:0002432	abnormal CD4-positive T cell morphology	4.19e-03	<0.05
GO:0018904	organic ether metabolic process	4.22e-03	<0.05
MP:0011092	complete embryonic lethality	4.22e-03	<0.05
ENSG00000160712	IL6R PPI subnetwork	4.24e-03	<0.05
GO:0019218	regulation of steroid metabolic process	4.30e-03	<0.05
KEGG_GLYCINE_SERINE_AND_THREONINE_METABOLISM	KEGG_GLYCINE_SERINE_AND_THREONINE_METABOLISM	4.30e-03	<0.05
MP:0001282	short vibrissae	4.30e-03	<0.05
MP:0001806	decreased IgM level	4.30e-03	<0.05
MP:0003945	abnormal lymphocyte physiology	4.32e-03	<0.05
REACTOME_ADAPTIVE_IMMUNE_SYSTEM	REACTOME_ADAPTIVE_IMMUNE_SYSTEM	4.33e-03	<0.05
ENSG00000134460	IL2RA PPI subnetwork	4.35e-03	<0.05
GO:0034185	apolipoprotein binding	4.36e-03	<0.05
MP:0008079	decreased CD8-positive T cell number	4.36e-03	<0.05
GO:0005540	hyaluronic acid binding	4.37e-03	<0.05
MP:0006058	decreased cerebral infarction size	4.37e-03	<0.05
MP:0002132	abnormal respiratory system morphology	4.38e-03	<0.05
ENSG00000054267	ARID4B PPI subnetwork	4.41e-03	<0.05
GO:0010745	negative regulation of macrophage derived foam cell differentiation	4.42e-03	<0.05
MP:0005339	increased susceptibility to atherosclerosis	4.42e-03	<0.05
MP:0002191	abnormal artery morphology	4.42e-03	<0.05
MP:0008406	increased cellular sensitivity to hydrogen peroxide	4.43e-03	<0.05
MP:0005167	abnormal blood-brain barrier function	4.44e-03	<0.05
ENSG00000082781	ITGB5 PPI subnetwork	4.44e-03	<0.05
GO:0016810	hydrolase activity, acting on carbon-nitrogen (but not peptide) bonds	4.45e-03	<0.05
ENSG00000129991	TNNI3 PPI subnetwork	4.45e-03	<0.05
MP:0008388	hypochromic microcytic anemia	4.47e-03	<0.05
MP:0004989	decreased osteoblast cell number	4.48e-03	<0.05
GO:0045766	positive regulation of angiogenesis	4.51e-03	<0.05
MP:0003156	abnormal leukocyte migration	4.51e-03	<0.05
GO:0050817	coagulation	4.52e-03	<0.05
GO:0009612	response to mechanical stimulus	4.52e-03	<0.05
GO:0046965	retinoid X receptor binding	4.53e-03	<0.05
MP:0003721	increased tumor growth/size	4.54e-03	<0.05
GO:0032373	positive regulation of sterol transport	4.54e-03	<0.05
GO:0032376	positive regulation of cholesterol transport	4.54e-03	<0.05
GO:0005041	low-density lipoprotein receptor activity	4.55e-03	<0.05
MP:0000715	decreased thymocyte number	4.55e-03	<0.05
ENSG00000135744	AGT PPI subnetwork	4.55e-03	<0.05
ENSG00000172936	MYD88 PPI subnetwork	4.56e-03	<0.05
GO:0032103	positive regulation of response to external stimulus	4.57e-03	<0.05
GO:0012502	induction of programmed cell death	4.58e-03	<0.05
ENSG00000151693	ASAP2 PPI subnetwork	4.58e-03	<0.05
ENSG00000206383	HSPA1L PPI subnetwork	4.60e-03	<0.05
ENSG00000206274	ENSG00000206274 PPI subnetwork	4.60e-03	<0.05
GO:0005924	cell-substrate adherens junction	4.62e-03	<0.05
ENSG00000003400	CASP10 PPI subnetwork	4.63e-03	<0.05
ENSG00000092820	EZR PPI subnetwork	4.64e-03	<0.05
ENSG00000125733	TRIP10 PPI subnetwork	4.68e-03	<0.05
REACTOME_PLATELET_SENSITIZATION_BY_LDL	REACTOME_PLATELET_SENSITIZATION_BY_LDL	4.68e-03	<0.05
ENSG00000145431	PDGFC PPI subnetwork	4.68e-03	<0.05
ENSG00000170962	PDGFD PPI subnetwork	4.68e-03	<0.05
ENSG00000137462	TLR2 PPI subnetwork	4.69e-03	<0.05
ENSG00000121552	CSTA PPI subnetwork	4.70e-03	<0.05
GO:0042301	phosphate ion binding	4.72e-03	<0.05
GO:0010885	regulation of cholesterol storage	4.74e-03	<0.05
ENSG00000108561	C1QBP PPI subnetwork	4.76e-03	<0.05
MP:0003068	enlarged kidney	4.76e-03	<0.05
GO:0006509	membrane protein ectodomain proteolysis	4.78e-03	<0.05
GO:0030971	receptor tyrosine kinase binding	4.78e-03	<0.05
ENSG00000197616	MYH6 PPI subnetwork	4.81e-03	<0.05
ENSG00000100448	CTSG PPI subnetwork	4.81e-03	<0.05
MP:0002362	abnormal spleen marginal zone morphology	4.83e-03	<0.05
GO:0048660	regulation of smooth muscle cell proliferation	4.84e-03	<0.05
ENSG00000074966	TXK PPI subnetwork	4.85e-03	<0.05
GO:0006909	phagocytosis	4.91e-03	<0.05
GO:0002695	negative regulation of leukocyte activation	4.92e-03	<0.05
MP:0008082	increased single-positive T cell number	4.92e-03	<0.05
GO:0030162	regulation of proteolysis	4.94e-03	<0.05
GO:0001666	response to hypoxia	4.95e-03	<0.05
MP:0002773	decreased circulating luteinizing hormone level	4.95e-03	<0.05
MP:0001219	thick epidermis	4.95e-03	<0.05
MP:0005465	abnormal T-helper 1 physiology	4.96e-03	<0.05
GO:0071375	cellular response to peptide hormone stimulus	4.97e-03	<0.05
REACTOME_PEROXISOMAL_LIPID_METABOLISM	REACTOME_PEROXISOMAL_LIPID_METABOLISM	4.97e-03	<0.05
MP:0005044	sepsis	4.97e-03	<0.05
GO:0008047	enzyme activator activity	4.99e-03	<0.05
ENSG00000107338	SHB PPI subnetwork	4.99e-03	<0.05
ENSG00000125731	SH2D3A PPI subnetwork	4.99e-03	<0.05
MP:0006413	increased T cell apoptosis	5.00e-03	<0.05
GO:0046718	viral entry into host cell	5.01e-03	<0.05
REACTOME_METABOLISM_OF_AMINO_ACIDS_AND_DERIVATIVES	REACTOME_METABOLISM_OF_AMINO_ACIDS_AND_DERIVATIVES	5.02e-03	<0.05
MP:0003131	increased erythrocyte cell number	5.03e-03	<0.05
ENSG00000141506	PIK3R5 PPI subnetwork	5.04e-03	<0.05
ENSG00000111145	ELK3 PPI subnetwork	5.06e-03	<0.05
GO:0006958	complement activation, classical pathway	5.06e-03	<0.05
ENSG00000100599	RIN3 PPI subnetwork	5.07e-03	<0.05
ENSG00000135930	EIF4E2 PPI subnetwork	5.10e-03	<0.05
ENSG00000176444	CLK2 PPI subnetwork	5.11e-03	<0.05
KEGG_ACUTE_MYELOID_LEUKEMIA	KEGG_ACUTE_MYELOID_LEUKEMIA	5.13e-03	<0.05
GO:0032270	positive regulation of cellular protein metabolic process	5.16e-03	<0.05
GO:0002755	MyD88-dependent toll-like receptor signaling pathway	5.18e-03	<0.05
MP:0008092	abnormal T-helper 2 cell differentiation	5.19e-03	<0.05
REACTOME_TRIGLYCERIDE_BIOSYNTHESIS	REACTOME_TRIGLYCERIDE_BIOSYNTHESIS	5.19e-03	<0.05
MP:0000187	abnormal triglyceride level	5.19e-03	<0.05
REACTOME_MEMBRANE_TRAFFICKING	REACTOME_MEMBRANE_TRAFFICKING	5.20e-03	<0.05
MP:0001715	placental labyrinth hypoplasia	5.21e-03	<0.05
ENSG00000115414	FN1 PPI subnetwork	5.21e-03	<0.05
MP:0001634	internal hemorrhage	5.21e-03	<0.05
ENSG00000127948	POR PPI subnetwork	5.21e-03	<0.05
REACTOME_TRYPTOPHAN_CATABOLISM	REACTOME_TRYPTOPHAN_CATABOLISM	5.22e-03	<0.05
ENSG00000080845	DLGAP4 PPI subnetwork	5.22e-03	<0.05
MP:0005309	increased circulating ammonia level	5.24e-03	<0.05
GO:0048008	platelet-derived growth factor receptor signaling pathway	5.24e-03	<0.05
GO:0030055	cell-substrate junction	5.26e-03	<0.05
ENSG00000104980	TIMM44 PPI subnetwork	5.26e-03	<0.05
MP:0003917	increased kidney weight	5.27e-03	<0.05
ENSG00000137124	ALDH1B1 PPI subnetwork	5.29e-03	<0.05
ENSG00000173889	PHC3 PPI subnetwork	5.33e-03	<0.05
ENSG00000197747	S100A10 PPI subnetwork	5.35e-03	<0.05
ENSG00000154928	EPHB1 PPI subnetwork	5.35e-03	<0.05
ENSG00000197711	ENSG00000197711 PPI subnetwork	5.38e-03	<0.05
ENSG00000198001	IRAK4 PPI subnetwork	5.38e-03	<0.05
MP:0003303	peritoneal inflammation	5.38e-03	<0.05
ENSG00000152795	HNRPDL PPI subnetwork	5.40e-03	<0.05
MP:0001209	spontaneous skin ulceration	5.43e-03	<0.05
GO:0043395	heparan sulfate proteoglycan binding	5.44e-03	<0.05
GO:0031418	L-ascorbic acid binding	5.47e-03	<0.05
GO:0016835	carbon-oxygen lyase activity	5.47e-03	<0.05
MP:0000512	intestinal ulcer	5.51e-03	<0.05
GO:0019901	protein kinase binding	5.51e-03	<0.05
GO:0001890	placenta development	5.51e-03	<0.05
MP:0006387	abnormal T cell number	5.52e-03	<0.05
MP:0002128	abnormal blood circulation	5.53e-03	<0.05
GO:0016627	oxidoreductase activity, acting on the CH-CH group of donors	5.54e-03	<0.05
ENSG00000105991	HOXA1 PPI subnetwork	5.55e-03	<0.05
GO:0051259	protein oligomerization	5.56e-03	<0.05
ENSG00000162692	VCAM1 PPI subnetwork	5.56e-03	<0.05
ENSG00000038002	AGA PPI subnetwork	5.56e-03	<0.05
ENSG00000196498	NCOR2 PPI subnetwork	5.57e-03	<0.05
GO:0045178	basal part of cell	5.60e-03	<0.05
ENSG00000161570	CCL5 PPI subnetwork	5.60e-03	<0.05
ENSG00000203283	ENSG00000203283 PPI subnetwork	5.60e-03	<0.05
GO:0006809	nitric oxide biosynthetic process	5.63e-03	<0.05
ENSG00000120885	CLU PPI subnetwork	5.63e-03	<0.05
MP:0005605	increased bone mass	5.64e-03	<0.05
GO:0051251	positive regulation of lymphocyte activation	5.66e-03	<0.05
GO:0048771	tissue remodeling	5.67e-03	<0.05
ENSG00000120693	SMAD9 PPI subnetwork	5.68e-03	<0.05
MP:0002089	abnormal postnatal growth/weight/body size	5.68e-03	<0.05
GO:0070328	triglyceride homeostasis	5.69e-03	<0.05
ENSG00000184047	DIABLO PPI subnetwork	5.69e-03	<0.05
ENSG00000099860	GADD45B PPI subnetwork	5.72e-03	<0.05
MP:0003704	abnormal hair follicle development	5.73e-03	<0.05
GO:0016616	oxidoreductase activity, acting on the CH-OH group of donors, NAD or NADP as acceptor	5.74e-03	<0.05
KEGG_ARGININE_AND_PROLINE_METABOLISM	KEGG_ARGININE_AND_PROLINE_METABOLISM	5.76e-03	<0.05
ENSG00000011275	RNF216 PPI subnetwork	5.77e-03	<0.05
MP:0004564	enlarged myocardial fiber	5.78e-03	<0.05
Only gene sets enriched at false discovery rate < 0.05 are shown. DEPICT, Data-driven Expression-Prioritized Integration for Complex Traits. ENSG, Ensembl Gene. GO, Gene Ontology. KEGG, Kyoto Encylopedia of Genes and Genomes. MP, Mouse Phenotype.
