# Supplementary material for: Genome-wide association study of serum liver enzymes implicates diverse metabolic and liver pathology
Source: Nat Commun. 2021 Feb 5;12:816. doi: 10.1038/s41467-020-20870-1 (PMC7865025; doi:10.1038/s41467-020-20870-1)
Supplement: Supplementary file 15 — Supplementary Data 13 [file 41467_2020_20870_MOESM15_ESM.xlsx]

## Sheet: Sheet1
Supplementary Data 13: DEPICT gene set enrichment of alkaline phosphatase-increasing alleles
Original gene set ID	Original gene set description	Nominal P value	False discovery rate
REACTOME_REGULATION_OF_LIPID_METABOLISM_BY_PEROXISOME_PROLIFERATOR:ACTIVATED_RECEPTOR_ALPHA_PPARALPHA	REACTOME_REGULATION_OF_LIPID_METABOLISM_BY_PEROXISOME_PROLIFERATOR:ACTIVATED_RECEPTOR_ALPHA_PPARALPHA	4.79e-10	<0.01
MP:0002118	abnormal lipid homeostasis	5.50e-10	<0.01
REACTOME_PPARA_ACTIVATES_GENE_EXPRESSION	REACTOME_PPARA_ACTIVATES_GENE_EXPRESSION	1.07e-09	<0.01
GO:0006869	lipid transport	2.93e-09	<0.01
MP:0002941	increased circulating alanine transaminase level	3.03e-09	<0.01
MP:0000599	enlarged liver	3.44e-09	<0.01
REACTOME_METABOLISM_OF_LIPIDS_AND_LIPOPROTEINS	REACTOME_METABOLISM_OF_LIPIDS_AND_LIPOPROTEINS	3.69e-09	<0.01
GO:0010876	lipid localization	4.31e-09	<0.01
REACTOME_LIPID_DIGESTION_MOBILIZATION_AND_TRANSPORT	REACTOME_LIPID_DIGESTION_MOBILIZATION_AND_TRANSPORT	5.76e-09	<0.01
GO:0008289	lipid binding	6.95e-09	<0.01
MP:0005179	decreased circulating cholesterol level	3.24e-08	<0.01
MP:0000609	abnormal liver physiology	4.01e-08	<0.01
MP:0000180	abnormal circulating cholesterol level	4.22e-08	<0.01
MP:0002702	decreased circulating free fatty acid level	4.36e-08	<0.01
REACTOME_FATTY_ACID_TRIACYLGLYCEROL_AND_KETONE_BODY_METABOLISM	REACTOME_FATTY_ACID_TRIACYLGLYCEROL_AND_KETONE_BODY_METABOLISM	5.22e-08	<0.01
MP:0000607	abnormal hepatocyte morphology	5.62e-08	<0.01
MP:0001552	increased circulating triglyceride level	6.92e-08	<0.01
GO:0042598	vesicular fraction	7.06e-08	<0.01
REACTOME_CHYLOMICRON:MEDIATED_LIPID_TRANSPORT	REACTOME_CHYLOMICRON:MEDIATED_LIPID_TRANSPORT	1.03e-07	<0.01
GO:0046890	regulation of lipid biosynthetic process	1.17e-07	<0.01
MP:0005146	decreased circulating VLDL cholesterol level	1.33e-07	<0.01
REACTOME_LIPOPROTEIN_METABOLISM	REACTOME_LIPOPROTEIN_METABOLISM	1.50e-07	<0.01
GO:0005792	microsome	1.56e-07	<0.01
GO:0003707	steroid hormone receptor activity	2.01e-07	<0.01
MP:0000598	abnormal liver morphology	2.08e-07	<0.01
MP:0000186	decreased circulating HDL cholesterol level	2.18e-07	<0.01
MP:0002981	increased liver weight	2.20e-07	<0.01
GO:0008610	lipid biosynthetic process	2.37e-07	<0.01
GO:0005543	phospholipid binding	2.52e-07	<0.01
REACTOME_NUCLEAR_RECEPTOR_TRANSCRIPTION_PATHWAY	REACTOME_NUCLEAR_RECEPTOR_TRANSCRIPTION_PATHWAY	2.72e-07	<0.01
ENSG00000131095	GFAP PPI subnetwork	2.80e-07	<0.01
GO:0005504	fatty acid binding	3.01e-07	<0.01
GO:0032787	monocarboxylic acid metabolic process	3.09e-07	<0.01
GO:0004303	estradiol 17-beta-dehydrogenase activity	3.42e-07	<0.01
GO:0019842	vitamin binding	4.02e-07	<0.01
MP:0005278	abnormal cholesterol homeostasis	4.05e-07	<0.01
MP:0001711	abnormal placenta morphology	4.55e-07	<0.01
GO:0018904	organic ether metabolic process	4.58e-07	<0.01
GO:0044242	cellular lipid catabolic process	4.80e-07	<0.01
GO:0048545	response to steroid hormone stimulus	5.20e-07	<0.01
ENSG00000197943	PLCG2 PPI subnetwork	5.52e-07	<0.01
ENSG00000116353	MECR PPI subnetwork	5.77e-07	<0.01
GO:0055088	lipid homeostasis	5.79e-07	<0.01
GO:0032870	cellular response to hormone stimulus	6.91e-07	<0.01
ENSG00000151835	SACS PPI subnetwork	7.27e-07	<0.01
GO:0006639	acylglycerol metabolic process	7.34e-07	<0.01
GO:0070328	triglyceride homeostasis	7.69e-07	<0.01
KEGG_PEROXISOME	KEGG_PEROXISOME	7.91e-07	<0.01
ENSG00000110244	APOA4 PPI subnetwork	8.39e-07	<0.01
GO:0006641	triglyceride metabolic process	8.56e-07	<0.01
GO:0071495	cellular response to endogenous stimulus	9.15e-07	<0.01
GO:0005506	iron ion binding	9.94e-07	<0.01
MP:0005365	abnormal bile salt homeostasis	1.18e-06	<0.01
GO:0006638	neutral lipid metabolic process	1.18e-06	<0.01
GO:0033293	monocarboxylic acid binding	1.23e-06	<0.01
GO:0016053	organic acid biosynthetic process	1.27e-06	<0.01
GO:0046394	carboxylic acid biosynthetic process	1.27e-06	<0.01
GO:0004879	ligand-activated sequence-specific DNA binding RNA polymerase II transcription factor activity	1.30e-06	<0.01
MP:0000182	increased circulating LDL cholesterol level	1.30e-06	<0.01
GO:0012507	ER to Golgi transport vesicle membrane	1.32e-06	<0.01
KEGG_LYSINE_DEGRADATION	KEGG_LYSINE_DEGRADATION	1.33e-06	<0.01
KEGG_PPAR_SIGNALING_PATHWAY	KEGG_PPAR_SIGNALING_PATHWAY	1.50e-06	<0.01
GO:0051427	hormone receptor binding	1.51e-06	<0.01
ENSG00000206340	C4A PPI subnetwork	1.68e-06	<0.01
MP:0009355	increased liver triglyceride level	1.74e-06	<0.01
KEGG_GLYCINE_SERINE_AND_THREONINE_METABOLISM	KEGG_GLYCINE_SERINE_AND_THREONINE_METABOLISM	1.75e-06	<0.01
GO:0006662	glycerol ether metabolic process	1.79e-06	<0.01
MP:0005659	decreased susceptibility to diet-induced obesity	1.81e-06	<0.01
GO:0006631	fatty acid metabolic process	1.87e-06	<0.01
ENSG00000064835	POU1F1 PPI subnetwork	2.08e-06	<0.01
MP:0005459	decreased percent body fat	2.09e-06	<0.01
GO:0000062	fatty-acyl-CoA binding	2.12e-06	<0.01
GO:0008202	steroid metabolic process	2.19e-06	<0.01
GO:0030134	ER to Golgi transport vesicle	2.40e-06	<0.01
MP:0002628	hepatic steatosis	2.61e-06	<0.01
ENSG00000215754	ENSG00000215754 PPI subnetwork	3.08e-06	<0.01
GO:0016705	oxidoreductase activity, acting on paired donors, with incorporation or reduction of molecular oxygen	3.08e-06	<0.01
MP:0003982	increased cholesterol level	3.25e-06	<0.01
ENSG00000019991	HGF PPI subnetwork	3.43e-06	<0.01
GO:0015918	sterol transport	3.88e-06	<0.01
MP:0005289	increased oxygen consumption	4.01e-06	<0.01
MP:0002644	decreased circulating triglyceride level	4.20e-06	<0.01
GO:0042803	protein homodimerization activity	4.36e-06	<0.01
GO:0044283	small molecule biosynthetic process	4.77e-06	<0.01
MP:0004151	decreased circulating iron level	4.92e-06	<0.01
MP:0000003	abnormal adipose tissue morphology	5.21e-06	<0.01
MP:0000183	decreased circulating LDL cholesterol level	5.25e-06	<0.01
GO:0030301	cholesterol transport	5.25e-06	<0.01
MP:0005339	increased susceptibility to atherosclerosis	5.28e-06	<0.01
ENSG00000171914	TLN2 PPI subnetwork	5.44e-06	<0.01
GO:0035257	nuclear hormone receptor binding	5.86e-06	<0.01
MP:0000187	abnormal triglyceride level	6.11e-06	<0.01
GO:0002020	protease binding	6.19e-06	<0.01
ENSG00000115461	IGFBP5 PPI subnetwork	6.23e-06	<0.01
MP:0001914	hemorrhage	6.36e-06	<0.01
GO:0046486	glycerolipid metabolic process	6.59e-06	<0.01
MP:0009289	decreased epididymal fat pad weight	6.97e-06	<0.01
MP:0005178	increased circulating cholesterol level	6.98e-06	<0.01
GO:0019216	regulation of lipid metabolic process	7.24e-06	<0.01
MP:0005311	abnormal circulating amino acid level	7.47e-06	<0.01
GO:0034358	plasma lipoprotein particle	7.51e-06	<0.01
GO:0032994	protein-lipid complex	7.51e-06	<0.01
MP:0009763	increased sensitivity to induced morbidity/mortality	7.54e-06	<0.01
GO:0016746	transferase activity, transferring acyl groups	7.58e-06	<0.01
ENSG00000175899	A2M PPI subnetwork	7.72e-06	<0.01
KEGG_FATTY_ACID_METABOLISM	KEGG_FATTY_ACID_METABOLISM	7.86e-06	<0.01
GO:0042579	microbody	7.92e-06	<0.01
GO:0005777	peroxisome	7.92e-06	<0.01
GO:0031406	carboxylic acid binding	8.06e-06	<0.01
ENSG00000204319	ENSG00000204319 PPI subnetwork	8.07e-06	<0.01
ENSG00000057593	F7 PPI subnetwork	8.20e-06	<0.01
ENSG00000156453	PCDH1 PPI subnetwork	8.64e-06	<0.01
GO:0016042	lipid catabolic process	9.08e-06	<0.01
MP:0001146	abnormal testis morphology	9.25e-06	<0.01
GO:0042974	retinoic acid receptor binding	9.38e-06	<0.01
ENSG00000131910	NR0B2 PPI subnetwork	9.88e-06	<0.01
GO:0031907	microbody lumen	1.02e-05	<0.01
GO:0005782	peroxisomal matrix	1.02e-05	<0.01
MP:0005440	increased glycogen level	1.04e-05	<0.01
GO:0055092	sterol homeostasis	1.13e-05	<0.01
GO:0042632	cholesterol homeostasis	1.13e-05	<0.01
GO:0005924	cell-substrate adherens junction	1.17e-05	<0.01
ENSG00000158874	APOA2 PPI subnetwork	1.25e-05	<0.01
GO:0019433	triglyceride catabolic process	1.27e-05	<0.01
MP:0002575	increased circulating ketone body level	1.42e-05	<0.01
ENSG00000160691	SHC1 PPI subnetwork	1.42e-05	<0.01
GO:0034364	high-density lipoprotein particle	1.43e-05	<0.01
MP:0005331	insulin resistance	1.48e-05	<0.01
MP:0009356	decreased liver triglyceride level	1.59e-05	<0.01
MP:0000221	decreased leukocyte cell number	1.60e-05	<0.01
GO:0048037	cofactor binding	1.61e-05	<0.01
GO:0005925	focal adhesion	1.65e-05	<0.01
KEGG_SULFUR_METABOLISM	KEGG_SULFUR_METABOLISM	1.66e-05	<0.01
GO:0043401	steroid hormone mediated signaling pathway	1.66e-05	<0.01
ENSG00000180210	F2 PPI subnetwork	1.74e-05	<0.01
GO:0046461	neutral lipid catabolic process	1.83e-05	<0.01
GO:0044269	glycerol ether catabolic process	1.83e-05	<0.01
GO:0046464	acylglycerol catabolic process	1.83e-05	<0.01
KEGG_PANTOTHENATE_AND_COA_BIOSYNTHESIS	KEGG_PANTOTHENATE_AND_COA_BIOSYNTHESIS	1.87e-05	<0.01
REACTOME_TRANSPORT_TO_THE_GOLGI_AND_SUBSEQUENT_MODIFICATION	REACTOME_TRANSPORT_TO_THE_GOLGI_AND_SUBSEQUENT_MODIFICATION	1.89e-05	<0.01
MP:0005319	abnormal enzyme/ coenzyme level	1.91e-05	<0.01
GO:0043434	response to peptide hormone stimulus	1.93e-05	<0.01
GO:0030055	cell-substrate junction	1.94e-05	<0.01
MP:0004773	abnormal bile composition	1.97e-05	<0.01
GO:0044439	peroxisomal part	2.08e-05	<0.01
GO:0044438	microbody part	2.08e-05	<0.01
ENSG00000050820	BCAR1 PPI subnetwork	2.14e-05	<0.01
ENSG00000136986	DERL1 PPI subnetwork	2.14e-05	<0.01
GO:0090207	regulation of triglyceride metabolic process	2.15e-05	<0.01
MP:0000691	enlarged spleen	2.21e-05	<0.01
ENSG00000215755	ENSG00000215755 PPI subnetwork	2.25e-05	<0.01
ENSG00000110245	APOC3 PPI subnetwork	2.25e-05	<0.01
MP:0005292	improved glucose tolerance	2.42e-05	<0.01
ENSG00000164344	KLKB1 PPI subnetwork	2.50e-05	<0.01
GO:0071383	cellular response to steroid hormone stimulus	2.64e-05	<0.01
MP:0005343	increased circulating aspartate transaminase level	2.65e-05	<0.01
MP:0001547	abnormal lipid level	2.72e-05	<0.01
GO:0016638	oxidoreductase activity, acting on the CH-NH2 group of donors	2.91e-05	<0.01
GO:0030170	pyridoxal phosphate binding	3.04e-05	<0.01
GO:0070279	vitamin B6 binding	3.04e-05	<0.01
ENSG00000213044	ENSG00000213044 PPI subnetwork	3.06e-05	<0.01
KEGG_STEROID_HORMONE_BIOSYNTHESIS	KEGG_STEROID_HORMONE_BIOSYNTHESIS	3.11e-05	<0.01
GO:0016747	transferase activity, transferring acyl groups other than amino-acyl groups	3.26e-05	<0.01
MP:0000603	pale liver	3.28e-05	<0.01
ENSG00000017427	IGF1 PPI subnetwork	3.33e-05	<0.01
GO:0005496	steroid binding	3.36e-05	<0.01
ENSG00000135144	DTX1 PPI subnetwork	3.38e-05	<0.01
GO:0006694	steroid biosynthetic process	3.40e-05	<0.01
GO:0051259	protein oligomerization	3.46e-05	<0.01
REACTOME_TRANSPORT_OF_VITAMINS_NUCLEOSIDES_AND_RELATED_MOLECULES	REACTOME_TRANSPORT_OF_VITAMINS_NUCLEOSIDES_AND_RELATED_MOLECULES	3.63e-05	<0.01
MP:0001718	abnormal visceral yolk sac morphology	3.65e-05	<0.01
ENSG00000131370	SH3BP5 PPI subnetwork	3.81e-05	<0.01
GO:0005796	Golgi lumen	3.81e-05	<0.01
GO:0032368	regulation of lipid transport	4.03e-05	<0.01
GO:0009055	electron carrier activity	4.18e-05	<0.01
ENSG00000000971	CFH PPI subnetwork	4.32e-05	<0.01
MP:0003949	abnormal circulating lipid level	4.38e-05	<0.01
GO:0016054	organic acid catabolic process	4.38e-05	<0.01
GO:0046395	carboxylic acid catabolic process	4.38e-05	<0.01
ENSG00000145192	AHSG PPI subnetwork	4.60e-05	<0.01
ENSG00000167751	KLK2 PPI subnetwork	4.64e-05	<0.01
GO:0016323	basolateral plasma membrane	4.74e-05	<0.01
MP:0002647	decreased intestinal cholesterol absorption	4.76e-05	<0.01
MP:0001722	pale yolk sac	5.04e-05	<0.01
GO:0046503	glycerolipid catabolic process	5.16e-05	<0.01
MP:0003725	increased autoantibody level	5.16e-05	<0.01
MP:0003179	decreased platelet cell number	5.31e-05	<0.01
GO:0016627	oxidoreductase activity, acting on the CH-CH group of donors	5.36e-05	<0.01
GO:0034754	cellular hormone metabolic process	5.53e-05	<0.01
GO:0050892	intestinal absorption	5.79e-05	<0.01
ENSG00000038002	AGA PPI subnetwork	5.85e-05	<0.01
MP:0002310	decreased susceptibility to hepatic steatosis	5.95e-05	<0.01
GO:0034339	regulation of transcription from RNA polymerase II promoter by nuclear hormone receptor	6.43e-05	<0.01
MP:0004130	abnormal muscle cell glucose uptake	6.48e-05	<0.01
GO:0033865	nucleoside bisphosphate metabolic process	6.48e-05	<0.01
GO:0008395	steroid hydroxylase activity	6.66e-05	<0.01
GO:0046965	retinoid X receptor binding	6.66e-05	<0.01
GO:0097006	regulation of plasma lipoprotein particle levels	7.03e-05	<0.01
MP:0002599	increased mean platelet volume	7.05e-05	<0.01
GO:0009755	hormone-mediated signaling pathway	7.11e-05	<0.01
GO:0000981	sequence-specific DNA binding RNA polymerase II transcription factor activity	7.26e-05	<0.01
MP:0005560	decreased circulating glucose level	7.26e-05	<0.01
ENSG00000197766	CFD PPI subnetwork	7.33e-05	<0.01
KEGG_ARACHIDONIC_ACID_METABOLISM	KEGG_ARACHIDONIC_ACID_METABOLISM	7.37e-05	<0.01
ENSG00000150527	CTAGE5 PPI subnetwork	7.38e-05	<0.01
MP:0001860	liver inflammation	7.42e-05	<0.01
ENSG00000170871	KIAA0232 PPI subnetwork	8.00e-05	<0.01
ENSG00000204359	CFB PPI subnetwork	8.01e-05	<0.01
ENSG00000166285	ENSG00000166285 PPI subnetwork	8.01e-05	<0.01
MP:0003331	hepatocellular carcinoma	8.67e-05	<0.01
GO:0052689	carboxylic ester hydrolase activity	8.67e-05	<0.01
ENSG00000163631	ALB PPI subnetwork	8.71e-05	<0.01
GO:0017127	cholesterol transporter activity	8.84e-05	<0.01
MP:0005334	abnormal fat pad morphology	8.91e-05	<0.01
ENSG00000086015	MAST2 PPI subnetwork	8.94e-05	<0.01
MP:0002078	abnormal glucose homeostasis	9.01e-05	<0.01
MP:0005439	decreased glycogen level	9.04e-05	<0.01
MP:0003909	increased eating behavior	9.34e-05	<0.01
ENSG00000089159	PXN PPI subnetwork	9.65e-05	<0.01
GO:0016829	lyase activity	9.72e-05	<0.01
ENSG00000171105	INSR PPI subnetwork	9.75e-05	<0.01
GO:0006633	fatty acid biosynthetic process	1.00e-04	<0.01
GO:0019841	retinol binding	1.02e-04	<0.01
GO:0051213	dioxygenase activity	1.03e-04	<0.01
GO:0006917	induction of apoptosis	1.05e-04	<0.01
GO:0071813	lipoprotein particle binding	1.09e-04	<0.01
GO:0071814	protein-lipid complex binding	1.09e-04	<0.01
KEGG_GLYCEROLIPID_METABOLISM	KEGG_GLYCEROLIPID_METABOLISM	1.09e-04	<0.01
ENSG00000160282	FTCD PPI subnetwork	1.09e-04	<0.01
KEGG_TRYPTOPHAN_METABOLISM	KEGG_TRYPTOPHAN_METABOLISM	1.09e-04	<0.01
MP:0005145	increased circulating VLDL cholesterol level	1.10e-04	<0.01
GO:0030522	intracellular receptor mediated signaling pathway	1.11e-04	<0.01
GO:0009743	response to carbohydrate stimulus	1.11e-04	<0.01
ENSG00000100815	TRIP11 PPI subnetwork	1.12e-04	<0.01
GO:0004806	triglyceride lipase activity	1.13e-04	<0.01
REACTOME_METABOLISM_OF_AMINO_ACIDS_AND_DERIVATIVES	REACTOME_METABOLISM_OF_AMINO_ACIDS_AND_DERIVATIVES	1.15e-04	<0.01
ENSG00000100448	CTSG PPI subnetwork	1.17e-04	<0.01
GO:0015248	sterol transporter activity	1.19e-04	<0.01
ENSG00000169398	PTK2 PPI subnetwork	1.22e-04	<0.01
REACTOME_PHASE_1_:_FUNCTIONALIZATION_OF_COMPOUNDS	REACTOME_PHASE_1_:_FUNCTIONALIZATION_OF_COMPOUNDS	1.23e-04	<0.01
MP:0005409	darkened coat color	1.24e-04	<0.01
MP:0003566	abnormal cell adhesion	1.25e-04	<0.01
GO:0046906	tetrapyrrole binding	1.27e-04	<0.01
REACTOME_CYTOCHROME_P450_:_ARRANGED_BY_SUBSTRATE_TYPE	REACTOME_CYTOCHROME_P450_:_ARRANGED_BY_SUBSTRATE_TYPE	1.27e-04	<0.01
ENSG00000163736	PPBP PPI subnetwork	1.29e-04	<0.01
GO:0050662	coenzyme binding	1.33e-04	<0.01
KEGG_BETA_ALANINE_METABOLISM	KEGG_BETA_ALANINE_METABOLISM	1.34e-04	<0.01
REACTOME_BIOLOGICAL_OXIDATIONS	REACTOME_BIOLOGICAL_OXIDATIONS	1.34e-04	<0.01
MP:0010026	decreased liver cholesterol level	1.34e-04	<0.01
GO:0060416	response to growth hormone stimulus	1.37e-04	<0.01
ENSG00000144852	NR1I2 PPI subnetwork	1.40e-04	<0.01
MP:0001915	intracranial hemorrhage	1.40e-04	<0.01
GO:0012502	induction of programmed cell death	1.40e-04	<0.01
MP:0001716	abnormal placenta labyrinth morphology	1.44e-04	<0.01
MP:0002743	glomerulonephritis	1.44e-04	<0.01
MP:0002970	abnormal white adipose tissue morphology	1.45e-04	<0.01
ENSG00000170260	ZNF212 PPI subnetwork	1.51e-04	<0.01
KEGG_RETINOL_METABOLISM	KEGG_RETINOL_METABOLISM	1.51e-04	<0.01
ENSG00000126218	F10 PPI subnetwork	1.53e-04	<0.01
GO:0016229	steroid dehydrogenase activity	1.53e-04	<0.01
MP:0008388	hypochromic microcytic anemia	1.53e-04	<0.01
ENSG00000137801	THBS1 PPI subnetwork	1.54e-04	<0.01
GO:0046470	phosphatidylcholine metabolic process	1.56e-04	<0.01
MP:0001764	abnormal homeostasis	1.57e-04	<0.01
GO:0016725	oxidoreductase activity, acting on CH or CH2 groups	1.58e-04	<0.01
GO:0019218	regulation of steroid metabolic process	1.58e-04	<0.01
MP:0003983	decreased cholesterol level	1.59e-04	<0.01
GO:0020037	heme binding	1.59e-04	<0.01
REACTOME_PECAM1_INTERACTIONS	REACTOME_PECAM1_INTERACTIONS	1.60e-04	<0.01
GO:0070988	demethylation	1.62e-04	<0.01
ENSG00000186350	RXRA PPI subnetwork	1.65e-04	<0.01
REACTOME_BMAL1CLOCKNPAS2_ACTIVATES_GENE_EXPRESSION	REACTOME_BMAL1CLOCKNPAS2_ACTIVATES_GENE_EXPRESSION	1.67e-04	<0.01
ENSG00000180530	NRIP1 PPI subnetwork	1.72e-04	<0.01
GO:0050660	flavin adenine dinucleotide binding	1.72e-04	<0.01
GO:0016702	oxidoreductase activity, acting on single donors with incorporation of molecular oxygen, incorporation of two atoms of oxygen	1.73e-04	<0.01
MP:0008478	increased spleen white pulp amount	1.75e-04	<0.01
ENSG00000146674	IGFBP3 PPI subnetwork	1.76e-04	<0.01
GO:0009746	response to hexose stimulus	1.81e-04	<0.01
GO:0008203	cholesterol metabolic process	1.83e-04	<0.01
REACTOME_SYNTHESIS_OF_BILE_ACIDS_AND_BILE_SALTS_VIA_7ALPHA:HYDROXYCHOLESTEROL	REACTOME_SYNTHESIS_OF_BILE_ACIDS_AND_BILE_SALTS_VIA_7ALPHA:HYDROXYCHOLESTEROL	1.85e-04	<0.01
ENSG00000100288	CHKB PPI subnetwork	1.85e-04	<0.01
ENSG00000185010	F8 PPI subnetwork	1.88e-04	<0.01
GO:0008209	androgen metabolic process	1.88e-04	<0.01
ENSG00000120693	SMAD9 PPI subnetwork	1.94e-04	<0.01
GO:0016125	sterol metabolic process	1.94e-04	<0.01
MP:0003887	increased hepatocyte apoptosis	1.95e-04	<0.01
ENSG00000171564	FGB PPI subnetwork	2.01e-04	<0.01
GO:0051183	vitamin transporter activity	2.02e-04	<0.01
GO:0006721	terpenoid metabolic process	2.04e-04	<0.01
MP:0001556	increased circulating HDL cholesterol level	2.05e-04	<0.01
GO:0005542	folic acid binding	2.08e-04	<0.01
ENSG00000133805	AMPD3 PPI subnetwork	2.09e-04	<0.05
ENSG00000012124	CD22 PPI subnetwork	2.15e-04	<0.05
GO:0009071	serine family amino acid catabolic process	2.18e-04	<0.05
MP:0002874	decreased hemoglobin content	2.19e-04	<0.05
ENSG00000164733	CTSB PPI subnetwork	2.20e-04	<0.05
MP:0002079	increased circulating insulin level	2.24e-04	<0.05
GO:0019395	fatty acid oxidation	2.27e-04	<0.05
GO:0008374	O-acyltransferase activity	2.33e-04	<0.05
REACTOME_XENOBIOTICS	REACTOME_XENOBIOTICS	2.35e-04	<0.05
MP:0005505	increased platelet cell number	2.38e-04	<0.05
ENSG00000185479	KRT6B PPI subnetwork	2.39e-04	<0.05
ENSG00000100934	SEC23A PPI subnetwork	2.40e-04	<0.05
GO:0044264	cellular polysaccharide metabolic process	2.44e-04	<0.05
GO:0034284	response to monosaccharide stimulus	2.45e-04	<0.05
GO:0016701	oxidoreductase activity, acting on single donors with incorporation of molecular oxygen	2.46e-04	<0.05
MP:0010027	increased liver cholesterol level	2.49e-04	<0.05
GO:0004252	serine-type endopeptidase activity	2.52e-04	<0.05
MP:0004950	abnormal brain vasculature morphology	2.54e-04	<0.05
GO:0033764	steroid dehydrogenase activity, acting on the CH-OH group of donors, NAD or NADP as acceptor	2.54e-04	<0.05
MP:0008808	decreased spleen iron level	2.55e-04	<0.05
KEGG_PHENYLALANINE_METABOLISM	KEGG_PHENYLALANINE_METABOLISM	2.58e-04	<0.05
ENSG00000081237	PTPRC PPI subnetwork	2.58e-04	<0.05
ENSG00000204983	PRSS1 PPI subnetwork	2.59e-04	<0.05
MP:0001634	internal hemorrhage	2.67e-04	<0.05
KEGG_METABOLISM_OF_XENOBIOTICS_BY_CYTOCHROME_P450	KEGG_METABOLISM_OF_XENOBIOTICS_BY_CYTOCHROME_P450	2.67e-04	<0.05
MP:0000229	abnormal megakaryocyte differentiation	2.70e-04	<0.05
GO:0042304	regulation of fatty acid biosynthetic process	2.72e-04	<0.05
GO:0072329	monocarboxylic acid catabolic process	2.72e-04	<0.05
GO:0030169	low-density lipoprotein particle binding	2.73e-04	<0.05
MP:0004255	abnormal spongiotrophoblast layer morphology	2.74e-04	<0.05
REACTOME_HDL:MEDIATED_LIPID_TRANSPORT	REACTOME_HDL:MEDIATED_LIPID_TRANSPORT	2.75e-04	<0.05
ENSG00000155660	PDIA4 PPI subnetwork	2.77e-04	<0.05
ENSG00000109272	PF4V1 PPI subnetwork	2.77e-04	<0.05
ENSG00000205813	ENSG00000205813 PPI subnetwork	2.77e-04	<0.05
MP:0004762	increased anti-double stranded DNA antibody level	2.79e-04	<0.05
MP:0008803	abnormal placental labyrinth vasculature morphology	2.82e-04	<0.05
GO:0050810	regulation of steroid biosynthetic process	2.84e-04	<0.05
GO:0019900	kinase binding	2.86e-04	<0.05
GO:0051186	cofactor metabolic process	2.87e-04	<0.05
GO:0034381	plasma lipoprotein particle clearance	2.87e-04	<0.05
MP:0005637	abnormal iron homeostasis	2.89e-04	<0.05
ENSG00000103742	IGDCC4 PPI subnetwork	2.90e-04	<0.05
GO:0071371	cellular response to gonadotropin stimulus	2.90e-04	<0.05
GO:0034361	very-low-density lipoprotein particle	2.92e-04	<0.05
GO:0034385	triglyceride-rich lipoprotein particle	2.92e-04	<0.05
GO:0044282	small molecule catabolic process	2.94e-04	<0.05
MP:0002073	abnormal hair growth	2.94e-04	<0.05
MP:0010182	decreased susceptibility to weight gain	2.95e-04	<0.05
MP:0005668	decreased circulating leptin level	2.98e-04	<0.05
ENSG00000117601	SERPINC1 PPI subnetwork	2.99e-04	<0.05
MP:0005266	abnormal metabolism	3.02e-04	<0.05
ENSG00000168907	PLA2G4F PPI subnetwork	3.05e-04	<0.05
REACTOME_METABOLISM_OF_VITAMINS_AND_COFACTORS	REACTOME_METABOLISM_OF_VITAMINS_AND_COFACTORS	3.37e-04	<0.05
REACTOME_METABOLISM_OF_WATER:SOLUBLE_VITAMINS_AND_COFACTORS	REACTOME_METABOLISM_OF_WATER:SOLUBLE_VITAMINS_AND_COFACTORS	3.37e-04	<0.05
GO:0034440	lipid oxidation	3.40e-04	<0.05
ENSG00000112658	SRF PPI subnetwork	3.41e-04	<0.05
ENSG00000055957	ITIH1 PPI subnetwork	3.43e-04	<0.05
KEGG_BIOSYNTHESIS_OF_UNSATURATED_FATTY_ACIDS	KEGG_BIOSYNTHESIS_OF_UNSATURATED_FATTY_ACIDS	3.44e-04	<0.05
ENSG00000096968	JAK2 PPI subnetwork	3.47e-04	<0.05
MP:0000416	sparse hair	3.47e-04	<0.05
ENSG00000110169	HPX PPI subnetwork	3.48e-04	<0.05
ENSG00000130164	LDLR PPI subnetwork	3.60e-04	<0.05
REACTOME_GAMMA:CARBOXYLATION_TRANSPORT_AND_AMINO:TERMINAL_CLEAVAGE_OF_PROTEINS	REACTOME_GAMMA:CARBOXYLATION_TRANSPORT_AND_AMINO:TERMINAL_CLEAVAGE_OF_PROTEINS	3.61e-04	<0.05
REACTOME_PTM_GAMMA_CARBOXYLATION_HYPUSINE_FORMATION_AND_ARYLSULFATASE_ACTIVATION	REACTOME_PTM_GAMMA_CARBOXYLATION_HYPUSINE_FORMATION_AND_ARYLSULFATASE_ACTIVATION	3.63e-04	<0.05
MP:0011108	partial embryonic lethality during organogenesis	3.66e-04	<0.05
GO:0071827	plasma lipoprotein particle organization	3.67e-04	<0.05
GO:0071825	protein-lipid complex subunit organization	3.67e-04	<0.05
ENSG00000185624	P4HB PPI subnetwork	3.69e-04	<0.05
GO:0046463	acylglycerol biosynthetic process	3.72e-04	<0.05
GO:0046460	neutral lipid biosynthetic process	3.72e-04	<0.05
ENSG00000117528	ABCD3 PPI subnetwork	3.73e-04	<0.05
MP:0004774	abnormal bile salt level	3.74e-04	<0.05
MP:0009133	decreased white fat cell size	3.75e-04	<0.05
ENSG00000143761	ARF1 PPI subnetwork	3.82e-04	<0.05
ENSG00000171401	KRT13 PPI subnetwork	3.83e-04	<0.05
KEGG_LINOLEIC_ACID_METABOLISM	KEGG_LINOLEIC_ACID_METABOLISM	3.85e-04	<0.05
KEGG_BUTANOATE_METABOLISM	KEGG_BUTANOATE_METABOLISM	3.89e-04	<0.05
ENSG00000160285	LSS PPI subnetwork	3.90e-04	<0.05
ENSG00000188994	ZNF292 PPI subnetwork	3.92e-04	<0.05
GO:0009991	response to extracellular stimulus	3.99e-04	<0.05
ENSG00000147507	ENSG00000147507 PPI subnetwork	4.05e-04	<0.05
GO:0034185	apolipoprotein binding	4.22e-04	<0.05
KEGG_COMPLEMENT_AND_COAGULATION_CASCADES	KEGG_COMPLEMENT_AND_COAGULATION_CASCADES	4.25e-04	<0.05
ENSG00000084674	APOB PPI subnetwork	4.28e-04	<0.05
ENSG00000144908	ALDH1L1 PPI subnetwork	4.30e-04	<0.05
MP:0002640	reticulocytosis	4.31e-04	<0.05
GO:0005976	polysaccharide metabolic process	4.32e-04	<0.05
GO:0016616	oxidoreductase activity, acting on the CH-OH group of donors, NAD or NADP as acceptor	4.35e-04	<0.05
GO:0051591	response to cAMP	4.37e-04	<0.05
GO:0006575	cellular modified amino acid metabolic process	4.45e-04	<0.05
REACTOME_ANTIGEN_PRESENTATION_FOLDING_ASSEMBLY_AND_PEPTIDE_LOADING_OF_CLASS_I_MHC	REACTOME_ANTIGEN_PRESENTATION_FOLDING_ASSEMBLY_AND_PEPTIDE_LOADING_OF_CLASS_I_MHC	4.47e-04	<0.05
REACTOME_CYTOSOLIC_SULFONATION_OF_SMALL_MOLECULES	REACTOME_CYTOSOLIC_SULFONATION_OF_SMALL_MOLECULES	4.48e-04	<0.05
MP:0008843	absent subcutaneous adipose tissue	4.48e-04	<0.05
GO:0032934	sterol binding	4.51e-04	<0.05
GO:0005996	monosaccharide metabolic process	4.57e-04	<0.05
GO:0034637	cellular carbohydrate biosynthetic process	4.61e-04	<0.05
ENSG00000103653	CSK PPI subnetwork	4.65e-04	<0.05
MP:0005416	abnormal circulating protein level	4.99e-04	<0.05
MP:0005281	increased fatty acid level	5.08e-04	<0.05
GO:0032374	regulation of cholesterol transport	5.14e-04	<0.05
GO:0032371	regulation of sterol transport	5.14e-04	<0.05
GO:0005912	adherens junction	5.18e-04	<0.05
ENSG00000105974	CAV1 PPI subnetwork	5.36e-04	<0.05
KEGG_DRUG_METABOLISM_CYTOCHROME_P450	KEGG_DRUG_METABOLISM_CYTOCHROME_P450	5.37e-04	<0.05
ENSG00000173889	PHC3 PPI subnetwork	5.43e-04	<0.05
GO:0001889	liver development	5.47e-04	<0.05
ENSG00000124006	OBSL1 PPI subnetwork	5.49e-04	<0.05
MP:0001554	increased circulating free fatty acid level	5.53e-04	<0.05
MP:0003402	decreased liver weight	5.55e-04	<0.05
MP:0005309	increased circulating ammonia level	5.58e-04	<0.05
ENSG00000182446	NPLOC4 PPI subnetwork	5.60e-04	<0.05
GO:0031667	response to nutrient levels	5.62e-04	<0.05
MP:0005332	abnormal amino acid level	5.63e-04	<0.05
GO:0005158	insulin receptor binding	5.67e-04	<0.05
MP:0001852	conjunctivitis	5.69e-04	<0.05
GO:0043691	reverse cholesterol transport	5.81e-04	<0.05
MP:0000218	increased leukocyte cell number	5.82e-04	<0.05
GO:0030299	intestinal cholesterol absorption	5.84e-04	<0.05
MP:0002356	abnormal spleen red pulp morphology	5.90e-04	<0.05
ENSG00000108984	MAP2K6 PPI subnetwork	5.90e-04	<0.05
GO:0030674	protein binding, bridging	5.95e-04	<0.05
MP:0003229	abnormal vitelline vasculature morphology	5.97e-04	<0.05
GO:0016614	oxidoreductase activity, acting on CH-OH group of donors	5.99e-04	<0.05
GO:0000271	polysaccharide biosynthetic process	6.05e-04	<0.05
ENSG00000196396	PTPN1 PPI subnetwork	6.14e-04	<0.05
MP:0001651	necrosis	6.17e-04	<0.05
GO:0061008	hepaticobiliary system development	6.26e-04	<0.05
MP:0005318	decreased triglyceride level	6.35e-04	<0.05
GO:0009968	negative regulation of signal transduction	6.43e-04	<0.05
GO:0019318	hexose metabolic process	6.57e-04	<0.05
MP:0003333	liver fibrosis	6.59e-04	<0.05
GO:0015485	cholesterol binding	6.60e-04	<0.05
ENSG00000196998	WDR45 PPI subnetwork	6.71e-04	<0.05
ENSG00000091831	ESR1 PPI subnetwork	6.72e-04	<0.05
ENSG00000174718	C12orf35 PPI subnetwork	6.72e-04	<0.05
GO:0038024	cargo receptor activity	6.73e-04	<0.05
GO:0005625	soluble fraction	6.76e-04	<0.05
GO:0003706	ligand-regulated transcription factor activity	6.78e-04	<0.05
GO:0009749	response to glucose stimulus	6.79e-04	<0.05
GO:0005319	lipid transporter activity	6.82e-04	<0.05
ENSG00000074370	ATP2A3 PPI subnetwork	6.85e-04	<0.05
MP:0011098	complete embryonic lethality during organogenesis	6.96e-04	<0.05
GO:0019217	regulation of fatty acid metabolic process	7.13e-04	<0.05
MP:0003662	abnormal long bone epiphyseal plate proliferative zone	7.19e-04	<0.05
MP:0005666	abnormal adipose tissue physiology	7.21e-04	<0.05
KEGG_ARGININE_AND_PROLINE_METABOLISM	KEGG_ARGININE_AND_PROLINE_METABOLISM	7.41e-04	<0.05
GO:0016706	oxidoreductase activity, acting on paired donors, with incorporation or reduction of molecular oxygen, 2-oxoglutarate as one donor, and incorporation of one atom each of oxygen into both donors	7.42e-04	<0.05
REACTOME_SIGNALING_BY_CONSTITUTIVELY_ACTIVE_EGFR	REACTOME_SIGNALING_BY_CONSTITUTIVELY_ACTIVE_EGFR	7.55e-04	<0.05
GO:0016846	carbon-sulfur lyase activity	7.60e-04	<0.05
MP:0001622	abnormal vasculogenesis	7.62e-04	<0.05
GO:0006805	xenobiotic metabolic process	7.63e-04	<0.05
ENSG00000178607	ERN1 PPI subnetwork	7.76e-04	<0.05
MP:0003396	abnormal embryonic hematopoiesis	7.77e-04	<0.05
ENSG00000197621	ENSG00000197621 PPI subnetwork	7.77e-04	<0.05
GO:0006732	coenzyme metabolic process	7.82e-04	<0.05
GO:0019901	protein kinase binding	7.94e-04	<0.05
ENSG00000115641	FHL2 PPI subnetwork	7.98e-04	<0.05
ENSG00000100342	APOL1 PPI subnetwork	8.01e-04	<0.05
GO:0005811	lipid particle	8.03e-04	<0.05
GO:0010906	regulation of glucose metabolic process	8.15e-04	<0.05
GO:0016051	carbohydrate biosynthetic process	8.16e-04	<0.05
REACTOME_PHASE_II_CONJUGATION	REACTOME_PHASE_II_CONJUGATION	8.17e-04	<0.05
GO:0005501	retinoid binding	8.17e-04	<0.05
ENSG00000087077	TRIP6 PPI subnetwork	8.18e-04	<0.05
MP:0001783	decreased white adipose tissue amount	8.25e-04	<0.05
GO:0009896	positive regulation of catabolic process	8.38e-04	<0.05
GO:0033344	cholesterol efflux	8.39e-04	<0.05
GO:0006006	glucose metabolic process	8.40e-04	<0.05
ENSG00000186951	PPARA PPI subnetwork	8.67e-04	<0.05
GO:0019840	isoprenoid binding	8.79e-04	<0.05
ENSG00000175354	PTPN2 PPI subnetwork	8.82e-04	<0.05
MP:0001780	decreased brown adipose tissue amount	8.86e-04	<0.05
GO:0071466	cellular response to xenobiotic stimulus	8.92e-04	<0.05
GO:0009410	response to xenobiotic stimulus	8.92e-04	<0.05
MP:0005325	abnormal renal glomerulus morphology	8.97e-04	<0.05
MP:0010724	thick interventricular septum	8.99e-04	<0.05
ENSG00000150337	FCGR1A PPI subnetwork	9.05e-04	<0.05
ENSG00000088926	F11 PPI subnetwork	9.09e-04	<0.05
ENSG00000145715	RASA1 PPI subnetwork	9.13e-04	<0.05
ENSG00000005339	CREBBP PPI subnetwork	9.18e-04	<0.05
GO:0042572	retinol metabolic process	9.24e-04	<0.05
ENSG00000107223	EDF1 PPI subnetwork	9.28e-04	<0.05
MP:0003674	oxidative stress	9.28e-04	<0.05
GO:0019867	outer membrane	9.43e-04	<0.05
GO:0046504	glycerol ether biosynthetic process	9.45e-04	<0.05
ENSG00000198734	F5 PPI subnetwork	9.45e-04	<0.05
ENSG00000090061	CCNK PPI subnetwork	9.58e-04	<0.05
GO:0015908	fatty acid transport	9.60e-04	<0.05
GO:0009062	fatty acid catabolic process	9.60e-04	<0.05
GO:0048771	tissue remodeling	9.65e-04	<0.05
ENSG00000071539	TRIP13 PPI subnetwork	9.66e-04	<0.05
MP:0000530	abnormal kidney blood vessel morphology	9.68e-04	<0.05
GO:0008093	cytoskeletal adaptor activity	9.77e-04	<0.05
MP:0005282	decreased fatty acid level	9.82e-04	<0.05
MP:0005341	decreased susceptibility to atherosclerosis	9.86e-04	<0.05
MP:0001510	abnormal coat appearance	9.94e-04	<0.05
KEGG_PROPANOATE_METABOLISM	KEGG_PROPANOATE_METABOLISM	9.95e-04	<0.05
GO:0016712	oxidoreductase activity, acting on paired donors, with incorporation or reduction of molecular oxygen, reduced flavin or flavoprotein as one donor, and incorporation of one atom of oxygen	9.95e-04	<0.05
ENSG00000131759	RARA PPI subnetwork	1.01e-03	<0.05
GO:0030258	lipid modification	1.01e-03	<0.05
GO:0060396	growth hormone receptor signaling pathway	1.02e-03	<0.05
GO:0071378	cellular response to growth hormone stimulus	1.02e-03	<0.05
GO:0034362	low-density lipoprotein particle	1.02e-03	<0.05
GO:0019432	triglyceride biosynthetic process	1.02e-03	<0.05
ENSG00000126561	STAT5A PPI subnetwork	1.04e-03	<0.05
MP:0000208	decreased hematocrit	1.04e-03	<0.05
MP:0003853	dry skin	1.05e-03	<0.05
GO:0005788	endoplasmic reticulum lumen	1.08e-03	<0.05
GO:0045834	positive regulation of lipid metabolic process	1.09e-03	<0.05
GO:0031331	positive regulation of cellular catabolic process	1.10e-03	<0.05
ENSG00000135341	MAP3K7 PPI subnetwork	1.10e-03	<0.05
GO:0016853	isomerase activity	1.11e-03	<0.05
KEGG_VALINE_LEUCINE_AND_ISOLEUCINE_DEGRADATION	KEGG_VALINE_LEUCINE_AND_ISOLEUCINE_DEGRADATION	1.11e-03	<0.05
GO:0046889	positive regulation of lipid biosynthetic process	1.11e-03	<0.05
MP:0004883	abnormal vascular wound healing	1.12e-03	<0.05
MP:0003231	abnormal placenta vasculature	1.13e-03	<0.05
GO:0009395	phospholipid catabolic process	1.13e-03	<0.05
GO:0017171	serine hydrolase activity	1.14e-03	<0.05
MP:0005312	pericardial effusion	1.14e-03	<0.05
ENSG00000143569	UBAP2L PPI subnetwork	1.14e-03	<0.05
GO:0006730	one-carbon metabolic process	1.15e-03	<0.05
MP:0001666	abnormal intestinal absorption	1.16e-03	<0.05
GO:0005977	glycogen metabolic process	1.17e-03	<0.05
GO:0060090	binding, bridging	1.17e-03	<0.05
MP:0001212	skin lesions	1.17e-03	<0.05
MP:0009283	decreased gonadal fat pad weight	1.17e-03	<0.05
MP:0002998	abnormal bone remodeling	1.17e-03	<0.05
ENSG00000163909	HEYL PPI subnetwork	1.18e-03	<0.05
KEGG_CYSTEINE_AND_METHIONINE_METABOLISM	KEGG_CYSTEINE_AND_METHIONINE_METABOLISM	1.18e-03	<0.05
MP:0001585	hemolytic anemia	1.18e-03	<0.05
ENSG00000163586	FABP1 PPI subnetwork	1.18e-03	<0.05
GO:0044106	cellular amine metabolic process	1.18e-03	<0.05
MP:0008484	decreased spleen germinal center size	1.20e-03	<0.05
ENSG00000076641	PAG1 PPI subnetwork	1.21e-03	<0.05
GO:0006790	sulfur compound metabolic process	1.22e-03	<0.05
GO:0016830	carbon-carbon lyase activity	1.22e-03	<0.05
ENSG00000145907	G3BP1 PPI subnetwork	1.23e-03	<0.05
ENSG00000167768	KRT1 PPI subnetwork	1.25e-03	<0.05
ENSG00000173757	STAT5B PPI subnetwork	1.25e-03	<0.05
MP:0003070	increased vascular permeability	1.25e-03	<0.05
ENSG00000198802	ENSG00000198802 PPI subnetwork	1.26e-03	<0.05
GO:0044042	glucan metabolic process	1.28e-03	<0.05
GO:0006073	cellular glucan metabolic process	1.28e-03	<0.05
ENSG00000166930	MS4A5 PPI subnetwork	1.29e-03	<0.05
ENSG00000215756	ENSG00000215756 PPI subnetwork	1.29e-03	<0.05
ENSG00000118137	APOA1 PPI subnetwork	1.29e-03	<0.05
GO:0008236	serine-type peptidase activity	1.31e-03	<0.05
MP:0003917	increased kidney weight	1.32e-03	<0.05
GO:0005518	collagen binding	1.33e-03	<0.05
ENSG00000095585	BLNK PPI subnetwork	1.33e-03	<0.05
ENSG00000087095	NLK PPI subnetwork	1.33e-03	<0.05
GO:0016810	hydrolase activity, acting on carbon-nitrogen (but not peptide) bonds	1.33e-03	<0.05
ENSG00000115414	FN1 PPI subnetwork	1.34e-03	<0.05
KEGG_INSULIN_SIGNALING_PATHWAY	KEGG_INSULIN_SIGNALING_PATHWAY	1.35e-03	<0.05
MP:0005606	increased bleeding time	1.35e-03	<0.05
ENSG00000146950	SHROOM2 PPI subnetwork	1.36e-03	<0.05
GO:0005741	mitochondrial outer membrane	1.38e-03	<0.05
REACTOME_PLATELET_DEGRANULATION	REACTOME_PLATELET_DEGRANULATION	1.39e-03	<0.05
ENSG00000206289	RXRB PPI subnetwork	1.42e-03	<0.05
ENSG00000206218	ENSG00000206218 PPI subnetwork	1.42e-03	<0.05
ENSG00000204231	RXRB PPI subnetwork	1.42e-03	<0.05
ENSG00000163599	CTLA4 PPI subnetwork	1.42e-03	<0.05
MP:0001633	poor circulation	1.43e-03	<0.05
KEGG_PRIMARY_BILE_ACID_BIOSYNTHESIS	KEGG_PRIMARY_BILE_ACID_BIOSYNTHESIS	1.43e-03	<0.05
ENSG00000186340	THBS2 PPI subnetwork	1.44e-03	<0.05
ENSG00000212645	ENSG00000212645 PPI subnetwork	1.45e-03	<0.05
MP:0005013	increased lymphocyte cell number	1.45e-03	<0.05
MP:0001131	abnormal ovarian follicle morphology	1.46e-03	<0.05
ENSG00000106804	C5 PPI subnetwork	1.46e-03	<0.05
GO:0010035	response to inorganic substance	1.47e-03	<0.05
ENSG00000114315	HES1 PPI subnetwork	1.47e-03	<0.05
GO:0016811	hydrolase activity, acting on carbon-nitrogen (but not peptide) bonds, in linear amides	1.48e-03	<0.05
MP:0000220	increased monocyte cell number	1.48e-03	<0.05
MP:0005015	increased T cell number	1.48e-03	<0.05
MP:0003984	embryonic growth retardation	1.49e-03	<0.05
GO:0009310	amine catabolic process	1.50e-03	<0.05
GO:0061384	heart trabecula morphogenesis	1.51e-03	<0.05
GO:0070161	anchoring junction	1.52e-03	<0.05
MP:0001209	spontaneous skin ulceration	1.53e-03	<0.05
GO:0033692	cellular polysaccharide biosynthetic process	1.54e-03	<0.05
GO:0022600	digestive system process	1.55e-03	<0.05
MP:0004892	increased adiponectin level	1.56e-03	<0.05
ENSG00000013364	MVP PPI subnetwork	1.56e-03	<0.05
MP:0004686	decreased length of long bones	1.57e-03	<0.05
GO:0034375	high-density lipoprotein particle remodeling	1.58e-03	<0.05
MP:0002419	abnormal innate immunity	1.59e-03	<0.05
ENSG00000115415	STAT1 PPI subnetwork	1.59e-03	<0.05
MP:0000930	wavy neural tube	1.60e-03	<0.05
REACTOME_SULFUR_AMINO_ACID_METABOLISM	REACTOME_SULFUR_AMINO_ACID_METABOLISM	1.60e-03	<0.05
MP:0001596	hypotension	1.60e-03	<0.05
GO:0005759	mitochondrial matrix	1.61e-03	<0.05
GO:0003995	acyl-CoA dehydrogenase activity	1.64e-03	<0.05
GO:0016641	oxidoreductase activity, acting on the CH-NH2 group of donors, oxygen as acceptor	1.65e-03	<0.05
ENSG00000105369	CD79A PPI subnetwork	1.65e-03	<0.05
MP:0001929	abnormal gametogenesis	1.65e-03	<0.05
ENSG00000172602	RND1 PPI subnetwork	1.65e-03	<0.05
GO:0006720	isoprenoid metabolic process	1.66e-03	<0.05
GO:0019915	lipid storage	1.66e-03	<0.05
MP:0004993	decreased bone resorption	1.67e-03	<0.05
REACTOME_RESPONSE_TO_ELEVATED_PLATELET_CYTOSOLIC_CA2	REACTOME_RESPONSE_TO_ELEVATED_PLATELET_CYTOSOLIC_CA2	1.68e-03	<0.05
GO:0072593	reactive oxygen species metabolic process	1.69e-03	<0.05
GO:0034369	plasma lipoprotein particle remodeling	1.69e-03	<0.05
GO:0034368	protein-lipid complex remodeling	1.69e-03	<0.05
GO:0034367	macromolecular complex remodeling	1.69e-03	<0.05
MP:0008825	abnormal cardiac epithelial to mesenchymal transition	1.71e-03	<0.05
GO:0065005	protein-lipid complex assembly	1.71e-03	<0.05
GO:0034377	plasma lipoprotein particle assembly	1.71e-03	<0.05
ENSG00000129083	COPB1 PPI subnetwork	1.75e-03	<0.05
REACTOME_MITOCHONDRIAL_FATTY_ACID_BETA:OXIDATION	REACTOME_MITOCHONDRIAL_FATTY_ACID_BETA:OXIDATION	1.75e-03	<0.05
MP:0003383	abnormal gluconeogenesis	1.76e-03	<0.05
GO:0071216	cellular response to biotic stimulus	1.77e-03	<0.05
ENSG00000137642	SORL1 PPI subnetwork	1.77e-03	<0.05
GO:0006766	vitamin metabolic process	1.77e-03	<0.05
MP:0003068	enlarged kidney	1.79e-03	<0.05
MP:0004921	decreased placenta weight	1.80e-03	<0.05
REACTOME_CIRCADIAN_CLOCK	REACTOME_CIRCADIAN_CLOCK	1.81e-03	<0.05
ENSG00000168918	INPP5D PPI subnetwork	1.82e-03	<0.05
GO:0032868	response to insulin stimulus	1.82e-03	<0.05
ENSG00000169306	IL1RAPL1 PPI subnetwork	1.83e-03	<0.05
GO:0019439	aromatic compound catabolic process	1.84e-03	<0.05
ENSG00000142208	AKT1 PPI subnetwork	1.84e-03	<0.05
MP:0000274	enlarged heart	1.85e-03	<0.05
ENSG00000123836	PFKFB2 PPI subnetwork	1.86e-03	<0.05
ENSG00000139197	PEX5 PPI subnetwork	1.86e-03	<0.05
GO:0045861	negative regulation of proteolysis	1.86e-03	<0.05
GO:0042493	response to drug	1.88e-03	<0.05
MP:0005317	increased triglyceride level	1.89e-03	<0.05
REACTOME_ACTIVATION_OF_CHAPERONES_BY_IRE1ALPHA	REACTOME_ACTIVATION_OF_CHAPERONES_BY_IRE1ALPHA	1.89e-03	<0.05
ENSG00000157404	KIT PPI subnetwork	1.90e-03	<0.05
GO:0000302	response to reactive oxygen species	1.90e-03	<0.05
MP:0004772	abnormal bile secretion	1.91e-03	<0.05
MP:0002727	decreased circulating insulin level	1.91e-03	<0.05
ENSG00000170486	KRT72 PPI subnetwork	1.91e-03	<0.05
MP:0004969	pale kidney	1.93e-03	<0.05
MP:0000219	increased neutrophil cell number	1.94e-03	<0.05
GO:0033993	response to lipid	1.94e-03	<0.05
GO:0008652	cellular amino acid biosynthetic process	1.95e-03	<0.05
GO:0045017	glycerolipid biosynthetic process	1.97e-03	<0.05
GO:0001701	in utero embryonic development	1.98e-03	<0.05
ENSG00000008083	JARID2 PPI subnetwork	1.98e-03	<0.05
MP:0003131	increased erythrocyte cell number	1.99e-03	<0.05
GO:0051384	response to glucocorticoid stimulus	1.99e-03	<0.05
MP:0008875	abnormal xenobiotic pharmacokinetics	2.02e-03	<0.05
ENSG00000145675	PIK3R1 PPI subnetwork	2.03e-03	<0.05
ENSG00000126934	MAP2K2 PPI subnetwork	2.04e-03	<0.05
ENSG00000198626	RYR2 PPI subnetwork	2.05e-03	<0.05
GO:0051260	protein homooligomerization	2.07e-03	<0.05
MP:0002774	small prostate gland	2.07e-03	<0.05
MP:0000278	abnormal myocardial fiber morphology	2.09e-03	<0.05
GO:0005044	scavenger receptor activity	2.12e-03	<0.05
MP:0008735	increased susceptibility to endotoxin shock	2.12e-03	<0.05
ENSG00000107560	RAB11FIP2 PPI subnetwork	2.15e-03	<0.05
MP:0005559	increased circulating glucose level	2.22e-03	<0.05
ENSG00000198300	ZIM2 PPI subnetwork	2.22e-03	<0.05
ENSG00000125868	DSTN PPI subnetwork	2.23e-03	<0.05
ENSG00000197561	ELANE PPI subnetwork	2.23e-03	<0.05
KEGG_DRUG_METABOLISM_OTHER_ENZYMES	KEGG_DRUG_METABOLISM_OTHER_ENZYMES	2.24e-03	<0.05
MP:0005584	abnormal enzyme/coenzyme activity	2.24e-03	<0.05
ENSG00000141968	VAV1 PPI subnetwork	2.24e-03	<0.05
MP:0003806	abnormal nucleotide metabolism	2.25e-03	<0.05
ENSG00000104980	TIMM44 PPI subnetwork	2.26e-03	<0.05
ENSG00000007866	TEAD3 PPI subnetwork	2.28e-03	<0.05
GO:0071396	cellular response to lipid	2.28e-03	<0.05
MP:0003400	kinked neural tube	2.30e-03	<0.05
GO:0005547	phosphatidylinositol-3,4,5-trisphosphate binding	2.33e-03	<0.05
ENSG00000132196	HSD17B7 PPI subnetwork	2.33e-03	<0.05
ENSG00000141736	ERBB2 PPI subnetwork	2.34e-03	<0.05
GO:0030867	rough endoplasmic reticulum membrane	2.34e-03	<0.05
GO:0016878	acid-thiol ligase activity	2.35e-03	<0.05
GO:0071375	cellular response to peptide hormone stimulus	2.36e-03	<0.05
MP:0011109	partial lethality throughout fetal growth and development	2.37e-03	<0.05
ENSG00000125686	MED1 PPI subnetwork	2.38e-03	<0.05
ENSG00000165140	FBP1 PPI subnetwork	2.38e-03	<0.05
MP:0005592	abnormal vascular smooth muscle morphology	2.38e-03	<0.05
ENSG00000197249	SERPINA1 PPI subnetwork	2.39e-03	<0.05
ENSG00000188843	ENSG00000188843 PPI subnetwork	2.40e-03	<0.05
GO:0031968	organelle outer membrane	2.42e-03	<0.05
GO:0016209	antioxidant activity	2.43e-03	<0.05
GO:0031983	vesicle lumen	2.44e-03	<0.05
REACTOME_SYNTHESIS_OF_BILE_ACIDS_AND_BILE_SALTS	REACTOME_SYNTHESIS_OF_BILE_ACIDS_AND_BILE_SALTS	2.46e-03	<0.05
MP:0002971	abnormal brown adipose tissue morphology	2.47e-03	<0.05
ENSG00000162409	PRKAA2 PPI subnetwork	2.47e-03	<0.05
MP:0005048	thrombosis	2.49e-03	<0.05
GO:0052547	regulation of peptidase activity	2.52e-03	<0.05
GO:0004602	glutathione peroxidase activity	2.53e-03	<0.05
MP:0002089	abnormal postnatal growth/weight/body size	2.54e-03	<0.05
ENSG00000115718	PROC PPI subnetwork	2.55e-03	<0.05
ENSG00000137975	CLCA2 PPI subnetwork	2.56e-03	<0.05
ENSG00000070882	OSBPL3 PPI subnetwork	2.56e-03	<0.05
ENSG00000005469	CROT PPI subnetwork	2.58e-03	<0.05
ENSG00000104365	IKBKB PPI subnetwork	2.58e-03	<0.05
GO:0061383	trabecula morphogenesis	2.58e-03	<0.05
GO:0009063	cellular amino acid catabolic process	2.59e-03	<0.05
ENSG00000165409	TSHR PPI subnetwork	2.59e-03	<0.05
GO:0015932	nucleobase-containing compound transmembrane transporter activity	2.60e-03	<0.05
ENSG00000123992	DNPEP PPI subnetwork	2.60e-03	<0.05
Only gene sets enriched at false discovery rate < 0.05 are shown. DEPICT, Data-driven Expression-Prioritized Integration for Complex Traits. ENSG, Ensembl Gene. GO, Gene Ontology. KEGG, Kyoto Encylopedia of Genes and Genomes. MP, Mouse Phenotype.
