# Supplementary material for: Genome-wide association study of serum liver enzymes implicates diverse metabolic and liver pathology
Source: Nat Commun. 2021 Feb 5;12:816. doi: 10.1038/s41467-020-20870-1 (PMC7865025; doi:10.1038/s41467-020-20870-1)
Supplement: Supplementary file 16 — Supplementary Data 14 [file 41467_2020_20870_MOESM16_ESM.xlsx]

## Sheet: Sheet1
Supplementary Data 14: Effects of alanine aminotransferase-increasing alleles on metabolic traits
Variant	Trait	EA	OA	EAF	Beta	P	Gene annotation
rs738409	TG	G	C	0.22	-0.0099	1.54e-03	PNPLA3 (e)
rs7041363	TG	C	G	0.51	-0.0016	5.37e-01	AKNA (i)
rs2862954	TG	T	C	0.5	-0.016	6.97e-10	ERLIN1 (e)
rs2954021	TG	A	G	0.49	0.11	<1e-300	TRIB1, LINC00861 (inter)
rs58542926	TG	T	C	0.075	-0.14	1.73e-180	TM6SF2 (e)
rs6834314	TG	A	G	0.72	-0.023	7.88e-16	KLHL8, MIR5705 (inter)
rs4835265	TG	A	C	0.16	0.00062	8.61e-01	ZNF827 (i)
rs7117339	TG	C	T	0.88	0.00051	8.99e-01	PANX1 (i)
rs1497406	TG	G	A	0.58	0.012	4.43e-06	EPHA2, ARHGEF19 (inter)
rs13395911	TG	T	A	0.6	-0.009	7.35e-04	EFHD1 (i)
rs1468615	TG	T	C	0.82	-0.0068	4.54e-02	ABCB4 (i)
rs9959832	TG	C	T	0.2	0.0015	6.37e-01	NEDD4L, MIR122 (inter)
rs28383223	TG	T	C	0.58	0.053	8.08e-90	HLA-DRB1, HLA-DQA1 (inter)
rs429358	TG	T	C	0.84	-0.084	1.13e-123	APOE (e)
rs2126259	TG	T	C	0.1	-0.0081	5.83e-02	LOC157273 (i)
rs132642	TG	T	A	0.83	0.00065	8.50e-01	APOL3 (UTR)
rs2642438	TG	G	A	0.7	-0.015	4.81e-08	MARC1 (e)
rs12904	TG	G	A	0.59	-0.00051	8.47e-01	EFNA1 (UTR)
rs10787429	TG	T	C	0.27	-0.021	1.69e-13	GPAM, TECTB (inter)
rs645040	TG	T	G	0.77	0.037	1.17e-33	MSL2, PCCB (inter)
rs10430531	TG	C	T	0.26	-0.0051	8.21e-02	DLG5 (i)
rs2394529	TG	C	G	0.7	-0.0025	3.75e-01	LOC101928994 (i)
rs72623176	TG	A	G	0.039	0.0035	6.03e-01	ABCB11 (i)
rs4766462	TG	A	T	0.79	0.0067	3.60e-02	SH2B3 (i)
rs2467663	TG	T	C	0.66	0.0084	2.17e-03	ZNF251 (i)
rs687621	TG	G	A	0.32	-0.018	1.86e-10	ABO (i)
rs11061602	TG	T	G	0.52	0.0035	1.79e-01	MLXIP (i)
rs10075805	TG	A	G	0.72	-0.0064	2.69e-02	LOC105374704, CDH6 (inter)
rs11657440	TG	C	T	0.42	0.0044	9.14e-02	ACTG1 (u)
rs11601507	TG	A	C	0.068	0.0032	5.29e-01	TRIM5 (e)
rs78900599	TG	A	G	0.93	-0.007	1.56e-01	TM4SF1-AS1, TM4SF4 (inter)
rs273507	TG	C	A	0.29	-0.00018	9.49e-01	MAST3 (i)
rs12500824	TG	A	G	0.35	-0.016	1.76e-09	SHROOM3 (i)
rs4135247	TG	G	A	0.43	0.022	2.27e-17	PPARG (i)
rs28650012	TG	G	C	0.27	-0.0088	2.30e-03	LOC102724084 (i)
rs55931203	TG	T	C	0.19	0.034	8.36e-24	BPTF (i)
rs2943654	TG	T	C	0.65	0.046	2.04e-65	LOC646736, MIR5702 (inter)
rs12154248	TG	T	C	0.08	0.016	1.10e-03	JAZF1 (i)
rs4782568	TG	C	G	0.55	0.01	1.03e-04	MLYCD, OSGIN1 (inter)
rs2127015	TG	C	T	0.51	0.001	6.96e-01	CD276 (i)
rs4484649	TG	C	A	0.4	-0.021	2.01e-15	C8orf74, SOX7 (inter)
rs6088521	TG	C	A	0.48	0.013	1.51e-06	DYNLRB1, MAP1LC3A (inter)
rs5752776	TG	G	A	0.67	0.011	7.12e-05	CHEK2 (i)
rs7018885	TG	T	C	0.75	0.0014	6.31e-01	NINJ1 (i)
rs8041057	TG	C	T	0.29	0.0034	2.36e-01	SRP14 (i)
rs6712203	TG	C	T	0.63	0.048	1.07e-70	COBLL1 (i)
rs11878604	TG	T	C	0.93	0.01	4.10e-02	CYP2T1P, CYP2A6 (inter)
rs13275089	TG	T	C	0.63	0.0045	9.29e-02	KLF10 (i)
rs10409243	TG	C	T	0.4	0.011	7.85e-05	S1PR2 (UTR)
rs2832277	TG	G	A	0.88	0.0072	7.25e-02	LINC00189 (i)
rs4788460	TG	T	C	0.29	0.02	5.43e-13	PMFBP1 (i)
rs339969	TG	A	C	0.61	0.014	3.05e-07	RORA-AS1 (i)
rs7256564	TG	A	G	0.31	0.024	3.04e-18	PEPD (i)
rs140822617	TG	C	A	0.87	-0.027	4.95e-12	TNFSF10, LINC02068 (inter)
rs35173225	TG	T	C	0.12	-0.16	<1e-300	TBL2, MLXIPL (inter)
rs28642812	TG	C	T	0.72	0.013	7.87e-06	KMT5A (d)
rs17138478	TG	C	A	0.87	0.004	2.98e-01	HNF1B (i)
rs2289850	TG	T	C	0.95	-0.0049	3.90e-01	CYFIP2 (i)
rs61856806	TG	A	T	0.18	-0.0047	1.59e-01	PIK3AP1 (i)
rs40270	TG	C	A	0.77	0.048	1.13e-55	LINC01948, C5orf67 (inter)
rs4925546	TG	A	G	0.37	0.0071	7.86e-03	NLRP3 (i)
rs686548	TG	A	T	0.39	0.011	1.59e-05	LINC01722, SPTLC3 (inter)
rs4711750	TG	A	T	0.5	0.052	2.73e-91	VEGFA, LINC01512 (inter)
rs445	TG	T	C	0.094	0.01	1.84e-02	CDK6 (i)
rs17236494	TG	C	A	0.27	0.0034	2.41e-01	TRIM59, KPNA4 (inter)
rs17046767	TG	G	C	0.92	0.013	5.10e-03	LINC01191 (i)
rs1047891	TG	A	C	0.32	0.0064	2.12e-02	CPS1 (e)
rs12799896	TG	C	T	0.83	-0.0024	4.86e-01	FRMD8 (i)
rs4074793	TG	G	A	0.075	0.0039	4.27e-01	ITGA1 (i)
rs12454712	TG	T	C	0.62	0.016	2.08e-09	BCL2 (i)
rs900400	TG	C	T	0.4	-0.02	1.07e-13	LINC02029, LINC00880 (inter)
rs11621792	TG	T	C	0.45	0.0087	8.31e-04	NYNRIN (i)
rs7953767	TG	T	C	0.16	0.0018	5.99e-01	SLCO1B3 (i)
rs12824533	TG	G	A	0.4	0.016	1.11e-09	LINC01252, ETV6 (inter)
rs10141892	TG	C	T	0.59	-0.001	7.00e-01	CFL2 (u)
rs1477066	TG	C	T	0.67	0.0027	3.35e-01	SOX9-AS1 (i)
rs1815544	TG	C	T	0.6	-0.0041	1.22e-01	TARS2 (UTR)
rs117643180	TG	A	C	0.026	0.017	3.24e-02	SLC2A4 (i)
rs78326895	TG	C	T	0.14	0.0015	6.88e-01	KLRC2 (i)
rs13108218	TG	A	G	0.38	0.034	2.12e-37	HGFAC (i)
rs6973917	TG	T	A	0.25	0.0055	6.86e-02	PSPH (i)
rs73545546	TG	C	T	0.16	-0.0031	3.85e-01	DMTN (i)
rs2950388	TG	C	T	0.72	-0.0034	2.45e-01	ATP5B (i)
rs1970619	TG	T	C	0.4	0.0006	8.22e-01	PLUT (i)
rs61980636	TG	T	C	0.2	0.0068	3.58e-02	SERPINA6 (i)
rs481206	TG	T	C	0.34	-0.0022	4.11e-01	STARD10 (i)
rs3756772	TG	T	C	0.4	0.0069	8.97e-03	FRK (e)
rs7740188	TG	A	G	0.69	0.023	1.67e-16	L3MBTL3 (i)
rs10148309	TG	C	T	0.85	0.0041	2.60e-01	NIN (i)
rs1794898	TG	G	A	0.16	-0.0017	6.44e-01	OASL, P2RX7 (inter)
rs4821764	TG	A	G	0.58	0.029	3.53e-28	MAFF (i)
rs7599	TG	A	G	0.37	-0.015	4.26e-08	TMEM147 (UTR)
rs17145884	TG	C	T	0.82	-0.014	5.43e-05	AHNAK (d)
rs13197551	TG	T	C	0.2	0.015	4.72e-06	DEF6 (i)
rs1538742	TG	A	C	0.57	0.026	3.46e-23	LOC102723886 (i)
rs4485425	TG	G	A	0.72	0.013	5.91e-06	GALK1, H3F3B (inter)
rs1658972	TG	C	T	0.86	-0.013	3.26e-04	GLDC, KDM4C (inter)
rs6938097	TG	G	A	0.72	-0.0063	2.93e-02	CASC15 (i)
rs1938500	TG	T	G	0.19	0.0057	8.39e-02	LEPR, PDE4B (inter)
rs11088963	TG	C	G	0.51	0.0072	5.50e-03	UBE2G2 (i)
rs6440123	TG	A	G	0.65	0.017	2.05e-10	LOC100507389 (i)
rs11887534	TG	C	G	0.066	-0.015	3.18e-03	ABCG8 (e)
rs1002436	TG	G	A	0.56	-0.004	1.22e-01	PKN2-AS1 (i)
rs117143374	TG	T	C	0.86	0.02	6.19e-08	PSMG1 (u)
rs6879279	TG	G	C	0.85	0.0054	1.32e-01	EFNA5 (i)
rs6700241	TG	A	G	0.8	-0.0091	5.03e-03	HSPA6, FCGR3A (inter)
rs68082079	TG	T	C	0.71	0.00023	9.38e-01	EPB41L4B (i)
rs717118	TG	T	A	0.48	0.017	1.05e-10	KCNJ2, CASC17 (inter)
rs12928392	TG	T	A	0.76	-0.00087	7.73e-01	MMP15 (i)
rs864899	TG	G	A	0.58	-0.00057	8.29e-01	ATF1, TMPRSS12 (inter)
rs1077834	TG	T	C	0.78	-0.063	4.94e-89	LIPC (u)
rs1365298	TG	A	G	0.18	-0.023	2.52e-12	DR1, FNBP1L (inter)
rs2235698	TG	G	A	0.23	0.019	3.65e-10	OR2H2 (e)
rs7168849	TG	A	G	0.91	-0.0022	6.32e-01	ANPEP (i)
rs292585	TG	T	C	0.73	0.0028	3.41e-01	WDR91 (i)
rs55635926	TG	G	C	0.089	0.023	1.41e-06	ZNF192P1, TOB2P1 (inter)
rs1545536	TG	T	C	0.22	0.0019	5.35e-01	GSDMD (i)
rs9637973	TG	G	A	0.31	-9.7e-05	9.72e-01	MLIP (i)
rs7481951	TG	T	A	0.59	0.0039	1.40e-01	ANO5 (e)
rs2450128	TG	G	A	0.85	0.02	2.20e-08	GAB2 (i)
rs10832570	TG	A	G	0.61	-0.0042	1.16e-01	SOX6 (i)
rs1664781	TG	A	G	0.69	0.015	9.03e-08	ARL15 (i)
rs73382439	TG	C	T	0.83	0.011	1.15e-03	E2F3 (i)
rs1046271	TG	A	C	0.45	0.0006	8.18e-01	TJP3 (e)
rs11770163	TG	C	G	0.33	0.019	2.48e-12	MET (i)
rs5751775	TG	T	C	0.41	0.015	4.71e-09	MIF-AS1, GSTT2B (inter)
rs79188145	TG	A	G	0.94	-0.031	4.07e-09	P4HA1 (i)
rs4773169	TG	A	C	0.6	0.0081	2.17e-03	COL4A2 (i)
rs142451335	TG	T	C	0.072	0.011	3.50e-02	SKI (i)
rs7356034	TG	A	G	0.28	0.018	6.47e-10	SLC2A2 (i)
rs56094641	TG	G	A	0.4	0.0038	1.49e-01	FTO (i)
rs1277930	TG	A	G	0.77	0.016	4.70e-07	PSRC1 (d)
rs7700107	TG	C	A	0.14	0.034	2.64e-19	LCORL (i)
rs11557154	TG	T	C	0.13	0.006	1.24e-01	DCAF12 (e)
rs2241883	TG	T	C	0.69	0.0014	6.06e-01	FABP1 (e)
rs2727324	TG	C	G	0.33	0.00045	8.70e-01	SMARCD2, TCAM1P (inter)
rs6762589	TG	A	G	0.41	0.0035	1.78e-01	SLC12A8 (i)
rs6034011	TG	C	T	0.32	0.0022	4.25e-01	MACROD2 (i)
rs223454	TG	G	A	0.52	0.01	5.07e-05	LOC102723704 (i)
rs12617864	TG	G	T	0.25	0.011	3.61e-04	IL37, IL36G (inter)
rs10887777	TG	C	T	0.26	0.013	5.15e-06	PTEN, RNLS (inter)
rs2624817	TG	A	G	0.17	0.0081	1.70e-02	RBM6, RBM5 (inter)
rs636202	TG	T	C	0.48	0.036	1.57e-44	LINC01625, LOC100132735 (inter)
rs2911980	TG	T	G	0.63	-0.0064	1.73e-02	AGPAT5 (i)
rs6441017	TG	C	T	0.73	-0.014	1.13e-06	SLC33A1 (i)
rs117333334	TG	A	G	0.056	0.046	7.88e-16	NUP160, PTPRJ (inter)
rs71423566	TG	T	C	0.32	0.0034	2.19e-01	MIR548N (i)
rs1024794	TG	G	A	0.35	0.0058	3.15e-02	IL1R1 (i)
rs5758487	TG	C	T	0.48	-0.0059	2.27e-02	CCDC134, SREBF2 (inter)
rs1051713	TG	C	T	0.83	0.00069	8.40e-01	ALOX5 (i)
rs4531558	TG	G	T	0.51	-0.0075	4.09e-03	KRT8 (i)
rs3176334	TG	T	C	0.68	0.015	5.07e-08	CDKN1A (i)
rs3731714	TG	C	T	0.68	-0.007	1.25e-02	CASP10 (i)
rs17710008	TG	A	G	0.19	0.0053	1.12e-01	MYCT1 (e)
rs3786876	TG	C	T	0.15	0.016	6.95e-06	SPINT2 (i)
rs117743490	TG	C	A	0.034	-0.0018	8.11e-01	COPS3 (UTR)
rs11220136	TG	T	C	0.066	0.019	3.30e-04	STT3A-AS1 (i)
rs10842708	TG	G	A	0.24	0.019	8.72e-10	SSPN, ITPR2 (inter)
rs9876116	TG	A	G	0.54	0.013	4.72e-07	MLH1 (i)
rs7029757	TG	G	A	0.9	0.0021	6.39e-01	TOR1B (i)
rs1760940	TG	C	A	0.25	-0.0057	5.79e-02	PNP (i)
rs2282043	TG	C	T	0.91	0.014	2.68e-03	PTCH1 (i)
rs10007975	TG	C	T	0.75	0.015	4.77e-07	C4orf17 (i)
rs75004998	TG	G	A	0.66	0.0069	1.17e-02	LINC02288 (i)
rs12320328	TG	A	G	0.92	0.018	1.72e-04	KRAS, LMNTD1 (inter)
rs6755970	TG	A	G	0.38	0.0079	2.98e-03	MERTK (i)
rs4579782	TG	G	C	0.082	0.048	1.02e-24	ARID1A (i)
rs351978	TG	G	A	0.58	0.0015	5.70e-01	PTBP1 (i)
rs2110944	TG	C	T	0.53	0.015	4.54e-09	STRN (i)
rs12979658	TG	G	A	0.28	0.02	3.81e-12	CLEC4GP1, EVI5L (inter)
rs8027647	TG	T	A	0.73	0.015	2.05e-07	PARP6, CELF6 (inter)
rs10096191	TG	G	T	0.08	0.041	1.65e-17	EYA1, MSC (inter)
rs738409	HDL	G	C	0.22	-0.019	1.76e-09	PNPLA3 (e)
rs7041363	HDL	C	G	0.51	-0.021	2.64e-16	AKNA (i)
rs2862954	HDL	T	C	0.5	-0.019	1.33e-13	ERLIN1 (e)
rs2954021	HDL	A	G	0.49	-0.046	2.64e-71	TRIB1, LINC00861 (inter)
rs58542926	HDL	T	C	0.075	-0.0099	4.26e-02	TM6SF2 (e)
rs6834314	HDL	A	G	0.72	0.0011	7.12e-01	KLHL8, MIR5705 (inter)
rs4835265	HDL	A	C	0.16	0.0019	5.88e-01	ZNF827 (i)
rs7117339	HDL	C	T	0.88	0.0014	7.35e-01	PANX1 (i)
rs1497406	HDL	G	A	0.58	0.0019	4.72e-01	EPHA2, ARHGEF19 (inter)
rs13395911	HDL	T	A	0.6	0.0021	4.28e-01	EFHD1 (i)
rs1468615	HDL	T	C	0.82	0.0054	1.08e-01	ABCB4 (i)
rs9959832	HDL	C	T	0.2	-0.0084	8.96e-03	NEDD4L, MIR122 (inter)
rs28383223	HDL	T	C	0.58	0.013	8.57e-07	HLA-DRB1, HLA-DQA1 (inter)
rs429358	HDL	T	C	0.84	0.11	6.02e-225	APOE (e)
rs2126259	HDL	T	C	0.1	-0.12	3.33e-181	LOC157273 (i)
rs132642	HDL	T	A	0.83	-0.0062	7.14e-02	APOL3 (UTR)
rs2642438	HDL	G	A	0.7	0.039	1.44e-43	MARC1 (e)
rs12904	HDL	G	A	0.59	0.0016	5.49e-01	EFNA1 (UTR)
rs10787429	HDL	T	C	0.27	0.049	1.33e-64	GPAM, TECTB (inter)
rs645040	HDL	T	G	0.77	-0.035	1.13e-29	MSL2, PCCB (inter)
rs10430531	HDL	C	T	0.26	0.0036	2.29e-01	DLG5 (i)
rs2394529	HDL	C	G	0.7	0.002	4.68e-01	LOC101928994 (i)
rs72623176	HDL	A	G	0.039	0.0051	4.45e-01	ABCB11 (i)
rs4766462	HDL	A	T	0.79	-0.012	2.76e-04	SH2B3 (i)
rs2467663	HDL	T	C	0.66	-0.0021	4.41e-01	ZNF251 (i)
rs687621	HDL	G	A	0.32	0.014	1.00e-06	ABO (i)
rs11061602	HDL	T	G	0.52	-0.0022	4.01e-01	MLXIP (i)
rs10075805	HDL	A	G	0.72	0.0045	1.17e-01	LOC105374704, CDH6 (inter)
rs11657440	HDL	C	T	0.42	0.0044	9.70e-02	ACTG1 (u)
rs11601507	HDL	A	C	0.068	-0.039	2.28e-14	TRIM5 (e)
rs78900599	HDL	A	G	0.93	0.00033	9.46e-01	TM4SF1-AS1, TM4SF4 (inter)
rs273507	HDL	C	A	0.29	-0.0033	2.40e-01	MAST3 (i)
rs12500824	HDL	A	G	0.35	0.012	6.00e-06	SHROOM3 (i)
rs4135247	HDL	G	A	0.43	0.0024	3.68e-01	PPARG (i)
rs28650012	HDL	G	C	0.27	0.0077	7.58e-03	LOC102724084 (i)
rs55931203	HDL	T	C	0.19	-0.018	1.17e-07	BPTF (i)
rs2943654	HDL	T	C	0.65	-0.05	4.85e-77	LOC646736, MIR5702 (inter)
rs12154248	HDL	T	C	0.08	-0.0084	7.91e-02	JAZF1 (i)
rs4782568	HDL	C	G	0.55	-0.00032	9.01e-01	MLYCD, OSGIN1 (inter)
rs2127015	HDL	C	T	0.51	-0.0034	1.95e-01	CD276 (i)
rs4484649	HDL	C	A	0.4	-0.0027	3.04e-01	C8orf74, SOX7 (inter)
rs6088521	HDL	C	A	0.48	-0.023	2.55e-18	DYNLRB1, MAP1LC3A (inter)
rs5752776	HDL	G	A	0.67	-0.0032	2.40e-01	CHEK2 (i)
rs7018885	HDL	T	C	0.75	-0.00025	9.33e-01	NINJ1 (i)
rs8041057	HDL	C	T	0.29	-0.0012	6.87e-01	SRP14 (i)
rs6712203	HDL	C	T	0.63	-0.039	2.11e-48	COBLL1 (i)
rs11878604	HDL	T	C	0.93	-0.03	4.75e-09	CYP2T1P, CYP2A6 (inter)
rs13275089	HDL	T	C	0.63	-0.00043	8.71e-01	KLF10 (i)
rs10409243	HDL	C	T	0.4	-0.0092	5.49e-04	S1PR2 (UTR)
rs2832277	HDL	G	A	0.88	-0.0057	1.56e-01	LINC00189 (i)
rs4788460	HDL	T	C	0.29	-0.00018	9.49e-01	PMFBP1 (i)
rs339969	HDL	A	C	0.61	0.0078	3.09e-03	RORA-AS1 (i)
rs7256564	HDL	A	G	0.31	-0.028	2.45e-23	PEPD (i)
rs140822617	HDL	C	A	0.87	0.013	4.50e-04	TNFSF10, LINC02068 (inter)
rs35173225	HDL	T	C	0.12	0.054	7.65e-43	TBL2, MLXIPL (inter)
rs28642812	HDL	C	T	0.72	-0.03	8.33e-26	KMT5A (d)
rs17138478	HDL	C	A	0.87	-0.0013	7.40e-01	HNF1B (i)
rs2289850	HDL	T	C	0.95	-0.0062	2.78e-01	CYFIP2 (i)
rs61856806	HDL	A	T	0.18	0.0055	9.97e-02	PIK3AP1 (i)
rs40270	HDL	C	A	0.77	-0.039	3.05e-37	LINC01948, C5orf67 (inter)
rs4925546	HDL	A	G	0.37	0.0039	1.41e-01	NLRP3 (i)
rs686548	HDL	A	T	0.39	-0.012	2.82e-06	LINC01722, SPTLC3 (inter)
rs4711750	HDL	A	T	0.5	-0.047	2.72e-74	VEGFA, LINC01512 (inter)
rs445	HDL	T	C	0.094	-0.0091	4.05e-02	CDK6 (i)
rs17236494	HDL	C	A	0.27	-0.0073	1.25e-02	TRIM59, KPNA4 (inter)
rs17046767	HDL	G	C	0.92	-0.0094	4.40e-02	LINC01191 (i)
rs1047891	HDL	A	C	0.32	-0.023	2.14e-16	CPS1 (e)
rs12799896	HDL	C	T	0.83	0.0047	1.75e-01	FRMD8 (i)
rs4074793	HDL	G	A	0.075	-0.0066	1.79e-01	ITGA1 (i)
rs12454712	HDL	T	C	0.62	-0.011	2.39e-05	BCL2 (i)
rs900400	HDL	C	T	0.4	0.024	3.66e-19	LINC02029, LINC00880 (inter)
rs11621792	HDL	T	C	0.45	0.0029	2.61e-01	NYNRIN (i)
rs7953767	HDL	T	C	0.16	0.00076	8.30e-01	SLCO1B3 (i)
rs12824533	HDL	G	A	0.4	0.0043	1.06e-01	LINC01252, ETV6 (inter)
rs10141892	HDL	C	T	0.59	-0.004	1.28e-01	CFL2 (u)
rs1477066	HDL	C	T	0.67	-0.0046	9.75e-02	SOX9-AS1 (i)
rs1815544	HDL	C	T	0.6	0.00063	8.10e-01	TARS2 (UTR)
rs117643180	HDL	A	C	0.026	0.0095	2.41e-01	SLC2A4 (i)
rs78326895	HDL	C	T	0.14	-0.0086	2.48e-02	KLRC2 (i)
rs13108218	HDL	A	G	0.38	-0.0014	5.99e-01	HGFAC (i)
rs6973917	HDL	T	A	0.25	-0.0011	7.21e-01	PSPH (i)
rs73545546	HDL	C	T	0.16	0.0073	3.74e-02	DMTN (i)
rs2950388	HDL	C	T	0.72	0.0034	2.43e-01	ATP5B (i)
rs1970619	HDL	T	C	0.4	0.003	2.61e-01	PLUT (i)
rs61980636	HDL	T	C	0.2	-0.0056	8.23e-02	SERPINA6 (i)
rs481206	HDL	T	C	0.34	-0.0016	5.46e-01	STARD10 (i)
rs3756772	HDL	T	C	0.4	0.022	4.20e-17	FRK (e)
rs7740188	HDL	A	G	0.69	-0.01	4.04e-04	L3MBTL3 (i)
rs10148309	HDL	C	T	0.85	0.003	4.09e-01	NIN (i)
rs1794898	HDL	G	A	0.16	0.01	3.51e-03	OASL, P2RX7 (inter)
rs4821764	HDL	A	G	0.58	-0.028	5.75e-26	MAFF (i)
rs7599	HDL	A	G	0.37	-0.0081	2.42e-03	TMEM147 (UTR)
rs17145884	HDL	C	T	0.82	0.0012	7.33e-01	AHNAK (d)
rs13197551	HDL	T	C	0.2	0.02	1.16e-09	DEF6 (i)
rs1538742	HDL	A	C	0.57	-0.022	9.23e-18	LOC102723886 (i)
rs4485425	HDL	G	A	0.72	-0.012	1.81e-05	GALK1, H3F3B (inter)
rs1658972	HDL	C	T	0.86	-0.0057	1.27e-01	GLDC, KDM4C (inter)
rs6938097	HDL	G	A	0.72	0.0075	9.54e-03	CASC15 (i)
rs1938500	HDL	T	G	0.19	0.014	2.64e-05	LEPR, PDE4B (inter)
rs11088963	HDL	C	G	0.51	0.013	6.11e-07	UBE2G2 (i)
rs6440123	HDL	A	G	0.65	-0.0035	1.92e-01	LOC100507389 (i)
rs11887534	HDL	C	G	0.066	-0.0081	1.20e-01	ABCG8 (e)
rs1002436	HDL	G	A	0.56	0.0039	1.31e-01	PKN2-AS1 (i)
rs117143374	HDL	T	C	0.86	-0.002	5.83e-01	PSMG1 (u)
rs6879279	HDL	G	C	0.85	-0.0019	5.99e-01	EFNA5 (i)
rs6700241	HDL	A	G	0.8	0.016	7.90e-07	HSPA6, FCGR3A (inter)
rs68082079	HDL	T	C	0.71	0.0054	6.21e-02	EPB41L4B (i)
rs717118	HDL	T	A	0.48	-0.015	5.97e-09	KCNJ2, CASC17 (inter)
rs12928392	HDL	T	A	0.76	0.0042	1.69e-01	MMP15 (i)
rs864899	HDL	G	A	0.58	-0.015	1.18e-08	ATF1, TMPRSS12 (inter)
rs1077834	HDL	T	C	0.78	-0.17	<1e-300	LIPC (u)
rs1365298	HDL	A	G	0.18	0.041	2.83e-34	DR1, FNBP1L (inter)
rs2235698	HDL	G	A	0.23	0.0056	6.52e-02	OR2H2 (e)
rs7168849	HDL	A	G	0.91	-0.0073	1.05e-01	ANPEP (i)
rs292585	HDL	T	C	0.73	0.0048	1.03e-01	WDR91 (i)
rs55635926	HDL	G	C	0.089	0.014	3.22e-03	ZNF192P1, TOB2P1 (inter)
rs1545536	HDL	T	C	0.22	0.0011	7.17e-01	GSDMD (i)
rs9637973	HDL	G	A	0.31	-0.0056	4.56e-02	MLIP (i)
rs7481951	HDL	T	A	0.59	-0.002	4.42e-01	ANO5 (e)
rs2450128	HDL	G	A	0.85	0.0018	6.12e-01	GAB2 (i)
rs10832570	HDL	A	G	0.61	0.0089	8.22e-04	SOX6 (i)
rs1664781	HDL	A	G	0.69	-0.013	1.63e-06	ARL15 (i)
rs73382439	HDL	C	T	0.83	0.0064	6.06e-02	E2F3 (i)
rs1046271	HDL	A	C	0.45	0.0033	1.99e-01	TJP3 (e)
rs11770163	HDL	C	G	0.33	-0.0067	1.47e-02	MET (i)
rs5751775	HDL	T	C	0.41	0.0062	1.82e-02	MIF-AS1, GSTT2B (inter)
rs79188145	HDL	A	G	0.94	0.011	4.26e-02	P4HA1 (i)
rs4773169	HDL	A	C	0.6	-0.0017	5.15e-01	COL4A2 (i)
rs142451335	HDL	T	C	0.072	-0.00095	8.50e-01	SKI (i)
rs7356034	HDL	A	G	0.28	-0.0029	3.17e-01	SLC2A2 (i)
rs56094641	HDL	G	A	0.4	-0.017	1.75e-10	FTO (i)
rs1277930	HDL	A	G	0.77	-0.042	2.04e-41	PSRC1 (d)
rs7700107	HDL	C	A	0.14	-0.022	2.34e-09	LCORL (i)
rs11557154	HDL	T	C	0.13	-0.0031	4.21e-01	DCAF12 (e)
rs2241883	HDL	T	C	0.69	-0.00023	9.33e-01	FABP1 (e)
rs2727324	HDL	C	G	0.33	0.0056	4.09e-02	SMARCD2, TCAM1P (inter)
rs6762589	HDL	A	G	0.41	-0.0077	3.64e-03	SLC12A8 (i)
rs6034011	HDL	C	T	0.32	-0.0005	8.58e-01	MACROD2 (i)
rs223454	HDL	G	A	0.52	-0.00022	9.33e-01	LOC102723704 (i)
rs12617864	HDL	G	T	0.25	-0.00049	8.69e-01	IL37, IL36G (inter)
rs10887777	HDL	C	T	0.26	-0.0092	1.77e-03	PTEN, RNLS (inter)
rs2624817	HDL	A	G	0.17	-0.025	3.39e-13	RBM6, RBM5 (inter)
rs636202	HDL	T	C	0.48	-0.024	5.54e-21	LINC01625, LOC100132735 (inter)
rs2911980	HDL	T	G	0.63	0.012	8.08e-06	AGPAT5 (i)
rs6441017	HDL	C	T	0.73	0.0072	1.34e-02	SLC33A1 (i)
rs117333334	HDL	A	G	0.056	0.00037	9.48e-01	NUP160, PTPRJ (inter)
rs71423566	HDL	T	C	0.32	-0.0067	1.64e-02	MIR548N (i)
rs1024794	HDL	G	A	0.35	0.003	2.62e-01	IL1R1 (i)
rs5758487	HDL	C	T	0.48	-0.0033	1.98e-01	CCDC134, SREBF2 (inter)
rs1051713	HDL	C	T	0.83	-0.033	2.48e-22	ALOX5 (i)
rs4531558	HDL	G	T	0.51	0.0028	2.86e-01	KRT8 (i)
rs3176334	HDL	T	C	0.68	-0.0094	7.05e-04	CDKN1A (i)
rs3731714	HDL	C	T	0.68	-0.00073	7.94e-01	CASP10 (i)
rs17710008	HDL	A	G	0.19	-0.0012	7.15e-01	MYCT1 (e)
rs3786876	HDL	C	T	0.15	-0.014	9.87e-05	SPINT2 (i)
rs117743490	HDL	C	A	0.034	-0.011	1.36e-01	COPS3 (UTR)
rs11220136	HDL	T	C	0.066	-0.023	1.35e-05	STT3A-AS1 (i)
rs10842708	HDL	G	A	0.24	-0.019	5.32e-10	SSPN, ITPR2 (inter)
rs9876116	HDL	A	G	0.54	-0.012	3.73e-06	MLH1 (i)
rs7029757	HDL	G	A	0.9	0.0034	4.47e-01	TOR1B (i)
rs1760940	HDL	C	A	0.25	0.016	9.66e-08	PNP (i)
rs2282043	HDL	C	T	0.91	0.0052	2.47e-01	PTCH1 (i)
rs10007975	HDL	C	T	0.75	0.0068	2.26e-02	C4orf17 (i)
rs75004998	HDL	G	A	0.66	-0.0039	1.55e-01	LINC02288 (i)
rs12320328	HDL	A	G	0.92	0.006	1.98e-01	KRAS, LMNTD1 (inter)
rs6755970	HDL	A	G	0.38	-0.005	5.84e-02	MERTK (i)
rs4579782	HDL	G	C	0.082	-0.059	1.31e-35	ARID1A (i)
rs351978	HDL	G	A	0.58	-0.011	4.12e-05	PTBP1 (i)
rs2110944	HDL	C	T	0.53	-0.011	1.86e-05	STRN (i)
rs12979658	HDL	G	A	0.28	-0.015	2.47e-07	CLEC4GP1, EVI5L (inter)
rs8027647	HDL	T	A	0.73	-0.00095	7.46e-01	PARP6, CELF6 (inter)
rs10096191	HDL	G	T	0.08	-0.027	1.96e-08	EYA1, MSC (inter)
rs738409	LDL	G	C	0.22	-0.016	6.70e-06	PNPLA3 (e)
rs7041363	LDL	C	G	0.51	-0.009	1.80e-03	AKNA (i)
rs2862954	LDL	T	C	0.5	-0.014	4.71e-07	ERLIN1 (e)
rs2954021	LDL	A	G	0.49	0.1	5.48e-268	TRIB1, LINC00861 (inter)
rs58542926	LDL	T	C	0.075	-0.2	1.55e-296	TM6SF2 (e)
rs6834314	LDL	A	G	0.72	-0.0076	1.70e-02	KLHL8, MIR5705 (inter)
rs4835265	LDL	A	C	0.16	-0.0046	2.38e-01	ZNF827 (i)
rs7117339	LDL	C	T	0.88	-0.0013	7.78e-01	PANX1 (i)
rs1497406	LDL	G	A	0.58	0.024	1.06e-16	EPHA2, ARHGEF19 (inter)
rs13395911	LDL	T	A	0.6	0.0045	1.29e-01	EFHD1 (i)
rs1468615	LDL	T	C	0.82	0.029	5.00e-15	ABCB4 (i)
rs9959832	LDL	C	T	0.2	-0.007	5.10e-02	NEDD4L, MIR122 (inter)
rs28383223	LDL	T	C	0.58	0.039	3.39e-40	HLA-DRB1, HLA-DQA1 (inter)
rs429358	LDL	T	C	0.84	-0.37	<1e-300	APOE (e)
rs2126259	LDL	T	C	0.1	-0.078	6.15e-62	LOC157273 (i)
rs132642	LDL	T	A	0.83	-0.016	2.18e-05	APOL3 (UTR)
rs2642438	LDL	G	A	0.7	0.042	3.97e-40	MARC1 (e)
rs12904	LDL	G	A	0.59	-0.016	8.85e-08	EFNA1 (UTR)
rs10787429	LDL	T	C	0.27	0.033	2.22e-24	GPAM, TECTB (inter)
rs645040	LDL	T	G	0.77	0.03	8.19e-19	MSL2, PCCB (inter)
rs10430531	LDL	C	T	0.26	-0.00015	9.65e-01	DLG5 (i)
rs2394529	LDL	C	G	0.7	0.0018	5.59e-01	LOC101928994 (i)
rs72623176	LDL	A	G	0.039	-0.0034	6.45e-01	ABCB11 (i)
rs4766462	LDL	A	T	0.79	-0.026	3.10e-13	SH2B3 (i)
rs2467663	LDL	T	C	0.66	0.0045	1.36e-01	ZNF251 (i)
rs687621	LDL	G	A	0.32	0.058	6.43e-80	ABO (i)
rs11061602	LDL	T	G	0.52	-2.7e-05	9.92e-01	MLXIP (i)
rs10075805	LDL	A	G	0.72	0.0049	1.25e-01	LOC105374704, CDH6 (inter)
rs11657440	LDL	C	T	0.42	0.00047	8.72e-01	ACTG1 (u)
rs11601507	LDL	A	C	0.068	0.071	1.56e-36	TRIM5 (e)
rs78900599	LDL	A	G	0.93	-0.00077	8.90e-01	TM4SF1-AS1, TM4SF4 (inter)
rs273507	LDL	C	A	0.29	0.016	5.54e-07	MAST3 (i)
rs12500824	LDL	A	G	0.35	0.017	5.75e-09	SHROOM3 (i)
rs4135247	LDL	G	A	0.43	0.024	4.81e-17	PPARG (i)
rs28650012	LDL	G	C	0.27	-0.0099	2.23e-03	LOC102724084 (i)
rs55931203	LDL	T	C	0.19	0.02	9.27e-08	BPTF (i)
rs2943654	LDL	T	C	0.65	0.014	6.00e-06	LOC646736, MIR5702 (inter)
rs12154248	LDL	T	C	0.08	0.035	5.44e-11	JAZF1 (i)
rs4782568	LDL	C	G	0.55	0.025	2.73e-17	MLYCD, OSGIN1 (inter)
rs2127015	LDL	C	T	0.51	0.0097	7.51e-04	CD276 (i)
rs4484649	LDL	C	A	0.4	0.014	1.65e-06	C8orf74, SOX7 (inter)
rs6088521	LDL	C	A	0.48	-0.0019	5.10e-01	DYNLRB1, MAP1LC3A (inter)
rs5752776	LDL	G	A	0.67	0.0061	4.67e-02	CHEK2 (i)
rs7018885	LDL	T	C	0.75	-0.0072	2.99e-02	NINJ1 (i)
rs8041057	LDL	C	T	0.29	0.004	2.11e-01	SRP14 (i)
rs6712203	LDL	C	T	0.63	0.025	1.70e-16	COBLL1 (i)
rs11878604	LDL	T	C	0.93	0.035	9.03e-10	CYP2T1P, CYP2A6 (inter)
rs13275089	LDL	T	C	0.63	-0.0047	1.12e-01	KLF10 (i)
rs10409243	LDL	C	T	0.4	0.001	7.31e-01	S1PR2 (UTR)
rs2832277	LDL	G	A	0.88	-0.0097	3.08e-02	LINC00189 (i)
rs4788460	LDL	T	C	0.29	0.054	4.27e-65	PMFBP1 (i)
rs339969	LDL	A	C	0.61	-0.0056	5.66e-02	RORA-AS1 (i)
rs7256564	LDL	A	G	0.31	0.0083	7.40e-03	PEPD (i)
rs140822617	LDL	C	A	0.87	-0.0023	5.86e-01	TNFSF10, LINC02068 (inter)
rs35173225	LDL	T	C	0.12	-0.0053	2.26e-01	TBL2, MLXIPL (inter)
rs28642812	LDL	C	T	0.72	-0.00077	8.10e-01	KMT5A (d)
rs17138478	LDL	C	A	0.87	0.0045	2.98e-01	HNF1B (i)
rs2289850	LDL	T	C	0.95	0.016	9.93e-03	CYFIP2 (i)
rs61856806	LDL	A	T	0.18	0.0062	9.30e-02	PIK3AP1 (i)
rs40270	LDL	C	A	0.77	0.008	1.98e-02	LINC01948, C5orf67 (inter)
rs4925546	LDL	A	G	0.37	0.012	4.77e-05	NLRP3 (i)
rs686548	LDL	A	T	0.39	-0.022	1.98e-13	LINC01722, SPTLC3 (inter)
rs4711750	LDL	A	T	0.5	0.023	3.47e-16	VEGFA, LINC01512 (inter)
rs445	LDL	T	C	0.094	0.0061	2.11e-01	CDK6 (i)
rs17236494	LDL	C	A	0.27	-0.011	1.10e-03	TRIM59, KPNA4 (inter)
rs17046767	LDL	G	C	0.92	0.0081	1.18e-01	LINC01191 (i)
rs1047891	LDL	A	C	0.32	0.0043	1.59e-01	CPS1 (e)
rs12799896	LDL	C	T	0.83	-0.005	1.96e-01	FRMD8 (i)
rs4074793	LDL	G	A	0.075	0.025	4.60e-06	ITGA1 (i)
rs12454712	LDL	T	C	0.62	0.0054	6.69e-02	BCL2 (i)
rs900400	LDL	C	T	0.4	-0.002	4.85e-01	LINC02029, LINC00880 (inter)
rs11621792	LDL	T	C	0.45	0.036	1.11e-35	NYNRIN (i)
rs7953767	LDL	T	C	0.16	-0.0011	7.85e-01	SLCO1B3 (i)
rs12824533	LDL	G	A	0.4	0.012	9.10e-05	LINC01252, ETV6 (inter)
rs10141892	LDL	C	T	0.59	0.014	2.67e-06	CFL2 (u)
rs1477066	LDL	C	T	0.67	0.0012	6.96e-01	SOX9-AS1 (i)
rs1815544	LDL	C	T	0.6	0.021	5.64e-13	TARS2 (UTR)
rs117643180	LDL	A	C	0.026	0.0064	4.79e-01	SLC2A4 (i)
rs78326895	LDL	C	T	0.14	0.0018	6.70e-01	KLRC2 (i)
rs13108218	LDL	A	G	0.38	0.032	2.63e-27	HGFAC (i)
rs6973917	LDL	T	A	0.25	-0.0019	5.62e-01	PSPH (i)
rs73545546	LDL	C	T	0.16	-0.026	2.88e-11	DMTN (i)
rs2950388	LDL	C	T	0.72	-0.00039	9.04e-01	ATP5B (i)
rs1970619	LDL	T	C	0.4	0.00046	8.76e-01	PLUT (i)
rs61980636	LDL	T	C	0.2	0.014	6.35e-05	SERPINA6 (i)
rs481206	LDL	T	C	0.34	0.0039	1.95e-01	STARD10 (i)
rs3756772	LDL	T	C	0.4	0.027	1.27e-20	FRK (e)
rs7740188	LDL	A	G	0.69	0.019	4.96e-10	L3MBTL3 (i)
rs10148309	LDL	C	T	0.85	0.0033	4.15e-01	NIN (i)
rs1794898	LDL	G	A	0.16	-0.00047	9.06e-01	OASL, P2RX7 (inter)
rs4821764	LDL	A	G	0.58	0.01	4.47e-04	MAFF (i)
rs7599	LDL	A	G	0.37	0.01	6.65e-04	TMEM147 (UTR)
rs17145884	LDL	C	T	0.82	-0.011	4.15e-03	AHNAK (d)
rs13197551	LDL	T	C	0.2	0.02	5.06e-08	DEF6 (i)
rs1538742	LDL	A	C	0.57	0.01	3.28e-04	LOC102723886 (i)
rs4485425	LDL	G	A	0.72	0.023	1.58e-12	GALK1, H3F3B (inter)
rs1658972	LDL	C	T	0.86	-0.0098	1.77e-02	GLDC, KDM4C (inter)
rs6938097	LDL	G	A	0.72	-0.0034	2.84e-01	CASC15 (i)
rs1938500	LDL	T	G	0.19	0.01	4.29e-03	LEPR, PDE4B (inter)
rs11088963	LDL	C	G	0.51	0.0025	3.84e-01	UBE2G2 (i)
rs6440123	LDL	A	G	0.65	0.024	1.46e-15	LOC100507389 (i)
rs11887534	LDL	C	G	0.066	-0.14	8.22e-129	ABCG8 (e)
rs1002436	LDL	G	A	0.56	0.0083	3.90e-03	PKN2-AS1 (i)
rs117143374	LDL	T	C	0.86	0.034	3.21e-16	PSMG1 (u)
rs6879279	LDL	G	C	0.85	-0.011	6.41e-03	EFNA5 (i)
rs6700241	LDL	A	G	0.8	-5.9e-05	9.87e-01	HSPA6, FCGR3A (inter)
rs68082079	LDL	T	C	0.71	0.012	2.13e-04	EPB41L4B (i)
rs717118	LDL	T	A	0.48	0.0034	2.36e-01	KCNJ2, CASC17 (inter)
rs12928392	LDL	T	A	0.76	0.0036	2.79e-01	MMP15 (i)
rs864899	LDL	G	A	0.58	-0.015	2.53e-07	ATF1, TMPRSS12 (inter)
rs1077834	LDL	T	C	0.78	-0.041	2.79e-32	LIPC (u)
rs1365298	LDL	A	G	0.18	0.014	2.23e-04	DR1, FNBP1L (inter)
rs2235698	LDL	G	A	0.23	0.0045	1.85e-01	OR2H2 (e)
rs7168849	LDL	A	G	0.91	0.0079	1.15e-01	ANPEP (i)
rs292585	LDL	T	C	0.73	0.013	7.56e-05	WDR91 (i)
rs55635926	LDL	G	C	0.089	0.021	8.50e-05	ZNF192P1, TOB2P1 (inter)
rs1545536	LDL	T	C	0.22	0.0007	8.41e-01	GSDMD (i)
rs9637973	LDL	G	A	0.31	-0.0098	1.57e-03	MLIP (i)
rs7481951	LDL	T	A	0.59	0.0022	4.46e-01	ANO5 (e)
rs2450128	LDL	G	A	0.85	0.013	9.40e-04	GAB2 (i)
rs10832570	LDL	A	G	0.61	0.011	1.27e-04	SOX6 (i)
rs1664781	LDL	A	G	0.69	-0.0044	1.60e-01	ARL15 (i)
rs73382439	LDL	C	T	0.83	0.017	7.06e-06	E2F3 (i)
rs1046271	LDL	A	C	0.45	0.0003	9.19e-01	TJP3 (e)
rs11770163	LDL	C	G	0.33	0.0082	7.02e-03	MET (i)
rs5751775	LDL	T	C	0.41	0.0012	6.88e-01	MIF-AS1, GSTT2B (inter)
rs79188145	LDL	A	G	0.94	-0.0016	7.84e-01	P4HA1 (i)
rs4773169	LDL	A	C	0.6	0.016	3.78e-08	COL4A2 (i)
rs142451335	LDL	T	C	0.072	0.0055	3.19e-01	SKI (i)
rs7356034	LDL	A	G	0.28	0.0007	8.27e-01	SLC2A2 (i)
rs56094641	LDL	G	A	0.4	-0.0033	2.57e-01	FTO (i)
rs1277930	LDL	A	G	0.77	0.21	<1e-300	PSRC1 (d)
rs7700107	LDL	C	A	0.14	0.017	3.45e-05	LCORL (i)
rs11557154	LDL	T	C	0.13	-0.013	2.71e-03	DCAF12 (e)
rs2241883	LDL	T	C	0.69	-0.0028	3.74e-01	FABP1 (e)
rs2727324	LDL	C	G	0.33	0.0062	4.31e-02	SMARCD2, TCAM1P (inter)
rs6762589	LDL	A	G	0.41	0.016	9.76e-08	SLC12A8 (i)
rs6034011	LDL	C	T	0.32	0.00081	7.93e-01	MACROD2 (i)
rs223454	LDL	G	A	0.52	-0.0034	2.41e-01	LOC102723704 (i)
rs12617864	LDL	G	T	0.25	0.0034	3.10e-01	IL37, IL36G (inter)
rs10887777	LDL	C	T	0.26	0.007	3.28e-02	PTEN, RNLS (inter)
rs2624817	LDL	A	G	0.17	-0.004	2.95e-01	RBM6, RBM5 (inter)
rs636202	LDL	T	C	0.48	0.021	2.83e-13	LINC01625, LOC100132735 (inter)
rs2911980	LDL	T	G	0.63	0.016	3.71e-08	AGPAT5 (i)
rs6441017	LDL	C	T	0.73	-0.012	2.36e-04	SLC33A1 (i)
rs117333334	LDL	A	G	0.056	0.016	1.34e-02	NUP160, PTPRJ (inter)
rs71423566	LDL	T	C	0.32	-0.0018	5.69e-01	MIR548N (i)
rs1024794	LDL	G	A	0.35	0.0055	6.71e-02	IL1R1 (i)
rs5758487	LDL	C	T	0.48	-0.0064	2.55e-02	CCDC134, SREBF2 (inter)
rs1051713	LDL	C	T	0.83	-0.0078	4.11e-02	ALOX5 (i)
rs4531558	LDL	G	T	0.51	0.0075	9.88e-03	KRT8 (i)
rs3176334	LDL	T	C	0.68	0.0064	3.79e-02	CDKN1A (i)
rs3731714	LDL	C	T	0.68	-0.0062	4.40e-02	CASP10 (i)
rs17710008	LDL	A	G	0.19	0.017	4.46e-06	MYCT1 (e)
rs3786876	LDL	C	T	0.15	-0.0029	4.67e-01	SPINT2 (i)
rs117743490	LDL	C	A	0.034	0.0022	7.85e-01	COPS3 (UTR)
rs11220136	LDL	T	C	0.066	0.011	6.00e-02	STT3A-AS1 (i)
rs10842708	LDL	G	A	0.24	-0.00095	7.78e-01	SSPN, ITPR2 (inter)
rs9876116	LDL	A	G	0.54	0.0078	6.60e-03	MLH1 (i)
rs7029757	LDL	G	A	0.9	0.0079	1.06e-01	TOR1B (i)
rs1760940	LDL	C	A	0.25	0.0071	3.31e-02	PNP (i)
rs2282043	LDL	C	T	0.91	0.0081	1.05e-01	PTCH1 (i)
rs10007975	LDL	C	T	0.75	0.02	1.14e-09	C4orf17 (i)
rs75004998	LDL	G	A	0.66	0.0044	1.48e-01	LINC02288 (i)
rs12320328	LDL	A	G	0.92	0.036	7.93e-12	KRAS, LMNTD1 (inter)
rs6755970	LDL	A	G	0.38	0.0038	1.96e-01	MERTK (i)
rs4579782	LDL	G	C	0.082	0.044	6.03e-17	ARID1A (i)
rs351978	LDL	G	A	0.58	0.01	5.02e-04	PTBP1 (i)
rs2110944	LDL	C	T	0.53	0.0063	3.02e-02	STRN (i)
rs12979658	LDL	G	A	0.28	0.0099	2.11e-03	CLEC4GP1, EVI5L (inter)
rs8027647	LDL	T	A	0.73	0.0045	1.66e-01	PARP6, CELF6 (inter)
rs10096191	LDL	G	T	0.08	0.024	8.08e-06	EYA1, MSC (inter)
rs738409	SBP	G	C	0.22	0.063	4.36e-01	PNPLA3 (e)
rs7041363	SBP	C	G	0.51	-0.097	1.48e-01	AKNA (i)
rs2862954	SBP	T	C	0.5	-0.15	2.88e-02	ERLIN1 (e)
rs2954021	SBP	A	G	0.49	0.16	1.71e-02	TRIB1, LINC00861 (inter)
rs58542926	SBP	T	C	0.075	0.31	1.27e-02	TM6SF2 (e)
rs6834314	SBP	A	G	0.72	-0.18	1.35e-02	KLHL8, MIR5705 (inter)
rs4835265	SBP	A	C	0.16	-0.15	1.07e-01	ZNF827 (i)
rs7117339	SBP	C	T	0.88	-0.13	2.09e-01	PANX1 (i)
rs1497406	SBP	G	A	0.58	0.26	1.40e-04	EPHA2, ARHGEF19 (inter)
rs13395911	SBP	T	A	0.6	0.054	4.34e-01	EFHD1 (i)
rs1468615	SBP	T	C	0.82	-0.081	3.52e-01	ABCB4 (i)
rs9959832	SBP	C	T	0.2	0.14	8.46e-02	NEDD4L, MIR122 (inter)
rs28383223	SBP	T	C	0.58	0.13	5.40e-02	HLA-DRB1, HLA-DQA1 (inter)
rs429358	SBP	T	C	0.84	-0.071	4.43e-01	APOE (e)
rs2126259	SBP	T	C	0.1	0.14	2.01e-01	LOC157273 (i)
rs132642	SBP	T	A	0.83	-0.16	7.26e-02	APOL3 (UTR)
rs2642438	SBP	G	A	0.7	-0.012	8.73e-01	MARC1 (e)
rs12904	SBP	G	A	0.59	-0.051	4.49e-01	EFNA1 (UTR)
rs10787429	SBP	T	C	0.27	0.29	1.09e-04	GPAM, TECTB (inter)
rs645040	SBP	T	G	0.77	0.33	2.78e-05	MSL2, PCCB (inter)
rs10430531	SBP	C	T	0.26	0.18	1.67e-02	DLG5 (i)
rs2394529	SBP	C	G	0.7	-0.14	4.79e-02	LOC101928994 (i)
rs72623176	SBP	A	G	0.039	0.12	4.90e-01	ABCB11 (i)
rs4766462	SBP	A	T	0.79	0.5	1.19e-09	SH2B3 (i)
rs2467663	SBP	T	C	0.66	0.13	6.10e-02	ZNF251 (i)
rs687621	SBP	G	A	0.32	-0.062	3.85e-01	ABO (i)
rs11061602	SBP	T	G	0.52	0.12	6.75e-02	MLXIP (i)
rs10075805	SBP	A	G	0.72	0.059	4.26e-01	LOC105374704, CDH6 (inter)
rs11657440	SBP	C	T	0.42	-0.085	2.08e-01	ACTG1 (u)
rs11601507	SBP	A	C	0.068	0.14	2.98e-01	TRIM5 (e)
rs78900599	SBP	A	G	0.93	-0.23	7.44e-02	TM4SF1-AS1, TM4SF4 (inter)
rs273507	SBP	C	A	0.29	-0.011	8.80e-01	MAST3 (i)
rs12500824	SBP	A	G	0.35	0.3	2.27e-05	SHROOM3 (i)
rs4135247	SBP	G	A	0.43	0.13	5.66e-02	PPARG (i)
rs28650012	SBP	G	C	0.27	-0.04	5.93e-01	LOC102724084 (i)
rs55931203	SBP	T	C	0.19	-0.17	5.15e-02	BPTF (i)
rs2943654	SBP	T	C	0.65	0.38	4.48e-08	LOC646736, MIR5702 (inter)
rs12154248	SBP	T	C	0.08	0.33	7.85e-03	JAZF1 (i)
rs4782568	SBP	C	G	0.55	-0.13	4.75e-02	MLYCD, OSGIN1 (inter)
rs2127015	SBP	C	T	0.51	0.05	4.55e-01	CD276 (i)
rs4484649	SBP	C	A	0.4	0.39	1.52e-08	C8orf74, SOX7 (inter)
rs6088521	SBP	C	A	0.48	0.067	3.25e-01	DYNLRB1, MAP1LC3A (inter)
rs5752776	SBP	G	A	0.67	0.19	6.63e-03	CHEK2 (i)
rs7018885	SBP	T	C	0.75	0.15	5.36e-02	NINJ1 (i)
rs8041057	SBP	C	T	0.29	0.042	5.68e-01	SRP14 (i)
rs6712203	SBP	C	T	0.63	0.2	4.35e-03	COBLL1 (i)
rs11878604	SBP	T	C	0.93	-0.023	8.59e-01	CYP2T1P, CYP2A6 (inter)
rs13275089	SBP	T	C	0.63	-0.0022	9.75e-01	KLF10 (i)
rs10409243	SBP	C	T	0.4	0.37	7.35e-08	S1PR2 (UTR)
rs2832277	SBP	G	A	0.88	0.09	3.89e-01	LINC00189 (i)
rs4788460	SBP	T	C	0.29	-0.017	8.12e-01	PMFBP1 (i)
rs339969	SBP	A	C	0.61	0.046	4.99e-01	RORA-AS1 (i)
rs7256564	SBP	A	G	0.31	0.18	1.11e-02	PEPD (i)
rs140822617	SBP	C	A	0.87	0.00058	9.95e-01	TNFSF10, LINC02068 (inter)
rs35173225	SBP	T	C	0.12	0.097	3.39e-01	TBL2, MLXIPL (inter)
rs28642812	SBP	C	T	0.72	0.23	1.94e-03	KMT5A (d)
rs17138478	SBP	C	A	0.87	-0.076	4.48e-01	HNF1B (i)
rs2289850	SBP	T	C	0.95	-0.094	5.23e-01	CYFIP2 (i)
rs61856806	SBP	A	T	0.18	-0.013	8.78e-01	PIK3AP1 (i)
rs40270	SBP	C	A	0.77	0.28	4.16e-04	LINC01948, C5orf67 (inter)
rs4925546	SBP	A	G	0.37	0.088	2.02e-01	NLRP3 (i)
rs686548	SBP	A	T	0.39	0.13	5.74e-02	LINC01722, SPTLC3 (inter)
rs4711750	SBP	A	T	0.5	0.14	3.58e-02	VEGFA, LINC01512 (inter)
rs445	SBP	T	C	0.094	-0.096	4.02e-01	CDK6 (i)
rs17236494	SBP	C	A	0.27	-0.27	4.04e-04	TRIM59, KPNA4 (inter)
rs17046767	SBP	G	C	0.92	0.24	4.82e-02	LINC01191 (i)
rs1047891	SBP	A	C	0.32	-0.16	2.20e-02	CPS1 (e)
rs12799896	SBP	C	T	0.83	0.036	6.85e-01	FRMD8 (i)
rs4074793	SBP	G	A	0.075	0.26	3.73e-02	ITGA1 (i)
rs12454712	SBP	T	C	0.62	0.097	1.59e-01	BCL2 (i)
rs900400	SBP	C	T	0.4	-0.088	1.98e-01	LINC02029, LINC00880 (inter)
rs11621792	SBP	T	C	0.45	-0.018	7.84e-01	NYNRIN (i)
rs7953767	SBP	T	C	0.16	0.14	1.36e-01	SLCO1B3 (i)
rs12824533	SBP	G	A	0.4	0.11	1.24e-01	LINC01252, ETV6 (inter)
rs10141892	SBP	C	T	0.59	-0.013	8.48e-01	CFL2 (u)
rs1477066	SBP	C	T	0.67	0.072	3.11e-01	SOX9-AS1 (i)
rs1815544	SBP	C	T	0.6	0.085	2.14e-01	TARS2 (UTR)
rs117643180	SBP	A	C	0.026	-0.81	1.34e-04	SLC2A4 (i)
rs78326895	SBP	C	T	0.14	-0.11	2.58e-01	KLRC2 (i)
rs13108218	SBP	A	G	0.38	0.19	6.41e-03	HGFAC (i)
rs6973917	SBP	T	A	0.25	0.21	6.82e-03	PSPH (i)
rs73545546	SBP	C	T	0.16	0.18	4.41e-02	DMTN (i)
rs2950388	SBP	C	T	0.72	-0.034	6.47e-01	ATP5B (i)
rs1970619	SBP	T	C	0.4	-0.01	8.81e-01	PLUT (i)
rs61980636	SBP	T	C	0.2	-0.15	7.79e-02	SERPINA6 (i)
rs481206	SBP	T	C	0.34	0.02	7.76e-01	STARD10 (i)
rs3756772	SBP	T	C	0.4	-0.086	2.05e-01	FRK (e)
rs7740188	SBP	A	G	0.69	-0.069	3.42e-01	L3MBTL3 (i)
rs10148309	SBP	C	T	0.85	0.26	5.15e-03	NIN (i)
rs1794898	SBP	G	A	0.16	0.034	7.13e-01	OASL, P2RX7 (inter)
rs4821764	SBP	A	G	0.58	0.13	6.01e-02	MAFF (i)
rs7599	SBP	A	G	0.37	0.096	1.67e-01	TMEM147 (UTR)
rs17145884	SBP	C	T	0.82	0.16	6.10e-02	AHNAK (d)
rs13197551	SBP	T	C	0.2	0.11	2.10e-01	DEF6 (i)
rs1538742	SBP	A	C	0.57	0.064	3.42e-01	LOC102723886 (i)
rs4485425	SBP	G	A	0.72	0.11	1.35e-01	GALK1, H3F3B (inter)
rs1658972	SBP	C	T	0.86	-0.0046	9.62e-01	GLDC, KDM4C (inter)
rs6938097	SBP	G	A	0.72	-0.0038	9.59e-01	CASC15 (i)
rs1938500	SBP	T	G	0.19	-0.068	4.24e-01	LEPR, PDE4B (inter)
rs11088963	SBP	C	G	0.51	0.045	5.03e-01	UBE2G2 (i)
rs6440123	SBP	A	G	0.65	0.13	6.93e-02	LOC100507389 (i)
rs11887534	SBP	C	G	0.066	-0.22	9.60e-02	ABCG8 (e)
rs1002436	SBP	G	A	0.56	-0.36	1.05e-07	PKN2-AS1 (i)
rs117143374	SBP	T	C	0.86	0.096	3.21e-01	PSMG1 (u)
rs6879279	SBP	G	C	0.85	-0.077	4.04e-01	EFNA5 (i)
rs6700241	SBP	A	G	0.8	0.016	8.52e-01	HSPA6, FCGR3A (inter)
rs68082079	SBP	T	C	0.71	0.11	1.51e-01	EPB41L4B (i)
rs717118	SBP	T	A	0.48	0.062	3.50e-01	KCNJ2, CASC17 (inter)
rs12928392	SBP	T	A	0.76	0.055	4.82e-01	MMP15 (i)
rs864899	SBP	G	A	0.58	0.21	2.72e-03	ATF1, TMPRSS12 (inter)
rs1077834	SBP	T	C	0.78	0.054	5.05e-01	LIPC (u)
rs1365298	SBP	A	G	0.18	-0.064	4.57e-01	DR1, FNBP1L (inter)
rs2235698	SBP	G	A	0.23	-0.15	6.05e-02	OR2H2 (e)
rs7168849	SBP	A	G	0.91	-0.038	7.46e-01	ANPEP (i)
rs292585	SBP	T	C	0.73	-0.19	1.03e-02	WDR91 (i)
rs55635926	SBP	G	C	0.089	0.1	4.22e-01	ZNF192P1, TOB2P1 (inter)
rs1545536	SBP	T	C	0.22	-0.015	8.55e-01	GSDMD (i)
rs9637973	SBP	G	A	0.31	-0.057	4.31e-01	MLIP (i)
rs7481951	SBP	T	A	0.59	0.086	2.08e-01	ANO5 (e)
rs2450128	SBP	G	A	0.85	0.18	5.96e-02	GAB2 (i)
rs10832570	SBP	A	G	0.61	-0.33	1.86e-06	SOX6 (i)
rs1664781	SBP	A	G	0.69	0.26	3.44e-04	ARL15 (i)
rs73382439	SBP	C	T	0.83	0.027	7.57e-01	E2F3 (i)
rs1046271	SBP	A	C	0.45	0.1	1.37e-01	TJP3 (e)
rs11770163	SBP	C	G	0.33	0.28	6.14e-05	MET (i)
rs5751775	SBP	T	C	0.41	-0.013	8.43e-01	MIF-AS1, GSTT2B (inter)
rs79188145	SBP	A	G	0.94	-0.13	3.59e-01	P4HA1 (i)
rs4773169	SBP	A	C	0.6	-0.24	4.64e-04	COL4A2 (i)
rs142451335	SBP	T	C	0.072	0.35	5.83e-03	SKI (i)
rs7356034	SBP	A	G	0.28	0.042	5.75e-01	SLC2A2 (i)
rs56094641	SBP	G	A	0.4	0.3	1.10e-05	FTO (i)
rs1277930	SBP	A	G	0.77	0.00071	9.93e-01	PSRC1 (d)
rs7700107	SBP	C	A	0.14	0.57	3.39e-09	LCORL (i)
rs11557154	SBP	T	C	0.13	-0.038	7.03e-01	DCAF12 (e)
rs2241883	SBP	T	C	0.69	-0.018	8.08e-01	FABP1 (e)
rs2727324	SBP	C	G	0.33	0.034	6.37e-01	SMARCD2, TCAM1P (inter)
rs6762589	SBP	A	G	0.41	-0.072	2.88e-01	SLC12A8 (i)
rs6034011	SBP	C	T	0.32	0.021	7.71e-01	MACROD2 (i)
rs223454	SBP	G	A	0.52	0.17	1.05e-02	LOC102723704 (i)
rs12617864	SBP	G	T	0.25	0.012	8.77e-01	IL37, IL36G (inter)
rs10887777	SBP	C	T	0.26	-0.057	4.54e-01	PTEN, RNLS (inter)
rs2624817	SBP	A	G	0.17	0.16	6.34e-02	RBM6, RBM5 (inter)
rs636202	SBP	T	C	0.48	0.055	4.13e-01	LINC01625, LOC100132735 (inter)
rs2911980	SBP	T	G	0.63	0.037	5.96e-01	AGPAT5 (i)
rs6441017	SBP	C	T	0.73	0.045	5.49e-01	SLC33A1 (i)
rs117333334	SBP	A	G	0.056	0.68	4.14e-06	NUP160, PTPRJ (inter)
rs71423566	SBP	T	C	0.32	-0.03	6.78e-01	MIR548N (i)
rs1024794	SBP	G	A	0.35	-0.089	2.05e-01	IL1R1 (i)
rs5758487	SBP	C	T	0.48	0.093	1.67e-01	CCDC134, SREBF2 (inter)
rs1051713	SBP	C	T	0.83	-0.22	1.25e-02	ALOX5 (i)
rs4531558	SBP	G	T	0.51	-0.14	4.42e-02	KRT8 (i)
rs3176334	SBP	T	C	0.68	-0.041	5.73e-01	CDKN1A (i)
rs3731714	SBP	C	T	0.68	-0.045	5.34e-01	CASP10 (i)
rs17710008	SBP	A	G	0.19	0.022	8.01e-01	MYCT1 (e)
rs3786876	SBP	C	T	0.15	-0.038	6.79e-01	SPINT2 (i)
rs117743490	SBP	C	A	0.034	0.22	2.44e-01	COPS3 (UTR)
rs11220136	SBP	T	C	0.066	-0.08	5.49e-01	STT3A-AS1 (i)
rs10842708	SBP	G	A	0.24	0.31	7.59e-05	SSPN, ITPR2 (inter)
rs9876116	SBP	A	G	0.54	0.1	1.23e-01	MLH1 (i)
rs7029757	SBP	G	A	0.9	0.075	5.13e-01	TOR1B (i)
rs1760940	SBP	C	A	0.25	0.12	1.27e-01	PNP (i)
rs2282043	SBP	C	T	0.91	0.024	8.37e-01	PTCH1 (i)
rs10007975	SBP	C	T	0.75	-0.0055	9.43e-01	C4orf17 (i)
rs75004998	SBP	G	A	0.66	0.022	7.58e-01	LINC02288 (i)
rs12320328	SBP	A	G	0.92	0.15	2.11e-01	KRAS, LMNTD1 (inter)
rs6755970	SBP	A	G	0.38	0.11	1.14e-01	MERTK (i)
rs4579782	SBP	G	C	0.082	0.25	4.11e-02	ARID1A (i)
rs351978	SBP	G	A	0.58	-0.11	1.22e-01	PTBP1 (i)
rs2110944	SBP	C	T	0.53	0.15	2.24e-02	STRN (i)
rs12979658	SBP	G	A	0.28	0.12	1.02e-01	CLEC4GP1, EVI5L (inter)
rs8027647	SBP	T	A	0.73	0.061	4.23e-01	PARP6, CELF6 (inter)
rs10096191	SBP	G	T	0.08	0.41	8.31e-04	EYA1, MSC (inter)
rs738409	DBP	G	C	0.22	0.079	1.02e-01	PNPLA3 (e)
rs7041363	DBP	C	G	0.51	-0.093	1.96e-02	AKNA (i)
rs2862954	DBP	T	C	0.5	-0.078	5.04e-02	ERLIN1 (e)
rs2954021	DBP	A	G	0.49	0.048	2.27e-01	TRIB1, LINC00861 (inter)
rs58542926	DBP	T	C	0.075	0.29	1.05e-04	TM6SF2 (e)
rs6834314	DBP	A	G	0.72	-0.086	5.12e-02	KLHL8, MIR5705 (inter)
rs4835265	DBP	A	C	0.16	0.022	6.84e-01	ZNF827 (i)
rs7117339	DBP	C	T	0.88	-0.042	5.03e-01	PANX1 (i)
rs1497406	DBP	G	A	0.58	0.13	1.11e-03	EPHA2, ARHGEF19 (inter)
rs13395911	DBP	T	A	0.6	0.093	2.31e-02	EFHD1 (i)
rs1468615	DBP	T	C	0.82	-0.035	5.03e-01	ABCB4 (i)
rs9959832	DBP	C	T	0.2	0.079	1.10e-01	NEDD4L, MIR122 (inter)
rs28383223	DBP	T	C	0.58	0.25	1.02e-09	HLA-DRB1, HLA-DQA1 (inter)
rs429358	DBP	T	C	0.84	0.24	1.09e-05	APOE (e)
rs2126259	DBP	T	C	0.1	0.16	1.53e-02	LOC157273 (i)
rs132642	DBP	T	A	0.83	-0.14	6.71e-03	APOL3 (UTR)
rs2642438	DBP	G	A	0.7	-0.034	4.30e-01	MARC1 (e)
rs12904	DBP	G	A	0.59	-0.037	3.62e-01	EFNA1 (UTR)
rs10787429	DBP	T	C	0.27	0.15	1.05e-03	GPAM, TECTB (inter)
rs645040	DBP	T	G	0.77	0.13	6.40e-03	MSL2, PCCB (inter)
rs10430531	DBP	C	T	0.26	0.045	3.22e-01	DLG5 (i)
rs2394529	DBP	C	G	0.7	-0.055	2.06e-01	LOC101928994 (i)
rs72623176	DBP	A	G	0.039	0.04	6.99e-01	ABCB11 (i)
rs4766462	DBP	A	T	0.79	0.36	1.01e-13	SH2B3 (i)
rs2467663	DBP	T	C	0.66	0.0075	8.58e-01	ZNF251 (i)
rs687621	DBP	G	A	0.32	-0.25	3.64e-09	ABO (i)
rs11061602	DBP	T	G	0.52	0.14	5.19e-04	MLXIP (i)
rs10075805	DBP	A	G	0.72	0.047	2.88e-01	LOC105374704, CDH6 (inter)
rs11657440	DBP	C	T	0.42	0.00038	9.92e-01	ACTG1 (u)
rs11601507	DBP	A	C	0.068	0.08	3.06e-01	TRIM5 (e)
rs78900599	DBP	A	G	0.93	-0.14	7.61e-02	TM4SF1-AS1, TM4SF4 (inter)
rs273507	DBP	C	A	0.29	0.057	1.90e-01	MAST3 (i)
rs12500824	DBP	A	G	0.35	0.14	1.04e-03	SHROOM3 (i)
rs4135247	DBP	G	A	0.43	0.016	6.98e-01	PPARG (i)
rs28650012	DBP	G	C	0.27	-0.0074	8.68e-01	LOC102724084 (i)
rs55931203	DBP	T	C	0.19	-0.049	3.37e-01	BPTF (i)
rs2943654	DBP	T	C	0.65	0.18	1.47e-05	LOC646736, MIR5702 (inter)
rs12154248	DBP	T	C	0.08	0.15	3.66e-02	JAZF1 (i)
rs4782568	DBP	C	G	0.55	-0.053	1.84e-01	MLYCD, OSGIN1 (inter)
rs2127015	DBP	C	T	0.51	0.013	7.37e-01	CD276 (i)
rs4484649	DBP	C	A	0.4	0.18	8.73e-06	C8orf74, SOX7 (inter)
rs6088521	DBP	C	A	0.48	0.0053	8.96e-01	DYNLRB1, MAP1LC3A (inter)
rs5752776	DBP	G	A	0.67	0.087	3.88e-02	CHEK2 (i)
rs7018885	DBP	T	C	0.75	0.11	2.11e-02	NINJ1 (i)
rs8041057	DBP	C	T	0.29	-0.033	4.50e-01	SRP14 (i)
rs6712203	DBP	C	T	0.63	0.072	8.12e-02	COBLL1 (i)
rs11878604	DBP	T	C	0.93	-0.15	5.87e-02	CYP2T1P, CYP2A6 (inter)
rs13275089	DBP	T	C	0.63	0.016	7.00e-01	KLF10 (i)
rs10409243	DBP	C	T	0.4	0.12	3.55e-03	S1PR2 (UTR)
rs2832277	DBP	G	A	0.88	0.06	3.31e-01	LINC00189 (i)
rs4788460	DBP	T	C	0.29	0.069	1.14e-01	PMFBP1 (i)
rs339969	DBP	A	C	0.61	0.0027	9.48e-01	RORA-AS1 (i)
rs7256564	DBP	A	G	0.31	0.056	1.94e-01	PEPD (i)
rs140822617	DBP	C	A	0.87	0.01	8.61e-01	TNFSF10, LINC02068 (inter)
rs35173225	DBP	T	C	0.12	-0.086	1.54e-01	TBL2, MLXIPL (inter)
rs28642812	DBP	C	T	0.72	0.18	7.43e-05	KMT5A (d)
rs17138478	DBP	C	A	0.87	-0.058	3.24e-01	HNF1B (i)
rs2289850	DBP	T	C	0.95	-0.099	2.60e-01	CYFIP2 (i)
rs61856806	DBP	A	T	0.18	-0.039	4.48e-01	PIK3AP1 (i)
rs40270	DBP	C	A	0.77	0.085	7.35e-02	LINC01948, C5orf67 (inter)
rs4925546	DBP	A	G	0.37	0.1	1.26e-02	NLRP3 (i)
rs686548	DBP	A	T	0.39	0.064	1.16e-01	LINC01722, SPTLC3 (inter)
rs4711750	DBP	A	T	0.5	0.13	1.23e-03	VEGFA, LINC01512 (inter)
rs445	DBP	T	C	0.094	0.1	1.27e-01	CDK6 (i)
rs17236494	DBP	C	A	0.27	-0.071	1.12e-01	TRIM59, KPNA4 (inter)
rs17046767	DBP	G	C	0.92	0.15	4.24e-02	LINC01191 (i)
rs1047891	DBP	A	C	0.32	-0.076	7.48e-02	CPS1 (e)
rs12799896	DBP	C	T	0.83	0.043	4.18e-01	FRMD8 (i)
rs4074793	DBP	G	A	0.075	0.17	2.72e-02	ITGA1 (i)
rs12454712	DBP	T	C	0.62	0.029	4.78e-01	BCL2 (i)
rs900400	DBP	C	T	0.4	-0.035	3.83e-01	LINC02029, LINC00880 (inter)
rs11621792	DBP	T	C	0.45	-0.0045	9.11e-01	NYNRIN (i)
rs7953767	DBP	T	C	0.16	-0.02	7.09e-01	SLCO1B3 (i)
rs12824533	DBP	G	A	0.4	0.054	1.84e-01	LINC01252, ETV6 (inter)
rs10141892	DBP	C	T	0.59	-0.0059	8.83e-01	CFL2 (u)
rs1477066	DBP	C	T	0.67	0.038	3.66e-01	SOX9-AS1 (i)
rs1815544	DBP	C	T	0.6	0.13	2.04e-03	TARS2 (UTR)
rs117643180	DBP	A	C	0.026	-0.41	1.07e-03	SLC2A4 (i)
rs78326895	DBP	C	T	0.14	-0.046	4.36e-01	KLRC2 (i)
rs13108218	DBP	A	G	0.38	0.04	3.36e-01	HGFAC (i)
rs6973917	DBP	T	A	0.25	0.044	3.44e-01	PSPH (i)
rs73545546	DBP	C	T	0.16	0.07	1.95e-01	DMTN (i)
rs2950388	DBP	C	T	0.72	-0.15	7.29e-04	ATP5B (i)
rs1970619	DBP	T	C	0.4	-0.0036	9.30e-01	PLUT (i)
rs61980636	DBP	T	C	0.2	-0.045	3.62e-01	SERPINA6 (i)
rs481206	DBP	T	C	0.34	0.064	1.25e-01	STARD10 (i)
rs3756772	DBP	T	C	0.4	0.031	4.39e-01	FRK (e)
rs7740188	DBP	A	G	0.69	-0.0022	9.60e-01	L3MBTL3 (i)
rs10148309	DBP	C	T	0.85	0.16	4.03e-03	NIN (i)
rs1794898	DBP	G	A	0.16	0.066	2.36e-01	OASL, P2RX7 (inter)
rs4821764	DBP	A	G	0.58	0.094	1.94e-02	MAFF (i)
rs7599	DBP	A	G	0.37	0.06	1.43e-01	TMEM147 (UTR)
rs17145884	DBP	C	T	0.82	0.14	6.20e-03	AHNAK (d)
rs13197551	DBP	T	C	0.2	0.1	4.86e-02	DEF6 (i)
rs1538742	DBP	A	C	0.57	-0.089	2.70e-02	LOC102723886 (i)
rs4485425	DBP	G	A	0.72	0.097	2.80e-02	GALK1, H3F3B (inter)
rs1658972	DBP	C	T	0.86	-0.045	4.36e-01	GLDC, KDM4C (inter)
rs6938097	DBP	G	A	0.72	0.057	2.02e-01	CASC15 (i)
rs1938500	DBP	T	G	0.19	0.034	5.02e-01	LEPR, PDE4B (inter)
rs11088963	DBP	C	G	0.51	0.035	3.75e-01	UBE2G2 (i)
rs6440123	DBP	A	G	0.65	-0.045	2.83e-01	LOC100507389 (i)
rs11887534	DBP	C	G	0.066	-0.022	7.85e-01	ABCG8 (e)
rs1002436	DBP	G	A	0.56	-0.12	4.05e-03	PKN2-AS1 (i)
rs117143374	DBP	T	C	0.86	0.029	6.19e-01	PSMG1 (u)
rs6879279	DBP	G	C	0.85	0.0042	9.39e-01	EFNA5 (i)
rs6700241	DBP	A	G	0.8	0.016	7.51e-01	HSPA6, FCGR3A (inter)
rs68082079	DBP	T	C	0.71	0.047	2.97e-01	EPB41L4B (i)
rs717118	DBP	T	A	0.48	0.065	1.04e-01	KCNJ2, CASC17 (inter)
rs12928392	DBP	T	A	0.76	0.072	1.22e-01	MMP15 (i)
rs864899	DBP	G	A	0.58	0.23	2.01e-08	ATF1, TMPRSS12 (inter)
rs1077834	DBP	T	C	0.78	0.04	4.04e-01	LIPC (u)
rs1365298	DBP	A	G	0.18	0.026	6.13e-01	DR1, FNBP1L (inter)
rs2235698	DBP	G	A	0.23	0.072	1.23e-01	OR2H2 (e)
rs7168849	DBP	A	G	0.91	-0.02	7.70e-01	ANPEP (i)
rs292585	DBP	T	C	0.73	-0.14	2.47e-03	WDR91 (i)
rs55635926	DBP	G	C	0.089	0.16	3.05e-02	ZNF192P1, TOB2P1 (inter)
rs1545536	DBP	T	C	0.22	-0.044	3.59e-01	GSDMD (i)
rs9637973	DBP	G	A	0.31	-0.082	5.71e-02	MLIP (i)
rs7481951	DBP	T	A	0.59	0.045	2.64e-01	ANO5 (e)
rs2450128	DBP	G	A	0.85	0.12	3.90e-02	GAB2 (i)
rs10832570	DBP	A	G	0.61	-0.22	5.10e-08	SOX6 (i)
rs1664781	DBP	A	G	0.69	0.09	3.64e-02	ARL15 (i)
rs73382439	DBP	C	T	0.83	0.0095	8.57e-01	E2F3 (i)
rs1046271	DBP	A	C	0.45	0.091	2.30e-02	TJP3 (e)
rs11770163	DBP	C	G	0.33	0.066	1.18e-01	MET (i)
rs5751775	DBP	T	C	0.41	-0.021	5.95e-01	MIF-AS1, GSTT2B (inter)
rs79188145	DBP	A	G	0.94	-0.028	7.34e-01	P4HA1 (i)
rs4773169	DBP	A	C	0.6	-0.066	1.04e-01	COL4A2 (i)
rs142451335	DBP	T	C	0.072	0.14	7.52e-02	SKI (i)
rs7356034	DBP	A	G	0.28	0.13	2.95e-03	SLC2A2 (i)
rs56094641	DBP	G	A	0.4	0.14	4.67e-04	FTO (i)
rs1277930	DBP	A	G	0.77	-0.1	3.49e-02	PSRC1 (d)
rs7700107	DBP	C	A	0.14	0.34	5.50e-09	LCORL (i)
rs11557154	DBP	T	C	0.13	-0.044	4.64e-01	DCAF12 (e)
rs2241883	DBP	T	C	0.69	-0.021	6.29e-01	FABP1 (e)
rs2727324	DBP	C	G	0.33	-0.0052	9.03e-01	SMARCD2, TCAM1P (inter)
rs6762589	DBP	A	G	0.41	0.0057	8.88e-01	SLC12A8 (i)
rs6034011	DBP	C	T	0.32	0.05	2.39e-01	MACROD2 (i)
rs223454	DBP	G	A	0.52	0.2	9.02e-07	LOC102723704 (i)
rs12617864	DBP	G	T	0.25	0.062	1.75e-01	IL37, IL36G (inter)
rs10887777	DBP	C	T	0.26	-0.063	1.67e-01	PTEN, RNLS (inter)
rs2624817	DBP	A	G	0.17	0.18	7.12e-04	RBM6, RBM5 (inter)
rs636202	DBP	T	C	0.48	0.061	1.27e-01	LINC01625, LOC100132735 (inter)
rs2911980	DBP	T	G	0.63	0.016	6.98e-01	AGPAT5 (i)
rs6441017	DBP	C	T	0.73	0.061	1.70e-01	SLC33A1 (i)
rs117333334	DBP	A	G	0.056	0.3	7.24e-04	NUP160, PTPRJ (inter)
rs71423566	DBP	T	C	0.32	-0.047	2.74e-01	MIR548N (i)
rs1024794	DBP	G	A	0.35	-0.078	6.06e-02	IL1R1 (i)
rs5758487	DBP	C	T	0.48	0.02	6.22e-01	CCDC134, SREBF2 (inter)
rs1051713	DBP	C	T	0.83	-0.17	1.27e-03	ALOX5 (i)
rs4531558	DBP	G	T	0.51	-0.066	1.01e-01	KRT8 (i)
rs3176334	DBP	T	C	0.68	-0.14	8.45e-04	CDKN1A (i)
rs3731714	DBP	C	T	0.68	-0.0071	8.68e-01	CASP10 (i)
rs17710008	DBP	A	G	0.19	0.023	6.56e-01	MYCT1 (e)
rs3786876	DBP	C	T	0.15	-0.059	2.83e-01	SPINT2 (i)
rs117743490	DBP	C	A	0.034	0.06	5.97e-01	COPS3 (UTR)
rs11220136	DBP	T	C	0.066	-0.011	8.92e-01	STT3A-AS1 (i)
rs10842708	DBP	G	A	0.24	0.14	2.82e-03	SSPN, ITPR2 (inter)
rs9876116	DBP	A	G	0.54	-0.067	9.26e-02	MLH1 (i)
rs7029757	DBP	G	A	0.9	0.05	4.63e-01	TOR1B (i)
rs1760940	DBP	C	A	0.25	-0.028	5.45e-01	PNP (i)
rs2282043	DBP	C	T	0.91	-0.09	1.94e-01	PTCH1 (i)
rs10007975	DBP	C	T	0.75	-0.041	3.71e-01	C4orf17 (i)
rs75004998	DBP	G	A	0.66	0.00083	9.84e-01	LINC02288 (i)
rs12320328	DBP	A	G	0.92	0.11	1.33e-01	KRAS, LMNTD1 (inter)
rs6755970	DBP	A	G	0.38	0.035	4.00e-01	MERTK (i)
rs4579782	DBP	G	C	0.082	0.2	5.83e-03	ARID1A (i)
rs351978	DBP	G	A	0.58	-0.055	1.76e-01	PTBP1 (i)
rs2110944	DBP	C	T	0.53	0.088	2.86e-02	STRN (i)
rs12979658	DBP	G	A	0.28	0.058	1.91e-01	CLEC4GP1, EVI5L (inter)
rs8027647	DBP	T	A	0.73	0.18	4.53e-05	PARP6, CELF6 (inter)
rs10096191	DBP	G	T	0.08	0.21	5.28e-03	EYA1, MSC (inter)
rs738409	Glucose	G	C	0.22	-0.0003	9.22e-01	PNPLA3 (e)
rs7041363	Glucose	C	G	0.51	0.0014	5.92e-01	AKNA (i)
rs2862954	Glucose	T	C	0.5	0.012	2.68e-06	ERLIN1 (e)
rs2954021	Glucose	A	G	0.49	-0.00058	8.19e-01	TRIB1, LINC00861 (inter)
rs58542926	Glucose	T	C	0.075	0.02	4.37e-05	TM6SF2 (e)
rs6834314	Glucose	A	G	0.72	-0.0015	5.84e-01	KLHL8, MIR5705 (inter)
rs4835265	Glucose	A	C	0.16	0.0046	1.84e-01	ZNF827 (i)
rs7117339	Glucose	C	T	0.88	-0.00077	8.45e-01	PANX1 (i)
rs1497406	Glucose	G	A	0.58	-0.0029	2.59e-01	EPHA2, ARHGEF19 (inter)
rs13395911	Glucose	T	A	0.6	0.00042	8.71e-01	EFHD1 (i)
rs1468615	Glucose	T	C	0.82	0.0028	3.99e-01	ABCB4 (i)
rs9959832	Glucose	C	T	0.2	0.0032	3.05e-01	NEDD4L, MIR122 (inter)
rs28383223	Glucose	T	C	0.58	-0.0026	3.16e-01	HLA-DRB1, HLA-DQA1 (inter)
rs429358	Glucose	T	C	0.84	0.0027	4.31e-01	APOE (e)
rs2126259	Glucose	T	C	0.1	0.05	1.69e-33	LOC157273 (i)
rs132642	Glucose	T	A	0.83	-0.005	1.40e-01	APOL3 (UTR)
rs2642438	Glucose	G	A	0.7	0.00062	8.22e-01	MARC1 (e)
rs12904	Glucose	G	A	0.59	0.0037	1.48e-01	EFNA1 (UTR)
rs10787429	Glucose	T	C	0.27	0.0002	9.43e-01	GPAM, TECTB (inter)
rs645040	Glucose	T	G	0.77	0.011	2.74e-04	MSL2, PCCB (inter)
rs10430531	Glucose	C	T	0.26	-0.0077	7.50e-03	DLG5 (i)
rs2394529	Glucose	C	G	0.7	-0.0058	3.54e-02	LOC101928994 (i)
rs72623176	Glucose	A	G	0.039	0.00058	9.30e-01	ABCB11 (i)
rs4766462	Glucose	A	T	0.79	-0.0045	1.46e-01	SH2B3 (i)
rs2467663	Glucose	T	C	0.66	0.0067	1.15e-02	ZNF251 (i)
rs687621	Glucose	G	A	0.32	0.022	1.68e-16	ABO (i)
rs11061602	Glucose	T	G	0.52	9.1e-05	9.71e-01	MLXIP (i)
rs10075805	Glucose	A	G	0.72	-0.00032	9.10e-01	LOC105374704, CDH6 (inter)
rs11657440	Glucose	C	T	0.42	-0.0053	3.88e-02	ACTG1 (u)
rs11601507	Glucose	A	C	0.068	0.0035	4.76e-01	TRIM5 (e)
rs78900599	Glucose	A	G	0.93	-0.0078	1.09e-01	TM4SF1-AS1, TM4SF4 (inter)
rs273507	Glucose	C	A	0.29	-0.0039	1.64e-01	MAST3 (i)
rs12500824	Glucose	A	G	0.35	-0.0012	6.37e-01	SHROOM3 (i)
rs4135247	Glucose	G	A	0.43	0.0061	1.66e-02	PPARG (i)
rs28650012	Glucose	G	C	0.27	-0.0017	5.41e-01	LOC102724084 (i)
rs55931203	Glucose	T	C	0.19	0.0044	1.80e-01	BPTF (i)
rs2943654	Glucose	T	C	0.65	0.0072	6.37e-03	LOC646736, MIR5702 (inter)
rs12154248	Glucose	T	C	0.08	0.0053	2.58e-01	JAZF1 (i)
rs4782568	Glucose	C	G	0.55	-0.00045	8.60e-01	MLYCD, OSGIN1 (inter)
rs2127015	Glucose	C	T	0.51	0.0065	1.07e-02	CD276 (i)
rs4484649	Glucose	C	A	0.4	0.007	6.95e-03	C8orf74, SOX7 (inter)
rs6088521	Glucose	C	A	0.48	0.0074	3.83e-03	DYNLRB1, MAP1LC3A (inter)
rs5752776	Glucose	G	A	0.67	0.005	6.37e-02	CHEK2 (i)
rs7018885	Glucose	T	C	0.75	-0.0019	5.06e-01	NINJ1 (i)
rs8041057	Glucose	C	T	0.29	0.0064	2.25e-02	SRP14 (i)
rs6712203	Glucose	C	T	0.63	0.015	9.74e-09	COBLL1 (i)
rs11878604	Glucose	T	C	0.93	0.0079	1.11e-01	CYP2T1P, CYP2A6 (inter)
rs13275089	Glucose	T	C	0.63	0.0043	9.75e-02	KLF10 (i)
rs10409243	Glucose	C	T	0.4	0.00029	9.12e-01	S1PR2 (UTR)
rs2832277	Glucose	G	A	0.88	0.003	4.50e-01	LINC00189 (i)
rs4788460	Glucose	T	C	0.29	-0.0048	8.52e-02	PMFBP1 (i)
rs339969	Glucose	A	C	0.61	0.01	7.55e-05	RORA-AS1 (i)
rs7256564	Glucose	A	G	0.31	0.0085	1.93e-03	PEPD (i)
rs140822617	Glucose	C	A	0.87	-0.0046	2.18e-01	TNFSF10, LINC02068 (inter)
rs35173225	Glucose	T	C	0.12	0.013	5.97e-04	TBL2, MLXIPL (inter)
rs28642812	Glucose	C	T	0.72	0.004	1.56e-01	KMT5A (d)
rs17138478	Glucose	C	A	0.87	0.0056	1.37e-01	HNF1B (i)
rs2289850	Glucose	T	C	0.95	-0.0047	4.01e-01	CYFIP2 (i)
rs61856806	Glucose	A	T	0.18	-0.0029	3.70e-01	PIK3AP1 (i)
rs40270	Glucose	C	A	0.77	0.018	4.29e-09	LINC01948, C5orf67 (inter)
rs4925546	Glucose	A	G	0.37	0.0043	9.74e-02	NLRP3 (i)
rs686548	Glucose	A	T	0.39	0.0064	1.27e-02	LINC01722, SPTLC3 (inter)
rs4711750	Glucose	A	T	0.5	0.0049	5.44e-02	VEGFA, LINC01512 (inter)
rs445	Glucose	T	C	0.094	0.0035	4.16e-01	CDK6 (i)
rs17236494	Glucose	C	A	0.27	-0.011	1.22e-04	TRIM59, KPNA4 (inter)
rs17046767	Glucose	G	C	0.92	0.0076	9.76e-02	LINC01191 (i)
rs1047891	Glucose	A	C	0.32	0.0037	1.72e-01	CPS1 (e)
rs12799896	Glucose	C	T	0.83	-0.013	1.49e-04	FRMD8 (i)
rs4074793	Glucose	G	A	0.075	0.0043	3.74e-01	ITGA1 (i)
rs12454712	Glucose	T	C	0.62	0.0091	4.71e-04	BCL2 (i)
rs900400	Glucose	C	T	0.4	0.00025	9.21e-01	LINC02029, LINC00880 (inter)
rs11621792	Glucose	T	C	0.45	0.00081	7.50e-01	NYNRIN (i)
rs7953767	Glucose	T	C	0.16	-0.0047	1.71e-01	SLCO1B3 (i)
rs12824533	Glucose	G	A	0.4	0.00075	7.73e-01	LINC01252, ETV6 (inter)
rs10141892	Glucose	C	T	0.59	-0.0037	1.50e-01	CFL2 (u)
rs1477066	Glucose	C	T	0.67	-0.0023	4.03e-01	SOX9-AS1 (i)
rs1815544	Glucose	C	T	0.6	0.0076	3.01e-03	TARS2 (UTR)
rs117643180	Glucose	A	C	0.026	-0.0027	7.35e-01	SLC2A4 (i)
rs78326895	Glucose	C	T	0.14	-0.00033	9.29e-01	KLRC2 (i)
rs13108218	Glucose	A	G	0.38	0.0034	1.92e-01	HGFAC (i)
rs6973917	Glucose	T	A	0.25	0.0052	7.47e-02	PSPH (i)
rs73545546	Glucose	C	T	0.16	0.001	7.72e-01	DMTN (i)
rs2950388	Glucose	C	T	0.72	0.0034	2.34e-01	ATP5B (i)
rs1970619	Glucose	T	C	0.4	0.0001	9.69e-01	PLUT (i)
rs61980636	Glucose	T	C	0.2	0.0021	5.02e-01	SERPINA6 (i)
rs481206	Glucose	T	C	0.34	0.0064	1.60e-02	STARD10 (i)
rs3756772	Glucose	T	C	0.4	-0.0055	3.23e-02	FRK (e)
rs7740188	Glucose	A	G	0.69	-0.0088	1.37e-03	L3MBTL3 (i)
rs10148309	Glucose	C	T	0.85	0.0058	1.05e-01	NIN (i)
rs1794898	Glucose	G	A	0.16	-0.00019	9.56e-01	OASL, P2RX7 (inter)
rs4821764	Glucose	A	G	0.58	0.0042	1.01e-01	MAFF (i)
rs7599	Glucose	A	G	0.37	-0.00053	8.39e-01	TMEM147 (UTR)
rs17145884	Glucose	C	T	0.82	0.0045	1.73e-01	AHNAK (d)
rs13197551	Glucose	T	C	0.2	-0.0012	7.13e-01	DEF6 (i)
rs1538742	Glucose	A	C	0.57	0.002	4.41e-01	LOC102723886 (i)
rs4485425	Glucose	G	A	0.72	0.0088	1.81e-03	GALK1, H3F3B (inter)
rs1658972	Glucose	C	T	0.86	0.0012	7.40e-01	GLDC, KDM4C (inter)
rs6938097	Glucose	G	A	0.72	-0.0083	3.02e-03	CASC15 (i)
rs1938500	Glucose	T	G	0.19	0.004	2.18e-01	LEPR, PDE4B (inter)
rs11088963	Glucose	C	G	0.51	0.001	6.79e-01	UBE2G2 (i)
rs6440123	Glucose	A	G	0.65	-0.00088	7.39e-01	LOC100507389 (i)
rs11887534	Glucose	C	G	0.066	0.0096	6.03e-02	ABCG8 (e)
rs1002436	Glucose	G	A	0.56	-0.0044	8.41e-02	PKN2-AS1 (i)
rs117143374	Glucose	T	C	0.86	0.0021	5.61e-01	PSMG1 (u)
rs6879279	Glucose	G	C	0.85	-0.0018	6.14e-01	EFNA5 (i)
rs6700241	Glucose	A	G	0.8	-0.0054	9.18e-02	HSPA6, FCGR3A (inter)
rs68082079	Glucose	T	C	0.71	0.0039	1.72e-01	EPB41L4B (i)
rs717118	Glucose	T	A	0.48	-0.00051	8.41e-01	KCNJ2, CASC17 (inter)
rs12928392	Glucose	T	A	0.76	0.0033	2.67e-01	MMP15 (i)
rs864899	Glucose	G	A	0.58	0.0062	1.56e-02	ATF1, TMPRSS12 (inter)
rs1077834	Glucose	T	C	0.78	-0.006	5.12e-02	LIPC (u)
rs1365298	Glucose	A	G	0.18	-0.0037	2.49e-01	DR1, FNBP1L (inter)
rs2235698	Glucose	G	A	0.23	0.0027	3.70e-01	OR2H2 (e)
rs7168849	Glucose	A	G	0.91	-0.007	1.11e-01	ANPEP (i)
rs292585	Glucose	T	C	0.73	0.0013	6.52e-01	WDR91 (i)
rs55635926	Glucose	G	C	0.089	0.0027	5.60e-01	ZNF192P1, TOB2P1 (inter)
rs1545536	Glucose	T	C	0.22	0.0016	5.94e-01	GSDMD (i)
rs9637973	Glucose	G	A	0.31	0.0011	6.91e-01	MLIP (i)
rs7481951	Glucose	T	A	0.59	0.0025	3.34e-01	ANO5 (e)
rs2450128	Glucose	G	A	0.85	-0.0039	2.66e-01	GAB2 (i)
rs10832570	Glucose	A	G	0.61	-0.0022	4.06e-01	SOX6 (i)
rs1664781	Glucose	A	G	0.69	0.00055	8.42e-01	ARL15 (i)
rs73382439	Glucose	C	T	0.83	0.0056	9.24e-02	E2F3 (i)
rs1046271	Glucose	A	C	0.45	-0.0016	5.37e-01	TJP3 (e)
rs11770163	Glucose	C	G	0.33	0.0021	4.36e-01	MET (i)
rs5751775	Glucose	T	C	0.41	0.0046	7.22e-02	MIF-AS1, GSTT2B (inter)
rs79188145	Glucose	A	G	0.94	-0.0032	5.39e-01	P4HA1 (i)
rs4773169	Glucose	A	C	0.6	0.00076	7.67e-01	COL4A2 (i)
rs142451335	Glucose	T	C	0.072	0.011	2.33e-02	SKI (i)
rs7356034	Glucose	A	G	0.28	-0.074	3.56e-152	SLC2A2 (i)
rs56094641	Glucose	G	A	0.4	0.014	1.24e-07	FTO (i)
rs1277930	Glucose	A	G	0.77	-0.0061	4.41e-02	PSRC1 (d)
rs7700107	Glucose	C	A	0.14	0.012	1.01e-03	LCORL (i)
rs11557154	Glucose	T	C	0.13	0.0042	2.73e-01	DCAF12 (e)
rs2241883	Glucose	T	C	0.69	0.0022	4.29e-01	FABP1 (e)
rs2727324	Glucose	C	G	0.33	0.0032	2.30e-01	SMARCD2, TCAM1P (inter)
rs6762589	Glucose	A	G	0.41	-0.0081	1.52e-03	SLC12A8 (i)
rs6034011	Glucose	C	T	0.32	-0.00078	7.72e-01	MACROD2 (i)
rs223454	Glucose	G	A	0.52	0.0085	7.31e-04	LOC102723704 (i)
rs12617864	Glucose	G	T	0.25	0.0013	6.46e-01	IL37, IL36G (inter)
rs10887777	Glucose	C	T	0.26	0.0053	6.50e-02	PTEN, RNLS (inter)
rs2624817	Glucose	A	G	0.17	0.0019	5.69e-01	RBM6, RBM5 (inter)
rs636202	Glucose	T	C	0.48	0.0025	3.28e-01	LINC01625, LOC100132735 (inter)
rs2911980	Glucose	T	G	0.63	-0.0035	1.85e-01	AGPAT5 (i)
rs6441017	Glucose	C	T	0.73	-0.0015	5.92e-01	SLC33A1 (i)
rs117333334	Glucose	A	G	0.056	-0.0075	1.76e-01	NUP160, PTPRJ (inter)
rs71423566	Glucose	T	C	0.32	0.0025	3.58e-01	MIR548N (i)
rs1024794	Glucose	G	A	0.35	0.0041	1.22e-01	IL1R1 (i)
rs5758487	Glucose	C	T	0.48	0.0034	1.80e-01	CCDC134, SREBF2 (inter)
rs1051713	Glucose	C	T	0.83	0.0011	7.40e-01	ALOX5 (i)
rs4531558	Glucose	G	T	0.51	-0.00098	7.01e-01	KRT8 (i)
rs3176334	Glucose	T	C	0.68	0.0039	1.53e-01	CDKN1A (i)
rs3731714	Glucose	C	T	0.68	-0.0047	8.48e-02	CASP10 (i)
rs17710008	Glucose	A	G	0.19	-0.0049	1.31e-01	MYCT1 (e)
rs3786876	Glucose	C	T	0.15	0.0019	5.85e-01	SPINT2 (i)
rs117743490	Glucose	C	A	0.034	-0.0013	8.52e-01	COPS3 (UTR)
rs11220136	Glucose	T	C	0.066	0.0039	4.40e-01	STT3A-AS1 (i)
rs10842708	Glucose	G	A	0.24	0.0097	9.80e-04	SSPN, ITPR2 (inter)
rs9876116	Glucose	A	G	0.54	0.0021	4.16e-01	MLH1 (i)
rs7029757	Glucose	G	A	0.9	-0.0039	3.70e-01	TOR1B (i)
rs1760940	Glucose	C	A	0.25	0.013	1.66e-05	PNP (i)
rs2282043	Glucose	C	T	0.91	0.007	1.12e-01	PTCH1 (i)
rs10007975	Glucose	C	T	0.75	0.0044	1.27e-01	C4orf17 (i)
rs75004998	Glucose	G	A	0.66	-0.0035	1.90e-01	LINC02288 (i)
rs12320328	Glucose	A	G	0.92	0.0045	3.30e-01	KRAS, LMNTD1 (inter)
rs6755970	Glucose	A	G	0.38	-0.0006	8.19e-01	MERTK (i)
rs4579782	Glucose	G	C	0.082	0.0017	7.10e-01	ARID1A (i)
rs351978	Glucose	G	A	0.58	-0.0074	4.19e-03	PTBP1 (i)
rs2110944	Glucose	C	T	0.53	0.004	1.11e-01	STRN (i)
rs12979658	Glucose	G	A	0.28	0.0076	6.92e-03	CLEC4GP1, EVI5L (inter)
rs8027647	Glucose	T	A	0.73	-0.0079	5.72e-03	PARP6, CELF6 (inter)
rs10096191	Glucose	G	T	0.08	0.0053	2.54e-01	EYA1, MSC (inter)
rs738409	WC	G	C	0.22	-0.043	2.61e-01	PNPLA3 (e)
rs7041363	WC	C	G	0.51	0.081	1.02e-02	AKNA (i)
rs2862954	WC	T	C	0.5	0.047	1.33e-01	ERLIN1 (e)
rs2954021	WC	A	G	0.49	-0.14	6.43e-06	TRIB1, LINC00861 (inter)
rs58542926	WC	T	C	0.075	-0.063	2.85e-01	TM6SF2 (e)
rs6834314	WC	A	G	0.72	-0.061	7.78e-02	KLHL8, MIR5705 (inter)
rs4835265	WC	A	C	0.16	0.018	6.77e-01	ZNF827 (i)
rs7117339	WC	C	T	0.88	-0.09	6.65e-02	PANX1 (i)
rs1497406	WC	G	A	0.58	-0.047	1.38e-01	EPHA2, ARHGEF19 (inter)
rs13395911	WC	T	A	0.6	0.0056	8.63e-01	EFHD1 (i)
rs1468615	WC	T	C	0.82	0.066	1.08e-01	ABCB4 (i)
rs9959832	WC	C	T	0.2	0.078	4.43e-02	NEDD4L, MIR122 (inter)
rs28383223	WC	T	C	0.58	0.023	4.69e-01	HLA-DRB1, HLA-DQA1 (inter)
rs429358	WC	T	C	0.84	0.44	1.31e-24	APOE (e)
rs2126259	WC	T	C	0.1	-0.013	8.04e-01	LOC157273 (i)
rs132642	WC	T	A	0.83	-0.095	2.35e-02	APOL3 (UTR)
rs2642438	WC	G	A	0.7	-0.068	4.64e-02	MARC1 (e)
rs12904	WC	G	A	0.59	0.085	7.23e-03	EFNA1 (UTR)
rs10787429	WC	T	C	0.27	-0.078	2.62e-02	GPAM, TECTB (inter)
rs645040	WC	T	G	0.77	0.34	6.22e-20	MSL2, PCCB (inter)
rs10430531	WC	C	T	0.26	-0.092	9.92e-03	DLG5 (i)
rs2394529	WC	C	G	0.7	-0.027	4.25e-01	LOC101928994 (i)
rs72623176	WC	A	G	0.039	0.027	7.40e-01	ABCB11 (i)
rs4766462	WC	A	T	0.79	-0.06	1.18e-01	SH2B3 (i)
rs2467663	WC	T	C	0.66	0.0014	9.65e-01	ZNF251 (i)
rs687621	WC	G	A	0.32	0.055	1.04e-01	ABO (i)
rs11061602	WC	T	G	0.52	-0.21	1.04e-11	MLXIP (i)
rs10075805	WC	A	G	0.72	-0.057	1.01e-01	LOC105374704, CDH6 (inter)
rs11657440	WC	C	T	0.42	0.024	4.48e-01	ACTG1 (u)
rs11601507	WC	A	C	0.068	-0.046	4.57e-01	TRIM5 (e)
rs78900599	WC	A	G	0.93	-0.011	8.54e-01	TM4SF1-AS1, TM4SF4 (inter)
rs273507	WC	C	A	0.29	0.33	1.27e-21	MAST3 (i)
rs12500824	WC	A	G	0.35	0.051	1.18e-01	SHROOM3 (i)
rs4135247	WC	G	A	0.43	-0.057	7.04e-02	PPARG (i)
rs28650012	WC	G	C	0.27	0.034	3.40e-01	LOC102724084 (i)
rs55931203	WC	T	C	0.19	0.49	3.06e-34	BPTF (i)
rs2943654	WC	T	C	0.65	-0.037	2.59e-01	LOC646736, MIR5702 (inter)
rs12154248	WC	T	C	0.08	-0.034	5.58e-01	JAZF1 (i)
rs4782568	WC	C	G	0.55	-0.064	4.48e-02	MLYCD, OSGIN1 (inter)
rs2127015	WC	C	T	0.51	0.12	8.30e-05	CD276 (i)
rs4484649	WC	C	A	0.4	0.15	1.75e-06	C8orf74, SOX7 (inter)
rs6088521	WC	C	A	0.48	0.16	4.36e-07	DYNLRB1, MAP1LC3A (inter)
rs5752776	WC	G	A	0.67	0.12	5.39e-04	CHEK2 (i)
rs7018885	WC	T	C	0.75	0.0088	8.07e-01	NINJ1 (i)
rs8041057	WC	C	T	0.29	-0.14	7.11e-05	SRP14 (i)
rs6712203	WC	C	T	0.63	-0.015	6.52e-01	COBLL1 (i)
rs11878604	WC	T	C	0.93	0.14	2.11e-02	CYP2T1P, CYP2A6 (inter)
rs13275089	WC	T	C	0.63	-0.055	9.13e-02	KLF10 (i)
rs10409243	WC	C	T	0.4	-0.054	9.28e-02	S1PR2 (UTR)
rs2832277	WC	G	A	0.88	0.13	8.48e-03	LINC00189 (i)
rs4788460	WC	T	C	0.29	0.11	1.27e-03	PMFBP1 (i)
rs339969	WC	A	C	0.61	0.12	1.80e-04	RORA-AS1 (i)
rs7256564	WC	A	G	0.31	-0.17	3.21e-07	PEPD (i)
rs140822617	WC	C	A	0.87	-0.021	6.53e-01	TNFSF10, LINC02068 (inter)
rs35173225	WC	T	C	0.12	0.09	5.73e-02	TBL2, MLXIPL (inter)
rs28642812	WC	C	T	0.72	0.02	5.65e-01	KMT5A (d)
rs17138478	WC	C	A	0.87	-0.066	1.60e-01	HNF1B (i)
rs2289850	WC	T	C	0.95	0.15	2.70e-02	CYFIP2 (i)
rs61856806	WC	A	T	0.18	-0.073	7.05e-02	PIK3AP1 (i)
rs40270	WC	C	A	0.77	-0.14	1.04e-04	LINC01948, C5orf67 (inter)
rs4925546	WC	A	G	0.37	0.035	2.75e-01	NLRP3 (i)
rs686548	WC	A	T	0.39	0.089	5.53e-03	LINC01722, SPTLC3 (inter)
rs4711750	WC	A	T	0.5	0.16	3.97e-07	VEGFA, LINC01512 (inter)
rs445	WC	T	C	0.094	0.065	2.26e-01	CDK6 (i)
rs17236494	WC	C	A	0.27	0.031	3.88e-01	TRIM59, KPNA4 (inter)
rs17046767	WC	G	C	0.92	0.14	1.46e-02	LINC01191 (i)
rs1047891	WC	A	C	0.32	0.14	2.90e-05	CPS1 (e)
rs12799896	WC	C	T	0.83	-0.16	1.17e-04	FRMD8 (i)
rs4074793	WC	G	A	0.075	0.039	5.18e-01	ITGA1 (i)
rs12454712	WC	T	C	0.62	-0.13	7.40e-05	BCL2 (i)
rs900400	WC	C	T	0.4	-0.3	1.89e-21	LINC02029, LINC00880 (inter)
rs11621792	WC	T	C	0.45	-0.031	3.21e-01	NYNRIN (i)
rs7953767	WC	T	C	0.16	-0.078	6.54e-02	SLCO1B3 (i)
rs12824533	WC	G	A	0.4	0.018	5.81e-01	LINC01252, ETV6 (inter)
rs10141892	WC	C	T	0.59	0.0064	8.42e-01	CFL2 (u)
rs1477066	WC	C	T	0.67	-0.0085	8.00e-01	SOX9-AS1 (i)
rs1815544	WC	C	T	0.6	0.055	8.49e-02	TARS2 (UTR)
rs117643180	WC	A	C	0.026	-0.038	7.00e-01	SLC2A4 (i)
rs78326895	WC	C	T	0.14	0.014	7.57e-01	KLRC2 (i)
rs13108218	WC	A	G	0.38	0.034	3.01e-01	HGFAC (i)
rs6973917	WC	T	A	0.25	-0.01	7.83e-01	PSPH (i)
rs73545546	WC	C	T	0.16	-0.1	1.52e-02	DMTN (i)
rs2950388	WC	C	T	0.72	0.025	4.84e-01	ATP5B (i)
rs1970619	WC	T	C	0.4	0.04	2.11e-01	PLUT (i)
rs61980636	WC	T	C	0.2	0.059	1.29e-01	SERPINA6 (i)
rs481206	WC	T	C	0.34	-0.064	5.37e-02	STARD10 (i)
rs3756772	WC	T	C	0.4	-0.014	6.55e-01	FRK (e)
rs7740188	WC	A	G	0.69	-0.12	5.49e-04	L3MBTL3 (i)
rs10148309	WC	C	T	0.85	0.055	2.15e-01	NIN (i)
rs1794898	WC	G	A	0.16	-0.11	1.10e-02	OASL, P2RX7 (inter)
rs4821764	WC	A	G	0.58	-0.12	2.46e-04	MAFF (i)
rs7599	WC	A	G	0.37	-0.059	6.71e-02	TMEM147 (UTR)
rs17145884	WC	C	T	0.82	0.072	7.87e-02	AHNAK (d)
rs13197551	WC	T	C	0.2	-0.05	2.11e-01	DEF6 (i)
rs1538742	WC	A	C	0.57	-0.085	7.26e-03	LOC102723886 (i)
rs4485425	WC	G	A	0.72	-0.15	1.48e-05	GALK1, H3F3B (inter)
rs1658972	WC	C	T	0.86	0.032	4.76e-01	GLDC, KDM4C (inter)
rs6938097	WC	G	A	0.72	0.099	4.77e-03	CASC15 (i)
rs1938500	WC	T	G	0.19	0.037	3.55e-01	LEPR, PDE4B (inter)
rs11088963	WC	C	G	0.51	-0.023	4.61e-01	UBE2G2 (i)
rs6440123	WC	A	G	0.65	-0.0038	9.08e-01	LOC100507389 (i)
rs11887534	WC	C	G	0.066	-0.11	8.42e-02	ABCG8 (e)
rs1002436	WC	G	A	0.56	0.049	1.21e-01	PKN2-AS1 (i)
rs117143374	WC	T	C	0.86	0.2	7.25e-06	PSMG1 (u)
rs6879279	WC	G	C	0.85	0.046	2.86e-01	EFNA5 (i)
rs6700241	WC	A	G	0.8	-0.033	3.97e-01	HSPA6, FCGR3A (inter)
rs68082079	WC	T	C	0.71	-0.0095	7.88e-01	EPB41L4B (i)
rs717118	WC	T	A	0.48	-0.036	2.56e-01	KCNJ2, CASC17 (inter)
rs12928392	WC	T	A	0.76	-0.099	7.23e-03	MMP15 (i)
rs864899	WC	G	A	0.58	0.036	2.67e-01	ATF1, TMPRSS12 (inter)
rs1077834	WC	T	C	0.78	0.072	5.78e-02	LIPC (u)
rs1365298	WC	A	G	0.18	-0.018	6.63e-01	DR1, FNBP1L (inter)
rs2235698	WC	G	A	0.23	0.026	4.82e-01	OR2H2 (e)
rs7168849	WC	A	G	0.91	0.07	2.00e-01	ANPEP (i)
rs292585	WC	T	C	0.73	0.0055	8.77e-01	WDR91 (i)
rs55635926	WC	G	C	0.089	0.14	1.91e-02	ZNF192P1, TOB2P1 (inter)
rs1545536	WC	T	C	0.22	-0.063	9.62e-02	GSDMD (i)
rs9637973	WC	G	A	0.31	0.096	4.88e-03	MLIP (i)
rs7481951	WC	T	A	0.59	-0.05	1.19e-01	ANO5 (e)
rs2450128	WC	G	A	0.85	0.061	1.63e-01	GAB2 (i)
rs10832570	WC	A	G	0.61	-0.013	6.82e-01	SOX6 (i)
rs1664781	WC	A	G	0.69	-0.06	7.64e-02	ARL15 (i)
rs73382439	WC	C	T	0.83	0.052	2.08e-01	E2F3 (i)
rs1046271	WC	A	C	0.45	-0.003	9.24e-01	TJP3 (e)
rs11770163	WC	C	G	0.33	0.11	6.20e-04	MET (i)
rs5751775	WC	T	C	0.41	-0.076	1.68e-02	MIF-AS1, GSTT2B (inter)
rs79188145	WC	A	G	0.94	0.036	5.79e-01	P4HA1 (i)
rs4773169	WC	A	C	0.6	0.031	3.39e-01	COL4A2 (i)
rs142451335	WC	T	C	0.072	0.18	2.36e-03	SKI (i)
rs7356034	WC	A	G	0.28	0.28	4.73e-16	SLC2A2 (i)
rs56094641	WC	G	A	0.4	0.89	2.67e-170	FTO (i)
rs1277930	WC	A	G	0.77	-0.087	1.99e-02	PSRC1 (d)
rs7700107	WC	C	A	0.14	0.022	6.32e-01	LCORL (i)
rs11557154	WC	T	C	0.13	0.16	4.79e-04	DCAF12 (e)
rs2241883	WC	T	C	0.69	-0.0074	8.26e-01	FABP1 (e)
rs2727324	WC	C	G	0.33	0.06	7.40e-02	SMARCD2, TCAM1P (inter)
rs6762589	WC	A	G	0.41	-0.0028	9.31e-01	SLC12A8 (i)
rs6034011	WC	C	T	0.32	-0.023	4.85e-01	MACROD2 (i)
rs223454	WC	G	A	0.52	0.052	9.65e-02	LOC102723704 (i)
rs12617864	WC	G	T	0.25	0.096	7.87e-03	IL37, IL36G (inter)
rs10887777	WC	C	T	0.26	0.04	2.64e-01	PTEN, RNLS (inter)
rs2624817	WC	A	G	0.17	0.22	7.94e-08	RBM6, RBM5 (inter)
rs636202	WC	T	C	0.48	0.056	7.56e-02	LINC01625, LOC100132735 (inter)
rs2911980	WC	T	G	0.63	-0.023	4.85e-01	AGPAT5 (i)
rs6441017	WC	C	T	0.73	0.019	5.82e-01	SLC33A1 (i)
rs117333334	WC	A	G	0.056	0.48	1.85e-12	NUP160, PTPRJ (inter)
rs71423566	WC	T	C	0.32	-0.022	5.06e-01	MIR548N (i)
rs1024794	WC	G	A	0.35	-0.036	2.70e-01	IL1R1 (i)
rs5758487	WC	C	T	0.48	0.012	7.04e-01	CCDC134, SREBF2 (inter)
rs1051713	WC	C	T	0.83	0.0092	8.23e-01	ALOX5 (i)
rs4531558	WC	G	T	0.51	-0.12	9.75e-05	KRT8 (i)
rs3176334	WC	T	C	0.68	-0.027	4.29e-01	CDKN1A (i)
rs3731714	WC	C	T	0.68	0.083	1.34e-02	CASP10 (i)
rs17710008	WC	A	G	0.19	-0.046	2.53e-01	MYCT1 (e)
rs3786876	WC	C	T	0.15	0.087	4.64e-02	SPINT2 (i)
rs117743490	WC	C	A	0.034	-0.052	5.61e-01	COPS3 (UTR)
rs11220136	WC	T	C	0.066	0.16	8.90e-03	STT3A-AS1 (i)
rs10842708	WC	G	A	0.24	0.042	2.45e-01	SSPN, ITPR2 (inter)
rs9876116	WC	A	G	0.54	0.11	6.98e-04	MLH1 (i)
rs7029757	WC	G	A	0.9	0.053	3.19e-01	TOR1B (i)
rs1760940	WC	C	A	0.25	-0.011	7.64e-01	PNP (i)
rs2282043	WC	C	T	0.91	-0.08	1.42e-01	PTCH1 (i)
rs10007975	WC	C	T	0.75	0.0022	9.51e-01	C4orf17 (i)
rs75004998	WC	G	A	0.66	-0.1	2.48e-03	LINC02288 (i)
rs12320328	WC	A	G	0.92	-0.073	1.99e-01	KRAS, LMNTD1 (inter)
rs6755970	WC	A	G	0.38	-0.023	4.74e-01	MERTK (i)
rs4579782	WC	G	C	0.082	0.069	2.25e-01	ARID1A (i)
rs351978	WC	G	A	0.58	-0.074	2.19e-02	PTBP1 (i)
rs2110944	WC	C	T	0.53	0.16	4.07e-07	STRN (i)
rs12979658	WC	G	A	0.28	0.041	2.37e-01	CLEC4GP1, EVI5L (inter)
rs8027647	WC	T	A	0.73	0.095	7.60e-03	PARP6, CELF6 (inter)
rs10096191	WC	G	T	0.08	0.21	2.51e-04	EYA1, MSC (inter)
rs738409	BMI	G	C	0.22	-0.059	1.29e-04	PNPLA3 (e)
rs7041363	BMI	C	G	0.51	0.035	5.85e-03	AKNA (i)
rs2862954	BMI	T	C	0.5	0.00094	9.41e-01	ERLIN1 (e)
rs2954021	BMI	A	G	0.49	-0.087	8.80e-12	TRIB1, LINC00861 (inter)
rs58542926	BMI	T	C	0.075	-0.037	1.25e-01	TM6SF2 (e)
rs6834314	BMI	A	G	0.72	-0.035	1.37e-02	KLHL8, MIR5705 (inter)
rs4835265	BMI	A	C	0.16	0.012	4.74e-01	ZNF827 (i)
rs7117339	BMI	C	T	0.88	-0.062	1.74e-03	PANX1 (i)
rs1497406	BMI	G	A	0.58	-0.022	8.65e-02	EPHA2, ARHGEF19 (inter)
rs13395911	BMI	T	A	0.6	0.016	2.18e-01	EFHD1 (i)
rs1468615	BMI	T	C	0.82	0.04	1.54e-02	ABCB4 (i)
rs9959832	BMI	C	T	0.2	0.033	3.80e-02	NEDD4L, MIR122 (inter)
rs28383223	BMI	T	C	0.58	-0.032	1.35e-02	HLA-DRB1, HLA-DQA1 (inter)
rs429358	BMI	T	C	0.84	0.16	1.83e-19	APOE (e)
rs2126259	BMI	T	C	0.1	0.013	5.26e-01	LOC157273 (i)
rs132642	BMI	T	A	0.83	-0.073	1.90e-05	APOL3 (UTR)
rs2642438	BMI	G	A	0.7	-0.026	6.05e-02	MARC1 (e)
rs12904	BMI	G	A	0.59	0.061	2.16e-06	EFNA1 (UTR)
rs10787429	BMI	T	C	0.27	-0.044	2.21e-03	GPAM, TECTB (inter)
rs645040	BMI	T	G	0.77	0.14	1.02e-20	MSL2, PCCB (inter)
rs10430531	BMI	C	T	0.26	-0.025	8.45e-02	DLG5 (i)
rs2394529	BMI	C	G	0.7	0.011	4.35e-01	LOC101928994 (i)
rs72623176	BMI	A	G	0.039	0.012	7.14e-01	ABCB11 (i)
rs4766462	BMI	A	T	0.79	-0.019	2.32e-01	SH2B3 (i)
rs2467663	BMI	T	C	0.66	0.00014	9.92e-01	ZNF251 (i)
rs687621	BMI	G	A	0.32	0.028	3.78e-02	ABO (i)
rs11061602	BMI	T	G	0.52	-0.091	8.39e-13	MLXIP (i)
rs10075805	BMI	A	G	0.72	-0.024	9.23e-02	LOC105374704, CDH6 (inter)
rs11657440	BMI	C	T	0.42	0.00094	9.42e-01	ACTG1 (u)
rs11601507	BMI	A	C	0.068	0.018	4.65e-01	TRIM5 (e)
rs78900599	BMI	A	G	0.93	0.0053	8.28e-01	TM4SF1-AS1, TM4SF4 (inter)
rs273507	BMI	C	A	0.29	0.089	1.59e-10	MAST3 (i)
rs12500824	BMI	A	G	0.35	0.013	3.13e-01	SHROOM3 (i)
rs4135247	BMI	G	A	0.43	-0.027	3.74e-02	PPARG (i)
rs28650012	BMI	G	C	0.27	0.017	2.43e-01	LOC102724084 (i)
rs55931203	BMI	T	C	0.19	0.16	3.10e-21	BPTF (i)
rs2943654	BMI	T	C	0.65	-0.018	1.72e-01	LOC646736, MIR5702 (inter)
rs12154248	BMI	T	C	0.08	-0.031	1.88e-01	JAZF1 (i)
rs4782568	BMI	C	G	0.55	-0.046	3.77e-04	MLYCD, OSGIN1 (inter)
rs2127015	BMI	C	T	0.51	0.049	1.18e-04	CD276 (i)
rs4484649	BMI	C	A	0.4	0.12	2.12e-20	C8orf74, SOX7 (inter)
rs6088521	BMI	C	A	0.48	0.056	1.46e-05	DYNLRB1, MAP1LC3A (inter)
rs5752776	BMI	G	A	0.67	0.034	1.17e-02	CHEK2 (i)
rs7018885	BMI	T	C	0.75	0.0083	5.72e-01	NINJ1 (i)
rs8041057	BMI	C	T	0.29	-0.053	1.90e-04	SRP14 (i)
rs6712203	BMI	C	T	0.63	-0.063	1.75e-06	COBLL1 (i)
rs11878604	BMI	T	C	0.93	0.049	5.18e-02	CYP2T1P, CYP2A6 (inter)
rs13275089	BMI	T	C	0.63	-0.019	1.47e-01	KLF10 (i)
rs10409243	BMI	C	T	0.4	-0.015	2.47e-01	S1PR2 (UTR)
rs2832277	BMI	G	A	0.88	0.043	3.03e-02	LINC00189 (i)
rs4788460	BMI	T	C	0.29	0.059	2.49e-05	PMFBP1 (i)
rs339969	BMI	A	C	0.61	0.055	2.86e-05	RORA-AS1 (i)
rs7256564	BMI	A	G	0.31	-0.044	1.27e-03	PEPD (i)
rs140822617	BMI	C	A	0.87	0.0092	6.26e-01	TNFSF10, LINC02068 (inter)
rs35173225	BMI	T	C	0.12	0.078	5.02e-05	TBL2, MLXIPL (inter)
rs28642812	BMI	C	T	0.72	-0.013	3.80e-01	KMT5A (d)
rs17138478	BMI	C	A	0.87	-0.027	1.58e-01	HNF1B (i)
rs2289850	BMI	T	C	0.95	0.065	2.06e-02	CYFIP2 (i)
rs61856806	BMI	A	T	0.18	-0.032	4.99e-02	PIK3AP1 (i)
rs40270	BMI	C	A	0.77	0.017	2.56e-01	LINC01948, C5orf67 (inter)
rs4925546	BMI	A	G	0.37	-0.0033	8.04e-01	NLRP3 (i)
rs686548	BMI	A	T	0.39	0.036	6.20e-03	LINC01722, SPTLC3 (inter)
rs4711750	BMI	A	T	0.5	-0.071	2.33e-08	VEGFA, LINC01512 (inter)
rs445	BMI	T	C	0.094	0.013	5.59e-01	CDK6 (i)
rs17236494	BMI	C	A	0.27	0.0076	5.99e-01	TRIM59, KPNA4 (inter)
rs17046767	BMI	G	C	0.92	-0.021	3.73e-01	LINC01191 (i)
rs1047891	BMI	A	C	0.32	0.083	1.36e-09	CPS1 (e)
rs12799896	BMI	C	T	0.83	-0.075	1.21e-05	FRMD8 (i)
rs4074793	BMI	G	A	0.075	0.027	2.59e-01	ITGA1 (i)
rs12454712	BMI	T	C	0.62	-0.1	1.45e-14	BCL2 (i)
rs900400	BMI	C	T	0.4	-0.034	9.14e-03	LINC02029, LINC00880 (inter)
rs11621792	BMI	T	C	0.45	0.00069	9.57e-01	NYNRIN (i)
rs7953767	BMI	T	C	0.16	-0.032	6.17e-02	SLCO1B3 (i)
rs12824533	BMI	G	A	0.4	0.013	3.32e-01	LINC01252, ETV6 (inter)
rs10141892	BMI	C	T	0.59	-0.0057	6.60e-01	CFL2 (u)
rs1477066	BMI	C	T	0.67	0.012	3.62e-01	SOX9-AS1 (i)
rs1815544	BMI	C	T	0.6	0.018	1.75e-01	TARS2 (UTR)
rs117643180	BMI	A	C	0.026	0.0012	9.76e-01	SLC2A4 (i)
rs78326895	BMI	C	T	0.14	0.0066	7.26e-01	KLRC2 (i)
rs13108218	BMI	A	G	0.38	0.022	8.92e-02	HGFAC (i)
rs6973917	BMI	T	A	0.25	0.013	3.79e-01	PSPH (i)
rs73545546	BMI	C	T	0.16	-0.038	2.81e-02	DMTN (i)
rs2950388	BMI	C	T	0.72	0.019	1.76e-01	ATP5B (i)
rs1970619	BMI	T	C	0.4	0.028	3.44e-02	PLUT (i)
rs61980636	BMI	T	C	0.2	0.0049	7.60e-01	SERPINA6 (i)
rs481206	BMI	T	C	0.34	-0.027	4.42e-02	STARD10 (i)
rs3756772	BMI	T	C	0.4	0.0031	8.13e-01	FRK (e)
rs7740188	BMI	A	G	0.69	-0.064	3.45e-06	L3MBTL3 (i)
rs10148309	BMI	C	T	0.85	0.046	1.11e-02	NIN (i)
rs1794898	BMI	G	A	0.16	-0.063	3.46e-04	OASL, P2RX7 (inter)
rs4821764	BMI	A	G	0.58	-0.051	7.18e-05	MAFF (i)
rs7599	BMI	A	G	0.37	-0.024	7.32e-02	TMEM147 (UTR)
rs17145884	BMI	C	T	0.82	0.021	2.09e-01	AHNAK (d)
rs13197551	BMI	T	C	0.2	0.0014	9.31e-01	DEF6 (i)
rs1538742	BMI	A	C	0.57	-0.073	1.45e-08	LOC102723886 (i)
rs4485425	BMI	G	A	0.72	-0.068	1.57e-06	GALK1, H3F3B (inter)
rs1658972	BMI	C	T	0.86	0.013	4.74e-01	GLDC, KDM4C (inter)
rs6938097	BMI	G	A	0.72	0.051	3.71e-04	CASC15 (i)
rs1938500	BMI	T	G	0.19	0.051	1.61e-03	LEPR, PDE4B (inter)
rs11088963	BMI	C	G	0.51	-0.0028	8.24e-01	UBE2G2 (i)
rs6440123	BMI	A	G	0.65	-0.0014	9.17e-01	LOC100507389 (i)
rs11887534	BMI	C	G	0.066	-0.023	3.69e-01	ABCG8 (e)
rs1002436	BMI	G	A	0.56	-0.047	2.14e-04	PKN2-AS1 (i)
rs117143374	BMI	T	C	0.86	0.091	6.62e-07	PSMG1 (u)
rs6879279	BMI	G	C	0.85	0.036	4.21e-02	EFNA5 (i)
rs6700241	BMI	A	G	0.8	-0.017	2.81e-01	HSPA6, FCGR3A (inter)
rs68082079	BMI	T	C	0.71	0.0017	9.05e-01	EPB41L4B (i)
rs717118	BMI	T	A	0.48	-0.039	2.37e-03	KCNJ2, CASC17 (inter)
rs12928392	BMI	T	A	0.76	-0.032	3.42e-02	MMP15 (i)
rs864899	BMI	G	A	0.58	-0.002	8.76e-01	ATF1, TMPRSS12 (inter)
rs1077834	BMI	T	C	0.78	6.2e-05	9.97e-01	LIPC (u)
rs1365298	BMI	A	G	0.18	-0.0096	5.60e-01	DR1, FNBP1L (inter)
rs2235698	BMI	G	A	0.23	-0.013	3.83e-01	OR2H2 (e)
rs7168849	BMI	A	G	0.91	0.033	1.32e-01	ANPEP (i)
rs292585	BMI	T	C	0.73	-0.00091	9.49e-01	WDR91 (i)
rs55635926	BMI	G	C	0.089	0.067	4.83e-03	ZNF192P1, TOB2P1 (inter)
rs1545536	BMI	T	C	0.22	-0.015	3.24e-01	GSDMD (i)
rs9637973	BMI	G	A	0.31	0.051	2.33e-04	MLIP (i)
rs7481951	BMI	T	A	0.59	-0.029	2.43e-02	ANO5 (e)
rs2450128	BMI	G	A	0.85	0.055	2.03e-03	GAB2 (i)
rs10832570	BMI	A	G	0.61	-0.014	2.86e-01	SOX6 (i)
rs1664781	BMI	A	G	0.69	-0.055	7.92e-05	ARL15 (i)
rs73382439	BMI	C	T	0.83	0.048	4.97e-03	E2F3 (i)
rs1046271	BMI	A	C	0.45	0.0078	5.42e-01	TJP3 (e)
rs11770163	BMI	C	G	0.33	0.042	2.15e-03	MET (i)
rs5751775	BMI	T	C	0.41	-0.039	2.35e-03	MIF-AS1, GSTT2B (inter)
rs79188145	BMI	A	G	0.94	-0.023	3.84e-01	P4HA1 (i)
rs4773169	BMI	A	C	0.6	-0.021	1.05e-01	COL4A2 (i)
rs142451335	BMI	T	C	0.072	0.077	1.65e-03	SKI (i)
rs7356034	BMI	A	G	0.28	0.13	1.28e-19	SLC2A2 (i)
rs56094641	BMI	G	A	0.4	0.41	7.27e-222	FTO (i)
rs1277930	BMI	A	G	0.77	-0.0077	6.12e-01	PSRC1 (d)
rs7700107	BMI	C	A	0.14	0.11	6.57e-09	LCORL (i)
rs11557154	BMI	T	C	0.13	0.067	4.27e-04	DCAF12 (e)
rs2241883	BMI	T	C	0.69	-0.0018	8.93e-01	FABP1 (e)
rs2727324	BMI	C	G	0.33	0.033	1.61e-02	SMARCD2, TCAM1P (inter)
rs6762589	BMI	A	G	0.41	0.0043	7.40e-01	SLC12A8 (i)
rs6034011	BMI	C	T	0.32	-0.0071	6.03e-01	MACROD2 (i)
rs223454	BMI	G	A	0.52	0.037	3.69e-03	LOC102723704 (i)
rs12617864	BMI	G	T	0.25	0.041	5.46e-03	IL37, IL36G (inter)
rs10887777	BMI	C	T	0.26	0.011	4.59e-01	PTEN, RNLS (inter)
rs2624817	BMI	A	G	0.17	0.08	1.87e-06	RBM6, RBM5 (inter)
rs636202	BMI	T	C	0.48	-0.023	7.59e-02	LINC01625, LOC100132735 (inter)
rs2911980	BMI	T	G	0.63	-0.016	2.14e-01	AGPAT5 (i)
rs6441017	BMI	C	T	0.73	0.026	6.80e-02	SLC33A1 (i)
rs117333334	BMI	A	G	0.056	0.17	1.34e-09	NUP160, PTPRJ (inter)
rs71423566	BMI	T	C	0.32	0.019	1.75e-01	MIR548N (i)
rs1024794	BMI	G	A	0.35	-0.0099	4.59e-01	IL1R1 (i)
rs5758487	BMI	C	T	0.48	-0.0037	7.74e-01	CCDC134, SREBF2 (inter)
rs1051713	BMI	C	T	0.83	0.01	5.45e-01	ALOX5 (i)
rs4531558	BMI	G	T	0.51	-0.049	1.23e-04	KRT8 (i)
rs3176334	BMI	T	C	0.68	-0.027	4.63e-02	CDKN1A (i)
rs3731714	BMI	C	T	0.68	0.031	2.23e-02	CASP10 (i)
rs17710008	BMI	A	G	0.19	-0.025	1.26e-01	MYCT1 (e)
rs3786876	BMI	C	T	0.15	0.034	5.78e-02	SPINT2 (i)
rs117743490	BMI	C	A	0.034	-0.04	2.72e-01	COPS3 (UTR)
rs11220136	BMI	T	C	0.066	0.083	1.22e-03	STT3A-AS1 (i)
rs10842708	BMI	G	A	0.24	-0.04	7.32e-03	SSPN, ITPR2 (inter)
rs9876116	BMI	A	G	0.54	0.025	4.91e-02	MLH1 (i)
rs7029757	BMI	G	A	0.9	0.013	5.53e-01	TOR1B (i)
rs1760940	BMI	C	A	0.25	0.0046	7.56e-01	PNP (i)
rs2282043	BMI	C	T	0.91	-0.006	7.87e-01	PTCH1 (i)
rs10007975	BMI	C	T	0.75	0.0076	6.03e-01	C4orf17 (i)
rs75004998	BMI	G	A	0.66	-0.06	7.75e-06	LINC02288 (i)
rs12320328	BMI	A	G	0.92	-0.022	3.38e-01	KRAS, LMNTD1 (inter)
rs6755970	BMI	A	G	0.38	-0.0088	5.03e-01	MERTK (i)
rs4579782	BMI	G	C	0.082	-0.023	3.13e-01	ARID1A (i)
rs351978	BMI	G	A	0.58	-0.0029	8.26e-01	PTBP1 (i)
rs2110944	BMI	C	T	0.53	0.056	1.26e-05	STRN (i)
rs12979658	BMI	G	A	0.28	0.029	4.33e-02	CLEC4GP1, EVI5L (inter)
rs8027647	BMI	T	A	0.73	0.069	1.58e-06	PARP6, CELF6 (inter)
rs10096191	BMI	G	T	0.08	-0.0097	6.79e-01	EYA1, MSC (inter)
rs738409	WHRADJBMI	G	C	0.22	0.0084	1.60e-04	PNPLA3 (e)
rs7041363	WHRADJBMI	C	G	0.51	0.0021	2.48e-01	AKNA (i)
rs2862954	WHRADJBMI	T	C	0.5	0.0033	6.88e-02	ERLIN1 (e)
rs2954021	WHRADJBMI	A	G	0.49	0.012	2.13e-10	TRIB1, LINC00861 (inter)
rs58542926	WHRADJBMI	T	C	0.075	0.02	4.10e-09	TM6SF2 (e)
rs6834314	WHRADJBMI	A	G	0.72	-0.0032	1.13e-01	KLHL8, MIR5705 (inter)
rs4835265	WHRADJBMI	A	C	0.16	-0.0046	6.46e-02	ZNF827 (i)
rs7117339	WHRADJBMI	C	T	0.88	0.0061	3.27e-02	PANX1 (i)
rs1497406	WHRADJBMI	G	A	0.58	0.0041	2.56e-02	EPHA2, ARHGEF19 (inter)
rs13395911	WHRADJBMI	T	A	0.6	0.00048	7.98e-01	EFHD1 (i)
rs1468615	WHRADJBMI	T	C	0.82	0.0054	2.60e-02	ABCB4 (i)
rs9959832	WHRADJBMI	C	T	0.2	-0.0022	3.29e-01	NEDD4L, MIR122 (inter)
rs28383223	WHRADJBMI	T	C	0.58	0.024	4.17e-38	HLA-DRB1, HLA-DQA1 (inter)
rs429358	WHRADJBMI	T	C	0.84	0.022	2.56e-18	APOE (e)
rs2126259	WHRADJBMI	T	C	0.1	0.0012	6.84e-01	LOC157273 (i)
rs132642	WHRADJBMI	T	A	0.83	0.0092	1.77e-04	APOL3 (UTR)
rs2642438	WHRADJBMI	G	A	0.7	0.00041	8.38e-01	MARC1 (e)
rs12904	WHRADJBMI	G	A	0.59	-0.0081	1.35e-05	EFNA1 (UTR)
rs10787429	WHRADJBMI	T	C	0.27	0.0089	1.79e-05	GPAM, TECTB (inter)
rs645040	WHRADJBMI	T	G	0.77	0.0033	1.30e-01	MSL2, PCCB (inter)
rs10430531	WHRADJBMI	C	T	0.26	0.00049	8.16e-01	DLG5 (i)
rs2394529	WHRADJBMI	C	G	0.7	-0.0024	2.29e-01	LOC101928994 (i)
rs72623176	WHRADJBMI	A	G	0.039	-0.0031	5.14e-01	ABCB11 (i)
rs4766462	WHRADJBMI	A	T	0.79	0.0053	1.79e-02	SH2B3 (i)
rs2467663	WHRADJBMI	T	C	0.66	-6e-05	9.75e-01	ZNF251 (i)
rs687621	WHRADJBMI	G	A	0.32	0.0015	4.52e-01	ABO (i)
rs11061602	WHRADJBMI	T	G	0.52	0.0095	2.00e-07	MLXIP (i)
rs10075805	WHRADJBMI	A	G	0.72	-0.0014	5.00e-01	LOC105374704, CDH6 (inter)
rs11657440	WHRADJBMI	C	T	0.42	0.00077	6.79e-01	ACTG1 (u)
rs11601507	WHRADJBMI	A	C	0.068	-0.0084	1.95e-02	TRIM5 (e)
rs78900599	WHRADJBMI	A	G	0.93	-0.0012	7.24e-01	TM4SF1-AS1, TM4SF4 (inter)
rs273507	WHRADJBMI	C	A	0.29	0.018	6.34e-19	MAST3 (i)
rs12500824	WHRADJBMI	A	G	0.35	0.002	2.95e-01	SHROOM3 (i)
rs4135247	WHRADJBMI	G	A	0.43	0.0064	5.81e-04	PPARG (i)
rs28650012	WHRADJBMI	G	C	0.27	-0.0033	1.13e-01	LOC102724084 (i)
rs55931203	WHRADJBMI	T	C	0.19	0.0091	1.30e-04	BPTF (i)
rs2943654	WHRADJBMI	T	C	0.65	0.0055	4.20e-03	LOC646736, MIR5702 (inter)
rs12154248	WHRADJBMI	T	C	0.08	0.0091	7.31e-03	JAZF1 (i)
rs4782568	WHRADJBMI	C	G	0.55	0.0024	1.98e-01	MLYCD, OSGIN1 (inter)
rs2127015	WHRADJBMI	C	T	0.51	0.0032	8.38e-02	CD276 (i)
rs4484649	WHRADJBMI	C	A	0.4	-0.0092	9.39e-07	C8orf74, SOX7 (inter)
rs6088521	WHRADJBMI	C	A	0.48	-0.0029	1.20e-01	DYNLRB1, MAP1LC3A (inter)
rs5752776	WHRADJBMI	G	A	0.67	0.0029	1.37e-01	CHEK2 (i)
rs7018885	WHRADJBMI	T	C	0.75	-0.0055	9.32e-03	NINJ1 (i)
rs8041057	WHRADJBMI	C	T	0.29	0.0029	1.60e-01	SRP14 (i)
rs6712203	WHRADJBMI	C	T	0.63	0.031	1.16e-58	COBLL1 (i)
rs11878604	WHRADJBMI	T	C	0.93	0.0056	1.24e-01	CYP2T1P, CYP2A6 (inter)
rs13275089	WHRADJBMI	T	C	0.63	-0.0022	2.47e-01	KLF10 (i)
rs10409243	WHRADJBMI	C	T	0.4	0.0039	3.95e-02	S1PR2 (UTR)
rs2832277	WHRADJBMI	G	A	0.88	0.0062	2.98e-02	LINC00189 (i)
rs4788460	WHRADJBMI	T	C	0.29	-0.00093	6.45e-01	PMFBP1 (i)
rs339969	WHRADJBMI	A	C	0.61	-0.0049	9.18e-03	RORA-AS1 (i)
rs7256564	WHRADJBMI	A	G	0.31	-0.0089	7.86e-06	PEPD (i)
rs140822617	WHRADJBMI	C	A	0.87	-0.0056	3.96e-02	TNFSF10, LINC02068 (inter)
rs35173225	WHRADJBMI	T	C	0.12	-0.02	2.22e-12	TBL2, MLXIPL (inter)
rs28642812	WHRADJBMI	C	T	0.72	0.018	1.55e-18	KMT5A (d)
rs17138478	WHRADJBMI	C	A	0.87	-0.0022	4.26e-01	HNF1B (i)
rs2289850	WHRADJBMI	T	C	0.95	0.006	1.38e-01	CYFIP2 (i)
rs61856806	WHRADJBMI	A	T	0.18	-0.0005	8.35e-01	PIK3AP1 (i)
rs40270	WHRADJBMI	C	A	0.77	-0.023	1.05e-26	LINC01948, C5orf67 (inter)
rs4925546	WHRADJBMI	A	G	0.37	0.0044	2.19e-02	NLRP3 (i)
rs686548	WHRADJBMI	A	T	0.39	0.00058	7.56e-01	LINC01722, SPTLC3 (inter)
rs4711750	WHRADJBMI	A	T	0.5	0.046	3.88e-140	VEGFA, LINC01512 (inter)
rs445	WHRADJBMI	T	C	0.094	-0.00092	7.70e-01	CDK6 (i)
rs17236494	WHRADJBMI	C	A	0.27	0.0053	1.13e-02	TRIM59, KPNA4 (inter)
rs17046767	WHRADJBMI	G	C	0.92	0.019	9.09e-09	LINC01191 (i)
rs1047891	WHRADJBMI	A	C	0.32	-0.0089	6.62e-06	CPS1 (e)
rs12799896	WHRADJBMI	C	T	0.83	-0.0063	9.80e-03	FRMD8 (i)
rs4074793	WHRADJBMI	G	A	0.075	-0.0011	7.61e-01	ITGA1 (i)
rs12454712	WHRADJBMI	T	C	0.62	0.017	6.60e-19	BCL2 (i)
rs900400	WHRADJBMI	C	T	0.4	-0.027	2.08e-46	LINC02029, LINC00880 (inter)
rs11621792	WHRADJBMI	T	C	0.45	-0.00041	8.23e-01	NYNRIN (i)
rs7953767	WHRADJBMI	T	C	0.16	0.00014	9.56e-01	SLCO1B3 (i)
rs12824533	WHRADJBMI	G	A	0.4	0.0019	3.14e-01	LINC01252, ETV6 (inter)
rs10141892	WHRADJBMI	C	T	0.59	0.0051	6.21e-03	CFL2 (u)
rs1477066	WHRADJBMI	C	T	0.67	-0.0063	1.41e-03	SOX9-AS1 (i)
rs1815544	WHRADJBMI	C	T	0.6	-0.0039	3.68e-02	TARS2 (UTR)
rs117643180	WHRADJBMI	A	C	0.026	0.0065	2.61e-01	SLC2A4 (i)
rs78326895	WHRADJBMI	C	T	0.14	-0.0024	3.82e-01	KLRC2 (i)
rs13108218	WHRADJBMI	A	G	0.38	0.0041	3.18e-02	HGFAC (i)
rs6973917	WHRADJBMI	T	A	0.25	0.0026	2.25e-01	PSPH (i)
rs73545546	WHRADJBMI	C	T	0.16	-0.0019	4.45e-01	DMTN (i)
rs2950388	WHRADJBMI	C	T	0.72	-0.0028	1.68e-01	ATP5B (i)
rs1970619	WHRADJBMI	T	C	0.4	-0.0027	1.51e-01	PLUT (i)
rs61980636	WHRADJBMI	T	C	0.2	-0.0028	2.27e-01	SERPINA6 (i)
rs481206	WHRADJBMI	T	C	0.34	0.0041	3.25e-02	STARD10 (i)
rs3756772	WHRADJBMI	T	C	0.4	0.00091	6.28e-01	FRK (e)
rs7740188	WHRADJBMI	A	G	0.69	0.016	2.56e-16	L3MBTL3 (i)
rs10148309	WHRADJBMI	C	T	0.85	0.00042	8.71e-01	NIN (i)
rs1794898	WHRADJBMI	G	A	0.16	0.008	1.67e-03	OASL, P2RX7 (inter)
rs4821764	WHRADJBMI	A	G	0.58	0.0057	2.14e-03	MAFF (i)
rs7599	WHRADJBMI	A	G	0.37	0.00065	7.32e-01	TMEM147 (UTR)
rs17145884	WHRADJBMI	C	T	0.82	0.0025	3.02e-01	AHNAK (d)
rs13197551	WHRADJBMI	T	C	0.2	0.003	2.05e-01	DEF6 (i)
rs1538742	WHRADJBMI	A	C	0.57	0.029	4.14e-56	LOC102723886 (i)
rs4485425	WHRADJBMI	G	A	0.72	0.007	6.27e-04	GALK1, H3F3B (inter)
rs1658972	WHRADJBMI	C	T	0.86	0.0023	3.90e-01	GLDC, KDM4C (inter)
rs6938097	WHRADJBMI	G	A	0.72	0.0014	5.00e-01	CASC15 (i)
rs1938500	WHRADJBMI	T	G	0.19	-0.008	6.25e-04	LEPR, PDE4B (inter)
rs11088963	WHRADJBMI	C	G	0.51	2.6e-05	9.89e-01	UBE2G2 (i)
rs6440123	WHRADJBMI	A	G	0.65	0.0022	2.55e-01	LOC100507389 (i)
rs11887534	WHRADJBMI	C	G	0.066	-0.0098	8.29e-03	ABCG8 (e)
rs1002436	WHRADJBMI	G	A	0.56	0.0099	9.71e-08	PKN2-AS1 (i)
rs117143374	WHRADJBMI	T	C	0.86	0.0033	2.12e-01	PSMG1 (u)
rs6879279	WHRADJBMI	G	C	0.85	-0.0063	1.32e-02	EFNA5 (i)
rs6700241	WHRADJBMI	A	G	0.8	0.0029	2.11e-01	HSPA6, FCGR3A (inter)
rs68082079	WHRADJBMI	T	C	0.71	0.00046	8.24e-01	EPB41L4B (i)
rs717118	WHRADJBMI	T	A	0.48	0.021	9.95e-30	KCNJ2, CASC17 (inter)
rs12928392	WHRADJBMI	T	A	0.76	-0.0033	1.31e-01	MMP15 (i)
rs864899	WHRADJBMI	G	A	0.58	0.0015	4.23e-01	ATF1, TMPRSS12 (inter)
rs1077834	WHRADJBMI	T	C	0.78	0.007	1.66e-03	LIPC (u)
rs1365298	WHRADJBMI	A	G	0.18	-0.00026	9.14e-01	DR1, FNBP1L (inter)
rs2235698	WHRADJBMI	G	A	0.23	0.0059	6.43e-03	OR2H2 (e)
rs7168849	WHRADJBMI	A	G	0.91	-0.00054	8.65e-01	ANPEP (i)
rs292585	WHRADJBMI	T	C	0.73	0.0023	2.67e-01	WDR91 (i)
rs55635926	WHRADJBMI	G	C	0.089	0.0012	7.33e-01	ZNF192P1, TOB2P1 (inter)
rs1545536	WHRADJBMI	T	C	0.22	-0.0018	4.29e-01	GSDMD (i)
rs9637973	WHRADJBMI	G	A	0.31	-0.0011	5.79e-01	MLIP (i)
rs7481951	WHRADJBMI	T	A	0.59	0.00061	7.46e-01	ANO5 (e)
rs2450128	WHRADJBMI	G	A	0.85	-0.0035	1.77e-01	GAB2 (i)
rs10832570	WHRADJBMI	A	G	0.61	0.0033	7.98e-02	SOX6 (i)
rs1664781	WHRADJBMI	A	G	0.69	0.0022	2.61e-01	ARL15 (i)
rs73382439	WHRADJBMI	C	T	0.83	-0.014	7.30e-09	E2F3 (i)
rs1046271	WHRADJBMI	A	C	0.45	-0.0048	9.91e-03	TJP3 (e)
rs11770163	WHRADJBMI	C	G	0.33	0.0016	4.16e-01	MET (i)
rs5751775	WHRADJBMI	T	C	0.41	0.0056	2.57e-03	MIF-AS1, GSTT2B (inter)
rs79188145	WHRADJBMI	A	G	0.94	0.0058	1.23e-01	P4HA1 (i)
rs4773169	WHRADJBMI	A	C	0.6	0.011	2.57e-09	COL4A2 (i)
rs142451335	WHRADJBMI	T	C	0.072	0.0029	4.19e-01	SKI (i)
rs7356034	WHRADJBMI	A	G	0.28	-0.0015	4.68e-01	SLC2A2 (i)
rs56094641	WHRADJBMI	G	A	0.4	-0.0051	6.11e-03	FTO (i)
rs1277930	WHRADJBMI	A	G	0.77	-0.0047	3.33e-02	PSRC1 (d)
rs7700107	WHRADJBMI	C	A	0.14	0.004	1.31e-01	LCORL (i)
rs11557154	WHRADJBMI	T	C	0.13	0.0014	6.18e-01	DCAF12 (e)
rs2241883	WHRADJBMI	T	C	0.69	-0.00084	6.72e-01	FABP1 (e)
rs2727324	WHRADJBMI	C	G	0.33	0.011	5.74e-08	SMARCD2, TCAM1P (inter)
rs6762589	WHRADJBMI	A	G	0.41	-0.0009	6.32e-01	SLC12A8 (i)
rs6034011	WHRADJBMI	C	T	0.32	0.0018	3.74e-01	MACROD2 (i)
rs223454	WHRADJBMI	G	A	0.52	-0.00078	6.70e-01	LOC102723704 (i)
rs12617864	WHRADJBMI	G	T	0.25	0.0016	4.61e-01	IL37, IL36G (inter)
rs10887777	WHRADJBMI	C	T	0.26	0.0044	3.37e-02	PTEN, RNLS (inter)
rs2624817	WHRADJBMI	A	G	0.17	0.0086	3.83e-04	RBM6, RBM5 (inter)
rs636202	WHRADJBMI	T	C	0.48	0.02	2.04e-26	LINC01625, LOC100132735 (inter)
rs2911980	WHRADJBMI	T	G	0.63	0.0009	6.37e-01	AGPAT5 (i)
rs6441017	WHRADJBMI	C	T	0.73	-0.0021	3.03e-01	SLC33A1 (i)
rs117333334	WHRADJBMI	A	G	0.056	0.0057	1.54e-01	NUP160, PTPRJ (inter)
rs71423566	WHRADJBMI	T	C	0.32	-0.0016	4.06e-01	MIR548N (i)
rs1024794	WHRADJBMI	G	A	0.35	0.0013	5.03e-01	IL1R1 (i)
rs5758487	WHRADJBMI	C	T	0.48	0.0016	3.95e-01	CCDC134, SREBF2 (inter)
rs1051713	WHRADJBMI	C	T	0.83	-0.002	4.17e-01	ALOX5 (i)
rs4531558	WHRADJBMI	G	T	0.51	-0.00067	7.19e-01	KRT8 (i)
rs3176334	WHRADJBMI	T	C	0.68	0.0076	1.34e-04	CDKN1A (i)
rs3731714	WHRADJBMI	C	T	0.68	0.0021	2.92e-01	CASP10 (i)
rs17710008	WHRADJBMI	A	G	0.19	-0.0044	6.35e-02	MYCT1 (e)
rs3786876	WHRADJBMI	C	T	0.15	0.0033	1.94e-01	SPINT2 (i)
rs117743490	WHRADJBMI	C	A	0.034	0.0073	1.64e-01	COPS3 (UTR)
rs11220136	WHRADJBMI	T	C	0.066	-0.0018	6.26e-01	STT3A-AS1 (i)
rs10842708	WHRADJBMI	G	A	0.24	0.032	4.50e-49	SSPN, ITPR2 (inter)
rs9876116	WHRADJBMI	A	G	0.54	0.0017	3.62e-01	MLH1 (i)
rs7029757	WHRADJBMI	G	A	0.9	0.004	2.01e-01	TOR1B (i)
rs1760940	WHRADJBMI	C	A	0.25	-0.00074	7.28e-01	PNP (i)
rs2282043	WHRADJBMI	C	T	0.91	0.014	1.88e-05	PTCH1 (i)
rs10007975	WHRADJBMI	C	T	0.75	0.0031	1.45e-01	C4orf17 (i)
rs75004998	WHRADJBMI	G	A	0.66	0.0028	1.47e-01	LINC02288 (i)
rs12320328	WHRADJBMI	A	G	0.92	-0.00048	8.86e-01	KRAS, LMNTD1 (inter)
rs6755970	WHRADJBMI	A	G	0.38	0.00045	8.12e-01	MERTK (i)
rs4579782	WHRADJBMI	G	C	0.082	0.0079	1.84e-02	ARID1A (i)
rs351978	WHRADJBMI	G	A	0.58	-0.0092	1.02e-06	PTBP1 (i)
rs2110944	WHRADJBMI	C	T	0.53	0.0046	1.35e-02	STRN (i)
rs12979658	WHRADJBMI	G	A	0.28	-0.00073	7.22e-01	CLEC4GP1, EVI5L (inter)
rs8027647	WHRADJBMI	T	A	0.73	-0.002	3.48e-01	PARP6, CELF6 (inter)
rs10096191	WHRADJBMI	G	T	0.08	0.034	1.45e-23	EYA1, MSC (inter)
CHR:POS, chromosome:position. EA, effect allele. OA, other allele. EAF, effect allele frequency. Gene tags: (e) exonic, (i) intronic, (u) upstream, (d) downstream, (inter) intergenic, (UTR) untranslated region. Trait labels: BMI, body mass index; DBP, diastolic blood pressure; HDL, high-density lipoproteins; LDL, low-density lipoproteins; SBP, systolic blood pressure; TG, triglycerides, WC, waist…
