# Supplementary material for: Genome-wide association study of serum liver enzymes implicates diverse metabolic and liver pathology
Source: Nat Commun. 2021 Feb 5;12:816. doi: 10.1038/s41467-020-20870-1 (PMC7865025; doi:10.1038/s41467-020-20870-1)
Supplement: Supplementary file 17 — Supplementary Data 15 [file 41467_2020_20870_MOESM17_ESM.xlsx]

## Sheet: Sheet1
Supplementary Data 15: Effects of aspartate aminotransferase-increasing alleles on metabolic traits
Variant	Trait	EA	OA	EAF	Beta	P	Gene annotation
rs738409	TG	G	C	0.22	-0.0099	1.54e-03	PNPLA3 (e)
rs2862954	TG	T	C	0.5	-0.016	6.97e-10	ERLIN1 (e)
rs333947	TG	G	A	0.85	-0.016	7.52e-06	CSF1 (i)
rs4979373	TG	C	T	0.51	-0.0018	4.83e-01	AKNA (i)
rs58542926	TG	T	C	0.075	-0.14	1.73e-180	TM6SF2 (e)
rs11714574	TG	A	T	0.59	0.0037	1.54e-01	PXK (i)
rs36086195	TG	T	C	0.58	0.012	8.20e-06	EPHA2, ARHGEF19 (inter)
rs56175344	TG	C	G	0.88	0.00046	9.10e-01	PANX1 (i)
rs1200503	TG	C	G	0.53	0.0023	3.67e-01	FCHO2 (i)
rs2491441	TG	C	T	0.2	-0.012	1.33e-04	RGL1 (i)
rs62544382	TG	T	G	0.57	0.007	7.94e-03	B4GALT1 (d)
rs2910953	TG	A	T	0.25	0.00049	8.71e-01	LINC02104, LINC00603 (inter)
rs1674757	TG	T	A	0.68	-0.00041	8.82e-01	FCGR2B (i)
rs3739235	TG	G	A	0.6	-0.0057	2.93e-02	SLC45A4 (i)
rs1917368	TG	G	T	0.61	-0.017	7.40e-11	SNX13 (i)
rs61352607	TG	T	G	0.24	-0.031	1.12e-25	INHBC (i)
rs6547692	TG	G	A	0.44	0.11	<1e-300	GCKR (i)
rs17855739	TG	C	T	0.96	0.0027	6.81e-01	FUT6 (e)
rs12544992	TG	G	C	0.47	-0.031	2.61e-33	MFHAS1 (i)
rs869202	TG	A	G	0.83	0.021	3.11e-09	GAB2 (i)
rs2954027	TG	T	A	0.53	0.11	<1e-300	TRIB1, LINC00861 (inter)
rs7018885	TG	T	C	0.75	0.0014	6.31e-01	NINJ1 (i)
rs2277998	TG	G	A	0.7	-0.00086	7.60e-01	CLEC4M (e)
rs13074711	TG	T	C	0.89	-0.032	5.52e-15	TNFSF10, LINC02068 (inter)
rs4841436	TG	C	A	0.4	-0.028	1.19e-26	LOC102723313 (i)
rs12904	TG	G	A	0.59	-0.00051	8.47e-01	EFNA1 (UTR)
rs11601507	TG	A	C	0.068	0.0032	5.29e-01	TRIM5 (e)
rs964184	TG	G	C	0.13	0.36	<1e-300	ZPR1 (UTR)
rs11204725	TG	C	T	0.55	-0.0089	6.52e-04	CTSS, CTSK (inter)
rs17513937	TG	T	C	0.31	-0.0048	8.40e-02	KLRC3 (u)
rs11678685	TG	A	G	0.32	0.0095	6.48e-04	NOSTRIN (i)
rs6938946	TG	C	T	0.16	0.011	1.46e-03	DEF6 (i)
rs217184	TG	T	C	0.81	0.013	7.01e-05	HPR (i)
rs1801690	TG	G	C	0.055	-0.037	8.54e-11	APOH (e)
rs998584	TG	A	C	0.48	0.054	2.76e-96	VEGFA, LINC01512 (inter)
rs8041181	TG	T	C	0.43	-0.0037	1.55e-01	CD276 (i)
rs7155922	TG	G	A	0.42	-0.0051	5.32e-02	SAMD4A (i)
rs6734238	TG	A	G	0.6	0.015	5.54e-09	IL1F10, IL1RN (inter)
rs71423566	TG	T	C	0.32	0.0034	2.19e-01	MIR548N (i)
rs6602909	TG	C	T	0.33	0.039	5.02e-46	GAS6 (i)
rs656933	TG	A	G	0.58	0.0011	6.69e-01	SPPL3 (i)
rs34467936	TG	A	G	0.64	-0.014	3.23e-07	NUP160, PTPRJ (inter)
rs11698868	TG	T	C	0.19	0.0073	2.75e-02	MYH7B (i)
rs7243073	TG	A	C	0.26	0.003	3.16e-01	MIR122, ALPK2 (inter)
rs2394529	TG	C	G	0.7	-0.0025	3.75e-01	LOC101928994 (i)
rs9616810	TG	T	C	0.22	-0.0031	3.18e-01	ARSA, SHANK3 (inter)
rs112771035	TG	C	G	0.93	-0.021	1.72e-05	ST3GAL4 (UTR)
rs1800759	TG	T	G	0.39	-0.015	3.41e-08	LOC100507053 (i)
rs11882796	TG	T	A	0.54	0.028	1.94e-26	RASIP1 (i)
rs292580	TG	A	T	0.73	0.0027	3.58e-01	WDR91 (i)
rs132642	TG	T	A	0.83	0.00065	8.50e-01	APOL3 (UTR)
rs4638642	TG	G	C	0.39	-0.00039	8.83e-01	EVI2B, NF1 (i)
rs1541098	TG	T	C	0.76	-0.0031	3.11e-01	ARHGAP29 (i)
rs11070841	TG	A	G	0.21	0.0025	4.29e-01	MIR4713HG (i)
rs12129745	TG	G	C	0.68	-0.009	1.15e-03	ATPIF1, SESN2 (inter)
rs62292950	TG	T	G	0.87	0.0066	8.63e-02	DNAJC13 (i)
rs313839	TG	G	C	0.16	-0.003	3.86e-01	PRKD2, STRN4 (inter)
rs2376584	TG	A	G	0.41	-0.0097	2.53e-04	PGS1 (i)
rs1938500	TG	T	G	0.19	0.0057	8.39e-02	LEPR, PDE4B (inter)
rs11555039	TG	G	A	0.086	-0.0032	4.85e-01	CTSD (e)
rs6894249	TG	A	G	0.61	0.0048	7.27e-02	C5orf56 (i)
rs7097660	TG	G	C	0.77	-0.0088	4.62e-03	HPSE2 (i)
rs8176279	TG	C	A	0.34	0.0058	3.37e-02	BRCA1 (i)
rs151401	TG	G	A	0.23	0.017	4.83e-08	SLC39A8 (i)
rs31672	TG	T	C	0.79	-0.0089	5.55e-03	ABCB4 (i)
rs876435	TG	G	A	0.41	-0.012	3.24e-06	RHOBTB2 (i)
rs3096168	TG	G	A	0.5	0.00043	8.69e-01	ERAP2 (i)
rs11706136	TG	A	G	0.69	0.0014	6.21e-01	GLB1 (i)
rs1760940	TG	C	A	0.25	-0.0057	5.79e-02	PNP (i)
rs2070895	TG	G	A	0.78	-0.063	2.35e-89	LIPC (u)
rs113895159	TG	T	C	0.67	-0.017	8.98e-10	SDCBP (i)
rs1008897	TG	G	A	0.37	-0.012	5.54e-06	C1GALT1 (i)
rs117643180	TG	A	C	0.026	0.017	3.24e-02	SLC2A4 (i)
rs380731	TG	T	C	0.27	-0.0041	1.59e-01	LILRB5 (i)
rs2289702	TG	T	C	0.1	-0.011	1.06e-02	CTSH (e)
rs705699	TG	G	A	0.58	0.01	8.55e-05	RAB5B (i)
rs412662	TG	C	T	0.48	0.00029	9.10e-01	BACH1, BACH1-IT2 (inter)
rs4135247	TG	G	A	0.43	0.022	2.27e-17	PPARG (i)
rs4135240	TG	T	C	0.67	0.015	9.74e-08	CDKN1A (i)
rs439401	TG	C	T	0.64	0.099	6.54e-297	APOE, APOC1 (inter)
rs11932940	TG	A	G	0.69	-0.0047	9.97e-02	PPARGC1A (i)
rs12143966	TG	G	A	0.59	0.0062	1.74e-02	NLRP3 (i)
rs2053158	TG	A	T	0.84	0.02	1.20e-08	GRB2 (i)
rs6678642	TG	T	G	0.66	0.00055	8.40e-01	HSD52, FGGY (inter)
rs10863565	TG	C	T	0.76	-0.016	3.89e-07	MARC1 (i)
rs6689009	TG	A	G	0.81	0.0043	1.84e-01	CFH (i)
rs821840	TG	A	G	0.67	0.045	7.76e-60	HERPUD1, CETP (inter)
rs4485410	TG	T	C	0.78	0.0008	7.97e-01	KCNJ2, CASC17 (inter)
rs3185057	TG	G	A	0.92	-0.0016	7.35e-01	RNF213 (e)
rs12406530	TG	A	G	0.79	0.014	1.45e-05	ST7L (i)
rs45587331	TG	A	G	0.19	-0.0049	1.43e-01	PIK3AP1 (i)
rs10931283	TG	T	C	0.65	0.012	1.10e-05	CALCRL (i)
rs58504358	TG	T	C	0.81	0.0022	5.07e-01	ST3GAL1 (i)
rs6541998	TG	T	C	0.39	0.0088	9.99e-04	MERTK (i)
rs7209484	TG	C	T	0.24	0.0053	8.33e-02	NFE2L1, CBX1 (inter)
rs12489967	TG	C	A	0.84	-0.0055	1.22e-01	PRKCI, SKIL (inter)
rs10787429	TG	T	C	0.27	-0.021	1.69e-13	GPAM, TECTB (inter)
rs61394864	TG	C	T	0.54	0.0012	6.58e-01	ZSCAN2, SCAND2P (inter)
rs10849448	TG	A	G	0.25	-0.0069	2.46e-02	LTBR (UTR)
rs216141	TG	C	T	0.28	-0.015	1.64e-07	CSF1R (i)
rs17236494	TG	C	A	0.27	0.0034	2.41e-01	TRIM59, KPNA4 (inter)
rs6591673	TG	G	A	0.67	0.0084	2.31e-03	RAB3IL1, BEST1 (inter)
rs75182702	TG	A	C	0.063	-0.0011	8.33e-01	XCR1, CCR1 (inter)
rs1800978	TG	C	G	0.88	0.035	5.22e-19	ABCA1 (UTR)
rs1052238	TG	T	C	0.47	0.0098	2.05e-04	PTPRC (i)
rs339969	TG	A	C	0.61	0.014	3.05e-07	RORA-AS1 (i)
rs8023703	TG	A	G	0.77	0.015	2.53e-06	PKM (i)
rs17138478	TG	C	A	0.87	0.004	2.98e-01	HNF1B (i)
rs2468175	TG	G	A	0.63	0.0081	2.63e-03	COLEC10, MAL2 (inter)
rs9512579	TG	A	T	0.081	-0.004	4.00e-01	USP12-AS2, LINC00412 (inter)
rs1046271	TG	A	C	0.45	0.0006	8.18e-01	TJP3 (e)
rs12593917	TG	T	G	0.38	0.0028	2.91e-01	FAM227B (i)
rs56360131	TG	T	C	0.19	0.0022	4.95e-01	IRF8, LINC01082 (inter)
rs13145218	TG	A	G	0.21	0.0078	1.43e-02	NIPAL1, TXK (inter)
rs241597	TG	G	A	0.13	0.016	2.24e-05	PANK2 (UTR)
rs660173	TG	C	T	0.31	0.00096	7.32e-01	DENND2D (i)
rs4940576	TG	C	T	0.77	0.0085	5.24e-03	BCL2 (i)
rs1549578	TG	A	G	0.58	0.0017	5.27e-01	LY75, LY75-CD302 (i)
rs11086005	TG	G	T	0.62	-0.0047	7.56e-02	LINC01835 (i)
rs6916318	TG	T	A	0.53	0.023	1.41e-19	MIR588, RSPO3 (inter)
rs13108218	TG	A	G	0.38	0.034	2.12e-37	HGFAC (i)
rs30386	TG	G	T	0.44	0.0035	1.73e-01	TBC1D9B (e)
rs508196	TG	C	T	0.56	-0.0067	1.01e-02	SLC39A12 (i)
rs34656207	TG	T	C	0.36	0.036	2.81e-39	HLA-DRB1, HLA-DQA1 (inter)
rs6834314	TG	A	G	0.72	-0.023	7.88e-16	KLHL8, MIR5705 (inter)
rs4835265	TG	A	C	0.16	0.00062	8.61e-01	ZNF827 (i)
rs503581	TG	G	A	0.9	-0.0087	4.61e-02	ONECUT2 (i)
rs2519093	TG	C	T	0.81	0.025	8.58e-14	ABO (i)
rs11643959	TG	T	G	0.91	-0.008	8.37e-02	GOT2, APOOP5 (inter)
rs74367983	TG	A	G	0.036	-0.00024	9.72e-01	LINC02140, LOC101927480 (inter)
rs13212562	TG	A	G	0.88	0.029	5.69e-14	VN1R10P, ZNF204P (inter)
rs2137537	TG	T	C	0.45	-0.014	7.21e-08	PTPRR (i)
rs7481951	TG	T	A	0.59	0.0039	1.40e-01	ANO5 (e)
rs13395911	TG	T	A	0.6	-0.009	7.35e-04	EFHD1 (i)
rs196210	TG	G	C	0.41	-0.0027	3.04e-01	BAG3, INPP5F (inter)
rs12413013	TG	G	A	0.69	0.0043	1.25e-01	VIM-AS1 (i)
rs1002436	TG	G	A	0.56	-0.004	1.22e-01	PKN2-AS1 (i)
rs7776054	TG	A	G	0.74	0.0061	3.70e-02	HBS1L, MYB (inter)
rs4766568	TG	T	C	0.86	0.012	1.33e-03	CUX2 (i)
rs2841532	TG	A	G	0.69	-0.0016	5.58e-01	GFOD1, SIRT5 (inter)
rs11240351	TG	G	A	0.4	0.015	1.74e-08	CNTN2 (UTR)
rs8041057	TG	C	T	0.29	0.0034	2.36e-01	SRP14 (i)
rs11002301	TG	A	G	0.34	-0.0053	5.07e-02	DLG5 (i)
rs57457691	TG	T	C	0.37	0.02	1.95e-14	PEPD (i)
rs671275	TG	A	G	0.24	0.0046	1.23e-01	RAB2A (i)
rs76722284	TG	A	G	0.043	-0.012	5.31e-02	LINC01336, ANKRD31 (inter)
rs7189522	TG	T	C	0.27	-0.009	1.92e-03	LOC102724084 (i)
rs11704551	TG	C	T	0.74	-0.004	1.68e-01	AP1B1 (i)
rs10075805	TG	A	G	0.72	-0.0064	2.69e-02	LOC105374704, CDH6 (inter)
rs9372475	TG	T	C	0.37	-0.0032	2.34e-01	RFX6, VGLL2 (inter)
rs2568207	TG	T	A	0.61	-0.00097	7.15e-01	TCF7L1 (i)
rs10134101	TG	A	G	0.96	0.018	8.41e-03	CDKL1 (i)
rs8067056	TG	T	C	0.62	-0.0079	3.17e-03	MAPT (i)
rs12500824	TG	A	G	0.35	-0.016	1.76e-09	SHROOM3 (i)
rs2800290	TG	C	T	0.42	-0.00029	9.11e-01	MSANTD3-TMEFF1, TMEFF1 (i)
rs72816437	TG	T	A	0.39	0.0015	5.84e-01	FBXO11, FOXN2 (inter)
rs7740188	TG	A	G	0.69	0.023	1.67e-16	L3MBTL3 (i)
rs6589941	TG	G	T	0.39	0.0022	4.12e-01	MIR100HG, UBASH3B (inter)
rs12806061	TG	G	A	0.7	-0.00032	9.09e-01	NAP1L4 (i)
rs421491	TG	T	C	0.95	-0.012	4.38e-02	CARS2 (i)
rs500802	TG	T	C	0.68	9.7e-05	9.72e-01	FGF9, LINC00424 (inter)
rs3850625	TG	G	A	0.88	0.0085	3.39e-02	CACNA1S (e)
9:139967800_G_A	TG	A	G	0.25	0.0019	5.37e-01	SAPCD2, UAP1L1 (inter)
rs2291160	TG	G	A	0.55	0.0074	4.52e-03	ZC3H18 (i)
rs12876036	TG	G	A	0.56	-0.014	1.22e-07	KLF5, LINC00392 (inter)
rs10141892	TG	C	T	0.59	-0.001	7.00e-01	CFL2 (u)
rs1401454	TG	C	T	0.61	-0.0041	1.20e-01	SOX6 (i)
rs12889639	TG	A	G	0.65	0.0048	7.69e-02	MARK3 (i)
rs17743415	TG	C	T	0.57	0.0017	5.19e-01	ZNF638 (i)
rs11170319	TG	G	T	0.55	-0.0082	1.68e-03	KRT78, KRT8 (inter)
rs10096191	TG	G	T	0.08	0.041	1.65e-17	EYA1, MSC (inter)
rs6938097	TG	G	A	0.72	-0.0063	2.93e-02	CASC15 (i)
rs10145626	TG	A	G	0.052	-0.0015	8.01e-01	C14orf48 (i)
rs193759	TG	A	G	0.67	0.0032	2.53e-01	CLEC16A, SOCS1 (inter)
rs3798232	TG	C	T	0.4	0.0066	1.21e-02	FRK (i)
rs2289125	TG	C	A	0.79	-0.00041	8.97e-01	NOX4 (UTR)
rs11159247	TG	G	A	0.69	0.008	4.64e-03	LINC02288 (i)
rs35064159	TG	C	T	0.082	-0.0013	7.76e-01	MANEA, FUT9 (inter)
rs72823014	TG	G	A	0.87	0.015	9.75e-05	NHLRC2, ADRB1 (inter)
rs6747874	TG	A	G	0.22	-0.0034	2.84e-01	NPAS2 (i)
rs2943654	TG	T	C	0.65	0.046	2.04e-65	LOC646736, MIR5702 (inter)
rs3814420	TG	T	C	0.94	0.011	3.63e-02	WWC2 (i)
rs10858828	TG	G	C	0.78	0.0049	1.13e-01	LINC02458, DUSP6 (inter)
rs17803745	TG	C	T	0.66	0.014	4.77e-07	LINC01734, LINC01370 (inter)
rs6577596	TG	C	T	0.4	0.0034	2.04e-01	LOC105376975, LOC339862 (inter)
rs7488780	TG	G	C	0.8	0.018	8.91e-09	PDE3A (i)
rs12799680	TG	T	C	0.91	-0.0031	4.99e-01	LOC100129203, FAM76B (inter)
rs3758526	TG	G	T	0.13	0.0068	8.32e-02	NOC3L (e)
rs2594973	TG	C	G	0.37	-0.0093	5.14e-04	ATG7 (i)
rs2239222	TG	A	G	0.65	4.8e-05	9.86e-01	RGS6 (i)
rs7840329	TG	A	G	0.36	0.0024	3.75e-01	ZNF704, PAG1 (inter)
rs6742283	TG	G	A	0.8	0.008	1.35e-02	MCM6 (d)
rs134489	TG	A	T	0.73	0.0094	1.24e-03	TTC28 (i)
rs17119056	TG	T	C	0.093	0.011	9.96e-03	HARS2 (i)
rs11054848	TG	G	A	0.63	0.0045	9.21e-02	BORCS5 (i)
rs33204	TG	C	T	0.56	0.0034	1.97e-01	WDR41 (e)
rs9657643	TG	A	G	0.27	-0.0037	2.06e-01	HMCN2 (i)
rs7246479	TG	G	T	0.51	-0.0019	4.70e-01	TMEM150B (e)
rs7976853	TG	T	C	0.097	-0.0041	3.51e-01	TSPAN9 (i)
rs738409	HDL	G	C	0.22	-0.019	1.76e-09	PNPLA3 (e)
rs2862954	HDL	T	C	0.5	-0.019	1.33e-13	ERLIN1 (e)
rs333947	HDL	G	A	0.85	0.044	2.20e-34	CSF1 (i)
rs4979373	HDL	C	T	0.51	-0.021	1.20e-15	AKNA (i)
rs58542926	HDL	T	C	0.075	-0.0099	4.26e-02	TM6SF2 (e)
rs11714574	HDL	A	T	0.59	-0.0053	4.47e-02	PXK (i)
rs36086195	HDL	T	C	0.58	0.0021	4.33e-01	EPHA2, ARHGEF19 (inter)
rs56175344	HDL	C	G	0.88	0.0013	7.49e-01	PANX1 (i)
rs1200503	HDL	C	G	0.53	-0.0097	1.86e-04	FCHO2 (i)
rs2491441	HDL	C	T	0.2	0.011	4.04e-04	RGL1 (i)
rs62544382	HDL	T	G	0.57	0.008	2.35e-03	B4GALT1 (d)
rs2910953	HDL	A	T	0.25	0.02	2.73e-11	LINC02104, LINC00603 (inter)
rs1674757	HDL	T	A	0.68	0.012	3.28e-05	FCGR2B (i)
rs3739235	HDL	G	A	0.6	-0.0026	3.16e-01	SLC45A4 (i)
rs1917368	HDL	G	T	0.61	0.035	7.61e-41	SNX13 (i)
rs61352607	HDL	T	G	0.24	0.039	2.93e-38	INHBC (i)
rs6547692	HDL	G	A	0.44	-0.0039	1.32e-01	GCKR (i)
rs17855739	HDL	C	T	0.96	-0.014	3.30e-02	FUT6 (e)
rs12544992	HDL	G	C	0.47	0.00032	9.02e-01	MFHAS1 (i)
rs869202	HDL	A	G	0.83	0.0027	4.40e-01	GAB2 (i)
rs2954027	HDL	T	A	0.53	-0.047	2.87e-74	TRIB1, LINC00861 (inter)
rs7018885	HDL	T	C	0.75	-0.00025	9.33e-01	NINJ1 (i)
rs2277998	HDL	G	A	0.7	-0.01	2.68e-04	CLEC4M (e)
rs13074711	HDL	T	C	0.89	0.018	8.77e-06	TNFSF10, LINC02068 (inter)
rs4841436	HDL	C	A	0.4	-0.0027	3.11e-01	LOC102723313 (i)
rs12904	HDL	G	A	0.59	0.0016	5.49e-01	EFNA1 (UTR)
rs11601507	HDL	A	C	0.068	-0.039	2.28e-14	TRIM5 (e)
rs964184	HDL	G	C	0.13	-0.16	<1e-300	ZPR1 (UTR)
rs11204725	HDL	C	T	0.55	0.015	8.80e-09	CTSS, CTSK (inter)
rs17513937	HDL	T	C	0.31	-0.0028	3.12e-01	KLRC3 (u)
rs11678685	HDL	A	G	0.32	-0.003	2.77e-01	NOSTRIN (i)
rs6938946	HDL	C	T	0.16	0.025	2.11e-12	DEF6 (i)
rs217184	HDL	T	C	0.81	0.018	1.82e-08	HPR (i)
rs1801690	HDL	G	C	0.055	0.0044	4.33e-01	APOH (e)
rs998584	HDL	A	C	0.48	-0.048	1.63e-77	VEGFA, LINC01512 (inter)
rs8041181	HDL	T	C	0.43	-0.0016	5.50e-01	CD276 (i)
rs7155922	HDL	G	A	0.42	0.0026	3.27e-01	SAMD4A (i)
rs6734238	HDL	A	G	0.6	0.0043	1.04e-01	IL1F10, IL1RN (inter)
rs71423566	HDL	T	C	0.32	-0.0067	1.64e-02	MIR548N (i)
rs6602909	HDL	C	T	0.33	-0.00082	7.66e-01	GAS6 (i)
rs656933	HDL	A	G	0.58	0.0047	7.16e-02	SPPL3 (i)
rs34467936	HDL	A	G	0.64	0.057	1.05e-98	NUP160, PTPRJ (inter)
rs11698868	HDL	T	C	0.19	-0.023	1.61e-12	MYH7B (i)
rs7243073	HDL	A	C	0.26	-0.014	2.21e-06	MIR122, ALPK2 (inter)
rs2394529	HDL	C	G	0.7	0.002	4.68e-01	LOC101928994 (i)
rs9616810	HDL	T	C	0.22	0.012	1.41e-04	ARSA, SHANK3 (inter)
rs112771035	HDL	C	G	0.93	0.045	1.99e-19	ST3GAL4 (UTR)
rs1800759	HDL	T	G	0.39	0.016	2.86e-09	LOC100507053 (i)
rs11882796	HDL	T	A	0.54	0.0043	9.56e-02	RASIP1 (i)
rs292580	HDL	A	T	0.73	0.0049	9.51e-02	WDR91 (i)
rs132642	HDL	T	A	0.83	-0.0062	7.14e-02	APOL3 (UTR)
rs4638642	HDL	G	C	0.39	-0.012	5.32e-06	EVI2B, NF1 (i)
rs1541098	HDL	T	C	0.76	0.0013	6.78e-01	ARHGAP29 (i)
rs11070841	HDL	A	G	0.21	0.0054	9.01e-02	MIR4713HG (i)
rs12129745	HDL	G	C	0.68	-0.0077	5.02e-03	ATPIF1, SESN2 (inter)
rs62292950	HDL	T	G	0.87	-0.00034	9.30e-01	DNAJC13 (i)
rs313839	HDL	G	C	0.16	0.016	2.86e-06	PRKD2, STRN4 (inter)
rs2376584	HDL	A	G	0.41	0.026	6.47e-23	PGS1 (i)
rs1938500	HDL	T	G	0.19	0.014	2.64e-05	LEPR, PDE4B (inter)
rs11555039	HDL	G	A	0.086	-0.0029	5.30e-01	CTSD (e)
rs6894249	HDL	A	G	0.61	-0.00086	7.46e-01	C5orf56 (i)
rs7097660	HDL	G	C	0.77	0.0088	4.88e-03	HPSE2 (i)
rs8176279	HDL	C	A	0.34	-0.0021	4.43e-01	BRCA1 (i)
rs151401	HDL	G	A	0.23	-0.038	8.36e-35	SLC39A8 (i)
rs31672	HDL	T	C	0.79	0.0053	9.71e-02	ABCB4 (i)
rs876435	HDL	G	A	0.41	0.0063	1.81e-02	RHOBTB2 (i)
rs3096168	HDL	G	A	0.5	-0.005	5.49e-02	ERAP2 (i)
rs11706136	HDL	A	G	0.69	0.0015	6.02e-01	GLB1 (i)
rs1760940	HDL	C	A	0.25	0.016	9.66e-08	PNP (i)
rs2070895	HDL	G	A	0.78	-0.17	<1e-300	LIPC (u)
rs113895159	HDL	T	C	0.67	0.002	4.70e-01	SDCBP (i)
rs1008897	HDL	G	A	0.37	0.0024	3.67e-01	C1GALT1 (i)
rs117643180	HDL	A	C	0.026	0.0095	2.41e-01	SLC2A4 (i)
rs380731	HDL	T	C	0.27	0.00091	7.55e-01	LILRB5 (i)
rs2289702	HDL	T	C	0.1	0.0041	3.36e-01	CTSH (e)
rs705699	HDL	G	A	0.58	-0.014	1.24e-07	RAB5B (i)
rs412662	HDL	C	T	0.48	0.011	1.55e-05	BACH1, BACH1-IT2 (inter)
rs4135247	HDL	G	A	0.43	0.0024	3.68e-01	PPARG (i)
rs4135240	HDL	T	C	0.67	-0.011	1.32e-04	CDKN1A (i)
rs439401	HDL	C	T	0.64	-0.02	3.64e-14	APOE, APOC1 (inter)
rs11932940	HDL	A	G	0.69	-0.0048	8.87e-02	PPARGC1A (i)
rs12143966	HDL	G	A	0.59	5.3e-05	9.84e-01	NLRP3 (i)
rs2053158	HDL	A	T	0.84	-0.013	2.28e-04	GRB2 (i)
rs6678642	HDL	T	G	0.66	-0.0031	2.54e-01	HSD52, FGGY (inter)
rs10863565	HDL	C	T	0.76	0.032	6.11e-26	MARC1 (i)
rs6689009	HDL	A	G	0.81	0.0037	2.56e-01	CFH (i)
rs821840	HDL	A	G	0.67	-0.33	<1e-300	HERPUD1, CETP (inter)
rs4485410	HDL	T	C	0.78	-0.0045	1.50e-01	KCNJ2, CASC17 (inter)
rs3185057	HDL	G	A	0.92	0.0055	2.61e-01	RNF213 (e)
rs12406530	HDL	A	G	0.79	0.0053	9.65e-02	ST7L (i)
rs45587331	HDL	A	G	0.19	0.0074	2.75e-02	PIK3AP1 (i)
rs10931283	HDL	T	C	0.65	-0.016	2.40e-09	CALCRL (i)
rs58504358	HDL	T	C	0.81	0.00092	7.82e-01	ST3GAL1 (i)
rs6541998	HDL	T	C	0.39	-0.0062	1.96e-02	MERTK (i)
rs7209484	HDL	C	T	0.24	-0.00074	8.08e-01	NFE2L1, CBX1 (inter)
rs12489967	HDL	C	A	0.84	0.014	1.30e-04	PRKCI, SKIL (inter)
rs10787429	HDL	T	C	0.27	0.049	1.33e-64	GPAM, TECTB (inter)
rs61394864	HDL	C	T	0.54	0.0027	3.05e-01	ZSCAN2, SCAND2P (inter)
rs10849448	HDL	A	G	0.25	-0.0026	3.92e-01	LTBR (UTR)
rs216141	HDL	C	T	0.28	0.008	5.86e-03	CSF1R (i)
rs17236494	HDL	C	A	0.27	-0.0073	1.25e-02	TRIM59, KPNA4 (inter)
rs6591673	HDL	G	A	0.67	-0.001	7.06e-01	RAB3IL1, BEST1 (inter)
rs75182702	HDL	A	C	0.063	-0.0063	2.34e-01	XCR1, CCR1 (inter)
rs1800978	HDL	C	G	0.88	0.081	5.76e-93	ABCA1 (UTR)
rs1052238	HDL	T	C	0.47	0.002	4.41e-01	PTPRC (i)
rs339969	HDL	A	C	0.61	0.0078	3.09e-03	RORA-AS1 (i)
rs8023703	HDL	A	G	0.77	-0.0024	4.38e-01	PKM (i)
rs17138478	HDL	C	A	0.87	-0.0013	7.40e-01	HNF1B (i)
rs2468175	HDL	G	A	0.63	0.003	2.65e-01	COLEC10, MAL2 (inter)
rs9512579	HDL	A	T	0.081	0.0013	7.90e-01	USP12-AS2, LINC00412 (inter)
rs1046271	HDL	A	C	0.45	0.0033	1.99e-01	TJP3 (e)
rs12593917	HDL	T	G	0.38	0.0017	5.26e-01	FAM227B (i)
rs56360131	HDL	T	C	0.19	0.0062	5.82e-02	IRF8, LINC01082 (inter)
rs13145218	HDL	A	G	0.21	0.0076	1.64e-02	NIPAL1, TXK (inter)
rs241597	HDL	G	A	0.13	-0.014	3.47e-04	PANK2 (UTR)
rs660173	HDL	C	T	0.31	0.0085	2.27e-03	DENND2D (i)
rs4940576	HDL	C	T	0.77	-0.0091	2.96e-03	BCL2 (i)
rs1549578	HDL	A	G	0.58	0.0031	2.47e-01	LY75, LY75-CD302 (i)
rs11086005	HDL	G	T	0.62	0.00029	9.15e-01	LINC01835 (i)
rs6916318	HDL	T	A	0.53	-0.015	3.09e-09	MIR588, RSPO3 (inter)
rs13108218	HDL	A	G	0.38	-0.0014	5.99e-01	HGFAC (i)
rs30386	HDL	G	T	0.44	-0.005	5.24e-02	TBC1D9B (e)
rs508196	HDL	C	T	0.56	0.0012	6.53e-01	SLC39A12 (i)
rs34656207	HDL	T	C	0.36	0.011	4.79e-05	HLA-DRB1, HLA-DQA1 (inter)
rs6834314	HDL	A	G	0.72	0.0011	7.12e-01	KLHL8, MIR5705 (inter)
rs4835265	HDL	A	C	0.16	0.0019	5.88e-01	ZNF827 (i)
rs503581	HDL	G	A	0.9	0.015	4.67e-04	ONECUT2 (i)
rs2519093	HDL	C	T	0.81	-0.025	5.48e-14	ABO (i)
rs11643959	HDL	T	G	0.91	-0.0093	4.27e-02	GOT2, APOOP5 (inter)
rs74367983	HDL	A	G	0.036	-0.034	1.09e-06	LINC02140, LOC101927480 (inter)
rs13212562	HDL	A	G	0.88	0.028	2.18e-12	VN1R10P, ZNF204P (inter)
rs2137537	HDL	T	C	0.45	0.014	1.49e-07	PTPRR (i)
rs7481951	HDL	T	A	0.59	-0.002	4.42e-01	ANO5 (e)
rs13395911	HDL	T	A	0.6	0.0021	4.28e-01	EFHD1 (i)
rs196210	HDL	G	C	0.41	-0.0041	1.21e-01	BAG3, INPP5F (inter)
rs12413013	HDL	G	A	0.69	0.012	1.22e-05	VIM-AS1 (i)
rs1002436	HDL	G	A	0.56	0.0039	1.31e-01	PKN2-AS1 (i)
rs7776054	HDL	A	G	0.74	0.012	8.31e-05	HBS1L, MYB (inter)
rs4766568	HDL	T	C	0.86	-0.0013	7.28e-01	CUX2 (i)
rs2841532	HDL	A	G	0.69	0.0031	2.70e-01	GFOD1, SIRT5 (inter)
rs11240351	HDL	G	A	0.4	-0.01	8.74e-05	CNTN2 (UTR)
rs8041057	HDL	C	T	0.29	-0.0012	6.87e-01	SRP14 (i)
rs11002301	HDL	A	G	0.34	0.002	4.60e-01	DLG5 (i)
rs57457691	HDL	T	C	0.37	-0.026	6.39e-23	PEPD (i)
rs671275	HDL	A	G	0.24	0.015	1.51e-06	RAB2A (i)
rs76722284	HDL	A	G	0.043	-0.0056	3.78e-01	LINC01336, ANKRD31 (inter)
rs7189522	HDL	T	C	0.27	0.0077	7.78e-03	LOC102724084 (i)
rs11704551	HDL	C	T	0.74	-0.00094	7.49e-01	AP1B1 (i)
rs10075805	HDL	A	G	0.72	0.0045	1.17e-01	LOC105374704, CDH6 (inter)
rs9372475	HDL	T	C	0.37	0.0061	2.24e-02	RFX6, VGLL2 (inter)
rs2568207	HDL	T	A	0.61	0.0092	5.74e-04	TCF7L1 (i)
rs10134101	HDL	A	G	0.96	0.0018	7.86e-01	CDKL1 (i)
rs8067056	HDL	T	C	0.62	0.0064	1.58e-02	MAPT (i)
rs12500824	HDL	A	G	0.35	0.012	6.00e-06	SHROOM3 (i)
rs2800290	HDL	C	T	0.42	-0.0039	1.34e-01	MSANTD3-TMEFF1, TMEFF1 (i)
rs72816437	HDL	T	A	0.39	-0.011	5.72e-05	FBXO11, FOXN2 (inter)
rs7740188	HDL	A	G	0.69	-0.01	4.04e-04	L3MBTL3 (i)
rs6589941	HDL	G	T	0.39	0.029	2.01e-28	MIR100HG, UBASH3B (inter)
rs12806061	HDL	G	A	0.7	0.0089	1.60e-03	NAP1L4 (i)
rs421491	HDL	T	C	0.95	0.0036	5.45e-01	CARS2 (i)
rs500802	HDL	T	C	0.68	-0.0031	2.70e-01	FGF9, LINC00424 (inter)
rs3850625	HDL	G	A	0.88	-0.0079	4.69e-02	CACNA1S (e)
9:139967800_G_A	HDL	A	G	0.25	-0.0037	2.19e-01	SAPCD2, UAP1L1 (inter)
rs2291160	HDL	G	A	0.55	0.0018	4.79e-01	ZC3H18 (i)
rs12876036	HDL	G	A	0.56	0.0079	2.50e-03	KLF5, LINC00392 (inter)
rs10141892	HDL	C	T	0.59	-0.004	1.28e-01	CFL2 (u)
rs1401454	HDL	C	T	0.61	0.0088	9.66e-04	SOX6 (i)
rs12889639	HDL	A	G	0.65	0.0017	5.43e-01	MARK3 (i)
rs17743415	HDL	C	T	0.57	-0.0014	5.85e-01	ZNF638 (i)
rs11170319	HDL	G	T	0.55	0.0022	3.97e-01	KRT78, KRT8 (inter)
rs10096191	HDL	G	T	0.08	-0.027	1.96e-08	EYA1, MSC (inter)
rs6938097	HDL	G	A	0.72	0.0075	9.54e-03	CASC15 (i)
rs10145626	HDL	A	G	0.052	-0.002	7.37e-01	C14orf48 (i)
rs193759	HDL	A	G	0.67	0.0032	2.44e-01	CLEC16A, SOCS1 (inter)
rs3798232	HDL	C	T	0.4	0.022	3.88e-17	FRK (i)
rs2289125	HDL	C	A	0.79	-0.00017	9.58e-01	NOX4 (UTR)
rs11159247	HDL	G	A	0.69	-0.0036	1.97e-01	LINC02288 (i)
rs35064159	HDL	C	T	0.082	-0.016	4.69e-04	MANEA, FUT9 (inter)
rs72823014	HDL	G	A	0.87	-0.047	8.89e-34	NHLRC2, ADRB1 (inter)
rs6747874	HDL	A	G	0.22	0.0032	3.09e-01	NPAS2 (i)
rs2943654	HDL	T	C	0.65	-0.05	4.85e-77	LOC646736, MIR5702 (inter)
rs3814420	HDL	T	C	0.94	-0.007	1.85e-01	WWC2 (i)
rs10858828	HDL	G	C	0.78	-0.0064	3.80e-02	LINC02458, DUSP6 (inter)
rs17803745	HDL	C	T	0.66	-0.0078	4.51e-03	LINC01734, LINC01370 (inter)
rs6577596	HDL	C	T	0.4	-0.0048	7.01e-02	LOC105376975, LOC339862 (inter)
rs7488780	HDL	G	C	0.8	-0.025	8.38e-15	PDE3A (i)
rs12799680	HDL	T	C	0.91	0.023	4.17e-07	LOC100129203, FAM76B (inter)
rs3758526	HDL	G	T	0.13	0.00068	8.62e-01	NOC3L (e)
rs2594973	HDL	C	G	0.37	0.0081	2.67e-03	ATG7 (i)
rs2239222	HDL	A	G	0.65	-0.0025	3.51e-01	RGS6 (i)
rs7840329	HDL	A	G	0.36	0.0039	1.55e-01	ZNF704, PAG1 (inter)
rs6742283	HDL	G	A	0.8	-0.03	6.08e-20	MCM6 (d)
rs134489	HDL	A	T	0.73	-0.0022	4.52e-01	TTC28 (i)
rs17119056	HDL	T	C	0.093	-0.00029	9.48e-01	HARS2 (i)
rs11054848	HDL	G	A	0.63	0.0017	5.25e-01	BORCS5 (i)
rs33204	HDL	C	T	0.56	-0.0051	5.07e-02	WDR41 (e)
rs9657643	HDL	A	G	0.27	0.0027	3.59e-01	HMCN2 (i)
rs7246479	HDL	G	T	0.51	0.0048	6.47e-02	TMEM150B (e)
rs7976853	HDL	T	C	0.097	0.005	2.51e-01	TSPAN9 (i)
rs738409	LDL	G	C	0.22	-0.016	6.70e-06	PNPLA3 (e)
rs2862954	LDL	T	C	0.5	-0.014	4.71e-07	ERLIN1 (e)
rs333947	LDL	G	A	0.85	-0.0014	7.26e-01	CSF1 (i)
rs4979373	LDL	C	T	0.51	-0.0092	1.44e-03	AKNA (i)
rs58542926	LDL	T	C	0.075	-0.2	1.55e-296	TM6SF2 (e)
rs11714574	LDL	A	T	0.59	0.011	2.28e-04	PXK (i)
rs36086195	LDL	T	C	0.58	0.024	5.32e-17	EPHA2, ARHGEF19 (inter)
rs56175344	LDL	C	G	0.88	-0.0015	7.43e-01	PANX1 (i)
rs1200503	LDL	C	G	0.53	0.0076	8.59e-03	FCHO2 (i)
rs2491441	LDL	C	T	0.2	0.0019	5.88e-01	RGL1 (i)
rs62544382	LDL	T	G	0.57	0.00097	7.39e-01	B4GALT1 (d)
rs2910953	LDL	A	T	0.25	0.014	3.20e-05	LINC02104, LINC00603 (inter)
rs1674757	LDL	T	A	0.68	0.0086	5.27e-03	FCGR2B (i)
rs3739235	LDL	G	A	0.6	0.00047	8.72e-01	SLC45A4 (i)
rs1917368	LDL	G	T	0.61	0.0077	8.84e-03	SNX13 (i)
rs61352607	LDL	T	G	0.24	-0.027	9.96e-16	INHBC (i)
rs6547692	LDL	G	A	0.44	0.052	5.47e-72	GCKR (i)
rs17855739	LDL	C	T	0.96	-0.028	1.15e-04	FUT6 (e)
rs12544992	LDL	G	C	0.47	0.015	1.21e-07	MFHAS1 (i)
rs869202	LDL	A	G	0.83	0.019	6.72e-07	GAB2 (i)
rs2954027	LDL	T	A	0.53	0.098	1.77e-252	TRIB1, LINC00861 (inter)
rs7018885	LDL	T	C	0.75	-0.0072	2.99e-02	NINJ1 (i)
rs2277998	LDL	G	A	0.7	-0.014	1.36e-05	CLEC4M (e)
rs13074711	LDL	T	C	0.89	-0.0069	1.31e-01	TNFSF10, LINC02068 (inter)
rs4841436	LDL	C	A	0.4	0.014	1.67e-06	LOC102723313 (i)
rs12904	LDL	G	A	0.59	-0.016	8.85e-08	EFNA1 (UTR)
rs11601507	LDL	A	C	0.068	0.071	1.56e-36	TRIM5 (e)
rs964184	LDL	G	C	0.13	0.14	2.04e-237	ZPR1 (UTR)
rs11204725	LDL	C	T	0.55	-0.0042	1.46e-01	CTSS, CTSK (inter)
rs17513937	LDL	T	C	0.31	-0.0053	8.50e-02	KLRC3 (u)
rs11678685	LDL	A	G	0.32	0.0024	4.35e-01	NOSTRIN (i)
rs6938946	LDL	C	T	0.16	0.015	2.45e-04	DEF6 (i)
rs217184	LDL	T	C	0.81	0.079	2.77e-106	HPR (i)
rs1801690	LDL	G	C	0.055	0.0026	6.76e-01	APOH (e)
rs998584	LDL	A	C	0.48	0.024	1.22e-16	VEGFA, LINC01512 (inter)
rs8041181	LDL	T	C	0.43	0.009	1.94e-03	CD276 (i)
rs7155922	LDL	G	A	0.42	-0.001	7.28e-01	SAMD4A (i)
rs6734238	LDL	A	G	0.6	0.018	3.53e-10	IL1F10, IL1RN (inter)
rs71423566	LDL	T	C	0.32	-0.0018	5.69e-01	MIR548N (i)
rs6602909	LDL	C	T	0.33	0.043	8.18e-44	GAS6 (i)
rs656933	LDL	A	G	0.58	0.011	1.58e-04	SPPL3 (i)
rs34467936	LDL	A	G	0.64	0.0049	1.06e-01	NUP160, PTPRJ (inter)
rs11698868	LDL	T	C	0.19	-0.0005	8.93e-01	MYH7B (i)
rs7243073	LDL	A	C	0.26	-0.0035	2.87e-01	MIR122, ALPK2 (inter)
rs2394529	LDL	C	G	0.7	0.0018	5.59e-01	LOC101928994 (i)
rs9616810	LDL	T	C	0.22	0.019	7.16e-08	ARSA, SHANK3 (inter)
rs112771035	LDL	C	G	0.93	-0.09	1.82e-58	ST3GAL4 (UTR)
rs1800759	LDL	T	G	0.39	-0.0053	7.26e-02	LOC100507053 (i)
rs11882796	LDL	T	A	0.54	0.055	1.59e-79	RASIP1 (i)
rs292580	LDL	A	T	0.73	0.013	8.20e-05	WDR91 (i)
rs132642	LDL	T	A	0.83	-0.016	2.18e-05	APOL3 (UTR)
rs4638642	LDL	G	C	0.39	-0.016	5.03e-08	EVI2B, NF1 (i)
rs1541098	LDL	T	C	0.76	0.0036	2.89e-01	ARHGAP29 (i)
rs11070841	LDL	A	G	0.21	0.013	2.23e-04	MIR4713HG (i)
rs12129745	LDL	G	C	0.68	-0.0094	2.25e-03	ATPIF1, SESN2 (inter)
rs62292950	LDL	T	G	0.87	0.037	1.99e-18	DNAJC13 (i)
rs313839	LDL	G	C	0.16	0.014	3.26e-04	PRKD2, STRN4 (inter)
rs2376584	LDL	A	G	0.41	0.018	2.66e-09	PGS1 (i)
rs1938500	LDL	T	G	0.19	0.01	4.29e-03	LEPR, PDE4B (inter)
rs11555039	LDL	G	A	0.086	-0.0057	2.68e-01	CTSD (e)
rs6894249	LDL	A	G	0.61	-0.02	1.56e-11	C5orf56 (i)
rs7097660	LDL	G	C	0.77	-0.0045	1.93e-01	HPSE2 (i)
rs8176279	LDL	C	A	0.34	-0.0078	9.94e-03	BRCA1 (i)
rs151401	LDL	G	A	0.23	-0.0083	1.51e-02	SLC39A8 (i)
rs31672	LDL	T	C	0.79	0.023	1.53e-10	ABCB4 (i)
rs876435	LDL	G	A	0.41	-0.0056	5.84e-02	RHOBTB2 (i)
rs3096168	LDL	G	A	0.5	0.0091	1.56e-03	ERAP2 (i)
rs11706136	LDL	A	G	0.69	0.0042	1.79e-01	GLB1 (i)
rs1760940	LDL	C	A	0.25	0.0071	3.31e-02	PNP (i)
rs2070895	LDL	G	A	0.78	-0.041	2.00e-32	LIPC (u)
rs113895159	LDL	T	C	0.67	-0.03	5.37e-23	SDCBP (i)
rs1008897	LDL	G	A	0.37	-0.011	2.16e-04	C1GALT1 (i)
rs117643180	LDL	A	C	0.026	0.0064	4.79e-01	SLC2A4 (i)
rs380731	LDL	T	C	0.27	0.0045	1.67e-01	LILRB5 (i)
rs2289702	LDL	T	C	0.1	-0.018	1.03e-04	CTSH (e)
rs705699	LDL	G	A	0.58	-0.0032	2.65e-01	RAB5B (i)
rs412662	LDL	C	T	0.48	0.0016	5.74e-01	BACH1, BACH1-IT2 (inter)
rs4135247	LDL	G	A	0.43	0.024	4.81e-17	PPARG (i)
rs4135240	LDL	T	C	0.67	0.0054	7.95e-02	CDKN1A (i)
rs439401	LDL	C	T	0.64	0.035	4.31e-31	APOE, APOC1 (inter)
rs11932940	LDL	A	G	0.69	-0.0041	1.95e-01	PPARGC1A (i)
rs12143966	LDL	G	A	0.59	0.0093	1.36e-03	NLRP3 (i)
rs2053158	LDL	A	T	0.84	-0.0053	1.70e-01	GRB2 (i)
rs6678642	LDL	T	G	0.66	-0.0094	1.92e-03	HSD52, FGGY (inter)
rs10863565	LDL	C	T	0.76	0.035	4.68e-25	MARC1 (i)
rs6689009	LDL	A	G	0.81	0.0088	1.57e-02	CFH (i)
rs821840	LDL	A	G	0.67	0.065	4.95e-99	HERPUD1, CETP (inter)
rs4485410	LDL	T	C	0.78	0.0011	7.41e-01	KCNJ2, CASC17 (inter)
rs3185057	LDL	G	A	0.92	-0.0011	8.44e-01	RNF213 (e)
rs12406530	LDL	A	G	0.79	0.0033	3.52e-01	ST7L (i)
rs45587331	LDL	A	G	0.19	0.0061	9.79e-02	PIK3AP1 (i)
rs10931283	LDL	T	C	0.65	0.0037	2.25e-01	CALCRL (i)
rs58504358	LDL	T	C	0.81	-0.0015	6.88e-01	ST3GAL1 (i)
rs6541998	LDL	T	C	0.39	0.0063	3.20e-02	MERTK (i)
rs7209484	LDL	C	T	0.24	-0.016	1.67e-06	NFE2L1, CBX1 (inter)
rs12489967	LDL	C	A	0.84	-0.0057	1.50e-01	PRKCI, SKIL (inter)
rs10787429	LDL	T	C	0.27	0.033	2.22e-24	GPAM, TECTB (inter)
rs61394864	LDL	C	T	0.54	0.0042	1.49e-01	ZSCAN2, SCAND2P (inter)
rs10849448	LDL	A	G	0.25	0.012	4.25e-04	LTBR (UTR)
rs216141	LDL	C	T	0.28	-0.016	9.17e-07	CSF1R (i)
rs17236494	LDL	C	A	0.27	-0.011	1.10e-03	TRIM59, KPNA4 (inter)
rs6591673	LDL	G	A	0.67	0.0046	1.33e-01	RAB3IL1, BEST1 (inter)
rs75182702	LDL	A	C	0.063	-0.0017	7.68e-01	XCR1, CCR1 (inter)
rs1800978	LDL	C	G	0.88	0.05	3.18e-30	ABCA1 (UTR)
rs1052238	LDL	T	C	0.47	0.01	5.42e-04	PTPRC (i)
rs339969	LDL	A	C	0.61	-0.0056	5.66e-02	RORA-AS1 (i)
rs8023703	LDL	A	G	0.77	0.0049	1.56e-01	PKM (i)
rs17138478	LDL	C	A	0.87	0.0045	2.98e-01	HNF1B (i)
rs2468175	LDL	G	A	0.63	0.0063	3.35e-02	COLEC10, MAL2 (inter)
rs9512579	LDL	A	T	0.081	-0.017	1.52e-03	USP12-AS2, LINC00412 (inter)
rs1046271	LDL	A	C	0.45	0.0003	9.19e-01	TJP3 (e)
rs12593917	LDL	T	G	0.38	-0.02	3.54e-11	FAM227B (i)
rs56360131	LDL	T	C	0.19	0.0076	3.60e-02	IRF8, LINC01082 (inter)
rs13145218	LDL	A	G	0.21	-0.01	3.21e-03	NIPAL1, TXK (inter)
rs241597	LDL	G	A	0.13	0.016	1.84e-04	PANK2 (UTR)
rs660173	LDL	C	T	0.31	0.0061	4.75e-02	DENND2D (i)
rs4940576	LDL	C	T	0.77	0.0052	1.22e-01	BCL2 (i)
rs1549578	LDL	A	G	0.58	0.004	1.69e-01	LY75, LY75-CD302 (i)
rs11086005	LDL	G	T	0.62	-0.0066	2.68e-02	LINC01835 (i)
rs6916318	LDL	T	A	0.53	0.015	9.74e-08	MIR588, RSPO3 (inter)
rs13108218	LDL	A	G	0.38	0.032	2.63e-27	HGFAC (i)
rs30386	LDL	G	T	0.44	0.0017	5.50e-01	TBC1D9B (e)
rs508196	LDL	C	T	0.56	-0.0029	3.12e-01	SLC39A12 (i)
rs34656207	LDL	T	C	0.36	0.035	1.31e-30	HLA-DRB1, HLA-DQA1 (inter)
rs6834314	LDL	A	G	0.72	-0.0076	1.70e-02	KLHL8, MIR5705 (inter)
rs4835265	LDL	A	C	0.16	-0.0046	2.38e-01	ZNF827 (i)
rs503581	LDL	G	A	0.9	-0.001	8.33e-01	ONECUT2 (i)
rs2519093	LDL	C	T	0.81	-0.1	8.68e-171	ABO (i)
rs11643959	LDL	T	G	0.91	-0.015	3.26e-03	GOT2, APOOP5 (inter)
rs74367983	LDL	A	G	0.036	-0.011	1.46e-01	LINC02140, LOC101927480 (inter)
rs13212562	LDL	A	G	0.88	0.012	4.34e-03	VN1R10P, ZNF204P (inter)
rs2137537	LDL	T	C	0.45	-0.0079	6.22e-03	PTPRR (i)
rs7481951	LDL	T	A	0.59	0.0022	4.46e-01	ANO5 (e)
rs13395911	LDL	T	A	0.6	0.0045	1.29e-01	EFHD1 (i)
rs196210	LDL	G	C	0.41	-0.012	3.74e-05	BAG3, INPP5F (inter)
rs12413013	LDL	G	A	0.69	0.012	1.02e-04	VIM-AS1 (i)
rs1002436	LDL	G	A	0.56	0.0083	3.90e-03	PKN2-AS1 (i)
rs7776054	LDL	A	G	0.74	0.03	4.54e-20	HBS1L, MYB (inter)
rs4766568	LDL	T	C	0.86	-0.01	1.61e-02	CUX2 (i)
rs2841532	LDL	A	G	0.69	0.0042	1.79e-01	GFOD1, SIRT5 (inter)
rs11240351	LDL	G	A	0.4	0.018	1.38e-09	CNTN2 (UTR)
rs8041057	LDL	C	T	0.29	0.004	2.11e-01	SRP14 (i)
rs11002301	LDL	A	G	0.34	-0.00046	8.79e-01	DLG5 (i)
rs57457691	LDL	T	C	0.37	0.0024	4.29e-01	PEPD (i)
rs671275	LDL	A	G	0.24	0.012	2.29e-04	RAB2A (i)
rs76722284	LDL	A	G	0.043	0.0067	3.45e-01	LINC01336, ANKRD31 (inter)
rs7189522	LDL	T	C	0.27	-0.0098	2.28e-03	LOC102724084 (i)
rs11704551	LDL	C	T	0.74	0.0046	1.59e-01	AP1B1 (i)
rs10075805	LDL	A	G	0.72	0.0049	1.25e-01	LOC105374704, CDH6 (inter)
rs9372475	LDL	T	C	0.37	-0.0022	4.69e-01	RFX6, VGLL2 (inter)
rs2568207	LDL	T	A	0.61	0.0065	2.77e-02	TCF7L1 (i)
rs10134101	LDL	A	G	0.96	0.0017	8.18e-01	CDKL1 (i)
rs8067056	LDL	T	C	0.62	-0.0046	1.21e-01	MAPT (i)
rs12500824	LDL	A	G	0.35	0.017	5.75e-09	SHROOM3 (i)
rs2800290	LDL	C	T	0.42	0.00056	8.49e-01	MSANTD3-TMEFF1, TMEFF1 (i)
rs72816437	LDL	T	A	0.39	-0.0012	6.91e-01	FBXO11, FOXN2 (inter)
rs7740188	LDL	A	G	0.69	0.019	4.96e-10	L3MBTL3 (i)
rs6589941	LDL	G	T	0.39	0.021	1.26e-12	MIR100HG, UBASH3B (inter)
rs12806061	LDL	G	A	0.7	0.0098	1.78e-03	NAP1L4 (i)
rs421491	LDL	T	C	0.95	-0.0081	2.17e-01	CARS2 (i)
rs500802	LDL	T	C	0.68	-0.0054	8.15e-02	FGF9, LINC00424 (inter)
rs3850625	LDL	G	A	0.88	-0.0046	3.03e-01	CACNA1S (e)
9:139967800_G_A	LDL	A	G	0.25	-0.004	2.28e-01	SAPCD2, UAP1L1 (inter)
rs2291160	LDL	G	A	0.55	0.012	2.23e-05	ZC3H18 (i)
rs12876036	LDL	G	A	0.56	-0.01	4.97e-04	KLF5, LINC00392 (inter)
rs10141892	LDL	C	T	0.59	0.014	2.67e-06	CFL2 (u)
rs1401454	LDL	C	T	0.61	0.011	1.28e-04	SOX6 (i)
rs12889639	LDL	A	G	0.65	0.014	6.86e-06	MARK3 (i)
rs17743415	LDL	C	T	0.57	0.01	4.42e-04	ZNF638 (i)
rs11170319	LDL	G	T	0.55	0.0087	2.56e-03	KRT78, KRT8 (inter)
rs10096191	LDL	G	T	0.08	0.024	8.08e-06	EYA1, MSC (inter)
rs6938097	LDL	G	A	0.72	-0.0034	2.84e-01	CASC15 (i)
rs10145626	LDL	A	G	0.052	0.0077	2.34e-01	C14orf48 (i)
rs193759	LDL	A	G	0.67	-0.0021	4.99e-01	CLEC16A, SOCS1 (inter)
rs3798232	LDL	C	T	0.4	0.027	2.80e-20	FRK (i)
rs2289125	LDL	C	A	0.79	0.0034	3.40e-01	NOX4 (UTR)
rs11159247	LDL	G	A	0.69	0.0043	1.71e-01	LINC02288 (i)
rs35064159	LDL	C	T	0.082	0.0098	6.04e-02	MANEA, FUT9 (inter)
rs72823014	LDL	G	A	0.87	0.032	6.34e-14	NHLRC2, ADRB1 (inter)
rs6747874	LDL	A	G	0.22	0.0061	8.14e-02	NPAS2 (i)
rs2943654	LDL	T	C	0.65	0.014	6.00e-06	LOC646736, MIR5702 (inter)
rs3814420	LDL	T	C	0.94	-0.00029	9.61e-01	WWC2 (i)
rs10858828	LDL	G	C	0.78	0.0054	1.14e-01	LINC02458, DUSP6 (inter)
rs17803745	LDL	C	T	0.66	0.012	8.31e-05	LINC01734, LINC01370 (inter)
rs6577596	LDL	C	T	0.4	0.0038	1.93e-01	LOC105376975, LOC339862 (inter)
rs7488780	LDL	G	C	0.8	0.0044	2.18e-01	PDE3A (i)
rs12799680	LDL	T	C	0.91	0.019	2.39e-04	LOC100129203, FAM76B (inter)
rs3758526	LDL	G	T	0.13	0.011	1.05e-02	NOC3L (e)
rs2594973	LDL	C	G	0.37	0.0056	6.28e-02	ATG7 (i)
rs2239222	LDL	A	G	0.65	0.0037	2.26e-01	RGS6 (i)
rs7840329	LDL	A	G	0.36	0.0057	5.97e-02	ZNF704, PAG1 (inter)
rs6742283	LDL	G	A	0.8	-0.032	6.38e-19	MCM6 (d)
rs134489	LDL	A	T	0.73	0.0077	1.78e-02	TTC28 (i)
rs17119056	LDL	T	C	0.093	0.0018	7.14e-01	HARS2 (i)
rs11054848	LDL	G	A	0.63	0.0061	4.03e-02	BORCS5 (i)
rs33204	LDL	C	T	0.56	0.00047	8.70e-01	WDR41 (e)
rs9657643	LDL	A	G	0.27	0.0042	1.93e-01	HMCN2 (i)
rs7246479	LDL	G	T	0.51	0.0088	2.06e-03	TMEM150B (e)
rs7976853	LDL	T	C	0.097	0.0033	4.95e-01	TSPAN9 (i)
rs738409	SBP	G	C	0.22	0.063	4.36e-01	PNPLA3 (e)
rs2862954	SBP	T	C	0.5	-0.15	2.88e-02	ERLIN1 (e)
rs333947	SBP	G	A	0.85	0.056	5.54e-01	CSF1 (i)
rs4979373	SBP	C	T	0.51	-0.098	1.45e-01	AKNA (i)
rs58542926	SBP	T	C	0.075	0.31	1.27e-02	TM6SF2 (e)
rs11714574	SBP	A	T	0.59	0.18	6.32e-03	PXK (i)
rs36086195	SBP	T	C	0.58	0.26	1.59e-04	EPHA2, ARHGEF19 (inter)
rs56175344	SBP	C	G	0.88	-0.13	2.04e-01	PANX1 (i)
rs1200503	SBP	C	G	0.53	-0.12	7.66e-02	FCHO2 (i)
rs2491441	SBP	C	T	0.2	-0.038	6.45e-01	RGL1 (i)
rs62544382	SBP	T	G	0.57	0.089	1.89e-01	B4GALT1 (d)
rs2910953	SBP	A	T	0.25	-0.16	3.79e-02	LINC02104, LINC00603 (inter)
rs1674757	SBP	T	A	0.68	-0.003	9.66e-01	FCGR2B (i)
rs3739235	SBP	G	A	0.6	0.15	2.60e-02	SLC45A4 (i)
rs1917368	SBP	G	T	0.61	-0.087	2.02e-01	SNX13 (i)
rs61352607	SBP	T	G	0.24	-0.08	3.03e-01	INHBC (i)
rs6547692	SBP	G	A	0.44	0.033	6.27e-01	GCKR (i)
rs17855739	SBP	C	T	0.96	-0.12	4.55e-01	FUT6 (e)
rs12544992	SBP	G	C	0.47	0.34	3.31e-07	MFHAS1 (i)
rs869202	SBP	A	G	0.83	0.18	4.72e-02	GAB2 (i)
rs2954027	SBP	T	A	0.53	0.11	1.05e-01	TRIB1, LINC00861 (inter)
rs7018885	SBP	T	C	0.75	0.15	5.36e-02	NINJ1 (i)
rs2277998	SBP	G	A	0.7	-0.12	9.72e-02	CLEC4M (e)
rs13074711	SBP	T	C	0.89	-0.023	8.27e-01	TNFSF10, LINC02068 (inter)
rs4841436	SBP	C	A	0.4	0.46	1.60e-11	LOC102723313 (i)
rs12904	SBP	G	A	0.59	-0.051	4.49e-01	EFNA1 (UTR)
rs11601507	SBP	A	C	0.068	0.14	2.98e-01	TRIM5 (e)
rs964184	SBP	G	C	0.13	0.12	2.12e-01	ZPR1 (UTR)
rs11204725	SBP	C	T	0.55	0.17	1.03e-02	CTSS, CTSK (inter)
rs17513937	SBP	T	C	0.31	-0.13	8.17e-02	KLRC3 (u)
rs11678685	SBP	A	G	0.32	-0.03	6.74e-01	NOSTRIN (i)
rs6938946	SBP	C	T	0.16	0.17	6.54e-02	DEF6 (i)
rs217184	SBP	T	C	0.81	0.16	6.63e-02	HPR (i)
rs1801690	SBP	G	C	0.055	-0.25	8.64e-02	APOH (e)
rs998584	SBP	A	C	0.48	0.15	2.08e-02	VEGFA, LINC01512 (inter)
rs8041181	SBP	T	C	0.43	0.057	3.98e-01	CD276 (i)
rs7155922	SBP	G	A	0.42	-0.023	7.34e-01	SAMD4A (i)
rs6734238	SBP	A	G	0.6	-0.068	3.16e-01	IL1F10, IL1RN (inter)
rs71423566	SBP	T	C	0.32	-0.03	6.78e-01	MIR548N (i)
rs6602909	SBP	C	T	0.33	0.2	6.04e-03	GAS6 (i)
rs656933	SBP	A	G	0.58	-0.16	1.74e-02	SPPL3 (i)
rs34467936	SBP	A	G	0.64	0.2	3.92e-03	NUP160, PTPRJ (inter)
rs11698868	SBP	T	C	0.19	0.26	2.10e-03	MYH7B (i)
rs7243073	SBP	A	C	0.26	0.096	2.10e-01	MIR122, ALPK2 (inter)
rs2394529	SBP	C	G	0.7	-0.14	4.79e-02	LOC101928994 (i)
rs9616810	SBP	T	C	0.22	-0.11	1.63e-01	ARSA, SHANK3 (inter)
rs112771035	SBP	C	G	0.93	-0.17	1.84e-01	ST3GAL4 (UTR)
rs1800759	SBP	T	G	0.39	0.13	5.30e-02	LOC100507053 (i)
rs11882796	SBP	T	A	0.54	0.25	2.41e-04	RASIP1 (i)
rs292580	SBP	A	T	0.73	-0.19	1.21e-02	WDR91 (i)
rs132642	SBP	T	A	0.83	-0.16	7.26e-02	APOL3 (UTR)
rs4638642	SBP	G	C	0.39	0.17	1.40e-02	EVI2B, NF1 (i)
rs1541098	SBP	T	C	0.76	-0.087	2.69e-01	ARHGAP29 (i)
rs11070841	SBP	A	G	0.21	-0.0099	9.05e-01	MIR4713HG (i)
rs12129745	SBP	G	C	0.68	0.076	2.87e-01	ATPIF1, SESN2 (inter)
rs62292950	SBP	T	G	0.87	-0.067	4.94e-01	DNAJC13 (i)
rs313839	SBP	G	C	0.16	-0.047	6.02e-01	PRKD2, STRN4 (inter)
rs2376584	SBP	A	G	0.41	0.11	1.18e-01	PGS1 (i)
rs1938500	SBP	T	G	0.19	-0.068	4.24e-01	LEPR, PDE4B (inter)
rs11555039	SBP	G	A	0.086	0.022	8.53e-01	CTSD (e)
rs6894249	SBP	A	G	0.61	0.055	4.19e-01	C5orf56 (i)
rs7097660	SBP	G	C	0.77	0.17	3.64e-02	HPSE2 (i)
rs8176279	SBP	C	A	0.34	0.023	7.49e-01	BRCA1 (i)
rs151401	SBP	G	A	0.23	-0.1	2.08e-01	SLC39A8 (i)
rs31672	SBP	T	C	0.79	-0.075	3.62e-01	ABCB4 (i)
rs876435	SBP	G	A	0.41	0.028	6.80e-01	RHOBTB2 (i)
rs3096168	SBP	G	A	0.5	0.055	4.07e-01	ERAP2 (i)
rs11706136	SBP	A	G	0.69	-0.064	3.81e-01	GLB1 (i)
rs1760940	SBP	C	A	0.25	0.12	1.27e-01	PNP (i)
rs2070895	SBP	G	A	0.78	0.048	5.49e-01	LIPC (u)
rs113895159	SBP	T	C	0.67	-0.011	8.80e-01	SDCBP (i)
rs1008897	SBP	G	A	0.37	-0.12	9.13e-02	C1GALT1 (i)
rs117643180	SBP	A	C	0.026	-0.81	1.34e-04	SLC2A4 (i)
rs380731	SBP	T	C	0.27	0.041	5.85e-01	LILRB5 (i)
rs2289702	SBP	T	C	0.1	0.19	7.46e-02	CTSH (e)
rs705699	SBP	G	A	0.58	0.1	1.25e-01	RAB5B (i)
rs412662	SBP	C	T	0.48	0.18	8.13e-03	BACH1, BACH1-IT2 (inter)
rs4135247	SBP	G	A	0.43	0.13	5.66e-02	PPARG (i)
rs4135240	SBP	T	C	0.67	-0.043	5.50e-01	CDKN1A (i)
rs439401	SBP	C	T	0.64	-0.056	4.19e-01	APOE, APOC1 (inter)
rs11932940	SBP	A	G	0.69	0.1	1.52e-01	PPARGC1A (i)
rs12143966	SBP	G	A	0.59	0.056	4.10e-01	NLRP3 (i)
rs2053158	SBP	A	T	0.84	0.05	5.81e-01	GRB2 (i)
rs6678642	SBP	T	G	0.66	0.32	4.60e-06	HSD52, FGGY (inter)
rs10863565	SBP	C	T	0.76	0.0044	9.55e-01	MARC1 (i)
rs6689009	SBP	A	G	0.81	-0.078	3.54e-01	CFH (i)
rs821840	SBP	A	G	0.67	0.089	2.12e-01	HERPUD1, CETP (inter)
rs4485410	SBP	T	C	0.78	-0.066	4.12e-01	KCNJ2, CASC17 (inter)
rs3185057	SBP	G	A	0.92	0.41	1.15e-03	RNF213 (e)
rs12406530	SBP	A	G	0.79	-0.3	2.90e-04	ST7L (i)
rs45587331	SBP	A	G	0.19	-0.024	7.84e-01	PIK3AP1 (i)
rs10931283	SBP	T	C	0.65	0.24	7.10e-04	CALCRL (i)
rs58504358	SBP	T	C	0.81	0.18	3.58e-02	ST3GAL1 (i)
rs6541998	SBP	T	C	0.39	0.13	6.33e-02	MERTK (i)
rs7209484	SBP	C	T	0.24	0.048	5.44e-01	NFE2L1, CBX1 (inter)
rs12489967	SBP	C	A	0.84	-0.24	9.10e-03	PRKCI, SKIL (inter)
rs10787429	SBP	T	C	0.27	0.29	1.09e-04	GPAM, TECTB (inter)
rs61394864	SBP	C	T	0.54	-0.068	3.09e-01	ZSCAN2, SCAND2P (inter)
rs10849448	SBP	A	G	0.25	-0.068	3.89e-01	LTBR (UTR)
rs216141	SBP	C	T	0.28	0.02	7.85e-01	CSF1R (i)
rs17236494	SBP	C	A	0.27	-0.27	4.04e-04	TRIM59, KPNA4 (inter)
rs6591673	SBP	G	A	0.67	0.14	5.71e-02	RAB3IL1, BEST1 (inter)
rs75182702	SBP	A	C	0.063	-0.032	8.17e-01	XCR1, CCR1 (inter)
rs1800978	SBP	C	G	0.88	0.11	2.90e-01	ABCA1 (UTR)
rs1052238	SBP	T	C	0.47	0.00034	9.96e-01	PTPRC (i)
rs339969	SBP	A	C	0.61	0.046	4.99e-01	RORA-AS1 (i)
rs8023703	SBP	A	G	0.77	0.11	1.67e-01	PKM (i)
rs17138478	SBP	C	A	0.87	-0.076	4.48e-01	HNF1B (i)
rs2468175	SBP	G	A	0.63	0.11	1.06e-01	COLEC10, MAL2 (inter)
rs9512579	SBP	A	T	0.081	-0.012	9.22e-01	USP12-AS2, LINC00412 (inter)
rs1046271	SBP	A	C	0.45	0.1	1.37e-01	TJP3 (e)
rs12593917	SBP	T	G	0.38	-0.07	3.11e-01	FAM227B (i)
rs56360131	SBP	T	C	0.19	0.036	6.71e-01	IRF8, LINC01082 (inter)
rs13145218	SBP	A	G	0.21	0.11	1.99e-01	NIPAL1, TXK (inter)
rs241597	SBP	G	A	0.13	-0.16	1.14e-01	PANK2 (UTR)
rs660173	SBP	C	T	0.31	0.066	3.57e-01	DENND2D (i)
rs4940576	SBP	C	T	0.77	0.019	8.15e-01	BCL2 (i)
rs1549578	SBP	A	G	0.58	-0.055	4.20e-01	LY75, LY75-CD302 (i)
rs11086005	SBP	G	T	0.62	0.0068	9.22e-01	LINC01835 (i)
rs6916318	SBP	T	A	0.53	-0.065	3.29e-01	MIR588, RSPO3 (inter)
rs13108218	SBP	A	G	0.38	0.19	6.41e-03	HGFAC (i)
rs30386	SBP	G	T	0.44	0.067	3.22e-01	TBC1D9B (e)
rs508196	SBP	C	T	0.56	0.17	1.24e-02	SLC39A12 (i)
rs34656207	SBP	T	C	0.36	0.12	9.18e-02	HLA-DRB1, HLA-DQA1 (inter)
rs6834314	SBP	A	G	0.72	-0.18	1.35e-02	KLHL8, MIR5705 (inter)
rs4835265	SBP	A	C	0.16	-0.15	1.07e-01	ZNF827 (i)
rs503581	SBP	G	A	0.9	0.049	6.61e-01	ONECUT2 (i)
rs2519093	SBP	C	T	0.81	0.16	6.72e-02	ABO (i)
rs11643959	SBP	T	G	0.91	-0.018	8.82e-01	GOT2, APOOP5 (inter)
rs74367983	SBP	A	G	0.036	-0.14	4.35e-01	LINC02140, LOC101927480 (inter)
rs13212562	SBP	A	G	0.88	-0.16	1.22e-01	VN1R10P, ZNF204P (inter)
rs2137537	SBP	T	C	0.45	0.033	6.19e-01	PTPRR (i)
rs7481951	SBP	T	A	0.59	0.086	2.08e-01	ANO5 (e)
rs13395911	SBP	T	A	0.6	0.054	4.34e-01	EFHD1 (i)
rs196210	SBP	G	C	0.41	-0.032	6.36e-01	BAG3, INPP5F (inter)
rs12413013	SBP	G	A	0.69	-0.14	5.27e-02	VIM-AS1 (i)
rs1002436	SBP	G	A	0.56	-0.36	1.05e-07	PKN2-AS1 (i)
rs7776054	SBP	A	G	0.74	-0.0061	9.36e-01	HBS1L, MYB (inter)
rs4766568	SBP	T	C	0.86	0.44	6.88e-06	CUX2 (i)
rs2841532	SBP	A	G	0.69	0.17	1.71e-02	GFOD1, SIRT5 (inter)
rs11240351	SBP	G	A	0.4	0.079	2.45e-01	CNTN2 (UTR)
rs8041057	SBP	C	T	0.29	0.042	5.68e-01	SRP14 (i)
rs11002301	SBP	A	G	0.34	0.19	6.75e-03	DLG5 (i)
rs57457691	SBP	T	C	0.37	0.18	8.23e-03	PEPD (i)
rs671275	SBP	A	G	0.24	-0.16	3.81e-02	RAB2A (i)
rs76722284	SBP	A	G	0.043	0.044	7.88e-01	LINC01336, ANKRD31 (inter)
rs7189522	SBP	T	C	0.27	-0.028	7.07e-01	LOC102724084 (i)
rs11704551	SBP	C	T	0.74	-0.089	2.39e-01	AP1B1 (i)
rs10075805	SBP	A	G	0.72	0.059	4.26e-01	LOC105374704, CDH6 (inter)
rs9372475	SBP	T	C	0.37	-0.16	2.30e-02	RFX6, VGLL2 (inter)
rs2568207	SBP	T	A	0.61	-0.03	6.64e-01	TCF7L1 (i)
rs10134101	SBP	A	G	0.96	0.74	2.74e-05	CDKL1 (i)
rs8067056	SBP	T	C	0.62	0.2	3.16e-03	MAPT (i)
rs12500824	SBP	A	G	0.35	0.3	2.27e-05	SHROOM3 (i)
rs2800290	SBP	C	T	0.42	0.025	7.07e-01	MSANTD3-TMEFF1, TMEFF1 (i)
rs72816437	SBP	T	A	0.39	-0.18	1.01e-02	FBXO11, FOXN2 (inter)
rs7740188	SBP	A	G	0.69	-0.069	3.42e-01	L3MBTL3 (i)
rs6589941	SBP	G	T	0.39	0.058	3.97e-01	MIR100HG, UBASH3B (inter)
rs12806061	SBP	G	A	0.7	0.0026	9.71e-01	NAP1L4 (i)
rs421491	SBP	T	C	0.95	0.14	3.58e-01	CARS2 (i)
rs500802	SBP	T	C	0.68	-0.055	4.49e-01	FGF9, LINC00424 (inter)
rs3850625	SBP	G	A	0.88	-0.18	7.78e-02	CACNA1S (e)
9:139967800_G_A	SBP	A	G	0.25	0.11	1.53e-01	SAPCD2, UAP1L1 (inter)
rs2291160	SBP	G	A	0.55	-0.06	3.73e-01	ZC3H18 (i)
rs12876036	SBP	G	A	0.56	-0.11	1.04e-01	KLF5, LINC00392 (inter)
rs10141892	SBP	C	T	0.59	-0.013	8.48e-01	CFL2 (u)
rs1401454	SBP	C	T	0.61	-0.33	1.76e-06	SOX6 (i)
rs12889639	SBP	A	G	0.65	-0.034	6.28e-01	MARK3 (i)
rs17743415	SBP	C	T	0.57	-0.25	2.55e-04	ZNF638 (i)
rs11170319	SBP	G	T	0.55	-0.069	3.04e-01	KRT78, KRT8 (inter)
rs10096191	SBP	G	T	0.08	0.41	8.31e-04	EYA1, MSC (inter)
rs6938097	SBP	G	A	0.72	-0.0038	9.59e-01	CASC15 (i)
rs10145626	SBP	A	G	0.052	-0.042	7.82e-01	C14orf48 (i)
rs193759	SBP	A	G	0.67	0.16	2.44e-02	CLEC16A, SOCS1 (inter)
rs3798232	SBP	C	T	0.4	-0.091	1.82e-01	FRK (i)
rs2289125	SBP	C	A	0.79	0.25	1.97e-03	NOX4 (UTR)
rs11159247	SBP	G	A	0.69	0.005	9.45e-01	LINC02288 (i)
rs35064159	SBP	C	T	0.082	0.034	7.78e-01	MANEA, FUT9 (inter)
rs72823014	SBP	G	A	0.87	-0.048	6.36e-01	NHLRC2, ADRB1 (inter)
rs6747874	SBP	A	G	0.22	0.13	9.71e-02	NPAS2 (i)
rs2943654	SBP	T	C	0.65	0.38	4.48e-08	LOC646736, MIR5702 (inter)
rs3814420	SBP	T	C	0.94	-0.19	1.68e-01	WWC2 (i)
rs10858828	SBP	G	C	0.78	-0.00082	9.92e-01	LINC02458, DUSP6 (inter)
rs17803745	SBP	C	T	0.66	0.11	1.15e-01	LINC01734, LINC01370 (inter)
rs6577596	SBP	C	T	0.4	0.069	3.12e-01	LOC105376975, LOC339862 (inter)
rs7488780	SBP	G	C	0.8	0.23	5.34e-03	PDE3A (i)
rs12799680	SBP	T	C	0.91	0.034	7.75e-01	LOC100129203, FAM76B (inter)
rs3758526	SBP	G	T	0.13	0.23	2.24e-02	NOC3L (e)
rs2594973	SBP	C	G	0.37	-0.4	8.61e-09	ATG7 (i)
rs2239222	SBP	A	G	0.65	0.0012	9.87e-01	RGS6 (i)
rs7840329	SBP	A	G	0.36	0.014	8.40e-01	ZNF704, PAG1 (inter)
rs6742283	SBP	G	A	0.8	0.012	8.82e-01	MCM6 (d)
rs134489	SBP	A	T	0.73	0.02	7.92e-01	TTC28 (i)
rs17119056	SBP	T	C	0.093	0.13	2.74e-01	HARS2 (i)
rs11054848	SBP	G	A	0.63	0.086	2.18e-01	BORCS5 (i)
rs33204	SBP	C	T	0.56	0.15	2.27e-02	WDR41 (e)
rs9657643	SBP	A	G	0.27	-0.02	7.87e-01	HMCN2 (i)
rs7246479	SBP	G	T	0.51	-0.0012	9.85e-01	TMEM150B (e)
rs7976853	SBP	T	C	0.097	-0.015	8.96e-01	TSPAN9 (i)
rs738409	DBP	G	C	0.22	0.079	1.02e-01	PNPLA3 (e)
rs2862954	DBP	T	C	0.5	-0.078	5.04e-02	ERLIN1 (e)
rs333947	DBP	G	A	0.85	0.096	8.45e-02	CSF1 (i)
rs4979373	DBP	C	T	0.51	-0.095	1.73e-02	AKNA (i)
rs58542926	DBP	T	C	0.075	0.29	1.05e-04	TM6SF2 (e)
rs11714574	DBP	A	T	0.59	0.07	8.17e-02	PXK (i)
rs36086195	DBP	T	C	0.58	0.13	1.20e-03	EPHA2, ARHGEF19 (inter)
rs56175344	DBP	C	G	0.88	-0.043	4.87e-01	PANX1 (i)
rs1200503	DBP	C	G	0.53	-0.079	4.66e-02	FCHO2 (i)
rs2491441	DBP	C	T	0.2	-0.12	1.45e-02	RGL1 (i)
rs62544382	DBP	T	G	0.57	0.043	2.87e-01	B4GALT1 (d)
rs2910953	DBP	A	T	0.25	-0.091	4.90e-02	LINC02104, LINC00603 (inter)
rs1674757	DBP	T	A	0.68	0.0037	9.31e-01	FCGR2B (i)
rs3739235	DBP	G	A	0.6	0.0056	8.90e-01	SLC45A4 (i)
rs1917368	DBP	G	T	0.61	-0.025	5.39e-01	SNX13 (i)
rs61352607	DBP	T	G	0.24	-0.038	4.11e-01	INHBC (i)
rs6547692	DBP	G	A	0.44	-0.042	2.94e-01	GCKR (i)
rs17855739	DBP	C	T	0.96	-0.047	6.37e-01	FUT6 (e)
rs12544992	DBP	G	C	0.47	0.19	1.60e-06	MFHAS1 (i)
rs869202	DBP	A	G	0.83	0.13	1.54e-02	GAB2 (i)
rs2954027	DBP	T	A	0.53	0.026	5.13e-01	TRIB1, LINC00861 (inter)
rs7018885	DBP	T	C	0.75	0.11	2.11e-02	NINJ1 (i)
rs2277998	DBP	G	A	0.7	-0.041	3.41e-01	CLEC4M (e)
rs13074711	DBP	T	C	0.89	-0.0092	8.84e-01	TNFSF10, LINC02068 (inter)
rs4841436	DBP	C	A	0.4	0.25	1.17e-09	LOC102723313 (i)
rs12904	DBP	G	A	0.59	-0.037	3.62e-01	EFNA1 (UTR)
rs11601507	DBP	A	C	0.068	0.08	3.06e-01	TRIM5 (e)
rs964184	DBP	G	C	0.13	0.049	4.00e-01	ZPR1 (UTR)
rs11204725	DBP	C	T	0.55	-0.0015	9.70e-01	CTSS, CTSK (inter)
rs17513937	DBP	T	C	0.31	-0.072	9.52e-02	KLRC3 (u)
rs11678685	DBP	A	G	0.32	0.08	5.94e-02	NOSTRIN (i)
rs6938946	DBP	C	T	0.16	0.1	5.75e-02	DEF6 (i)
rs217184	DBP	T	C	0.81	0.081	1.08e-01	HPR (i)
rs1801690	DBP	G	C	0.055	0.049	5.77e-01	APOH (e)
rs998584	DBP	A	C	0.48	0.14	4.09e-04	VEGFA, LINC01512 (inter)
rs8041181	DBP	T	C	0.43	0.017	6.65e-01	CD276 (i)
rs7155922	DBP	G	A	0.42	-0.013	7.47e-01	SAMD4A (i)
rs6734238	DBP	A	G	0.6	-0.034	3.97e-01	IL1F10, IL1RN (inter)
rs71423566	DBP	T	C	0.32	-0.047	2.74e-01	MIR548N (i)
rs6602909	DBP	C	T	0.33	0.12	6.62e-03	GAS6 (i)
rs656933	DBP	A	G	0.58	-0.059	1.45e-01	SPPL3 (i)
rs34467936	DBP	A	G	0.64	0.084	4.27e-02	NUP160, PTPRJ (inter)
rs11698868	DBP	T	C	0.19	0.049	3.43e-01	MYH7B (i)
rs7243073	DBP	A	C	0.26	0.11	1.76e-02	MIR122, ALPK2 (inter)
rs2394529	DBP	C	G	0.7	-0.055	2.06e-01	LOC101928994 (i)
rs9616810	DBP	T	C	0.22	-0.033	4.96e-01	ARSA, SHANK3 (inter)
rs112771035	DBP	C	G	0.93	-0.12	1.23e-01	ST3GAL4 (UTR)
rs1800759	DBP	T	G	0.39	0.043	2.94e-01	LOC100507053 (i)
rs11882796	DBP	T	A	0.54	0.11	6.78e-03	RASIP1 (i)
rs292580	DBP	A	T	0.73	-0.13	2.76e-03	WDR91 (i)
rs132642	DBP	T	A	0.83	-0.14	6.71e-03	APOL3 (UTR)
rs4638642	DBP	G	C	0.39	0.089	2.87e-02	EVI2B, NF1 (i)
rs1541098	DBP	T	C	0.76	-0.077	1.00e-01	ARHGAP29 (i)
rs11070841	DBP	A	G	0.21	0.059	2.31e-01	MIR4713HG (i)
rs12129745	DBP	G	C	0.68	0.00023	9.96e-01	ATPIF1, SESN2 (inter)
rs62292950	DBP	T	G	0.87	0.056	3.45e-01	DNAJC13 (i)
rs313839	DBP	G	C	0.16	-0.014	8.01e-01	PRKD2, STRN4 (inter)
rs2376584	DBP	A	G	0.41	0.089	2.96e-02	PGS1 (i)
rs1938500	DBP	T	G	0.19	0.034	5.02e-01	LEPR, PDE4B (inter)
rs11555039	DBP	G	A	0.086	0.041	5.65e-01	CTSD (e)
rs6894249	DBP	A	G	0.61	-0.081	4.79e-02	C5orf56 (i)
rs7097660	DBP	G	C	0.77	0.059	2.18e-01	HPSE2 (i)
rs8176279	DBP	C	A	0.34	-0.11	1.24e-02	BRCA1 (i)
rs151401	DBP	G	A	0.23	-0.096	4.30e-02	SLC39A8 (i)
rs31672	DBP	T	C	0.79	-0.066	1.83e-01	ABCB4 (i)
rs876435	DBP	G	A	0.41	0.039	3.42e-01	RHOBTB2 (i)
rs3096168	DBP	G	A	0.5	0.072	6.97e-02	ERAP2 (i)
rs11706136	DBP	A	G	0.69	-0.059	1.75e-01	GLB1 (i)
rs1760940	DBP	C	A	0.25	-0.028	5.45e-01	PNP (i)
rs2070895	DBP	G	A	0.78	0.038	4.29e-01	LIPC (u)
rs113895159	DBP	T	C	0.67	-0.022	6.06e-01	SDCBP (i)
rs1008897	DBP	G	A	0.37	-0.1	1.62e-02	C1GALT1 (i)
rs117643180	DBP	A	C	0.026	-0.41	1.07e-03	SLC2A4 (i)
rs380731	DBP	T	C	0.27	0.051	2.60e-01	LILRB5 (i)
rs2289702	DBP	T	C	0.1	0.045	4.86e-01	CTSH (e)
rs705699	DBP	G	A	0.58	0.11	4.36e-03	RAB5B (i)
rs412662	DBP	C	T	0.48	0.083	3.62e-02	BACH1, BACH1-IT2 (inter)
rs4135247	DBP	G	A	0.43	0.016	6.98e-01	PPARG (i)
rs4135240	DBP	T	C	0.67	-0.14	9.36e-04	CDKN1A (i)
rs439401	DBP	C	T	0.64	-0.029	4.87e-01	APOE, APOC1 (inter)
rs11932940	DBP	A	G	0.69	0.017	6.98e-01	PPARGC1A (i)
rs12143966	DBP	G	A	0.59	0.053	1.88e-01	NLRP3 (i)
rs2053158	DBP	A	T	0.84	0.078	1.47e-01	GRB2 (i)
rs6678642	DBP	T	G	0.66	-0.096	2.24e-02	HSD52, FGGY (inter)
rs10863565	DBP	C	T	0.76	-0.046	3.26e-01	MARC1 (i)
rs6689009	DBP	A	G	0.81	-0.08	1.13e-01	CFH (i)
rs821840	DBP	A	G	0.67	0.032	4.45e-01	HERPUD1, CETP (inter)
rs4485410	DBP	T	C	0.78	-0.025	6.09e-01	KCNJ2, CASC17 (inter)
rs3185057	DBP	G	A	0.92	0.18	1.85e-02	RNF213 (e)
rs12406530	DBP	A	G	0.79	-0.26	2.16e-07	ST7L (i)
rs45587331	DBP	A	G	0.19	-0.041	4.26e-01	PIK3AP1 (i)
rs10931283	DBP	T	C	0.65	0.15	4.55e-04	CALCRL (i)
rs58504358	DBP	T	C	0.81	0.084	1.04e-01	ST3GAL1 (i)
rs6541998	DBP	T	C	0.39	0.052	2.01e-01	MERTK (i)
rs7209484	DBP	C	T	0.24	-0.084	7.14e-02	NFE2L1, CBX1 (inter)
rs12489967	DBP	C	A	0.84	-0.15	6.74e-03	PRKCI, SKIL (inter)
rs10787429	DBP	T	C	0.27	0.15	1.05e-03	GPAM, TECTB (inter)
rs61394864	DBP	C	T	0.54	-0.1	1.21e-02	ZSCAN2, SCAND2P (inter)
rs10849448	DBP	A	G	0.25	0.013	7.90e-01	LTBR (UTR)
rs216141	DBP	C	T	0.28	-0.031	4.85e-01	CSF1R (i)
rs17236494	DBP	C	A	0.27	-0.071	1.12e-01	TRIM59, KPNA4 (inter)
rs6591673	DBP	G	A	0.67	0.07	9.67e-02	RAB3IL1, BEST1 (inter)
rs75182702	DBP	A	C	0.063	0.0027	9.74e-01	XCR1, CCR1 (inter)
rs1800978	DBP	C	G	0.88	0.0012	9.84e-01	ABCA1 (UTR)
rs1052238	DBP	T	C	0.47	0.05	2.20e-01	PTPRC (i)
rs339969	DBP	A	C	0.61	0.0027	9.48e-01	RORA-AS1 (i)
rs8023703	DBP	A	G	0.77	0.19	6.01e-05	PKM (i)
rs17138478	DBP	C	A	0.87	-0.058	3.24e-01	HNF1B (i)
rs2468175	DBP	G	A	0.63	-0.044	2.84e-01	COLEC10, MAL2 (inter)
rs9512579	DBP	A	T	0.081	-0.081	2.70e-01	USP12-AS2, LINC00412 (inter)
rs1046271	DBP	A	C	0.45	0.091	2.30e-02	TJP3 (e)
rs12593917	DBP	T	G	0.38	0.03	4.59e-01	FAM227B (i)
rs56360131	DBP	T	C	0.19	-0.023	6.54e-01	IRF8, LINC01082 (inter)
rs13145218	DBP	A	G	0.21	0.065	1.84e-01	NIPAL1, TXK (inter)
rs241597	DBP	G	A	0.13	-0.1	8.20e-02	PANK2 (UTR)
rs660173	DBP	C	T	0.31	0.079	6.47e-02	DENND2D (i)
rs4940576	DBP	C	T	0.77	0.046	3.25e-01	BCL2 (i)
rs1549578	DBP	A	G	0.58	-0.017	6.69e-01	LY75, LY75-CD302 (i)
rs11086005	DBP	G	T	0.62	-0.046	2.59e-01	LINC01835 (i)
rs6916318	DBP	T	A	0.53	-0.073	6.79e-02	MIR588, RSPO3 (inter)
rs13108218	DBP	A	G	0.38	0.04	3.36e-01	HGFAC (i)
rs30386	DBP	G	T	0.44	0.021	5.97e-01	TBC1D9B (e)
rs508196	DBP	C	T	0.56	0.083	3.86e-02	SLC39A12 (i)
rs34656207	DBP	T	C	0.36	0.2	3.13e-06	HLA-DRB1, HLA-DQA1 (inter)
rs6834314	DBP	A	G	0.72	-0.086	5.12e-02	KLHL8, MIR5705 (inter)
rs4835265	DBP	A	C	0.16	0.022	6.84e-01	ZNF827 (i)
rs503581	DBP	G	A	0.9	0.092	1.68e-01	ONECUT2 (i)
rs2519093	DBP	C	T	0.81	0.34	3.67e-11	ABO (i)
rs11643959	DBP	T	G	0.91	0.019	7.93e-01	GOT2, APOOP5 (inter)
rs74367983	DBP	A	G	0.036	-0.05	6.41e-01	LINC02140, LOC101927480 (inter)
rs13212562	DBP	A	G	0.88	0.24	6.50e-05	VN1R10P, ZNF204P (inter)
rs2137537	DBP	T	C	0.45	-0.037	3.59e-01	PTPRR (i)
rs7481951	DBP	T	A	0.59	0.045	2.64e-01	ANO5 (e)
rs13395911	DBP	T	A	0.6	0.093	2.31e-02	EFHD1 (i)
rs196210	DBP	G	C	0.41	-0.052	2.01e-01	BAG3, INPP5F (inter)
rs12413013	DBP	G	A	0.69	-0.071	1.00e-01	VIM-AS1 (i)
rs1002436	DBP	G	A	0.56	-0.12	4.05e-03	PKN2-AS1 (i)
rs7776054	DBP	A	G	0.74	0.079	8.01e-02	HBS1L, MYB (inter)
rs4766568	DBP	T	C	0.86	0.25	1.16e-05	CUX2 (i)
rs2841532	DBP	A	G	0.69	0.089	3.79e-02	GFOD1, SIRT5 (inter)
rs11240351	DBP	G	A	0.4	-0.025	5.36e-01	CNTN2 (UTR)
rs8041057	DBP	C	T	0.29	-0.033	4.50e-01	SRP14 (i)
rs11002301	DBP	A	G	0.34	0.066	1.18e-01	DLG5 (i)
rs57457691	DBP	T	C	0.37	0.029	4.84e-01	PEPD (i)
rs671275	DBP	A	G	0.24	-0.041	3.76e-01	RAB2A (i)
rs76722284	DBP	A	G	0.043	0.078	4.27e-01	LINC01336, ANKRD31 (inter)
rs7189522	DBP	T	C	0.27	-0.00067	9.88e-01	LOC102724084 (i)
rs11704551	DBP	C	T	0.74	-0.018	6.86e-01	AP1B1 (i)
rs10075805	DBP	A	G	0.72	0.047	2.88e-01	LOC105374704, CDH6 (inter)
rs9372475	DBP	T	C	0.37	-0.12	3.85e-03	RFX6, VGLL2 (inter)
rs2568207	DBP	T	A	0.61	0.056	1.75e-01	TCF7L1 (i)
rs10134101	DBP	A	G	0.96	0.45	1.68e-05	CDKL1 (i)
rs8067056	DBP	T	C	0.62	0.1	1.44e-02	MAPT (i)
rs12500824	DBP	A	G	0.35	0.14	1.04e-03	SHROOM3 (i)
rs2800290	DBP	C	T	0.42	0.055	1.74e-01	MSANTD3-TMEFF1, TMEFF1 (i)
rs72816437	DBP	T	A	0.39	-0.031	4.50e-01	FBXO11, FOXN2 (inter)
rs7740188	DBP	A	G	0.69	-0.0022	9.60e-01	L3MBTL3 (i)
rs6589941	DBP	G	T	0.39	0.075	6.42e-02	MIR100HG, UBASH3B (inter)
rs12806061	DBP	G	A	0.7	-0.032	4.61e-01	NAP1L4 (i)
rs421491	DBP	T	C	0.95	0.17	5.30e-02	CARS2 (i)
rs500802	DBP	T	C	0.68	-0.045	2.93e-01	FGF9, LINC00424 (inter)
rs3850625	DBP	G	A	0.88	-0.099	1.07e-01	CACNA1S (e)
9:139967800_G_A	DBP	A	G	0.25	0.06	1.93e-01	SAPCD2, UAP1L1 (inter)
rs2291160	DBP	G	A	0.55	-0.075	6.30e-02	ZC3H18 (i)
rs12876036	DBP	G	A	0.56	-0.064	1.13e-01	KLF5, LINC00392 (inter)
rs10141892	DBP	C	T	0.59	-0.0059	8.83e-01	CFL2 (u)
rs1401454	DBP	C	T	0.61	-0.22	4.93e-08	SOX6 (i)
rs12889639	DBP	A	G	0.65	0.045	2.77e-01	MARK3 (i)
rs17743415	DBP	C	T	0.57	-0.036	3.70e-01	ZNF638 (i)
rs11170319	DBP	G	T	0.55	-0.033	4.07e-01	KRT78, KRT8 (inter)
rs10096191	DBP	G	T	0.08	0.21	5.28e-03	EYA1, MSC (inter)
rs6938097	DBP	G	A	0.72	0.057	2.02e-01	CASC15 (i)
rs10145626	DBP	A	G	0.052	-0.045	6.20e-01	C14orf48 (i)
rs193759	DBP	A	G	0.67	0.094	2.82e-02	CLEC16A, SOCS1 (inter)
rs3798232	DBP	C	T	0.4	0.028	4.97e-01	FRK (i)
rs2289125	DBP	C	A	0.79	-0.23	1.55e-06	NOX4 (UTR)
rs11159247	DBP	G	A	0.69	-0.015	7.27e-01	LINC02288 (i)
rs35064159	DBP	C	T	0.082	-0.049	4.97e-01	MANEA, FUT9 (inter)
rs72823014	DBP	G	A	0.87	-0.15	1.41e-02	NHLRC2, ADRB1 (inter)
rs6747874	DBP	A	G	0.22	0.001	9.83e-01	NPAS2 (i)
rs2943654	DBP	T	C	0.65	0.18	1.47e-05	LOC646736, MIR5702 (inter)
rs3814420	DBP	T	C	0.94	-0.079	3.28e-01	WWC2 (i)
rs10858828	DBP	G	C	0.78	0.026	5.87e-01	LINC02458, DUSP6 (inter)
rs17803745	DBP	C	T	0.66	0.042	3.17e-01	LINC01734, LINC01370 (inter)
rs6577596	DBP	C	T	0.4	-0.0022	9.58e-01	LOC105376975, LOC339862 (inter)
rs7488780	DBP	G	C	0.8	0.049	3.24e-01	PDE3A (i)
rs12799680	DBP	T	C	0.91	0.08	2.57e-01	LOC100129203, FAM76B (inter)
rs3758526	DBP	G	T	0.13	0.2	7.39e-04	NOC3L (e)
rs2594973	DBP	C	G	0.37	-0.15	3.41e-04	ATG7 (i)
rs2239222	DBP	A	G	0.65	-0.092	2.77e-02	RGS6 (i)
rs7840329	DBP	A	G	0.36	0.032	4.48e-01	ZNF704, PAG1 (inter)
rs6742283	DBP	G	A	0.8	0.15	1.98e-03	MCM6 (d)
rs134489	DBP	A	T	0.73	0.033	4.69e-01	TTC28 (i)
rs17119056	DBP	T	C	0.093	-0.0087	8.99e-01	HARS2 (i)
rs11054848	DBP	G	A	0.63	0.026	5.38e-01	BORCS5 (i)
rs33204	DBP	C	T	0.56	-0.02	6.24e-01	WDR41 (e)
rs9657643	DBP	A	G	0.27	-0.00031	9.95e-01	HMCN2 (i)
rs7246479	DBP	G	T	0.51	-0.013	7.39e-01	TMEM150B (e)
rs7976853	DBP	T	C	0.097	0.017	8.02e-01	TSPAN9 (i)
rs738409	Glucose	G	C	0.22	-0.0003	9.22e-01	PNPLA3 (e)
rs2862954	Glucose	T	C	0.5	0.012	2.68e-06	ERLIN1 (e)
rs333947	Glucose	G	A	0.85	-0.0042	2.37e-01	CSF1 (i)
rs4979373	Glucose	C	T	0.51	0.0013	6.06e-01	AKNA (i)
rs58542926	Glucose	T	C	0.075	0.02	4.37e-05	TM6SF2 (e)
rs11714574	Glucose	A	T	0.59	0.0017	5.14e-01	PXK (i)
rs36086195	Glucose	T	C	0.58	-0.0032	2.04e-01	EPHA2, ARHGEF19 (inter)
rs56175344	Glucose	C	G	0.88	-0.00094	8.10e-01	PANX1 (i)
rs1200503	Glucose	C	G	0.53	-0.0043	8.83e-02	FCHO2 (i)
rs2491441	Glucose	C	T	0.2	0.0012	7.14e-01	RGL1 (i)
rs62544382	Glucose	T	G	0.57	0.0016	5.36e-01	B4GALT1 (d)
rs2910953	Glucose	A	T	0.25	-0.0015	6.08e-01	LINC02104, LINC00603 (inter)
rs1674757	Glucose	T	A	0.68	0.0012	6.65e-01	FCGR2B (i)
rs3739235	Glucose	G	A	0.6	0.0045	7.77e-02	SLC45A4 (i)
rs1917368	Glucose	G	T	0.61	0.0011	6.60e-01	SNX13 (i)
rs61352607	Glucose	T	G	0.24	-0.017	1.04e-08	INHBC (i)
rs6547692	Glucose	G	A	0.44	-0.038	8.47e-51	GCKR (i)
rs17855739	Glucose	C	T	0.96	0.0049	4.42e-01	FUT6 (e)
rs12544992	Glucose	G	C	0.47	0.0039	1.21e-01	MFHAS1 (i)
rs869202	Glucose	A	G	0.83	-0.0035	3.02e-01	GAB2 (i)
rs2954027	Glucose	T	A	0.53	0.0016	5.22e-01	TRIB1, LINC00861 (inter)
rs7018885	Glucose	T	C	0.75	-0.0019	5.06e-01	NINJ1 (i)
rs2277998	Glucose	G	A	0.7	-0.0032	2.41e-01	CLEC4M (e)
rs13074711	Glucose	T	C	0.89	-0.0057	1.54e-01	TNFSF10, LINC02068 (inter)
rs4841436	Glucose	C	A	0.4	0.0045	8.05e-02	LOC102723313 (i)
rs12904	Glucose	G	A	0.59	0.0037	1.48e-01	EFNA1 (UTR)
rs11601507	Glucose	A	C	0.068	0.0035	4.76e-01	TRIM5 (e)
rs964184	Glucose	G	C	0.13	-0.0034	3.58e-01	ZPR1 (UTR)
rs11204725	Glucose	C	T	0.55	-0.0036	1.56e-01	CTSS, CTSK (inter)
rs17513937	Glucose	T	C	0.31	-0.0015	5.83e-01	KLRC3 (u)
rs11678685	Glucose	A	G	0.32	-0.072	1.16e-154	NOSTRIN (i)
rs6938946	Glucose	C	T	0.16	-0.00049	8.89e-01	DEF6 (i)
rs217184	Glucose	T	C	0.81	0.0016	6.17e-01	HPR (i)
rs1801690	Glucose	G	C	0.055	0.0078	1.57e-01	APOH (e)
rs998584	Glucose	A	C	0.48	0.0037	1.42e-01	VEGFA, LINC01512 (inter)
rs8041181	Glucose	T	C	0.43	0.0041	1.09e-01	CD276 (i)
rs7155922	Glucose	G	A	0.42	-0.0006	8.14e-01	SAMD4A (i)
rs6734238	Glucose	A	G	0.6	0.0045	8.12e-02	IL1F10, IL1RN (inter)
rs71423566	Glucose	T	C	0.32	0.0025	3.58e-01	MIR548N (i)
rs6602909	Glucose	C	T	0.33	-0.0058	3.21e-02	GAS6 (i)
rs656933	Glucose	A	G	0.58	-0.0031	2.19e-01	SPPL3 (i)
rs34467936	Glucose	A	G	0.64	-0.0037	1.67e-01	NUP160, PTPRJ (inter)
rs11698868	Glucose	T	C	0.19	0.0056	8.65e-02	MYH7B (i)
rs7243073	Glucose	A	C	0.26	0.00074	7.97e-01	MIR122, ALPK2 (inter)
rs2394529	Glucose	C	G	0.7	-0.0058	3.54e-02	LOC101928994 (i)
rs9616810	Glucose	T	C	0.22	-0.00057	8.51e-01	ARSA, SHANK3 (inter)
rs112771035	Glucose	C	G	0.93	0.0066	1.76e-01	ST3GAL4 (UTR)
rs1800759	Glucose	T	G	0.39	-0.0031	2.29e-01	LOC100507053 (i)
rs11882796	Glucose	T	A	0.54	0.0011	6.75e-01	RASIP1 (i)
rs292580	Glucose	A	T	0.73	0.0013	6.60e-01	WDR91 (i)
rs132642	Glucose	T	A	0.83	-0.005	1.40e-01	APOL3 (UTR)
rs4638642	Glucose	G	C	0.39	0.0039	1.28e-01	EVI2B, NF1 (i)
rs1541098	Glucose	T	C	0.76	-0.00058	8.46e-01	ARHGAP29 (i)
rs11070841	Glucose	A	G	0.21	0.0049	1.18e-01	MIR4713HG (i)
rs12129745	Glucose	G	C	0.68	-0.0021	4.44e-01	ATPIF1, SESN2 (inter)
rs62292950	Glucose	T	G	0.87	-0.0037	3.27e-01	DNAJC13 (i)
rs313839	Glucose	G	C	0.16	-0.0054	1.18e-01	PRKD2, STRN4 (inter)
rs2376584	Glucose	A	G	0.41	0.00097	7.08e-01	PGS1 (i)
rs1938500	Glucose	T	G	0.19	0.004	2.18e-01	LEPR, PDE4B (inter)
rs11555039	Glucose	G	A	0.086	0.00071	8.75e-01	CTSD (e)
rs6894249	Glucose	A	G	0.61	0.0011	6.78e-01	C5orf56 (i)
rs7097660	Glucose	G	C	0.77	-0.006	4.65e-02	HPSE2 (i)
rs8176279	Glucose	C	A	0.34	0.0012	6.46e-01	BRCA1 (i)
rs151401	Glucose	G	A	0.23	0.0013	6.69e-01	SLC39A8 (i)
rs31672	Glucose	T	C	0.79	-0.0036	2.50e-01	ABCB4 (i)
rs876435	Glucose	G	A	0.41	-0.0075	3.69e-03	RHOBTB2 (i)
rs3096168	Glucose	G	A	0.5	-0.011	3.21e-05	ERAP2 (i)
rs11706136	Glucose	A	G	0.69	-0.0027	3.18e-01	GLB1 (i)
rs1760940	Glucose	C	A	0.25	0.013	1.66e-05	PNP (i)
rs2070895	Glucose	G	A	0.78	-0.006	5.10e-02	LIPC (u)
rs113895159	Glucose	T	C	0.67	0.005	6.29e-02	SDCBP (i)
rs1008897	Glucose	G	A	0.37	-0.002	4.55e-01	C1GALT1 (i)
rs117643180	Glucose	A	C	0.026	-0.0027	7.35e-01	SLC2A4 (i)
rs380731	Glucose	T	C	0.27	-0.0049	8.81e-02	LILRB5 (i)
rs2289702	Glucose	T	C	0.1	-0.0034	4.16e-01	CTSH (e)
rs705699	Glucose	G	A	0.58	0.0013	6.22e-01	RAB5B (i)
rs412662	Glucose	C	T	0.48	0.0011	6.65e-01	BACH1, BACH1-IT2 (inter)
rs4135247	Glucose	G	A	0.43	0.0061	1.66e-02	PPARG (i)
rs4135240	Glucose	T	C	0.67	0.0037	1.67e-01	CDKN1A (i)
rs439401	Glucose	C	T	0.64	-0.0088	7.92e-04	APOE, APOC1 (inter)
rs11932940	Glucose	A	G	0.69	0.0025	3.65e-01	PPARGC1A (i)
rs12143966	Glucose	G	A	0.59	0.0036	1.55e-01	NLRP3 (i)
rs2053158	Glucose	A	T	0.84	0.0076	2.55e-02	GRB2 (i)
rs6678642	Glucose	T	G	0.66	0.0044	9.77e-02	HSD52, FGGY (inter)
rs10863565	Glucose	C	T	0.76	-0.0019	5.26e-01	MARC1 (i)
rs6689009	Glucose	A	G	0.81	-0.0043	1.81e-01	CFH (i)
rs821840	Glucose	A	G	0.67	0.0058	3.25e-02	HERPUD1, CETP (inter)
rs4485410	Glucose	T	C	0.78	-0.0023	4.46e-01	KCNJ2, CASC17 (inter)
rs3185057	Glucose	G	A	0.92	0.0011	8.19e-01	RNF213 (e)
rs12406530	Glucose	A	G	0.79	0.0002	9.49e-01	ST7L (i)
rs45587331	Glucose	A	G	0.19	-0.0041	2.12e-01	PIK3AP1 (i)
rs10931283	Glucose	T	C	0.65	0.0016	5.44e-01	CALCRL (i)
rs58504358	Glucose	T	C	0.81	-0.0029	3.81e-01	ST3GAL1 (i)
rs6541998	Glucose	T	C	0.39	-0.00094	7.19e-01	MERTK (i)
rs7209484	Glucose	C	T	0.24	0.0072	1.53e-02	NFE2L1, CBX1 (inter)
rs12489967	Glucose	C	A	0.84	-0.011	2.09e-03	PRKCI, SKIL (inter)
rs10787429	Glucose	T	C	0.27	0.0002	9.43e-01	GPAM, TECTB (inter)
rs61394864	Glucose	C	T	0.54	0.0033	1.88e-01	ZSCAN2, SCAND2P (inter)
rs10849448	Glucose	A	G	0.25	-0.0049	1.01e-01	LTBR (UTR)
rs216141	Glucose	C	T	0.28	0.0026	3.55e-01	CSF1R (i)
rs17236494	Glucose	C	A	0.27	-0.011	1.22e-04	TRIM59, KPNA4 (inter)
rs6591673	Glucose	G	A	0.67	0.0019	4.85e-01	RAB3IL1, BEST1 (inter)
rs75182702	Glucose	A	C	0.063	-0.0037	4.78e-01	XCR1, CCR1 (inter)
rs1800978	Glucose	C	G	0.88	0.00092	8.12e-01	ABCA1 (UTR)
rs1052238	Glucose	T	C	0.47	-0.00078	7.62e-01	PTPRC (i)
rs339969	Glucose	A	C	0.61	0.01	7.55e-05	RORA-AS1 (i)
rs8023703	Glucose	A	G	0.77	-0.0084	5.17e-03	PKM (i)
rs17138478	Glucose	C	A	0.87	0.0056	1.37e-01	HNF1B (i)
rs2468175	Glucose	G	A	0.63	-0.0044	9.61e-02	COLEC10, MAL2 (inter)
rs9512579	Glucose	A	T	0.081	0.0013	7.87e-01	USP12-AS2, LINC00412 (inter)
rs1046271	Glucose	A	C	0.45	-0.0016	5.37e-01	TJP3 (e)
rs12593917	Glucose	T	G	0.38	0.0082	1.55e-03	FAM227B (i)
rs56360131	Glucose	T	C	0.19	-0.00064	8.41e-01	IRF8, LINC01082 (inter)
rs13145218	Glucose	A	G	0.21	-0.0024	4.41e-01	NIPAL1, TXK (inter)
rs241597	Glucose	G	A	0.13	-0.0081	3.12e-02	PANK2 (UTR)
rs660173	Glucose	C	T	0.31	-0.0027	3.29e-01	DENND2D (i)
rs4940576	Glucose	C	T	0.77	0.0077	1.02e-02	BCL2 (i)
rs1549578	Glucose	A	G	0.58	0.00064	8.04e-01	LY75, LY75-CD302 (i)
rs11086005	Glucose	G	T	0.62	0.002	4.44e-01	LINC01835 (i)
rs6916318	Glucose	T	A	0.53	-0.011	2.03e-05	MIR588, RSPO3 (inter)
rs13108218	Glucose	A	G	0.38	0.0034	1.92e-01	HGFAC (i)
rs30386	Glucose	G	T	0.44	-0.0029	2.56e-01	TBC1D9B (e)
rs508196	Glucose	C	T	0.56	-0.00039	8.80e-01	SLC39A12 (i)
rs34656207	Glucose	T	C	0.36	-0.0043	1.12e-01	HLA-DRB1, HLA-DQA1 (inter)
rs6834314	Glucose	A	G	0.72	-0.0015	5.84e-01	KLHL8, MIR5705 (inter)
rs4835265	Glucose	A	C	0.16	0.0046	1.84e-01	ZNF827 (i)
rs503581	Glucose	G	A	0.9	-0.0029	5.01e-01	ONECUT2 (i)
rs2519093	Glucose	C	T	0.81	-0.035	1.03e-27	ABO (i)
rs11643959	Glucose	T	G	0.91	-0.0028	5.31e-01	GOT2, APOOP5 (inter)
rs74367983	Glucose	A	G	0.036	0.0015	8.22e-01	LINC02140, LOC101927480 (inter)
rs13212562	Glucose	A	G	0.88	-0.011	3.73e-03	VN1R10P, ZNF204P (inter)
rs2137537	Glucose	T	C	0.45	-0.01	7.52e-05	PTPRR (i)
rs7481951	Glucose	T	A	0.59	0.0025	3.34e-01	ANO5 (e)
rs13395911	Glucose	T	A	0.6	0.00042	8.71e-01	EFHD1 (i)
rs196210	Glucose	G	C	0.41	0.0055	3.07e-02	BAG3, INPP5F (inter)
rs12413013	Glucose	G	A	0.69	-0.0073	7.60e-03	VIM-AS1 (i)
rs1002436	Glucose	G	A	0.56	-0.0044	8.41e-02	PKN2-AS1 (i)
rs7776054	Glucose	A	G	0.74	-0.0036	2.07e-01	HBS1L, MYB (inter)
rs4766568	Glucose	T	C	0.86	-0.0049	1.81e-01	CUX2 (i)
rs2841532	Glucose	A	G	0.69	-0.002	4.68e-01	GFOD1, SIRT5 (inter)
rs11240351	Glucose	G	A	0.4	0.0042	1.05e-01	CNTN2 (UTR)
rs8041057	Glucose	C	T	0.29	0.0064	2.25e-02	SRP14 (i)
rs11002301	Glucose	A	G	0.34	-0.0025	3.56e-01	DLG5 (i)
rs57457691	Glucose	T	C	0.37	0.0074	4.74e-03	PEPD (i)
rs671275	Glucose	A	G	0.24	-0.0038	1.98e-01	RAB2A (i)
rs76722284	Glucose	A	G	0.043	-0.01	9.76e-02	LINC01336, ANKRD31 (inter)
rs7189522	Glucose	T	C	0.27	-0.0016	5.63e-01	LOC102724084 (i)
rs11704551	Glucose	C	T	0.74	0.00044	8.78e-01	AP1B1 (i)
rs10075805	Glucose	A	G	0.72	-0.00032	9.10e-01	LOC105374704, CDH6 (inter)
rs9372475	Glucose	T	C	0.37	0.0037	1.54e-01	RFX6, VGLL2 (inter)
rs2568207	Glucose	T	A	0.61	-0.00018	9.45e-01	TCF7L1 (i)
rs10134101	Glucose	A	G	0.96	0.0035	5.99e-01	CDKL1 (i)
rs8067056	Glucose	T	C	0.62	0.0091	4.52e-04	MAPT (i)
rs12500824	Glucose	A	G	0.35	-0.0012	6.37e-01	SHROOM3 (i)
rs2800290	Glucose	C	T	0.42	0.0032	2.15e-01	MSANTD3-TMEFF1, TMEFF1 (i)
rs72816437	Glucose	T	A	0.39	-0.0084	1.14e-03	FBXO11, FOXN2 (inter)
rs7740188	Glucose	A	G	0.69	-0.0088	1.37e-03	L3MBTL3 (i)
rs6589941	Glucose	G	T	0.39	0.00024	9.25e-01	MIR100HG, UBASH3B (inter)
rs12806061	Glucose	G	A	0.7	-0.00071	7.96e-01	NAP1L4 (i)
rs421491	Glucose	T	C	0.95	-0.0046	4.26e-01	CARS2 (i)
rs500802	Glucose	T	C	0.68	-0.0081	2.97e-03	FGF9, LINC00424 (inter)
rs3850625	Glucose	G	A	0.88	-0.0012	7.51e-01	CACNA1S (e)
9:139967800_G_A	Glucose	A	G	0.25	0.0049	9.29e-02	SAPCD2, UAP1L1 (inter)
rs2291160	Glucose	G	A	0.55	-0.0071	5.37e-03	ZC3H18 (i)
rs12876036	Glucose	G	A	0.56	-0.0032	2.08e-01	KLF5, LINC00392 (inter)
rs10141892	Glucose	C	T	0.59	-0.0037	1.50e-01	CFL2 (u)
rs1401454	Glucose	C	T	0.61	-0.0022	4.06e-01	SOX6 (i)
rs12889639	Glucose	A	G	0.65	0.0043	1.09e-01	MARK3 (i)
rs17743415	Glucose	C	T	0.57	-0.012	1.48e-06	ZNF638 (i)
rs11170319	Glucose	G	T	0.55	0.00017	9.46e-01	KRT78, KRT8 (inter)
rs10096191	Glucose	G	T	0.08	0.0053	2.54e-01	EYA1, MSC (inter)
rs6938097	Glucose	G	A	0.72	-0.0083	3.02e-03	CASC15 (i)
rs10145626	Glucose	A	G	0.052	0.0099	8.32e-02	C14orf48 (i)
rs193759	Glucose	A	G	0.67	0.0028	3.03e-01	CLEC16A, SOCS1 (inter)
rs3798232	Glucose	C	T	0.4	-0.0056	3.07e-02	FRK (i)
rs2289125	Glucose	C	A	0.79	-0.0067	3.11e-02	NOX4 (UTR)
rs11159247	Glucose	G	A	0.69	-0.0039	1.61e-01	LINC02288 (i)
rs35064159	Glucose	C	T	0.082	0.0013	7.78e-01	MANEA, FUT9 (inter)
rs72823014	Glucose	G	A	0.87	-0.0034	3.73e-01	NHLRC2, ADRB1 (inter)
rs6747874	Glucose	A	G	0.22	-0.00042	8.92e-01	NPAS2 (i)
rs2943654	Glucose	T	C	0.65	0.0072	6.37e-03	LOC646736, MIR5702 (inter)
rs3814420	Glucose	T	C	0.94	-0.0034	5.14e-01	WWC2 (i)
rs10858828	Glucose	G	C	0.78	-4.4e-05	9.88e-01	LINC02458, DUSP6 (inter)
rs17803745	Glucose	C	T	0.66	0.00071	7.91e-01	LINC01734, LINC01370 (inter)
rs6577596	Glucose	C	T	0.4	0.00018	9.44e-01	LOC105376975, LOC339862 (inter)
rs7488780	Glucose	G	C	0.8	0.0032	3.03e-01	PDE3A (i)
rs12799680	Glucose	T	C	0.91	-0.0012	7.84e-01	LOC100129203, FAM76B (inter)
rs3758526	Glucose	G	T	0.13	-0.00054	8.88e-01	NOC3L (e)
rs2594973	Glucose	C	G	0.37	0.00017	9.48e-01	ATG7 (i)
rs2239222	Glucose	A	G	0.65	-1.2e-05	9.96e-01	RGS6 (i)
rs7840329	Glucose	A	G	0.36	0.0011	6.82e-01	ZNF704, PAG1 (inter)
rs6742283	Glucose	G	A	0.8	-0.0032	3.18e-01	MCM6 (d)
rs134489	Glucose	A	T	0.73	0.0087	2.27e-03	TTC28 (i)
rs17119056	Glucose	T	C	0.093	-0.0073	9.14e-02	HARS2 (i)
rs11054848	Glucose	G	A	0.63	0.00047	8.56e-01	BORCS5 (i)
rs33204	Glucose	C	T	0.56	0.0039	1.21e-01	WDR41 (e)
rs9657643	Glucose	A	G	0.27	0.0043	1.31e-01	HMCN2 (i)
rs7246479	Glucose	G	T	0.51	-0.0034	1.84e-01	TMEM150B (e)
rs7976853	Glucose	T	C	0.097	-0.0058	1.74e-01	TSPAN9 (i)
rs738409	WC	G	C	0.22	-0.043	2.61e-01	PNPLA3 (e)
rs2862954	WC	T	C	0.5	0.047	1.33e-01	ERLIN1 (e)
rs333947	WC	G	A	0.85	-0.046	2.91e-01	CSF1 (i)
rs4979373	WC	C	T	0.51	0.074	1.82e-02	AKNA (i)
rs58542926	WC	T	C	0.075	-0.063	2.85e-01	TM6SF2 (e)
rs11714574	WC	A	T	0.59	0.022	4.87e-01	PXK (i)
rs36086195	WC	T	C	0.58	-0.049	1.23e-01	EPHA2, ARHGEF19 (inter)
rs56175344	WC	C	G	0.88	-0.092	5.89e-02	PANX1 (i)
rs1200503	WC	C	G	0.53	0.029	3.53e-01	FCHO2 (i)
rs2491441	WC	C	T	0.2	-0.033	3.95e-01	RGL1 (i)
rs62544382	WC	T	G	0.57	0.045	1.61e-01	B4GALT1 (d)
rs2910953	WC	A	T	0.25	-0.051	1.59e-01	LINC02104, LINC00603 (inter)
rs1674757	WC	T	A	0.68	-0.055	9.95e-02	FCGR2B (i)
rs3739235	WC	G	A	0.6	-0.051	1.09e-01	SLC45A4 (i)
rs1917368	WC	G	T	0.61	-0.042	1.95e-01	SNX13 (i)
rs61352607	WC	T	G	0.24	0.084	2.10e-02	INHBC (i)
rs6547692	WC	G	A	0.44	-0.14	7.56e-06	GCKR (i)
rs17855739	WC	C	T	0.96	-0.07	3.73e-01	FUT6 (e)
rs12544992	WC	G	C	0.47	0.093	3.11e-03	MFHAS1 (i)
rs869202	WC	A	G	0.83	0.04	3.37e-01	GAB2 (i)
rs2954027	WC	T	A	0.53	-0.11	2.76e-04	TRIB1, LINC00861 (inter)
rs7018885	WC	T	C	0.75	0.0088	8.07e-01	NINJ1 (i)
rs2277998	WC	G	A	0.7	0.0037	9.15e-01	CLEC4M (e)
rs13074711	WC	T	C	0.89	-0.038	4.44e-01	TNFSF10, LINC02068 (inter)
rs4841436	WC	C	A	0.4	0.14	1.71e-05	LOC102723313 (i)
rs12904	WC	G	A	0.59	0.085	7.23e-03	EFNA1 (UTR)
rs11601507	WC	A	C	0.068	-0.046	4.57e-01	TRIM5 (e)
rs964184	WC	G	C	0.13	0.026	5.74e-01	ZPR1 (UTR)
rs11204725	WC	C	T	0.55	0.048	1.31e-01	CTSS, CTSK (inter)
rs17513937	WC	T	C	0.31	-0.08	1.84e-02	KLRC3 (u)
rs11678685	WC	A	G	0.32	-0.06	7.63e-02	NOSTRIN (i)
rs6938946	WC	C	T	0.16	-0.075	8.30e-02	DEF6 (i)
rs217184	WC	T	C	0.81	0.014	7.19e-01	HPR (i)
rs1801690	WC	G	C	0.055	-0.076	2.68e-01	APOH (e)
rs998584	WC	A	C	0.48	0.16	3.80e-07	VEGFA, LINC01512 (inter)
rs8041181	WC	T	C	0.43	0.07	2.59e-02	CD276 (i)
rs7155922	WC	G	A	0.42	-0.049	1.23e-01	SAMD4A (i)
rs6734238	WC	A	G	0.6	-0.0067	8.34e-01	IL1F10, IL1RN (inter)
rs71423566	WC	T	C	0.32	-0.022	5.06e-01	MIR548N (i)
rs6602909	WC	C	T	0.33	-0.039	2.48e-01	GAS6 (i)
rs656933	WC	A	G	0.58	-0.054	8.70e-02	SPPL3 (i)
rs34467936	WC	A	G	0.64	-0.24	7.02e-13	NUP160, PTPRJ (inter)
rs11698868	WC	T	C	0.19	0.046	2.52e-01	MYH7B (i)
rs7243073	WC	A	C	0.26	0.086	1.60e-02	MIR122, ALPK2 (inter)
rs2394529	WC	C	G	0.7	-0.027	4.25e-01	LOC101928994 (i)
rs9616810	WC	T	C	0.22	-0.053	1.64e-01	ARSA, SHANK3 (inter)
rs112771035	WC	C	G	0.93	-0.085	1.62e-01	ST3GAL4 (UTR)
rs1800759	WC	T	G	0.39	-0.027	4.11e-01	LOC100507053 (i)
rs11882796	WC	T	A	0.54	-0.072	2.29e-02	RASIP1 (i)
rs292580	WC	A	T	0.73	0.004	9.10e-01	WDR91 (i)
rs132642	WC	T	A	0.83	-0.095	2.35e-02	APOL3 (UTR)
rs4638642	WC	G	C	0.39	0.13	4.45e-05	EVI2B, NF1 (i)
rs1541098	WC	T	C	0.76	-0.04	2.78e-01	ARHGAP29 (i)
rs11070841	WC	A	G	0.21	-0.075	5.39e-02	MIR4713HG (i)
rs12129745	WC	G	C	0.68	-0.028	3.98e-01	ATPIF1, SESN2 (inter)
rs62292950	WC	T	G	0.87	0.081	8.09e-02	DNAJC13 (i)
rs313839	WC	G	C	0.16	-0.015	7.16e-01	PRKD2, STRN4 (inter)
rs2376584	WC	A	G	0.41	-0.038	2.40e-01	PGS1 (i)
rs1938500	WC	T	G	0.19	0.037	3.55e-01	LEPR, PDE4B (inter)
rs11555039	WC	G	A	0.086	0.045	4.18e-01	CTSD (e)
rs6894249	WC	A	G	0.61	0.046	1.54e-01	C5orf56 (i)
rs7097660	WC	G	C	0.77	-0.12	1.89e-03	HPSE2 (i)
rs8176279	WC	C	A	0.34	-0.13	5.78e-05	BRCA1 (i)
rs151401	WC	G	A	0.23	0.18	2.37e-06	SLC39A8 (i)
rs31672	WC	T	C	0.79	0.038	3.21e-01	ABCB4 (i)
rs876435	WC	G	A	0.41	-0.085	8.38e-03	RHOBTB2 (i)
rs3096168	WC	G	A	0.5	0.023	4.61e-01	ERAP2 (i)
rs11706136	WC	A	G	0.69	0.036	2.84e-01	GLB1 (i)
rs1760940	WC	C	A	0.25	-0.011	7.64e-01	PNP (i)
rs2070895	WC	G	A	0.78	0.074	5.22e-02	LIPC (u)
rs113895159	WC	T	C	0.67	-0.038	2.60e-01	SDCBP (i)
rs1008897	WC	G	A	0.37	-0.035	2.83e-01	C1GALT1 (i)
rs117643180	WC	A	C	0.026	-0.038	7.00e-01	SLC2A4 (i)
rs380731	WC	T	C	0.27	-0.0061	8.64e-01	LILRB5 (i)
rs2289702	WC	T	C	0.1	-0.05	3.26e-01	CTSH (e)
rs705699	WC	G	A	0.58	0.14	1.28e-05	RAB5B (i)
rs412662	WC	C	T	0.48	-0.011	7.22e-01	BACH1, BACH1-IT2 (inter)
rs4135247	WC	G	A	0.43	-0.057	7.04e-02	PPARG (i)
rs4135240	WC	T	C	0.67	-0.032	3.34e-01	CDKN1A (i)
rs439401	WC	C	T	0.64	-0.054	9.89e-02	APOE, APOC1 (inter)
rs11932940	WC	A	G	0.69	-0.022	5.14e-01	PPARGC1A (i)
rs12143966	WC	G	A	0.59	0.029	3.59e-01	NLRP3 (i)
rs2053158	WC	A	T	0.84	0.19	1.23e-05	GRB2 (i)
rs6678642	WC	T	G	0.66	-0.0066	8.43e-01	HSD52, FGGY (inter)
rs10863565	WC	C	T	0.76	-0.065	7.83e-02	MARC1 (i)
rs6689009	WC	A	G	0.81	-0.052	1.86e-01	CFH (i)
rs821840	WC	A	G	0.67	0.04	2.33e-01	HERPUD1, CETP (inter)
rs4485410	WC	T	C	0.78	-0.12	1.77e-03	KCNJ2, CASC17 (inter)
rs3185057	WC	G	A	0.92	0.026	6.56e-01	RNF213 (e)
rs12406530	WC	A	G	0.79	0.2	1.53e-07	ST7L (i)
rs45587331	WC	A	G	0.19	-0.083	3.89e-02	PIK3AP1 (i)
rs10931283	WC	T	C	0.65	0.25	9.43e-14	CALCRL (i)
rs58504358	WC	T	C	0.81	-0.0078	8.46e-01	ST3GAL1 (i)
rs6541998	WC	T	C	0.39	-0.027	3.98e-01	MERTK (i)
rs7209484	WC	C	T	0.24	-0.14	1.02e-04	NFE2L1, CBX1 (inter)
rs12489967	WC	C	A	0.84	-0.1	1.81e-02	PRKCI, SKIL (inter)
rs10787429	WC	T	C	0.27	-0.078	2.62e-02	GPAM, TECTB (inter)
rs61394864	WC	C	T	0.54	-0.014	6.58e-01	ZSCAN2, SCAND2P (inter)
rs10849448	WC	A	G	0.25	0.057	1.25e-01	LTBR (UTR)
rs216141	WC	C	T	0.28	-0.046	1.88e-01	CSF1R (i)
rs17236494	WC	C	A	0.27	0.031	3.88e-01	TRIM59, KPNA4 (inter)
rs6591673	WC	G	A	0.67	0.09	6.68e-03	RAB3IL1, BEST1 (inter)
rs75182702	WC	A	C	0.063	-0.092	1.55e-01	XCR1, CCR1 (inter)
rs1800978	WC	C	G	0.88	0.024	6.11e-01	ABCA1 (UTR)
rs1052238	WC	T	C	0.47	0.063	4.71e-02	PTPRC (i)
rs339969	WC	A	C	0.61	0.12	1.80e-04	RORA-AS1 (i)
rs8023703	WC	A	G	0.77	0.15	5.71e-05	PKM (i)
rs17138478	WC	C	A	0.87	-0.066	1.60e-01	HNF1B (i)
rs2468175	WC	G	A	0.63	0.017	5.92e-01	COLEC10, MAL2 (inter)
rs9512579	WC	A	T	0.081	-0.043	4.59e-01	USP12-AS2, LINC00412 (inter)
rs1046271	WC	A	C	0.45	-0.003	9.24e-01	TJP3 (e)
rs12593917	WC	T	G	0.38	0.018	5.79e-01	FAM227B (i)
rs56360131	WC	T	C	0.19	-0.0089	8.23e-01	IRF8, LINC01082 (inter)
rs13145218	WC	A	G	0.21	-0.059	1.26e-01	NIPAL1, TXK (inter)
rs241597	WC	G	A	0.13	-0.0067	8.84e-01	PANK2 (UTR)
rs660173	WC	C	T	0.31	0.063	6.13e-02	DENND2D (i)
rs4940576	WC	C	T	0.77	-0.12	1.01e-03	BCL2 (i)
rs1549578	WC	A	G	0.58	-0.016	6.18e-01	LY75, LY75-CD302 (i)
rs11086005	WC	G	T	0.62	0.029	3.76e-01	LINC01835 (i)
rs6916318	WC	T	A	0.53	0.11	5.87e-04	MIR588, RSPO3 (inter)
rs13108218	WC	A	G	0.38	0.034	3.01e-01	HGFAC (i)
rs30386	WC	G	T	0.44	-0.0094	7.65e-01	TBC1D9B (e)
rs508196	WC	C	T	0.56	-0.027	3.99e-01	SLC39A12 (i)
rs34656207	WC	T	C	0.36	0.03	3.65e-01	HLA-DRB1, HLA-DQA1 (inter)
rs6834314	WC	A	G	0.72	-0.061	7.78e-02	KLHL8, MIR5705 (inter)
rs4835265	WC	A	C	0.16	0.018	6.77e-01	ZNF827 (i)
rs503581	WC	G	A	0.9	0.028	5.94e-01	ONECUT2 (i)
rs2519093	WC	C	T	0.81	-0.08	4.77e-02	ABO (i)
rs11643959	WC	T	G	0.91	0.047	4.00e-01	GOT2, APOOP5 (inter)
rs74367983	WC	A	G	0.036	0.13	1.36e-01	LINC02140, LOC101927480 (inter)
rs13212562	WC	A	G	0.88	-0.12	9.93e-03	VN1R10P, ZNF204P (inter)
rs2137537	WC	T	C	0.45	0.036	2.57e-01	PTPRR (i)
rs7481951	WC	T	A	0.59	-0.05	1.19e-01	ANO5 (e)
rs13395911	WC	T	A	0.6	0.0056	8.63e-01	EFHD1 (i)
rs196210	WC	G	C	0.41	-0.014	6.69e-01	BAG3, INPP5F (inter)
rs12413013	WC	G	A	0.69	0.13	8.76e-05	VIM-AS1 (i)
rs1002436	WC	G	A	0.56	0.049	1.21e-01	PKN2-AS1 (i)
rs7776054	WC	A	G	0.74	0.0071	8.43e-01	HBS1L, MYB (inter)
rs4766568	WC	T	C	0.86	0.038	4.00e-01	CUX2 (i)
rs2841532	WC	A	G	0.69	0.032	3.40e-01	GFOD1, SIRT5 (inter)
rs11240351	WC	G	A	0.4	0.068	3.36e-02	CNTN2 (UTR)
rs8041057	WC	C	T	0.29	-0.14	7.11e-05	SRP14 (i)
rs11002301	WC	A	G	0.34	-0.019	5.62e-01	DLG5 (i)
rs57457691	WC	T	C	0.37	-0.14	1.19e-05	PEPD (i)
rs671275	WC	A	G	0.24	-0.11	3.05e-03	RAB2A (i)
rs76722284	WC	A	G	0.043	-0.011	8.91e-01	LINC01336, ANKRD31 (inter)
rs7189522	WC	T	C	0.27	0.038	2.79e-01	LOC102724084 (i)
rs11704551	WC	C	T	0.74	0.028	4.34e-01	AP1B1 (i)
rs10075805	WC	A	G	0.72	-0.057	1.01e-01	LOC105374704, CDH6 (inter)
rs9372475	WC	T	C	0.37	0.017	6.02e-01	RFX6, VGLL2 (inter)
rs2568207	WC	T	A	0.61	-0.044	1.69e-01	TCF7L1 (i)
rs10134101	WC	A	G	0.96	0.37	6.14e-06	CDKL1 (i)
rs8067056	WC	T	C	0.62	-0.18	2.20e-08	MAPT (i)
rs12500824	WC	A	G	0.35	0.051	1.18e-01	SHROOM3 (i)
rs2800290	WC	C	T	0.42	0.041	1.96e-01	MSANTD3-TMEFF1, TMEFF1 (i)
rs72816437	WC	T	A	0.39	0.053	9.94e-02	FBXO11, FOXN2 (inter)
rs7740188	WC	A	G	0.69	-0.12	5.49e-04	L3MBTL3 (i)
rs6589941	WC	G	T	0.39	0.18	3.01e-08	MIR100HG, UBASH3B (inter)
rs12806061	WC	G	A	0.7	0.07	4.10e-02	NAP1L4 (i)
rs421491	WC	T	C	0.95	0.05	4.84e-01	CARS2 (i)
rs500802	WC	T	C	0.68	-0.045	1.81e-01	FGF9, LINC00424 (inter)
rs3850625	WC	G	A	0.88	0.075	1.23e-01	CACNA1S (e)
9:139967800_G_A	WC	A	G	0.25	0.022	5.56e-01	SAPCD2, UAP1L1 (inter)
rs2291160	WC	G	A	0.55	0.05	1.11e-01	ZC3H18 (i)
rs12876036	WC	G	A	0.56	-0.044	1.67e-01	KLF5, LINC00392 (inter)
rs10141892	WC	C	T	0.59	0.0064	8.42e-01	CFL2 (u)
rs1401454	WC	C	T	0.61	-0.011	7.23e-01	SOX6 (i)
rs12889639	WC	A	G	0.65	0.17	1.59e-07	MARK3 (i)
rs17743415	WC	C	T	0.57	-0.056	7.66e-02	ZNF638 (i)
rs11170319	WC	G	T	0.55	-0.11	7.59e-04	KRT78, KRT8 (inter)
rs10096191	WC	G	T	0.08	0.21	2.51e-04	EYA1, MSC (inter)
rs6938097	WC	G	A	0.72	0.099	4.77e-03	CASC15 (i)
rs10145626	WC	A	G	0.052	0.12	9.69e-02	C14orf48 (i)
rs193759	WC	A	G	0.67	0.04	2.34e-01	CLEC16A, SOCS1 (inter)
rs3798232	WC	C	T	0.4	-0.02	5.37e-01	FRK (i)
rs2289125	WC	C	A	0.79	0.012	7.56e-01	NOX4 (UTR)
rs11159247	WC	G	A	0.69	-0.1	2.16e-03	LINC02288 (i)
rs35064159	WC	C	T	0.082	0.076	1.81e-01	MANEA, FUT9 (inter)
rs72823014	WC	G	A	0.87	-0.089	5.90e-02	NHLRC2, ADRB1 (inter)
rs6747874	WC	A	G	0.22	0.017	6.63e-01	NPAS2 (i)
rs2943654	WC	T	C	0.65	-0.037	2.59e-01	LOC646736, MIR5702 (inter)
rs3814420	WC	T	C	0.94	0.057	3.69e-01	WWC2 (i)
rs10858828	WC	G	C	0.78	-0.039	2.98e-01	LINC02458, DUSP6 (inter)
rs17803745	WC	C	T	0.66	-0.0087	7.92e-01	LINC01734, LINC01370 (inter)
rs6577596	WC	C	T	0.4	0.1	1.66e-03	LOC105376975, LOC339862 (inter)
rs7488780	WC	G	C	0.8	-0.068	8.32e-02	PDE3A (i)
rs12799680	WC	T	C	0.91	0.022	6.99e-01	LOC100129203, FAM76B (inter)
rs3758526	WC	G	T	0.13	0.04	3.97e-01	NOC3L (e)
rs2594973	WC	C	G	0.37	0.013	6.99e-01	ATG7 (i)
rs2239222	WC	A	G	0.65	-0.018	5.94e-01	RGS6 (i)
rs7840329	WC	A	G	0.36	0.039	2.37e-01	ZNF704, PAG1 (inter)
rs6742283	WC	G	A	0.8	0.18	3.68e-06	MCM6 (d)
rs134489	WC	A	T	0.73	0.098	5.63e-03	TTC28 (i)
rs17119056	WC	T	C	0.093	-0.13	1.25e-02	HARS2 (i)
rs11054848	WC	G	A	0.63	-0.028	3.83e-01	BORCS5 (i)
rs33204	WC	C	T	0.56	-0.043	1.76e-01	WDR41 (e)
rs9657643	WC	A	G	0.27	0.098	5.63e-03	HMCN2 (i)
rs7246479	WC	G	T	0.51	-0.012	6.96e-01	TMEM150B (e)
rs7976853	WC	T	C	0.097	-0.16	3.53e-03	TSPAN9 (i)
rs738409	BMI	G	C	0.22	-0.059	1.29e-04	PNPLA3 (e)
rs2862954	BMI	T	C	0.5	0.00094	9.41e-01	ERLIN1 (e)
rs333947	BMI	G	A	0.85	-0.016	3.58e-01	CSF1 (i)
rs4979373	BMI	C	T	0.51	0.033	1.01e-02	AKNA (i)
rs58542926	BMI	T	C	0.075	-0.037	1.25e-01	TM6SF2 (e)
rs11714574	BMI	A	T	0.59	0.032	1.22e-02	PXK (i)
rs36086195	BMI	T	C	0.58	-0.023	7.76e-02	EPHA2, ARHGEF19 (inter)
rs56175344	BMI	C	G	0.88	-0.064	1.26e-03	PANX1 (i)
rs1200503	BMI	C	G	0.53	-0.0071	5.76e-01	FCHO2 (i)
rs2491441	BMI	C	T	0.2	-0.027	9.02e-02	RGL1 (i)
rs62544382	BMI	T	G	0.57	0.021	1.00e-01	B4GALT1 (d)
rs2910953	BMI	A	T	0.25	-0.031	3.61e-02	LINC02104, LINC00603 (inter)
rs1674757	BMI	T	A	0.68	-0.025	6.71e-02	FCGR2B (i)
rs3739235	BMI	G	A	0.6	-0.019	1.44e-01	SLC45A4 (i)
rs1917368	BMI	G	T	0.61	0.00069	9.58e-01	SNX13 (i)
rs61352607	BMI	T	G	0.24	0.018	2.31e-01	INHBC (i)
rs6547692	BMI	G	A	0.44	-0.048	1.68e-04	GCKR (i)
rs17855739	BMI	C	T	0.96	-0.013	6.90e-01	FUT6 (e)
rs12544992	BMI	G	C	0.47	0.13	1.30e-22	MFHAS1 (i)
rs869202	BMI	A	G	0.83	0.054	1.48e-03	GAB2 (i)
rs2954027	BMI	T	A	0.53	-0.077	1.81e-09	TRIB1, LINC00861 (inter)
rs7018885	BMI	T	C	0.75	0.0083	5.72e-01	NINJ1 (i)
rs2277998	BMI	G	A	0.7	-0.01	4.62e-01	CLEC4M (e)
rs13074711	BMI	T	C	0.89	0.01	6.19e-01	TNFSF10, LINC02068 (inter)
rs4841436	BMI	C	A	0.4	0.14	5.21e-26	LOC102723313 (i)
rs12904	BMI	G	A	0.59	0.061	2.16e-06	EFNA1 (UTR)
rs11601507	BMI	A	C	0.068	0.018	4.65e-01	TRIM5 (e)
rs964184	BMI	G	C	0.13	0.021	2.74e-01	ZPR1 (UTR)
rs11204725	BMI	C	T	0.55	0.017	1.97e-01	CTSS, CTSK (inter)
rs17513937	BMI	T	C	0.31	-0.021	1.31e-01	KLRC3 (u)
rs11678685	BMI	A	G	0.32	-0.016	2.47e-01	NOSTRIN (i)
rs6938946	BMI	C	T	0.16	-0.02	2.67e-01	DEF6 (i)
rs217184	BMI	T	C	0.81	0.026	1.02e-01	HPR (i)
rs1801690	BMI	G	C	0.055	-0.083	3.04e-03	APOH (e)
rs998584	BMI	A	C	0.48	-0.072	1.75e-08	VEGFA, LINC01512 (inter)
rs8041181	BMI	T	C	0.43	0.019	1.37e-01	CD276 (i)
rs7155922	BMI	G	A	0.42	0.021	1.06e-01	SAMD4A (i)
rs6734238	BMI	A	G	0.6	-0.011	4.02e-01	IL1F10, IL1RN (inter)
rs71423566	BMI	T	C	0.32	0.019	1.75e-01	MIR548N (i)
rs6602909	BMI	C	T	0.33	-0.024	7.49e-02	GAS6 (i)
rs656933	BMI	A	G	0.58	-0.0029	8.24e-01	SPPL3 (i)
rs34467936	BMI	A	G	0.64	-0.13	1.12e-21	NUP160, PTPRJ (inter)
rs11698868	BMI	T	C	0.19	0.049	3.01e-03	MYH7B (i)
rs7243073	BMI	A	C	0.26	0.037	1.14e-02	MIR122, ALPK2 (inter)
rs2394529	BMI	C	G	0.7	0.011	4.35e-01	LOC101928994 (i)
rs9616810	BMI	T	C	0.22	-0.034	2.85e-02	ARSA, SHANK3 (inter)
rs112771035	BMI	C	G	0.93	-0.034	1.71e-01	ST3GAL4 (UTR)
rs1800759	BMI	T	G	0.39	-0.012	3.54e-01	LOC100507053 (i)
rs11882796	BMI	T	A	0.54	-0.025	4.96e-02	RASIP1 (i)
rs292580	BMI	A	T	0.73	-0.0017	9.08e-01	WDR91 (i)
rs132642	BMI	T	A	0.83	-0.073	1.90e-05	APOL3 (UTR)
rs4638642	BMI	G	C	0.39	0.052	7.35e-05	EVI2B, NF1 (i)
rs1541098	BMI	T	C	0.76	-0.0081	5.91e-01	ARHGAP29 (i)
rs11070841	BMI	A	G	0.21	-0.031	5.24e-02	MIR4713HG (i)
rs12129745	BMI	G	C	0.68	-0.0072	5.95e-01	ATPIF1, SESN2 (inter)
rs62292950	BMI	T	G	0.87	0.0064	7.32e-01	DNAJC13 (i)
rs313839	BMI	G	C	0.16	-0.0019	9.10e-01	PRKD2, STRN4 (inter)
rs2376584	BMI	A	G	0.41	-0.033	1.22e-02	PGS1 (i)
rs1938500	BMI	T	G	0.19	0.051	1.61e-03	LEPR, PDE4B (inter)
rs11555039	BMI	G	A	0.086	0.022	3.38e-01	CTSD (e)
rs6894249	BMI	A	G	0.61	0.0083	5.24e-01	C5orf56 (i)
rs7097660	BMI	G	C	0.77	-0.038	1.39e-02	HPSE2 (i)
rs8176279	BMI	C	A	0.34	-0.054	6.00e-05	BRCA1 (i)
rs151401	BMI	G	A	0.23	0.14	1.16e-19	SLC39A8 (i)
rs31672	BMI	T	C	0.79	0.037	1.82e-02	ABCB4 (i)
rs876435	BMI	G	A	0.41	-0.032	1.52e-02	RHOBTB2 (i)
rs3096168	BMI	G	A	0.5	0.014	2.89e-01	ERAP2 (i)
rs11706136	BMI	A	G	0.69	-0.0042	7.60e-01	GLB1 (i)
rs1760940	BMI	C	A	0.25	0.0046	7.56e-01	PNP (i)
rs2070895	BMI	G	A	0.78	6e-05	9.97e-01	LIPC (u)
rs113895159	BMI	T	C	0.67	-0.027	4.70e-02	SDCBP (i)
rs1008897	BMI	G	A	0.37	-0.008	5.50e-01	C1GALT1 (i)
rs117643180	BMI	A	C	0.026	0.0012	9.76e-01	SLC2A4 (i)
rs380731	BMI	T	C	0.27	0.0053	7.15e-01	LILRB5 (i)
rs2289702	BMI	T	C	0.1	-0.022	2.85e-01	CTSH (e)
rs705699	BMI	G	A	0.58	0.078	1.77e-09	RAB5B (i)
rs412662	BMI	C	T	0.48	0.014	2.88e-01	BACH1, BACH1-IT2 (inter)
rs4135247	BMI	G	A	0.43	-0.027	3.74e-02	PPARG (i)
rs4135240	BMI	T	C	0.67	-0.031	2.36e-02	CDKN1A (i)
rs439401	BMI	C	T	0.64	-0.012	3.85e-01	APOE, APOC1 (inter)
rs11932940	BMI	A	G	0.69	-0.014	3.07e-01	PPARGC1A (i)
rs12143966	BMI	G	A	0.59	-0.0046	7.24e-01	NLRP3 (i)
rs2053158	BMI	A	T	0.84	-0.0036	8.35e-01	GRB2 (i)
rs6678642	BMI	T	G	0.66	0.0093	4.89e-01	HSD52, FGGY (inter)
rs10863565	BMI	C	T	0.76	-0.016	2.84e-01	MARC1 (i)
rs6689009	BMI	A	G	0.81	-0.012	4.74e-01	CFH (i)
rs821840	BMI	A	G	0.67	0.022	1.14e-01	HERPUD1, CETP (inter)
rs4485410	BMI	T	C	0.78	-0.065	2.78e-05	KCNJ2, CASC17 (inter)
rs3185057	BMI	G	A	0.92	0.0018	9.40e-01	RNF213 (e)
rs12406530	BMI	A	G	0.79	0.032	4.41e-02	ST7L (i)
rs45587331	BMI	A	G	0.19	-0.037	2.39e-02	PIK3AP1 (i)
rs10931283	BMI	T	C	0.65	0.063	2.97e-06	CALCRL (i)
rs58504358	BMI	T	C	0.81	0.011	4.90e-01	ST3GAL1 (i)
rs6541998	BMI	T	C	0.39	-0.0073	5.80e-01	MERTK (i)
rs7209484	BMI	C	T	0.24	-0.072	1.36e-06	NFE2L1, CBX1 (inter)
rs12489967	BMI	C	A	0.84	-0.041	1.74e-02	PRKCI, SKIL (inter)
rs10787429	BMI	T	C	0.27	-0.044	2.21e-03	GPAM, TECTB (inter)
rs61394864	BMI	C	T	0.54	0.0081	5.25e-01	ZSCAN2, SCAND2P (inter)
rs10849448	BMI	A	G	0.25	0.022	1.40e-01	LTBR (UTR)
rs216141	BMI	C	T	0.28	-0.012	3.88e-01	CSF1R (i)
rs17236494	BMI	C	A	0.27	0.0076	5.99e-01	TRIM59, KPNA4 (inter)
rs6591673	BMI	G	A	0.67	0.041	2.67e-03	RAB3IL1, BEST1 (inter)
rs75182702	BMI	A	C	0.063	-0.0016	9.51e-01	XCR1, CCR1 (inter)
rs1800978	BMI	C	G	0.88	-0.035	6.82e-02	ABCA1 (UTR)
rs1052238	BMI	T	C	0.47	0.022	8.85e-02	PTPRC (i)
rs339969	BMI	A	C	0.61	0.055	2.86e-05	RORA-AS1 (i)
rs8023703	BMI	A	G	0.77	0.079	1.82e-07	PKM (i)
rs17138478	BMI	C	A	0.87	-0.027	1.58e-01	HNF1B (i)
rs2468175	BMI	G	A	0.63	0.0092	4.85e-01	COLEC10, MAL2 (inter)
rs9512579	BMI	A	T	0.081	0.013	5.96e-01	USP12-AS2, LINC00412 (inter)
rs1046271	BMI	A	C	0.45	0.0078	5.42e-01	TJP3 (e)
rs12593917	BMI	T	G	0.38	-0.0052	6.90e-01	FAM227B (i)
rs56360131	BMI	T	C	0.19	-0.0015	9.26e-01	IRF8, LINC01082 (inter)
rs13145218	BMI	A	G	0.21	0.0012	9.39e-01	NIPAL1, TXK (inter)
rs241597	BMI	G	A	0.13	0.041	2.87e-02	PANK2 (UTR)
rs660173	BMI	C	T	0.31	0.026	6.04e-02	DENND2D (i)
rs4940576	BMI	C	T	0.77	-0.098	8.27e-11	BCL2 (i)
rs1549578	BMI	A	G	0.58	-0.034	9.90e-03	LY75, LY75-CD302 (i)
rs11086005	BMI	G	T	0.62	0.019	1.44e-01	LINC01835 (i)
rs6916318	BMI	T	A	0.53	-0.0099	4.39e-01	MIR588, RSPO3 (inter)
rs13108218	BMI	A	G	0.38	0.022	8.92e-02	HGFAC (i)
rs30386	BMI	G	T	0.44	-0.015	2.53e-01	TBC1D9B (e)
rs508196	BMI	C	T	0.56	0.00065	9.60e-01	SLC39A12 (i)
rs34656207	BMI	T	C	0.36	-0.018	1.86e-01	HLA-DRB1, HLA-DQA1 (inter)
rs6834314	BMI	A	G	0.72	-0.035	1.37e-02	KLHL8, MIR5705 (inter)
rs4835265	BMI	A	C	0.16	0.012	4.74e-01	ZNF827 (i)
rs503581	BMI	G	A	0.9	-0.0071	7.42e-01	ONECUT2 (i)
rs2519093	BMI	C	T	0.81	-0.057	5.02e-04	ABO (i)
rs11643959	BMI	T	G	0.91	0.027	2.28e-01	GOT2, APOOP5 (inter)
rs74367983	BMI	A	G	0.036	0.0094	7.84e-01	LINC02140, LOC101927480 (inter)
rs13212562	BMI	A	G	0.88	-0.13	7.26e-12	VN1R10P, ZNF204P (inter)
rs2137537	BMI	T	C	0.45	0.0037	7.71e-01	PTPRR (i)
rs7481951	BMI	T	A	0.59	-0.029	2.43e-02	ANO5 (e)
rs13395911	BMI	T	A	0.6	0.016	2.18e-01	EFHD1 (i)
rs196210	BMI	G	C	0.41	-0.0057	6.60e-01	BAG3, INPP5F (inter)
rs12413013	BMI	G	A	0.69	0.045	1.16e-03	VIM-AS1 (i)
rs1002436	BMI	G	A	0.56	-0.047	2.14e-04	PKN2-AS1 (i)
rs7776054	BMI	A	G	0.74	0.015	2.89e-01	HBS1L, MYB (inter)
rs4766568	BMI	T	C	0.86	0.017	3.55e-01	CUX2 (i)
rs2841532	BMI	A	G	0.69	0.017	2.30e-01	GFOD1, SIRT5 (inter)
rs11240351	BMI	G	A	0.4	0.0083	5.20e-01	CNTN2 (UTR)
rs8041057	BMI	C	T	0.29	-0.053	1.90e-04	SRP14 (i)
rs11002301	BMI	A	G	0.34	0.0083	5.37e-01	DLG5 (i)
rs57457691	BMI	T	C	0.37	-0.048	2.86e-04	PEPD (i)
rs671275	BMI	A	G	0.24	-0.049	1.05e-03	RAB2A (i)
rs76722284	BMI	A	G	0.043	0.01	7.41e-01	LINC01336, ANKRD31 (inter)
rs7189522	BMI	T	C	0.27	0.019	1.81e-01	LOC102724084 (i)
rs11704551	BMI	C	T	0.74	0.003	8.34e-01	AP1B1 (i)
rs10075805	BMI	A	G	0.72	-0.024	9.23e-02	LOC105374704, CDH6 (inter)
rs9372475	BMI	T	C	0.37	0.043	1.15e-03	RFX6, VGLL2 (inter)
rs2568207	BMI	T	A	0.61	-0.009	4.94e-01	TCF7L1 (i)
rs10134101	BMI	A	G	0.96	0.14	2.63e-05	CDKL1 (i)
rs8067056	BMI	T	C	0.62	-0.058	1.05e-05	MAPT (i)
rs12500824	BMI	A	G	0.35	0.013	3.13e-01	SHROOM3 (i)
rs2800290	BMI	C	T	0.42	0.04	1.85e-03	MSANTD3-TMEFF1, TMEFF1 (i)
rs72816437	BMI	T	A	0.39	0.0066	6.14e-01	FBXO11, FOXN2 (inter)
rs7740188	BMI	A	G	0.69	-0.064	3.45e-06	L3MBTL3 (i)
rs6589941	BMI	G	T	0.39	0.083	1.90e-10	MIR100HG, UBASH3B (inter)
rs12806061	BMI	G	A	0.7	0.035	1.09e-02	NAP1L4 (i)
rs421491	BMI	T	C	0.95	0.038	1.91e-01	CARS2 (i)
rs500802	BMI	T	C	0.68	-0.03	3.15e-02	FGF9, LINC00424 (inter)
rs3850625	BMI	G	A	0.88	0.06	2.34e-03	CACNA1S (e)
9:139967800_G_A	BMI	A	G	0.25	0.0071	6.33e-01	SAPCD2, UAP1L1 (inter)
rs2291160	BMI	G	A	0.55	0.031	1.58e-02	ZC3H18 (i)
rs12876036	BMI	G	A	0.56	0.0034	7.93e-01	KLF5, LINC00392 (inter)
rs10141892	BMI	C	T	0.59	-0.0057	6.60e-01	CFL2 (u)
rs1401454	BMI	C	T	0.61	-0.013	3.07e-01	SOX6 (i)
rs12889639	BMI	A	G	0.65	0.11	2.88e-15	MARK3 (i)
rs17743415	BMI	C	T	0.57	0.023	7.25e-02	ZNF638 (i)
rs11170319	BMI	G	T	0.55	-0.045	3.77e-04	KRT78, KRT8 (inter)
rs10096191	BMI	G	T	0.08	-0.0097	6.79e-01	EYA1, MSC (inter)
rs6938097	BMI	G	A	0.72	0.051	3.71e-04	CASC15 (i)
rs10145626	BMI	A	G	0.052	-0.017	5.67e-01	C14orf48 (i)
rs193759	BMI	A	G	0.67	-0.0051	7.08e-01	CLEC16A, SOCS1 (inter)
rs3798232	BMI	C	T	0.4	0.0015	9.07e-01	FRK (i)
rs2289125	BMI	C	A	0.79	0.0021	8.93e-01	NOX4 (UTR)
rs11159247	BMI	G	A	0.69	-0.065	2.45e-06	LINC02288 (i)
rs35064159	BMI	C	T	0.082	-0.0053	8.19e-01	MANEA, FUT9 (inter)
rs72823014	BMI	G	A	0.87	-0.0079	6.79e-01	NHLRC2, ADRB1 (inter)
rs6747874	BMI	A	G	0.22	0.0024	8.74e-01	NPAS2 (i)
rs2943654	BMI	T	C	0.65	-0.018	1.72e-01	LOC646736, MIR5702 (inter)
rs3814420	BMI	T	C	0.94	0.0064	8.04e-01	WWC2 (i)
rs10858828	BMI	G	C	0.78	-0.017	2.58e-01	LINC02458, DUSP6 (inter)
rs17803745	BMI	C	T	0.66	-0.035	9.85e-03	LINC01734, LINC01370 (inter)
rs6577596	BMI	C	T	0.4	0.027	3.59e-02	LOC105376975, LOC339862 (inter)
rs7488780	BMI	G	C	0.8	-0.038	1.64e-02	PDE3A (i)
rs12799680	BMI	T	C	0.91	0.021	3.51e-01	LOC100129203, FAM76B (inter)
rs3758526	BMI	G	T	0.13	0.014	4.59e-01	NOC3L (e)
rs2594973	BMI	C	G	0.37	0.036	5.85e-03	ATG7 (i)
rs2239222	BMI	A	G	0.65	-0.017	2.15e-01	RGS6 (i)
rs7840329	BMI	A	G	0.36	0.023	9.06e-02	ZNF704, PAG1 (inter)
rs6742283	BMI	G	A	0.8	0.091	1.46e-08	MCM6 (d)
rs134489	BMI	A	T	0.73	0.022	1.18e-01	TTC28 (i)
rs17119056	BMI	T	C	0.093	-0.087	6.83e-05	HARS2 (i)
rs11054848	BMI	G	A	0.63	0.0025	8.48e-01	BORCS5 (i)
rs33204	BMI	C	T	0.56	-0.0001	9.94e-01	WDR41 (e)
rs9657643	BMI	A	G	0.27	0.046	1.35e-03	HMCN2 (i)
rs7246479	BMI	G	T	0.51	0.0038	7.64e-01	TMEM150B (e)
rs7976853	BMI	T	C	0.097	-0.051	1.94e-02	TSPAN9 (i)
rs738409	WHRADJBMI	G	C	0.22	0.0084	1.60e-04	PNPLA3 (e)
rs2862954	WHRADJBMI	T	C	0.5	0.0033	6.88e-02	ERLIN1 (e)
rs333947	WHRADJBMI	G	A	0.85	-0.0082	1.52e-03	CSF1 (i)
rs4979373	WHRADJBMI	C	T	0.51	0.002	2.79e-01	AKNA (i)
rs58542926	WHRADJBMI	T	C	0.075	0.02	4.10e-09	TM6SF2 (e)
rs11714574	WHRADJBMI	A	T	0.59	-0.0014	4.66e-01	PXK (i)
rs36086195	WHRADJBMI	T	C	0.58	0.0043	2.11e-02	EPHA2, ARHGEF19 (inter)
rs56175344	WHRADJBMI	C	G	0.88	0.0063	2.80e-02	PANX1 (i)
rs1200503	WHRADJBMI	C	G	0.53	0.0055	2.55e-03	FCHO2 (i)
rs2491441	WHRADJBMI	C	T	0.2	0.0022	3.44e-01	RGL1 (i)
rs62544382	WHRADJBMI	T	G	0.57	0.00084	6.53e-01	B4GALT1 (d)
rs2910953	WHRADJBMI	A	T	0.25	0.004	5.74e-02	LINC02104, LINC00603 (inter)
rs1674757	WHRADJBMI	T	A	0.68	0.00081	6.82e-01	FCGR2B (i)
rs3739235	WHRADJBMI	G	A	0.6	0.0014	4.48e-01	SLC45A4 (i)
rs1917368	WHRADJBMI	G	T	0.61	-0.0053	4.92e-03	SNX13 (i)
rs61352607	WHRADJBMI	T	G	0.24	0.00016	9.39e-01	INHBC (i)
rs6547692	WHRADJBMI	G	A	0.44	0.00014	9.41e-01	GCKR (i)
rs17855739	WHRADJBMI	C	T	0.96	0.0018	6.95e-01	FUT6 (e)
rs12544992	WHRADJBMI	G	C	0.47	-0.013	2.76e-12	MFHAS1 (i)
rs869202	WHRADJBMI	A	G	0.83	-0.004	1.01e-01	GAB2 (i)
rs2954027	WHRADJBMI	T	A	0.53	0.013	1.83e-12	TRIB1, LINC00861 (inter)
rs7018885	WHRADJBMI	T	C	0.75	-0.0055	9.32e-03	NINJ1 (i)
rs2277998	WHRADJBMI	G	A	0.7	0.001	6.17e-01	CLEC4M (e)
rs13074711	WHRADJBMI	T	C	0.89	-0.0087	2.80e-03	TNFSF10, LINC02068 (inter)
rs4841436	WHRADJBMI	C	A	0.4	-0.013	4.56e-12	LOC102723313 (i)
rs12904	WHRADJBMI	G	A	0.59	-0.0081	1.35e-05	EFNA1 (UTR)
rs11601507	WHRADJBMI	A	C	0.068	-0.0084	1.95e-02	TRIM5 (e)
rs964184	WHRADJBMI	G	C	0.13	-0.0019	4.94e-01	ZPR1 (UTR)
rs11204725	WHRADJBMI	C	T	0.55	0.0036	5.41e-02	CTSS, CTSK (inter)
rs17513937	WHRADJBMI	T	C	0.31	-0.0048	1.60e-02	KLRC3 (u)
rs11678685	WHRADJBMI	A	G	0.32	0.006	2.32e-03	NOSTRIN (i)
rs6938946	WHRADJBMI	C	T	0.16	-0.00063	8.03e-01	DEF6 (i)
rs217184	WHRADJBMI	T	C	0.81	-0.0014	5.34e-01	HPR (i)
rs1801690	WHRADJBMI	G	C	0.055	0.0044	2.78e-01	APOH (e)
rs998584	WHRADJBMI	A	C	0.48	0.047	1.58e-146	VEGFA, LINC01512 (inter)
rs8041181	WHRADJBMI	T	C	0.43	0.0043	1.93e-02	CD276 (i)
rs7155922	WHRADJBMI	G	A	0.42	-0.0073	8.49e-05	SAMD4A (i)
rs6734238	WHRADJBMI	A	G	0.6	0.0056	2.73e-03	IL1F10, IL1RN (inter)
rs71423566	WHRADJBMI	T	C	0.32	-0.0016	4.06e-01	MIR548N (i)
rs6602909	WHRADJBMI	C	T	0.33	0.0039	4.88e-02	GAS6 (i)
rs656933	WHRADJBMI	A	G	0.58	0.0006	7.48e-01	SPPL3 (i)
rs34467936	WHRADJBMI	A	G	0.64	-0.00019	9.21e-01	NUP160, PTPRJ (inter)
rs11698868	WHRADJBMI	T	C	0.19	-0.0082	4.93e-04	MYH7B (i)
rs7243073	WHRADJBMI	A	C	0.26	-0.0029	1.64e-01	MIR122, ALPK2 (inter)
rs2394529	WHRADJBMI	C	G	0.7	-0.0024	2.29e-01	LOC101928994 (i)
rs9616810	WHRADJBMI	T	C	0.22	0.0055	1.30e-02	ARSA, SHANK3 (inter)
rs112771035	WHRADJBMI	C	G	0.93	0.0049	1.70e-01	ST3GAL4 (UTR)
rs1800759	WHRADJBMI	T	G	0.39	-0.0065	5.44e-04	LOC100507053 (i)
rs11882796	WHRADJBMI	T	A	0.54	0.0085	3.86e-06	RASIP1 (i)
rs292580	WHRADJBMI	A	T	0.73	0.0022	2.79e-01	WDR91 (i)
rs132642	WHRADJBMI	T	A	0.83	0.0092	1.77e-04	APOL3 (UTR)
rs4638642	WHRADJBMI	G	C	0.39	-0.0077	4.44e-05	EVI2B, NF1 (i)
rs1541098	WHRADJBMI	T	C	0.76	0.00066	7.61e-01	ARHGAP29 (i)
rs11070841	WHRADJBMI	A	G	0.21	0.0082	3.50e-04	MIR4713HG (i)
rs12129745	WHRADJBMI	G	C	0.68	-0.00086	6.59e-01	ATPIF1, SESN2 (inter)
rs62292950	WHRADJBMI	T	G	0.87	0.0043	1.17e-01	DNAJC13 (i)
rs313839	WHRADJBMI	G	C	0.16	-0.0096	1.07e-04	PRKD2, STRN4 (inter)
rs2376584	WHRADJBMI	A	G	0.41	0.0034	7.56e-02	PGS1 (i)
rs1938500	WHRADJBMI	T	G	0.19	-0.008	6.25e-04	LEPR, PDE4B (inter)
rs11555039	WHRADJBMI	G	A	0.086	0.0018	5.73e-01	CTSD (e)
rs6894249	WHRADJBMI	A	G	0.61	-0.0011	5.49e-01	C5orf56 (i)
rs7097660	WHRADJBMI	G	C	0.77	-0.0031	1.66e-01	HPSE2 (i)
rs8176279	WHRADJBMI	C	A	0.34	0.0009	6.43e-01	BRCA1 (i)
rs151401	WHRADJBMI	G	A	0.23	-0.012	1.48e-07	SLC39A8 (i)
rs31672	WHRADJBMI	T	C	0.79	0.0017	4.53e-01	ABCB4 (i)
rs876435	WHRADJBMI	G	A	0.41	-0.0021	2.74e-01	RHOBTB2 (i)
rs3096168	WHRADJBMI	G	A	0.5	-0.00073	6.93e-01	ERAP2 (i)
rs11706136	WHRADJBMI	A	G	0.69	0.0015	4.62e-01	GLB1 (i)
rs1760940	WHRADJBMI	C	A	0.25	-0.00074	7.28e-01	PNP (i)
rs2070895	WHRADJBMI	G	A	0.78	0.0071	1.41e-03	LIPC (u)
rs113895159	WHRADJBMI	T	C	0.67	-0.00023	9.07e-01	SDCBP (i)
rs1008897	WHRADJBMI	G	A	0.37	0.0003	8.74e-01	C1GALT1 (i)
rs117643180	WHRADJBMI	A	C	0.026	0.0065	2.61e-01	SLC2A4 (i)
rs380731	WHRADJBMI	T	C	0.27	-0.00072	7.28e-01	LILRB5 (i)
rs2289702	WHRADJBMI	T	C	0.1	-0.0061	4.16e-02	CTSH (e)
rs705699	WHRADJBMI	G	A	0.58	0.0019	3.18e-01	RAB5B (i)
rs412662	WHRADJBMI	C	T	0.48	-0.005	7.01e-03	BACH1, BACH1-IT2 (inter)
rs4135247	WHRADJBMI	G	A	0.43	0.0064	5.81e-04	PPARG (i)
rs4135240	WHRADJBMI	T	C	0.67	0.0079	6.06e-05	CDKN1A (i)
rs439401	WHRADJBMI	C	T	0.64	-0.0081	2.16e-05	APOE, APOC1 (inter)
rs11932940	WHRADJBMI	A	G	0.69	-0.00019	9.25e-01	PPARGC1A (i)
rs12143966	WHRADJBMI	G	A	0.59	0.0055	3.28e-03	NLRP3 (i)
rs2053158	WHRADJBMI	A	T	0.84	0.017	2.26e-11	GRB2 (i)
rs6678642	WHRADJBMI	T	G	0.66	-0.0048	1.33e-02	HSD52, FGGY (inter)
rs10863565	WHRADJBMI	C	T	0.76	-0.004	6.49e-02	MARC1 (i)
rs6689009	WHRADJBMI	A	G	0.81	-0.0011	6.38e-01	CFH (i)
rs821840	WHRADJBMI	A	G	0.67	0.0033	9.25e-02	HERPUD1, CETP (inter)
rs4485410	WHRADJBMI	T	C	0.78	0.0082	2.16e-04	KCNJ2, CASC17 (inter)
rs3185057	WHRADJBMI	G	A	0.92	-0.0013	7.12e-01	RNF213 (e)
rs12406530	WHRADJBMI	A	G	0.79	0.0074	1.09e-03	ST7L (i)
rs45587331	WHRADJBMI	A	G	0.19	-0.0014	5.44e-01	PIK3AP1 (i)
rs10931283	WHRADJBMI	T	C	0.65	0.019	1.08e-23	CALCRL (i)
rs58504358	WHRADJBMI	T	C	0.81	-0.0046	5.38e-02	ST3GAL1 (i)
rs6541998	WHRADJBMI	T	C	0.39	-0.00021	9.13e-01	MERTK (i)
rs7209484	WHRADJBMI	C	T	0.24	-0.0015	4.86e-01	NFE2L1, CBX1 (inter)
rs12489967	WHRADJBMI	C	A	0.84	0.0024	3.38e-01	PRKCI, SKIL (inter)
rs10787429	WHRADJBMI	T	C	0.27	0.0089	1.79e-05	GPAM, TECTB (inter)
rs61394864	WHRADJBMI	C	T	0.54	-0.0023	2.03e-01	ZSCAN2, SCAND2P (inter)
rs10849448	WHRADJBMI	A	G	0.25	-0.001	6.38e-01	LTBR (UTR)
rs216141	WHRADJBMI	C	T	0.28	0.00023	9.10e-01	CSF1R (i)
rs17236494	WHRADJBMI	C	A	0.27	0.0053	1.13e-02	TRIM59, KPNA4 (inter)
rs6591673	WHRADJBMI	G	A	0.67	-0.0012	5.27e-01	RAB3IL1, BEST1 (inter)
rs75182702	WHRADJBMI	A	C	0.063	-0.0066	7.95e-02	XCR1, CCR1 (inter)
rs1800978	WHRADJBMI	C	G	0.88	0.024	3.97e-18	ABCA1 (UTR)
rs1052238	WHRADJBMI	T	C	0.47	-0.0013	4.90e-01	PTPRC (i)
rs339969	WHRADJBMI	A	C	0.61	-0.0049	9.18e-03	RORA-AS1 (i)
rs8023703	WHRADJBMI	A	G	0.77	0.0023	3.00e-01	PKM (i)
rs17138478	WHRADJBMI	C	A	0.87	-0.0022	4.26e-01	HNF1B (i)
rs2468175	WHRADJBMI	G	A	0.63	-0.0019	3.08e-01	COLEC10, MAL2 (inter)
rs9512579	WHRADJBMI	A	T	0.081	-0.0072	3.34e-02	USP12-AS2, LINC00412 (inter)
rs1046271	WHRADJBMI	A	C	0.45	-0.0048	9.91e-03	TJP3 (e)
rs12593917	WHRADJBMI	T	G	0.38	0.0047	1.33e-02	FAM227B (i)
rs56360131	WHRADJBMI	T	C	0.19	0.0017	4.75e-01	IRF8, LINC01082 (inter)
rs13145218	WHRADJBMI	A	G	0.21	-0.0016	4.77e-01	NIPAL1, TXK (inter)
rs241597	WHRADJBMI	G	A	0.13	-0.0052	5.75e-02	PANK2 (UTR)
rs660173	WHRADJBMI	C	T	0.31	0.0045	2.23e-02	DENND2D (i)
rs4940576	WHRADJBMI	C	T	0.77	0.012	2.53e-08	BCL2 (i)
rs1549578	WHRADJBMI	A	G	0.58	0.0072	1.21e-04	LY75, LY75-CD302 (i)
rs11086005	WHRADJBMI	G	T	0.62	0.00035	8.53e-01	LINC01835 (i)
rs6916318	WHRADJBMI	T	A	0.53	0.025	1.37e-42	MIR588, RSPO3 (inter)
rs13108218	WHRADJBMI	A	G	0.38	0.0041	3.18e-02	HGFAC (i)
rs30386	WHRADJBMI	G	T	0.44	0.0012	5.21e-01	TBC1D9B (e)
rs508196	WHRADJBMI	C	T	0.56	-0.0035	5.77e-02	SLC39A12 (i)
rs34656207	WHRADJBMI	T	C	0.36	0.02	2.42e-25	HLA-DRB1, HLA-DQA1 (inter)
rs6834314	WHRADJBMI	A	G	0.72	-0.0032	1.13e-01	KLHL8, MIR5705 (inter)
rs4835265	WHRADJBMI	A	C	0.16	-0.0046	6.46e-02	ZNF827 (i)
rs503581	WHRADJBMI	G	A	0.9	-0.00032	9.19e-01	ONECUT2 (i)
rs2519093	WHRADJBMI	C	T	0.81	0.00019	9.37e-01	ABO (i)
rs11643959	WHRADJBMI	T	G	0.91	-0.00018	9.56e-01	GOT2, APOOP5 (inter)
rs74367983	WHRADJBMI	A	G	0.036	0.0089	7.19e-02	LINC02140, LOC101927480 (inter)
rs13212562	WHRADJBMI	A	G	0.88	0.028	2.96e-23	VN1R10P, ZNF204P (inter)
rs2137537	WHRADJBMI	T	C	0.45	0.00094	6.12e-01	PTPRR (i)
rs7481951	WHRADJBMI	T	A	0.59	0.00061	7.46e-01	ANO5 (e)
rs13395911	WHRADJBMI	T	A	0.6	0.00048	7.98e-01	EFHD1 (i)
rs196210	WHRADJBMI	G	C	0.41	0.0014	4.69e-01	BAG3, INPP5F (inter)
rs12413013	WHRADJBMI	G	A	0.69	0.00096	6.29e-01	VIM-AS1 (i)
rs1002436	WHRADJBMI	G	A	0.56	0.0099	9.71e-08	PKN2-AS1 (i)
rs7776054	WHRADJBMI	A	G	0.74	-0.0049	1.95e-02	HBS1L, MYB (inter)
rs4766568	WHRADJBMI	T	C	0.86	0.0057	3.33e-02	CUX2 (i)
rs2841532	WHRADJBMI	A	G	0.69	0.0025	2.09e-01	GFOD1, SIRT5 (inter)
rs11240351	WHRADJBMI	G	A	0.4	0.011	1.46e-09	CNTN2 (UTR)
rs8041057	WHRADJBMI	C	T	0.29	0.0029	1.60e-01	SRP14 (i)
rs11002301	WHRADJBMI	A	G	0.34	0.0014	4.85e-01	DLG5 (i)
rs57457691	WHRADJBMI	T	C	0.37	-0.0035	6.73e-02	PEPD (i)
rs671275	WHRADJBMI	A	G	0.24	0.00078	7.16e-01	RAB2A (i)
rs76722284	WHRADJBMI	A	G	0.043	-0.0056	2.15e-01	LINC01336, ANKRD31 (inter)
rs7189522	WHRADJBMI	T	C	0.27	-0.0035	9.15e-02	LOC102724084 (i)
rs11704551	WHRADJBMI	C	T	0.74	0.0039	6.32e-02	AP1B1 (i)
rs10075805	WHRADJBMI	A	G	0.72	-0.0014	5.00e-01	LOC105374704, CDH6 (inter)
rs9372475	WHRADJBMI	T	C	0.37	0.0027	1.61e-01	RFX6, VGLL2 (inter)
rs2568207	WHRADJBMI	T	A	0.61	-0.0028	1.34e-01	TCF7L1 (i)
rs10134101	WHRADJBMI	A	G	0.96	0.0031	5.20e-01	CDKL1 (i)
rs8067056	WHRADJBMI	T	C	0.62	-0.013	2.66e-11	MAPT (i)
rs12500824	WHRADJBMI	A	G	0.35	0.002	2.95e-01	SHROOM3 (i)
rs2800290	WHRADJBMI	C	T	0.42	-0.007	1.96e-04	MSANTD3-TMEFF1, TMEFF1 (i)
rs72816437	WHRADJBMI	T	A	0.39	0.0064	7.46e-04	FBXO11, FOXN2 (inter)
rs7740188	WHRADJBMI	A	G	0.69	0.016	2.56e-16	L3MBTL3 (i)
rs6589941	WHRADJBMI	G	T	0.39	0.00041	8.29e-01	MIR100HG, UBASH3B (inter)
rs12806061	WHRADJBMI	G	A	0.7	-0.0034	8.43e-02	NAP1L4 (i)
rs421491	WHRADJBMI	T	C	0.95	-0.0093	2.57e-02	CARS2 (i)
rs500802	WHRADJBMI	T	C	0.68	0.00038	8.50e-01	FGF9, LINC00424 (inter)
rs3850625	WHRADJBMI	G	A	0.88	0.0016	5.79e-01	CACNA1S (e)
9:139967800_G_A	WHRADJBMI	A	G	0.25	3.7e-05	9.86e-01	SAPCD2, UAP1L1 (inter)
rs2291160	WHRADJBMI	G	A	0.55	-0.00011	9.54e-01	ZC3H18 (i)
rs12876036	WHRADJBMI	G	A	0.56	-0.0023	2.19e-01	KLF5, LINC00392 (inter)
rs10141892	WHRADJBMI	C	T	0.59	0.0051	6.21e-03	CFL2 (u)
rs1401454	WHRADJBMI	C	T	0.61	0.0033	7.64e-02	SOX6 (i)
rs12889639	WHRADJBMI	A	G	0.65	-0.00068	7.24e-01	MARK3 (i)
rs17743415	WHRADJBMI	C	T	0.57	0.0013	4.83e-01	ZNF638 (i)
rs11170319	WHRADJBMI	G	T	0.55	-0.00039	8.31e-01	KRT78, KRT8 (inter)
rs10096191	WHRADJBMI	G	T	0.08	0.034	1.45e-23	EYA1, MSC (inter)
rs6938097	WHRADJBMI	G	A	0.72	0.0014	5.00e-01	CASC15 (i)
rs10145626	WHRADJBMI	A	G	0.052	-0.0028	5.01e-01	C14orf48 (i)
rs193759	WHRADJBMI	A	G	0.67	0.0053	7.24e-03	CLEC16A, SOCS1 (inter)
rs3798232	WHRADJBMI	C	T	0.4	0.00074	6.91e-01	FRK (i)
rs2289125	WHRADJBMI	C	A	0.79	-0.0027	2.36e-01	NOX4 (UTR)
rs11159247	WHRADJBMI	G	A	0.69	0.0027	1.79e-01	LINC02288 (i)
rs35064159	WHRADJBMI	C	T	0.082	0.0035	2.88e-01	MANEA, FUT9 (inter)
rs72823014	WHRADJBMI	G	A	0.87	-0.0079	4.01e-03	NHLRC2, ADRB1 (inter)
rs6747874	WHRADJBMI	A	G	0.22	0.0097	1.20e-05	NPAS2 (i)
rs2943654	WHRADJBMI	T	C	0.65	0.0055	4.20e-03	LOC646736, MIR5702 (inter)
rs3814420	WHRADJBMI	T	C	0.94	-0.0026	4.79e-01	WWC2 (i)
rs10858828	WHRADJBMI	G	C	0.78	0.0015	4.86e-01	LINC02458, DUSP6 (inter)
rs17803745	WHRADJBMI	C	T	0.66	0.0038	5.30e-02	LINC01734, LINC01370 (inter)
rs6577596	WHRADJBMI	C	T	0.4	-0.0014	4.45e-01	LOC105376975, LOC339862 (inter)
rs7488780	WHRADJBMI	G	C	0.8	0.00069	7.63e-01	PDE3A (i)
rs12799680	WHRADJBMI	T	C	0.91	-0.0042	2.07e-01	LOC100129203, FAM76B (inter)
rs3758526	WHRADJBMI	G	T	0.13	0.006	2.99e-02	NOC3L (e)
rs2594973	WHRADJBMI	C	G	0.37	0.0041	3.02e-02	ATG7 (i)
rs2239222	WHRADJBMI	A	G	0.65	0.0042	2.89e-02	RGS6 (i)
rs7840329	WHRADJBMI	A	G	0.36	0.0021	2.73e-01	ZNF704, PAG1 (inter)
rs6742283	WHRADJBMI	G	A	0.8	-0.0021	3.58e-01	MCM6 (d)
rs134489	WHRADJBMI	A	T	0.73	0.0032	1.26e-01	TTC28 (i)
rs17119056	WHRADJBMI	T	C	0.093	0.017	6.65e-08	HARS2 (i)
rs11054848	WHRADJBMI	G	A	0.63	0.00066	7.31e-01	BORCS5 (i)
rs33204	WHRADJBMI	C	T	0.56	-0.006	1.21e-03	WDR41 (e)
rs9657643	WHRADJBMI	A	G	0.27	0.00044	8.32e-01	HMCN2 (i)
rs7246479	WHRADJBMI	G	T	0.51	-0.0055	2.94e-03	TMEM150B (e)
rs7976853	WHRADJBMI	T	C	0.097	-0.0046	1.39e-01	TSPAN9 (i)
CHR:POS, chromosome:position. EA, effect allele. OA, other allele. EAF, effect allele frequency. Gene tags: (e) exonic, (i) intronic, (u) upstream, (d) downstream, (inter) intergenic, (UTR) untranslated region. Trait labels: BMI, body mass index; DBP, diastolic blood pressure; HDL, high-density lipoproteins; LDL, low-density lipoproteins; SBP, systolic blood pressure; TG, triglycerides, WC, waist…
