# Supplementary material for: Genome-wide association study of serum liver enzymes implicates diverse metabolic and liver pathology
Source: Nat Commun. 2021 Feb 5;12:816. doi: 10.1038/s41467-020-20870-1 (PMC7865025; doi:10.1038/s41467-020-20870-1)
Supplement: Supplementary file 18 — Supplementary Data 16 [file 41467_2020_20870_MOESM18_ESM.xlsx]

## Sheet: Sheet1
Supplementary Data 16: Effects of alkaline phosphatase-increasing alleles on metabolic traits
Variant	Trait	EA	OA	EAF	Beta	P	Gene annotation
rs1256330	TG	T	C	0.31	-0.00093	7.40e-01	ALPL (i)
rs7765441	TG	A	G	0.89	0.0047	2.56e-01	GPLD1 (i)
rs72837690	TG	C	T	0.35	-0.0053	5.17e-02	ASGR1, DLG4 (inter)
rs10822186	TG	G	A	0.49	-0.035	1.92e-42	REEP3 (i)
rs7949566	TG	A	G	0.42	-0.0076	3.54e-03	ST3GAL4 (d)
rs9738226	TG	A	G	0.38	0.0029	2.76e-01	HNF1A (i)
rs11573824	TG	T	A	0.54	0.007	7.05e-03	TNFRSF11B (i)
rs4575545	TG	A	G	0.31	0.015	2.09e-07	MAFTRR (e)
rs1260326	TG	T	C	0.39	0.13	<1e-300	GCKR (e)
rs8736	TG	T	C	0.44	-0.011	1.25e-05	MBOAT7 (UTR)
rs12277152	TG	A	G	0.048	-0.0069	2.56e-01	PGGHG (d)
rs58542926	TG	C	T	0.92	0.14	1.73e-180	TM6SF2 (e)
rs2183745	TG	T	A	0.33	0.0087	1.71e-03	ALDOB, TMEM246-AS1 (inter)
rs484195	TG	A	G	0.38	-0.09	1.04e-241	APOC1 (i)
rs174566	TG	G	A	0.35	0.062	1.51e-114	FADS2 (i)
rs11601507	TG	A	C	0.068	0.0032	5.29e-01	TRIM5 (e)
rs6601527	TG	C	A	0.41	-0.028	1.27e-26	PINX1 (i)
rs2161037	TG	G	A	0.45	-0.0069	8.53e-03	ABCB11, DHRS9 (inter)
rs261290	TG	C	T	0.65	-0.043	1.43e-55	AQP9, LIPC (inter)
rs1800759	TG	T	G	0.39	-0.015	3.41e-08	LOC100507053 (i)
rs12225548	TG	C	G	0.77	-0.0055	7.80e-02	TREH (i)
rs10787429	TG	T	C	0.27	-0.021	1.69e-13	GPAM, TECTB (inter)
rs2642438	TG	G	A	0.7	-0.015	4.81e-08	MARC1 (e)
rs11078597	TG	T	C	0.81	-0.027	1.30e-16	MIR22HG (i)
rs4471106	TG	A	G	0.29	0.0044	1.30e-01	RIC1 (UTR)
rs12730935	TG	G	A	0.59	-0.0035	1.80e-01	IL6R (i)
rs2941505	TG	A	G	0.32	0.006	3.03e-02	PGAP3 (i)
rs2073950	TG	C	T	0.79	0.0066	3.82e-02	ATXN2 (i)
rs7202323	TG	G	T	0.23	-0.018	6.83e-09	PMFBP1, LINC01572 (inter)
rs687339	TG	T	C	0.77	0.037	1.74e-33	MSL2, PCCB (inter)
rs17145750	TG	C	T	0.84	0.15	<1e-300	MLXIPL (i)
rs4782568	TG	C	G	0.55	0.01	1.03e-04	MLYCD, OSGIN1 (inter)
rs1048013	TG	T	C	0.55	0.0073	5.05e-03	CYP20A1 (e)
rs80146619	TG	G	A	0.74	0.0069	2.10e-02	TRIM8 (i)
rs72632952	TG	C	T	0.15	0.0043	2.30e-01	ST5 (i)
rs6741180	TG	A	G	0.39	-0.015	2.06e-08	IL1F10, IL1RN (inter)
rs12534124	TG	G	A	0.79	-0.0068	3.16e-02	COG5 (i)
rs4309483	TG	A	C	0.24	0.0026	3.96e-01	NEDD4L, MIR122 (inter)
rs2143877	TG	A	G	0.69	0.015	3.79e-08	LINC01370, MAFB (inter)
rs35135227	TG	T	C	0.28	0.016	1.44e-08	C9orf163, NOTCH1 (inter)
rs2290846	TG	G	A	0.71	-0.0059	3.81e-02	LRBA (e)
rs2977976	TG	G	A	0.15	0.0081	2.44e-02	NCOA2 (i)
rs4964506	TG	A	G	0.5	-0.0083	1.25e-03	RIC8B, TMEM263 (inter)
rs10789188	TG	A	G	0.33	-0.0083	2.74e-03	LEPR (i)
rs2919872	TG	C	T	0.56	-0.0024	3.71e-01	FABP1 (u)
rs6503238	TG	T	C	0.75	0.0037	2.23e-01	USP43 (i)
rs12137738	TG	A	T	0.9	0.0025	5.62e-01	FAM43B, CDA (inter)
rs5751775	TG	T	C	0.41	0.015	4.71e-09	MIF-AS1, GSTT2B (inter)
rs34239095	TG	C	G	0.72	0.0041	1.56e-01	MFGE8 (UTR)
rs1123571	TG	A	G	0.46	0.0011	6.80e-01	RER1 (i)
rs2868346	TG	T	C	0.76	-0.067	7.39e-108	PLTP, PCIF1 (inter)
rs13019004	TG	T	C	0.32	0.0027	3.28e-01	MYO1B (UTR)
rs13273326	TG	A	G	0.47	0.00062	8.12e-01	TONSL (i)
rs4359427	TG	T	C	0.13	-0.018	3.16e-06	NFATC3 (i)
rs4903273	TG	A	G	0.51	0.00038	8.85e-01	PGF, EIF2B2 (inter)
rs6682862	TG	A	G	0.17	0.012	3.50e-04	SEC16B (i)
rs62560863	TG	C	T	0.9	-0.0067	1.23e-01	UBAP2, DCAF12 (inter)
rs9826148	TG	C	T	0.89	-0.0026	5.24e-01	ZBTB20 (i)
rs10410017	TG	C	T	0.64	-0.0041	1.33e-01	IFI30, MPV17L2 (inter)
rs67868208	TG	A	T	0.37	-0.0097	2.97e-04	LARP1B (i)
rs10409772	TG	A	C	0.073	0.0061	2.21e-01	FUT6, FUT3 (inter)
rs12750525	TG	G	A	0.58	0.0053	4.25e-02	ST3GAL3 (i)
rs12438213	TG	G	C	0.12	0.0017	6.66e-01	SEMA4B (i)
rs12674731	TG	A	C	0.77	0.0042	1.68e-01	DCTN6, RBPMS-AS1 (inter)
rs7909380	TG	T	C	0.16	-0.03	2.88e-17	AKR1C4 (i)
rs2267375	TG	G	T	0.42	-0.029	3.11e-28	MAFF (i)
rs2414098	TG	T	C	0.39	0.005	6.06e-02	MIR4713HG (i)
rs10080411	TG	C	T	0.076	0.02	2.71e-05	PPARD (i)
rs2292553	TG	G	A	0.44	0.017	1.96e-11	TMBIM1 (e)
rs189174	TG	C	G	0.34	0.0089	1.17e-03	GSK3B, GPR156 (inter)
rs11663201	TG	G	A	0.69	0.0032	2.55e-01	NFATC1 (i)
rs6542680	TG	C	T	0.18	-0.028	8.60e-17	RPS7, COLEC11 (inter)
rs12133576	TG	A	G	0.37	-0.015	4.22e-08	DR1 (i)
rs6858344	TG	A	G	0.38	-0.011	3.51e-05	FAM47E, FAM47E-STBD1 (i)
rs2952294	TG	A	G	0.23	0.0077	1.18e-02	PRKAR1A, WIPI1 (i)
rs12046305	TG	A	G	0.26	0.0048	1.01e-01	NUCKS1 (i)
rs34467936	TG	A	G	0.64	-0.014	3.23e-07	NUP160, PTPRJ (inter)
rs6706	TG	T	C	0.18	-0.0023	4.81e-01	TRIP6 (UTR)
rs56074687	TG	T	C	0.71	0.0016	5.69e-01	SOX6, C11orf58 (inter)
rs17101241	TG	T	A	0.25	0.011	2.38e-04	LOC107984640, EXOC3L4 (inter)
rs2470750	TG	A	T	0.61	0.0046	8.52e-02	DCBLD2, MIR548G (inter)
rs62292471	TG	T	C	0.11	-0.01	1.31e-02	NPHP3-ACAD11 (i)
rs10799941	TG	G	T	0.043	0.016	1.35e-02	FCRLB, DUSP12 (inter)
rs5022521	TG	C	T	0.14	-0.023	3.66e-09	ELOVL6, ENPEP (inter)
rs661665	TG	A	C	0.5	-0.013	2.23e-07	APOB (i)
rs550510	TG	A	G	0.15	0.011	2.19e-03	CALCOCO2 (e)
rs10434761	TG	A	G	0.14	0.0093	1.21e-02	CDO1, ATG12 (inter)
rs10881988	TG	A	G	0.49	0.0074	4.46e-03	TNKS2, FGFBP3 (inter)
rs8055642	TG	A	G	0.54	0.0032	2.17e-01	AKTIP (u)
rs179195	TG	T	C	0.49	0.0081	1.81e-03	MANBA (i)
rs12633863	TG	A	G	0.55	0.0053	4.28e-02	TM4SF4 (i)
rs62280667	TG	T	C	0.66	0.0026	3.47e-01	SENP7 (i)
rs6912283	TG	A	G	0.56	-0.00087	7.38e-01	ZNF318, ABCC10 (inter)
rs34870400	TG	C	T	0.22	0.0014	6.47e-01	HELLS, CYP2C18 (inter)
rs382534	TG	C	T	0.75	-0.014	2.25e-06	SLC33A1 (i)
rs6602909	TG	C	T	0.33	0.039	5.02e-46	GAS6 (i)
rs3936511	TG	A	G	0.81	-0.059	2.73e-71	C5orf67 (i)
rs2305075	TG	C	T	0.094	0.02	5.54e-06	HDLBP (i)
rs6088730	TG	C	G	0.52	-0.0015	5.52e-01	EDEM2 (i)
rs79903344	TG	T	G	0.72	-0.00085	7.85e-01	ZNF512B (u)
rs1095557	TG	G	A	0.86	-0.009	1.47e-02	LIMS1 (i)
rs764036	TG	A	T	0.54	-0.00042	8.73e-01	MIR1268A (i)
rs10900229	TG	C	T	0.74	0.00098	7.39e-01	ZFAND4 (i)
rs3883882	TG	A	G	0.63	-0.0031	2.43e-01	ENPP3 (i)
rs4018440	TG	C	T	0.94	-0.0099	7.24e-02	ECI1 (i)
rs60820172	TG	T	C	0.4	0.0019	4.67e-01	FAM160B1 (i)
rs11048470	TG	G	T	0.73	-0.011	1.69e-04	ITPR2 (d)
rs12479750	TG	C	T	0.16	0.0038	2.90e-01	RRBP1 (i)
rs59770554	TG	C	G	0.96	-0.093	9.75e-49	FRMD5 (i)
rs6919004	TG	C	T	0.55	0.013	1.00e-06	RREB1 (i)
rs12270054	TG	C	T	0.73	-0.0094	1.29e-03	LTBP3 (i)
rs643884	TG	T	C	0.84	0.012	1.15e-03	MOGAT2, LOC283214 (inter)
rs7206699	TG	C	T	0.43	0.0089	6.78e-04	ZFPM1 (i)
rs3792784	TG	A	G	0.9	0.0043	3.15e-01	TNIP1 (i)
rs933574	TG	C	A	0.48	0.011	2.64e-05	TXNDC11 (i)
rs4135247	TG	G	A	0.43	0.022	2.27e-17	PPARG (i)
rs734206	TG	T	C	0.71	-0.0051	7.34e-02	RIN3 (i)
rs12956554	TG	C	A	0.67	0.012	2.31e-05	LDLRAD4, FAM210A (inter)
rs735052	TG	C	G	0.78	-0.0034	2.73e-01	LINC01569 (i)
rs2836882	TG	G	A	0.73	-0.0056	5.42e-02	LINC01700, PSMG1 (inter)
rs35654957	TG	C	T	0.37	0.012	7.03e-06	FGFRL1 (i)
rs1051775	TG	T	C	0.57	-0.019	2.48e-13	GSTA1 (e)
rs12497013	TG	A	G	0.83	-0.0029	4.15e-01	BHLHE40, ARL8B (inter)
rs12571735	TG	T	G	0.34	0.011	1.28e-04	CACUL1, NANOS1 (inter)
rs1633513	TG	C	T	0.27	0.0046	1.20e-01	ABO (i)
rs281392	TG	A	G	0.33	-0.008	4.02e-03	NTN5 (e)
rs13274716	TG	C	T	0.12	-0.0081	4.53e-02	LOC157273, TNKS (inter)
rs28601761	TG	C	G	0.58	0.13	<1e-300	TRIB1, LINC00861 (inter)
rs7955258	TG	G	A	0.58	0.0023	3.91e-01	B4GALNT3 (i)
rs6083799	TG	T	G	0.56	-0.004	1.22e-01	ABHD12 (i)
rs9533094	TG	G	A	0.49	-0.006	2.03e-02	AKAP11, LINC02341 (inter)
rs6492720	TG	T	C	0.31	0.022	2.41e-15	GPR180 (i)
rs884205	TG	A	C	0.25	-0.0027	3.71e-01	TNFRSF11A (UTR)
rs2442046	TG	G	C	0.23	-0.0024	4.33e-01	MGAT5 (i)
rs11621792	TG	C	T	0.55	-0.0087	8.31e-04	NYNRIN (i)
rs11878604	TG	C	T	0.07	-0.01	4.10e-02	CYP2T1P, CYP2A6 (inter)
rs3775327	TG	C	T	0.75	0.011	1.94e-04	ARHGAP10 (i)
rs11880141	TG	A	G	0.087	-0.0023	6.14e-01	RHPN2 (i)
rs4694077	TG	C	T	0.68	-0.017	3.93e-09	TMPRSS11E (i)
rs60586860	TG	T	C	0.034	0.01	1.45e-01	FLJ45513, DLX4 (inter)
rs2239222	TG	A	G	0.65	4.8e-05	9.86e-01	RGS6 (i)
rs2041081	TG	T	C	0.65	0.0025	3.54e-01	LINC01923, SATB2 (inter)
rs35139284	TG	T	C	0.32	0.02	2.16e-13	HLA-DRB1, HLA-DQA1 (inter)
rs1235127	TG	G	A	0.16	-0.0001	9.77e-01	PROX1, SMYD2 (inter)
rs4024576	TG	C	G	0.36	-0.00069	7.99e-01	SPTBN1 (i)
rs79256507	TG	A	C	0.15	0.0086	2.03e-02	B3GAT1 (i)
rs433920	TG	C	T	0.73	-0.0059	4.40e-02	ATP6AP1L, MIR3977 (inter)
rs930900	TG	C	T	0.69	0.009	1.33e-03	SP7 (i)
rs3923	TG	T	C	0.42	-0.012	4.82e-06	SLC17A1 (UTR)
rs9521787	TG	C	A	0.39	0.0013	6.32e-01	COL4A2-AS2 (UTR)
rs6886306	TG	T	C	0.47	-0.004	1.21e-01	MEF2C-AS1 (i)
rs17429745	TG	G	T	0.69	0.0039	1.65e-01	CXXC4-AS1, TET2 (inter)
rs7099526	TG	G	C	0.31	-0.0061	2.97e-02	DLG5 (i)
rs603424	TG	G	A	0.83	-0.011	1.13e-03	PKD2L1 (i)
rs62471406	TG	T	A	0.44	-0.0033	2.08e-01	SEM1 (i)
rs56188865	TG	T	C	0.63	-0.0068	1.16e-02	NLRP3 (i)
rs879037	TG	T	C	0.45	0.014	8.54e-08	BMP8A (i)
rs7685277	TG	A	G	0.16	0.0025	4.79e-01	ZNF827 (i)
rs132642	TG	T	A	0.83	0.00065	8.50e-01	APOL3 (UTR)
rs1428967	TG	G	A	0.24	0.0096	1.69e-03	SLC1A3 (i)
rs829577	TG	C	G	0.76	0.0031	3.03e-01	LCLAT1 (i)
rs599633	TG	G	A	0.7	0.0065	2.02e-02	IRF2BP2, LINC00184 (inter)
rs2970818	TG	T	A	0.9	0.009	3.45e-02	C12orf4 (i)
rs2290361	TG	G	T	0.57	0.0016	5.50e-01	CALD1 (i)
rs6706968	TG	C	A	0.58	0.01	7.74e-05	LINC01101, GLI2 (inter)
rs9530288	TG	A	G	0.54	0.00033	9.01e-01	KLF12, LINC00402 (inter)
rs538694	TG	A	C	0.83	0.0083	1.62e-02	TMEM167B, SCARNA2 (inter)
rs11119783	TG	G	A	0.52	0.0025	3.32e-01	LINC01693 (u)
rs4245230	TG	A	G	0.47	-0.0095	2.72e-04	SMAD7 (i)
rs2113843	TG	T	C	0.49	-0.0014	5.92e-01	CSRNP3, GALNT3 (inter)
rs10456200	TG	T	C	0.96	0.016	1.40e-02	DTNBP1 (i)
rs10201242	TG	G	A	0.93	0.0015	7.67e-01	ACVR1C (i)
rs12946693	TG	T	C	0.45	-0.0054	4.01e-02	MAPT (i)
rs11647695	TG	A	C	0.45	-0.0099	1.49e-04	CDYL2 (i)
rs10901208	TG	C	T	0.35	-0.0065	1.56e-02	FUBP3 (i)
rs75903500	TG	C	T	0.08	-0.0029	5.44e-01	EPHA8 (i)
rs6731985	TG	A	G	0.67	0.0032	2.50e-01	UBE2E3, LINC01934 (inter)
rs4074793	TG	G	A	0.075	0.0039	4.27e-01	ITGA1 (i)
rs764284	TG	G	A	0.58	-0.0023	3.76e-01	VN1R10P, ZNF204P (inter)
rs3795503	TG	C	T	0.68	0.0045	1.05e-01	KIAA1614 (e)
rs9287237	TG	G	T	0.82	-0.0021	5.40e-01	FMN2 (i)
rs72813566	TG	A	G	0.85	0.018	1.01e-06	USP34 (i)
rs2436851	TG	A	G	0.74	0.011	2.08e-04	AZIN1 (i)
rs13418066	TG	C	A	0.51	0.0054	3.74e-02	INPP5D, ATG16L1 (inter)
rs2888674	TG	A	G	0.45	0.0029	2.58e-01	TMEM176A, AOC1 (inter)
rs9501030	TG	A	T	0.16	0.019	5.47e-08	LINC00243 (u)
rs2295124	TG	G	A	0.72	-0.0026	3.58e-01	HOMEZ (u)
rs7742515	TG	T	A	0.2	0.0045	1.67e-01	MLIP (i)
rs10963680	TG	A	G	0.24	-0.009	3.01e-03	ADAMTSL1 (i)
rs11866656	TG	T	C	0.78	0.0063	4.40e-02	CNOT1 (i)
rs11696251	TG	A	G	0.42	0.00055	8.33e-01	MIR4532, LINC01742 (inter)
rs4946137	TG	A	G	0.4	0.0066	1.26e-02	FRK, NT5DC1 (inter)
rs2038687	TG	G	A	0.86	-0.0038	3.04e-01	LSM14B (i)
rs56332871	TG	A	C	0.27	0.0011	7.09e-01	NR2F2-AS1 (i)
rs927485	TG	G	A	0.26	0.0083	5.20e-03	LOC105375075, SUPT3H (inter)
rs6749773	TG	G	A	0.53	0.0031	2.37e-01	FOXN2, PPP1R21 (inter)
rs5750826	TG	A	G	0.41	0.0025	3.37e-01	LOC100506472 (e)
rs2728102	TG	T	C	0.86	-0.0058	1.25e-01	PKD2 (i)
rs38137	TG	G	A	0.37	0.00044	8.69e-01	LOC101927668 (i)
rs13229988	TG	G	A	0.42	0.011	1.17e-05	TMEM106B (i)
rs2823661	TG	T	A	0.43	0.0081	1.85e-03	MIR99AHG (i)
rs399970	TG	G	T	0.25	0.006	4.34e-02	ZFP28 (UTR)
rs2280244	TG	A	G	0.3	0.00037	8.96e-01	ARHGAP25 (i)
rs2279252	TG	G	A	0.99	-0.0098	4.04e-01	EVC (e)
rs17216707	TG	C	T	0.19	-0.017	8.14e-07	BCAS1, CYP24A1 (inter)
rs1372448	TG	A	T	0.38	0.0025	3.60e-01	LINC00824, LINC00976 (inter)
rs422878	TG	C	T	0.81	-0.01	2.20e-03	UBD, SNORD32B (inter)
rs8055846	TG	G	T	0.71	-0.0047	9.85e-02	XPO6, SBK1 (inter)
rs4870044	TG	T	C	0.29	0.0056	4.84e-02	CCDC170 (i)
rs11771510	TG	A	G	0.27	0.0084	3.88e-03	CCDC126 (i)
rs6898290	TG	C	T	0.43	0.001	6.89e-01	EBF1 (i)
rs5997410	TG	G	A	0.15	0.0039	2.86e-01	XBP1, ZNRF3 (inter)
rs2911971	TG	G	C	0.62	-0.007	8.71e-03	AGPAT5 (i)
rs10409243	TG	C	T	0.4	0.011	7.85e-05	S1PR2 (UTR)
rs2405134	TG	A	G	0.31	-0.0032	2.58e-01	PTCH1, LINC00476 (inter)
rs252761	TG	T	G	0.59	-0.0017	5.10e-01	AP3B1 (i)
rs1256330	HDL	T	C	0.31	0.00078	7.80e-01	ALPL (i)
rs7765441	HDL	A	G	0.89	-0.0075	6.71e-02	GPLD1 (i)
rs72837690	HDL	C	T	0.35	-0.0007	7.97e-01	ASGR1, DLG4 (inter)
rs10822186	HDL	G	A	0.49	0.015	9.44e-09	REEP3 (i)
rs7949566	HDL	A	G	0.42	0.0096	2.36e-04	ST3GAL4 (d)
rs9738226	HDL	A	G	0.38	0.02	2.04e-14	HNF1A (i)
rs11573824	HDL	T	A	0.54	-0.0046	7.96e-02	TNFRSF11B (i)
rs4575545	HDL	A	G	0.31	0.0022	4.34e-01	MAFTRR (e)
rs1260326	HDL	T	C	0.39	-0.0069	9.56e-03	GCKR (e)
rs8736	HDL	T	C	0.44	0.014	1.22e-07	MBOAT7 (UTR)
rs12277152	HDL	A	G	0.048	0.0036	5.49e-01	PGGHG (d)
rs58542926	HDL	C	T	0.92	0.0099	4.26e-02	TM6SF2 (e)
rs2183745	HDL	T	A	0.33	-0.004	1.54e-01	ALDOB, TMEM246-AS1 (inter)
rs484195	HDL	A	G	0.38	0.031	4.89e-31	APOC1 (i)
rs174566	HDL	G	A	0.35	-0.074	1.13e-164	FADS2 (i)
rs11601507	HDL	A	C	0.068	-0.039	2.28e-14	TRIM5 (e)
rs6601527	HDL	C	A	0.41	0.00014	9.58e-01	PINX1 (i)
rs2161037	HDL	G	A	0.45	-0.0084	1.29e-03	ABCB11, DHRS9 (inter)
rs261290	HDL	C	T	0.65	-0.15	<1e-300	AQP9, LIPC (inter)
rs1800759	HDL	T	G	0.39	0.016	2.86e-09	LOC100507053 (i)
rs12225548	HDL	C	G	0.77	0.0057	6.57e-02	TREH (i)
rs10787429	HDL	T	C	0.27	0.049	1.33e-64	GPAM, TECTB (inter)
rs2642438	HDL	G	A	0.7	0.039	1.44e-43	MARC1 (e)
rs11078597	HDL	T	C	0.81	-0.0039	2.42e-01	MIR22HG (i)
rs4471106	HDL	A	G	0.29	-0.00038	8.95e-01	RIC1 (UTR)
rs12730935	HDL	G	A	0.59	-0.0057	2.98e-02	IL6R (i)
rs2941505	HDL	A	G	0.32	-0.04	5.50e-46	PGAP3 (i)
rs2073950	HDL	C	T	0.79	-0.012	1.50e-04	ATXN2 (i)
rs7202323	HDL	G	T	0.23	0.0085	5.81e-03	PMFBP1, LINC01572 (inter)
rs687339	HDL	T	C	0.77	-0.034	1.00e-28	MSL2, PCCB (inter)
rs17145750	HDL	C	T	0.84	-0.055	3.88e-55	MLXIPL (i)
rs4782568	HDL	C	G	0.55	-0.00032	9.01e-01	MLYCD, OSGIN1 (inter)
rs1048013	HDL	T	C	0.55	-0.0061	1.92e-02	CYP20A1 (e)
rs80146619	HDL	G	A	0.74	-0.0065	2.92e-02	TRIM8 (i)
rs72632952	HDL	C	T	0.15	-0.0019	6.03e-01	ST5 (i)
rs6741180	HDL	A	G	0.39	-0.0042	1.15e-01	IL1F10, IL1RN (inter)
rs12534124	HDL	G	A	0.79	-0.019	7.73e-10	COG5 (i)
rs4309483	HDL	A	C	0.24	-0.012	8.27e-05	NEDD4L, MIR122 (inter)
rs2143877	HDL	A	G	0.69	-0.004	1.48e-01	LINC01370, MAFB (inter)
rs35135227	HDL	T	C	0.28	0.0016	5.81e-01	C9orf163, NOTCH1 (inter)
rs2290846	HDL	G	A	0.71	0.012	1.59e-05	LRBA (e)
rs2977976	HDL	G	A	0.15	-0.026	5.22e-13	NCOA2 (i)
rs4964506	HDL	A	G	0.5	0.0038	1.47e-01	RIC8B, TMEM263 (inter)
rs10789188	HDL	A	G	0.33	-0.0049	7.81e-02	LEPR (i)
rs2919872	HDL	C	T	0.56	-0.0014	5.93e-01	FABP1 (u)
rs6503238	HDL	T	C	0.75	0.0087	4.19e-03	USP43 (i)
rs12137738	HDL	A	T	0.9	-0.005	2.49e-01	FAM43B, CDA (inter)
rs5751775	HDL	T	C	0.41	0.0062	1.82e-02	MIF-AS1, GSTT2B (inter)
rs34239095	HDL	C	G	0.72	-0.0081	4.56e-03	MFGE8 (UTR)
rs1123571	HDL	A	G	0.46	0.0086	9.13e-04	RER1 (i)
rs2868346	HDL	T	C	0.76	0.081	2.76e-156	PLTP, PCIF1 (inter)
rs13019004	HDL	T	C	0.32	0.0044	1.13e-01	MYO1B (UTR)
rs13273326	HDL	A	G	0.47	0.002	4.39e-01	TONSL (i)
rs4359427	HDL	T	C	0.13	0.078	4.05e-88	NFATC3 (i)
rs4903273	HDL	A	G	0.51	0.0061	1.90e-02	PGF, EIF2B2 (inter)
rs6682862	HDL	A	G	0.17	-0.0093	7.43e-03	SEC16B (i)
rs62560863	HDL	C	T	0.9	0.0035	4.24e-01	UBAP2, DCAF12 (inter)
rs9826148	HDL	C	T	0.89	0.015	3.33e-04	ZBTB20 (i)
rs10410017	HDL	C	T	0.64	-1e-05	9.97e-01	IFI30, MPV17L2 (inter)
rs67868208	HDL	A	T	0.37	-0.0042	1.17e-01	LARP1B (i)
rs10409772	HDL	A	C	0.073	0.012	2.02e-02	FUT6, FUT3 (inter)
rs12750525	HDL	G	A	0.58	-0.0064	1.49e-02	ST3GAL3 (i)
rs12438213	HDL	G	C	0.12	-0.00029	9.43e-01	SEMA4B (i)
rs12674731	HDL	A	C	0.77	0.0022	4.78e-01	DCTN6, RBPMS-AS1 (inter)
rs7909380	HDL	T	C	0.16	-0.02	2.37e-08	AKR1C4 (i)
rs2267375	HDL	G	T	0.42	0.028	6.68e-26	MAFF (i)
rs2414098	HDL	T	C	0.39	-0.0064	1.71e-02	MIR4713HG (i)
rs10080411	HDL	C	T	0.076	0.0094	5.27e-02	PPARD (i)
rs2292553	HDL	G	A	0.44	-0.0059	2.35e-02	TMBIM1 (e)
rs189174	HDL	C	G	0.34	0.018	4.90e-11	GSK3B, GPR156 (inter)
rs11663201	HDL	G	A	0.69	-0.0057	4.16e-02	NFATC1 (i)
rs6542680	HDL	C	T	0.18	0.037	7.04e-28	RPS7, COLEC11 (inter)
rs12133576	HDL	A	G	0.37	0.031	8.02e-31	DR1 (i)
rs6858344	HDL	A	G	0.38	0.0071	7.73e-03	FAM47E, FAM47E-STBD1 (i)
rs2952294	HDL	A	G	0.23	0.0054	8.01e-02	PRKAR1A, WIPI1 (i)
rs12046305	HDL	A	G	0.26	-0.021	7.18e-13	NUCKS1 (i)
rs34467936	HDL	A	G	0.64	0.057	1.05e-98	NUP160, PTPRJ (inter)
rs6706	HDL	T	C	0.18	0.011	7.69e-04	TRIP6 (UTR)
rs56074687	HDL	T	C	0.71	0.00049	8.63e-01	SOX6, C11orf58 (inter)
rs17101241	HDL	T	A	0.25	-0.0017	5.79e-01	LOC107984640, EXOC3L4 (inter)
rs2470750	HDL	A	T	0.61	0.00063	8.11e-01	DCBLD2, MIR548G (inter)
rs62292471	HDL	T	C	0.11	0.0092	2.35e-02	NPHP3-ACAD11 (i)
rs10799941	HDL	G	T	0.043	0.025	1.19e-04	FCRLB, DUSP12 (inter)
rs5022521	HDL	C	T	0.14	0.014	2.39e-04	ELOVL6, ENPEP (inter)
rs661665	HDL	A	C	0.5	0.015	5.73e-09	APOB (i)
rs550510	HDL	A	G	0.15	-0.016	8.44e-06	CALCOCO2 (e)
rs10434761	HDL	A	G	0.14	-0.0073	4.94e-02	CDO1, ATG12 (inter)
rs10881988	HDL	A	G	0.49	-0.0036	1.67e-01	TNKS2, FGFBP3 (inter)
rs8055642	HDL	A	G	0.54	-0.0044	8.75e-02	AKTIP (u)
rs179195	HDL	T	C	0.49	-0.0054	3.58e-02	MANBA (i)
rs12633863	HDL	A	G	0.55	-0.0033	2.06e-01	TM4SF4 (i)
rs62280667	HDL	T	C	0.66	0.0091	8.12e-04	SENP7 (i)
rs6912283	HDL	A	G	0.56	-0.001	6.88e-01	ZNF318, ABCC10 (inter)
rs34870400	HDL	C	T	0.22	0.0048	1.27e-01	HELLS, CYP2C18 (inter)
rs382534	HDL	C	T	0.75	0.0058	5.12e-02	SLC33A1 (i)
rs6602909	HDL	C	T	0.33	-0.00082	7.66e-01	GAS6 (i)
rs3936511	HDL	A	G	0.81	0.042	1.29e-37	C5orf67 (i)
rs2305075	HDL	C	T	0.094	-0.02	1.02e-05	HDLBP (i)
rs6088730	HDL	C	G	0.52	0.026	2.08e-24	EDEM2 (i)
rs79903344	HDL	T	G	0.72	-0.0036	2.47e-01	ZNF512B (u)
rs1095557	HDL	G	A	0.86	-0.0067	6.78e-02	LIMS1 (i)
rs764036	HDL	A	T	0.54	-0.0035	1.81e-01	MIR1268A (i)
rs10900229	HDL	C	T	0.74	-0.034	1.85e-31	ZFAND4 (i)
rs3883882	HDL	A	G	0.63	-0.0033	2.13e-01	ENPP3 (i)
rs4018440	HDL	C	T	0.94	0.02	3.08e-04	ECI1 (i)
rs60820172	HDL	T	C	0.4	-0.0019	4.80e-01	FAM160B1 (i)
rs11048470	HDL	G	T	0.73	0.011	2.20e-04	ITPR2 (d)
rs12479750	HDL	C	T	0.16	-0.03	1.53e-17	RRBP1 (i)
rs59770554	HDL	C	G	0.96	0.057	2.53e-19	FRMD5 (i)
rs6919004	HDL	C	T	0.55	-0.012	2.12e-06	RREB1 (i)
rs12270054	HDL	C	T	0.73	0.002	4.90e-01	LTBP3 (i)
rs643884	HDL	T	C	0.84	0.044	8.14e-36	MOGAT2, LOC283214 (inter)
rs7206699	HDL	C	T	0.43	-0.0085	1.20e-03	ZFPM1 (i)
rs3792784	HDL	A	G	0.9	-0.0038	3.77e-01	TNIP1 (i)
rs933574	HDL	C	A	0.48	0.0062	1.73e-02	TXNDC11 (i)
rs4135247	HDL	G	A	0.43	0.0024	3.68e-01	PPARG (i)
rs734206	HDL	T	C	0.71	0.0061	3.20e-02	RIN3 (i)
rs12956554	HDL	C	A	0.67	-0.0018	5.23e-01	LDLRAD4, FAM210A (inter)
rs735052	HDL	C	G	0.78	0.0047	1.28e-01	LINC01569 (i)
rs2836882	HDL	G	A	0.73	-0.0056	5.57e-02	LINC01700, PSMG1 (inter)
rs35654957	HDL	C	T	0.37	-0.01	2.17e-04	FGFRL1 (i)
rs1051775	HDL	T	C	0.57	0.0056	3.28e-02	GSTA1 (e)
rs12497013	HDL	A	G	0.83	-7.3e-05	9.84e-01	BHLHE40, ARL8B (inter)
rs12571735	HDL	T	G	0.34	-0.0011	6.89e-01	CACUL1, NANOS1 (inter)
rs1633513	HDL	C	T	0.27	-0.0042	1.52e-01	ABO (i)
rs281392	HDL	A	G	0.33	-0.0043	1.21e-01	NTN5 (e)
rs13274716	HDL	C	T	0.12	-0.099	8.60e-133	LOC157273, TNKS (inter)
rs28601761	HDL	C	G	0.58	-0.046	2.04e-66	TRIB1, LINC00861 (inter)
rs7955258	HDL	G	A	0.58	-0.0042	1.07e-01	B4GALNT3 (i)
rs6083799	HDL	T	G	0.56	6.3e-05	9.81e-01	ABHD12 (i)
rs9533094	HDL	G	A	0.49	0.003	2.47e-01	AKAP11, LINC02341 (inter)
rs6492720	HDL	T	C	0.31	-0.003	2.78e-01	GPR180 (i)
rs884205	HDL	A	C	0.25	0.0041	1.65e-01	TNFRSF11A (UTR)
rs2442046	HDL	G	C	0.23	-0.013	2.57e-05	MGAT5 (i)
rs11621792	HDL	C	T	0.55	-0.0029	2.61e-01	NYNRIN (i)
rs11878604	HDL	C	T	0.07	0.03	4.75e-09	CYP2T1P, CYP2A6 (inter)
rs3775327	HDL	C	T	0.75	-0.008	8.27e-03	ARHGAP10 (i)
rs11880141	HDL	A	G	0.087	-0.0011	8.16e-01	RHPN2 (i)
rs4694077	HDL	C	T	0.68	-0.022	6.29e-15	TMPRSS11E (i)
rs60586860	HDL	T	C	0.034	-0.0093	1.90e-01	FLJ45513, DLX4 (inter)
rs2239222	HDL	A	G	0.65	-0.0025	3.51e-01	RGS6 (i)
rs2041081	HDL	T	C	0.65	-0.0013	6.36e-01	LINC01923, SATB2 (inter)
rs35139284	HDL	T	C	0.32	0.02	2.49e-13	HLA-DRB1, HLA-DQA1 (inter)
rs1235127	HDL	G	A	0.16	0.0056	1.12e-01	PROX1, SMYD2 (inter)
rs4024576	HDL	C	G	0.36	0.0054	4.46e-02	SPTBN1 (i)
rs79256507	HDL	A	C	0.15	-0.0093	1.19e-02	B3GAT1 (i)
rs433920	HDL	C	T	0.73	0.01	3.35e-04	ATP6AP1L, MIR3977 (inter)
rs930900	HDL	C	T	0.69	-0.01	2.42e-04	SP7 (i)
rs3923	HDL	T	C	0.42	-0.0041	1.16e-01	SLC17A1 (UTR)
rs9521787	HDL	C	A	0.39	-0.0013	6.17e-01	COL4A2-AS2 (UTR)
rs6886306	HDL	T	C	0.47	-0.00081	7.56e-01	MEF2C-AS1 (i)
rs17429745	HDL	G	T	0.69	0.0064	2.32e-02	CXXC4-AS1, TET2 (inter)
rs7099526	HDL	G	C	0.31	0.0063	2.56e-02	DLG5 (i)
rs603424	HDL	G	A	0.83	-0.0015	6.54e-01	PKD2L1 (i)
rs62471406	HDL	T	A	0.44	0.0024	3.60e-01	SEM1 (i)
rs56188865	HDL	T	C	0.63	-0.0041	1.25e-01	NLRP3 (i)
rs879037	HDL	T	C	0.45	-0.024	1.30e-19	BMP8A (i)
rs7685277	HDL	A	G	0.16	-0.00088	8.02e-01	ZNF827 (i)
rs132642	HDL	T	A	0.83	-0.0062	7.14e-02	APOL3 (UTR)
rs1428967	HDL	G	A	0.24	-0.0038	2.18e-01	SLC1A3 (i)
rs829577	HDL	C	G	0.76	-0.0058	5.36e-02	LCLAT1 (i)
rs599633	HDL	G	A	0.7	-0.0058	3.93e-02	IRF2BP2, LINC00184 (inter)
rs2970818	HDL	T	A	0.9	-0.01	1.42e-02	C12orf4 (i)
rs2290361	HDL	G	T	0.57	-0.0011	6.63e-01	CALD1 (i)
rs6706968	HDL	C	A	0.58	-0.0089	6.95e-04	LINC01101, GLI2 (inter)
rs9530288	HDL	A	G	0.54	0.006	2.22e-02	KLF12, LINC00402 (inter)
rs538694	HDL	A	C	0.83	-0.02	3.33e-09	TMEM167B, SCARNA2 (inter)
rs11119783	HDL	G	A	0.52	-0.0051	5.03e-02	LINC01693 (u)
rs4245230	HDL	A	G	0.47	0.0019	4.65e-01	SMAD7 (i)
rs2113843	HDL	T	C	0.49	-0.0063	1.53e-02	CSRNP3, GALNT3 (inter)
rs10456200	HDL	T	C	0.96	-0.0016	8.09e-01	DTNBP1 (i)
rs10201242	HDL	G	A	0.93	0.011	2.89e-02	ACVR1C (i)
rs12946693	HDL	T	C	0.45	0.0035	1.84e-01	MAPT (i)
rs11647695	HDL	A	C	0.45	0.0055	3.49e-02	CDYL2 (i)
rs10901208	HDL	C	T	0.35	0.0025	3.58e-01	FUBP3 (i)
rs75903500	HDL	C	T	0.08	0.011	1.96e-02	EPHA8 (i)
rs6731985	HDL	A	G	0.67	-0.0036	1.93e-01	UBE2E3, LINC01934 (inter)
rs4074793	HDL	G	A	0.075	-0.0066	1.79e-01	ITGA1 (i)
rs764284	HDL	G	A	0.58	-0.011	4.66e-05	VN1R10P, ZNF204P (inter)
rs3795503	HDL	C	T	0.68	-0.0024	3.87e-01	KIAA1614 (e)
rs9287237	HDL	G	T	0.82	0.0048	1.63e-01	FMN2 (i)
rs72813566	HDL	A	G	0.85	-0.0023	5.18e-01	USP34 (i)
rs2436851	HDL	A	G	0.74	-0.022	4.49e-14	AZIN1 (i)
rs13418066	HDL	C	A	0.51	-0.0045	8.68e-02	INPP5D, ATG16L1 (inter)
rs2888674	HDL	A	G	0.45	-0.0017	5.21e-01	TMEM176A, AOC1 (inter)
rs9501030	HDL	A	T	0.16	0.012	6.49e-04	LINC00243 (u)
rs2295124	HDL	G	A	0.72	-0.0025	3.85e-01	HOMEZ (u)
rs7742515	HDL	T	A	0.2	-0.0073	2.45e-02	MLIP (i)
rs10963680	HDL	A	G	0.24	0.0059	5.13e-02	ADAMTSL1 (i)
rs11866656	HDL	T	C	0.78	0.0045	1.54e-01	CNOT1 (i)
rs11696251	HDL	A	G	0.42	-0.002	4.40e-01	MIR4532, LINC01742 (inter)
rs4946137	HDL	A	G	0.4	0.022	7.74e-17	FRK, NT5DC1 (inter)
rs2038687	HDL	G	A	0.86	0.0019	5.99e-01	LSM14B (i)
rs56332871	HDL	A	C	0.27	0.011	2.21e-04	NR2F2-AS1 (i)
rs927485	HDL	G	A	0.26	0.0016	5.94e-01	LOC105375075, SUPT3H (inter)
rs6749773	HDL	G	A	0.53	-0.0049	5.74e-02	FOXN2, PPP1R21 (inter)
rs5750826	HDL	A	G	0.41	-0.0019	4.69e-01	LOC100506472 (e)
rs2728102	HDL	T	C	0.86	0.0052	1.69e-01	PKD2 (i)
rs38137	HDL	G	A	0.37	0.0041	1.29e-01	LOC101927668 (i)
rs13229988	HDL	G	A	0.42	-0.015	7.56e-09	TMEM106B (i)
rs2823661	HDL	T	A	0.43	0.0069	8.15e-03	MIR99AHG (i)
rs399970	HDL	G	T	0.25	-0.0041	1.76e-01	ZFP28 (UTR)
rs2280244	HDL	A	G	0.3	-0.00062	8.27e-01	ARHGAP25 (i)
rs2279252	HDL	G	A	0.99	0.015	1.99e-01	EVC (e)
rs17216707	HDL	C	T	0.19	0.00058	8.64e-01	BCAS1, CYP24A1 (inter)
rs1372448	HDL	A	T	0.38	-0.00049	8.56e-01	LINC00824, LINC00976 (inter)
rs422878	HDL	C	T	0.81	-0.009	6.61e-03	UBD, SNORD32B (inter)
rs8055846	HDL	G	T	0.71	-0.013	2.40e-06	XPO6, SBK1 (inter)
rs4870044	HDL	T	C	0.29	0.00058	8.38e-01	CCDC170 (i)
rs11771510	HDL	A	G	0.27	-0.0091	1.77e-03	CCDC126 (i)
rs6898290	HDL	C	T	0.43	-0.0047	6.93e-02	EBF1 (i)
rs5997410	HDL	G	A	0.15	0.0034	3.45e-01	XBP1, ZNRF3 (inter)
rs2911971	HDL	G	C	0.62	0.012	6.75e-06	AGPAT5 (i)
rs10409243	HDL	C	T	0.4	-0.0092	5.49e-04	S1PR2 (UTR)
rs2405134	HDL	A	G	0.31	6.4e-05	9.82e-01	PTCH1, LINC00476 (inter)
rs252761	HDL	T	G	0.59	0.0084	1.49e-03	AP3B1 (i)
rs1256330	LDL	T	C	0.31	-0.0022	4.72e-01	ALPL (i)
rs7765441	LDL	A	G	0.89	0.0044	3.39e-01	GPLD1 (i)
rs72837690	LDL	C	T	0.35	-0.026	1.72e-17	ASGR1, DLG4 (inter)
rs10822186	LDL	G	A	0.49	0.015	4.32e-07	REEP3 (i)
rs7949566	LDL	A	G	0.42	-0.01	4.18e-04	ST3GAL4 (d)
rs9738226	LDL	A	G	0.38	0.042	3.83e-45	HNF1A (i)
rs11573824	LDL	T	A	0.54	-0.0005	8.62e-01	TNFRSF11B (i)
rs4575545	LDL	A	G	0.31	0.0064	4.07e-02	MAFTRR (e)
rs1260326	LDL	T	C	0.39	0.066	1.51e-110	GCKR (e)
rs8736	LDL	T	C	0.44	0.0038	1.96e-01	MBOAT7 (UTR)
rs12277152	LDL	A	G	0.048	-0.0072	2.88e-01	PGGHG (d)
rs58542926	LDL	C	T	0.92	0.2	1.55e-296	TM6SF2 (e)
rs2183745	LDL	T	A	0.33	0.00012	9.69e-01	ALDOB, TMEM246-AS1 (inter)
rs484195	LDL	A	G	0.38	-0.13	<1e-300	APOC1 (i)
rs174566	LDL	G	A	0.35	-0.062	1.05e-94	FADS2 (i)
rs11601507	LDL	A	C	0.068	0.071	1.56e-36	TRIM5 (e)
rs6601527	LDL	C	A	0.41	0.015	6.34e-07	PINX1 (i)
rs2161037	LDL	G	A	0.45	-0.02	2.25e-12	ABCB11, DHRS9 (inter)
rs261290	LDL	C	T	0.65	-0.038	2.54e-36	AQP9, LIPC (inter)
rs1800759	LDL	T	G	0.39	-0.0053	7.26e-02	LOC100507053 (i)
rs12225548	LDL	C	G	0.77	0.0094	6.11e-03	TREH (i)
rs10787429	LDL	T	C	0.27	0.033	2.22e-24	GPAM, TECTB (inter)
rs2642438	LDL	G	A	0.7	0.042	3.97e-40	MARC1 (e)
rs11078597	LDL	T	C	0.81	-0.023	5.19e-10	MIR22HG (i)
rs4471106	LDL	A	G	0.29	-0.012	1.48e-04	RIC1 (UTR)
rs12730935	LDL	G	A	0.59	-0.0064	2.97e-02	IL6R (i)
rs2941505	LDL	A	G	0.32	-0.0073	1.79e-02	PGAP3 (i)
rs2073950	LDL	C	T	0.79	-0.026	9.55e-14	ATXN2 (i)
rs7202323	LDL	G	T	0.23	-0.041	3.47e-33	PMFBP1, LINC01572 (inter)
rs687339	LDL	T	C	0.77	0.031	3.10e-19	MSL2, PCCB (inter)
rs17145750	LDL	C	T	0.84	0.011	3.54e-03	MLXIPL (i)
rs4782568	LDL	C	G	0.55	0.025	2.73e-17	MLYCD, OSGIN1 (inter)
rs1048013	LDL	T	C	0.55	0.021	8.30e-13	CYP20A1 (e)
rs80146619	LDL	G	A	0.74	-0.0092	5.64e-03	TRIM8 (i)
rs72632952	LDL	C	T	0.15	0.0061	1.21e-01	ST5 (i)
rs6741180	LDL	A	G	0.39	-0.017	1.03e-08	IL1F10, IL1RN (inter)
rs12534124	LDL	G	A	0.79	0.013	1.95e-04	COG5 (i)
rs4309483	LDL	A	C	0.24	-0.0042	2.14e-01	NEDD4L, MIR122 (inter)
rs2143877	LDL	A	G	0.69	0.027	4.43e-19	LINC01370, MAFB (inter)
rs35135227	LDL	T	C	0.28	-0.022	1.89e-11	C9orf163, NOTCH1 (inter)
rs2290846	LDL	G	A	0.71	0.015	1.17e-06	LRBA (e)
rs2977976	LDL	G	A	0.15	0.001	7.97e-01	NCOA2 (i)
rs4964506	LDL	A	G	0.5	-0.0062	3.18e-02	RIC8B, TMEM263 (inter)
rs10789188	LDL	A	G	0.33	-0.014	3.97e-06	LEPR (i)
rs2919872	LDL	C	T	0.56	-0.0096	1.07e-03	FABP1 (u)
rs6503238	LDL	T	C	0.75	0.012	4.57e-04	USP43 (i)
rs12137738	LDL	A	T	0.9	0.0025	6.07e-01	FAM43B, CDA (inter)
rs5751775	LDL	T	C	0.41	0.0012	6.88e-01	MIF-AS1, GSTT2B (inter)
rs34239095	LDL	C	G	0.72	0.0016	6.06e-01	MFGE8 (UTR)
rs1123571	LDL	A	G	0.46	-0.014	1.08e-06	RER1 (i)
rs2868346	LDL	T	C	0.76	-0.028	2.15e-16	PLTP, PCIF1 (inter)
rs13019004	LDL	T	C	0.32	-0.0064	3.74e-02	MYO1B (UTR)
rs13273326	LDL	A	G	0.47	0.00064	8.25e-01	TONSL (i)
rs4359427	LDL	T	C	0.13	0.0062	1.56e-01	NFATC3 (i)
rs4903273	LDL	A	G	0.51	0.0028	3.27e-01	PGF, EIF2B2 (inter)
rs6682862	LDL	A	G	0.17	-0.016	5.26e-05	SEC16B (i)
rs62560863	LDL	C	T	0.9	0.012	1.39e-02	UBAP2, DCAF12 (inter)
rs9826148	LDL	C	T	0.89	-0.011	1.63e-02	ZBTB20 (i)
rs10410017	LDL	C	T	0.64	-0.018	2.73e-09	IFI30, MPV17L2 (inter)
rs67868208	LDL	A	T	0.37	-0.0072	1.63e-02	LARP1B (i)
rs10409772	LDL	A	C	0.073	0.029	2.51e-07	FUT6, FUT3 (inter)
rs12750525	LDL	G	A	0.58	0.00014	9.62e-01	ST3GAL3 (i)
rs12438213	LDL	G	C	0.12	0.01	2.05e-02	SEMA4B (i)
rs12674731	LDL	A	C	0.77	-0.0044	1.96e-01	DCTN6, RBPMS-AS1 (inter)
rs7909380	LDL	T	C	0.16	-0.015	1.04e-04	AKR1C4 (i)
rs2267375	LDL	G	T	0.42	-0.01	4.30e-04	MAFF (i)
rs2414098	LDL	T	C	0.39	0.0073	1.39e-02	MIR4713HG (i)
rs10080411	LDL	C	T	0.076	0.026	1.01e-06	PPARD (i)
rs2292553	LDL	G	A	0.44	0.014	6.90e-07	TMBIM1 (e)
rs189174	LDL	C	G	0.34	0.024	1.01e-14	GSK3B, GPR156 (inter)
rs11663201	LDL	G	A	0.69	-0.0016	5.95e-01	NFATC1 (i)
rs6542680	LDL	C	T	0.18	0.028	5.91e-14	RPS7, COLEC11 (inter)
rs12133576	LDL	A	G	0.37	0.0086	3.76e-03	DR1 (i)
rs6858344	LDL	A	G	0.38	0.0086	3.61e-03	FAM47E, FAM47E-STBD1 (i)
rs2952294	LDL	A	G	0.23	-0.02	1.00e-08	PRKAR1A, WIPI1 (i)
rs12046305	LDL	A	G	0.26	-0.0058	7.61e-02	NUCKS1 (i)
rs34467936	LDL	A	G	0.64	0.0049	1.06e-01	NUP160, PTPRJ (inter)
rs6706	LDL	T	C	0.18	0.03	2.50e-16	TRIP6 (UTR)
rs56074687	LDL	T	C	0.71	-0.0023	4.68e-01	SOX6, C11orf58 (inter)
rs17101241	LDL	T	A	0.25	-0.0051	1.29e-01	LOC107984640, EXOC3L4 (inter)
rs2470750	LDL	A	T	0.61	0.011	3.05e-04	DCBLD2, MIR548G (inter)
rs62292471	LDL	T	C	0.11	-0.032	2.13e-12	NPHP3-ACAD11 (i)
rs10799941	LDL	G	T	0.043	0.022	2.36e-03	FCRLB, DUSP12 (inter)
rs5022521	LDL	C	T	0.14	0.0012	7.85e-01	ELOVL6, ENPEP (inter)
rs661665	LDL	A	C	0.5	-0.032	7.47e-29	APOB (i)
rs550510	LDL	A	G	0.15	-0.00057	8.88e-01	CALCOCO2 (e)
rs10434761	LDL	A	G	0.14	0.015	2.30e-04	CDO1, ATG12 (inter)
rs10881988	LDL	A	G	0.49	0.01	3.77e-04	TNKS2, FGFBP3 (inter)
rs8055642	LDL	A	G	0.54	-0.0018	5.37e-01	AKTIP (u)
rs179195	LDL	T	C	0.49	-0.0056	5.07e-02	MANBA (i)
rs12633863	LDL	A	G	0.55	-0.0051	7.64e-02	TM4SF4 (i)
rs62280667	LDL	T	C	0.66	-0.00083	7.85e-01	SENP7 (i)
rs6912283	LDL	A	G	0.56	0.005	8.24e-02	ZNF318, ABCC10 (inter)
rs34870400	LDL	C	T	0.22	0.0033	3.37e-01	HELLS, CYP2C18 (inter)
rs382534	LDL	C	T	0.75	-0.012	1.73e-04	SLC33A1 (i)
rs6602909	LDL	C	T	0.33	0.043	8.18e-44	GAS6 (i)
rs3936511	LDL	A	G	0.81	-0.036	6.60e-23	C5orf67 (i)
rs2305075	LDL	C	T	0.094	0.017	8.38e-04	HDLBP (i)
rs6088730	LDL	C	G	0.52	0.0017	5.53e-01	EDEM2 (i)
rs79903344	LDL	T	G	0.72	-0.0067	5.16e-02	ZNF512B (u)
rs1095557	LDL	G	A	0.86	-0.031	3.67e-14	LIMS1 (i)
rs764036	LDL	A	T	0.54	0.00096	7.40e-01	MIR1268A (i)
rs10900229	LDL	C	T	0.74	-0.0078	1.67e-02	ZFAND4 (i)
rs3883882	LDL	A	G	0.63	-0.0035	2.34e-01	ENPP3 (i)
rs4018440	LDL	C	T	0.94	0.00092	8.80e-01	ECI1 (i)
rs60820172	LDL	T	C	0.4	-0.00084	7.74e-01	FAM160B1 (i)
rs11048470	LDL	G	T	0.73	0.0066	4.19e-02	ITPR2 (d)
rs12479750	LDL	C	T	0.16	0.014	3.86e-04	RRBP1 (i)
rs59770554	LDL	C	G	0.96	-0.01	1.40e-01	FRMD5 (i)
rs6919004	LDL	C	T	0.55	0.012	2.76e-05	RREB1 (i)
rs12270054	LDL	C	T	0.73	-0.0053	1.04e-01	LTBP3 (i)
rs643884	LDL	T	C	0.84	0.0076	5.34e-02	MOGAT2, LOC283214 (inter)
rs7206699	LDL	C	T	0.43	-0.0035	2.22e-01	ZFPM1 (i)
rs3792784	LDL	A	G	0.9	0.0028	5.54e-01	TNIP1 (i)
rs933574	LDL	C	A	0.48	0.0072	1.22e-02	TXNDC11 (i)
rs4135247	LDL	G	A	0.43	0.024	4.81e-17	PPARG (i)
rs734206	LDL	T	C	0.71	0.0023	4.67e-01	RIN3 (i)
rs12956554	LDL	C	A	0.67	-0.005	1.06e-01	LDLRAD4, FAM210A (inter)
rs735052	LDL	C	G	0.78	0.005	1.48e-01	LINC01569 (i)
rs2836882	LDL	G	A	0.73	-0.011	8.95e-04	LINC01700, PSMG1 (inter)
rs35654957	LDL	C	T	0.37	0.002	4.94e-01	FGFRL1 (i)
rs1051775	LDL	T	C	0.57	-0.006	3.89e-02	GSTA1 (e)
rs12497013	LDL	A	G	0.83	0.004	3.06e-01	BHLHE40, ARL8B (inter)
rs12571735	LDL	T	G	0.34	0.0055	7.41e-02	CACUL1, NANOS1 (inter)
rs1633513	LDL	C	T	0.27	-0.017	7.75e-08	ABO (i)
rs281392	LDL	A	G	0.33	-0.026	2.01e-17	NTN5 (e)
rs13274716	LDL	C	T	0.12	-0.061	8.14e-43	LOC157273, TNKS (inter)
rs28601761	LDL	C	G	0.58	0.12	<1e-300	TRIB1, LINC00861 (inter)
rs7955258	LDL	G	A	0.58	0.0096	9.70e-04	B4GALNT3 (i)
rs6083799	LDL	T	G	0.56	-0.021	1.49e-13	ABHD12 (i)
rs9533094	LDL	G	A	0.49	-0.0049	9.10e-02	AKAP11, LINC02341 (inter)
rs6492720	LDL	T	C	0.31	-0.0052	9.35e-02	GPR180 (i)
rs884205	LDL	A	C	0.25	-0.0014	6.71e-01	TNFRSF11A (UTR)
rs2442046	LDL	G	C	0.23	-0.008	1.94e-02	MGAT5 (i)
rs11621792	LDL	C	T	0.55	-0.036	1.11e-35	NYNRIN (i)
rs11878604	LDL	C	T	0.07	-0.035	9.03e-10	CYP2T1P, CYP2A6 (inter)
rs3775327	LDL	C	T	0.75	0.014	2.09e-05	ARHGAP10 (i)
rs11880141	LDL	A	G	0.087	0.011	3.16e-02	RHPN2 (i)
rs4694077	LDL	C	T	0.68	-0.035	6.83e-29	TMPRSS11E (i)
rs60586860	LDL	T	C	0.034	0.03	1.39e-04	FLJ45513, DLX4 (inter)
rs2239222	LDL	A	G	0.65	0.0037	2.26e-01	RGS6 (i)
rs2041081	LDL	T	C	0.65	0.0072	1.73e-02	LINC01923, SATB2 (inter)
rs35139284	LDL	T	C	0.32	0.034	8.27e-29	HLA-DRB1, HLA-DQA1 (inter)
rs1235127	LDL	G	A	0.16	0.0043	2.67e-01	PROX1, SMYD2 (inter)
rs4024576	LDL	C	G	0.36	-0.00068	8.21e-01	SPTBN1 (i)
rs79256507	LDL	A	C	0.15	-0.012	4.62e-03	B3GAT1 (i)
rs433920	LDL	C	T	0.73	-0.0038	2.43e-01	ATP6AP1L, MIR3977 (inter)
rs930900	LDL	C	T	0.69	0.011	7.07e-04	SP7 (i)
rs3923	LDL	T	C	0.42	-0.015	2.19e-07	SLC17A1 (UTR)
rs9521787	LDL	C	A	0.39	0.0075	1.04e-02	COL4A2-AS2 (UTR)
rs6886306	LDL	T	C	0.47	-0.0026	3.62e-01	MEF2C-AS1 (i)
rs17429745	LDL	G	T	0.69	-0.0028	3.72e-01	CXXC4-AS1, TET2 (inter)
rs7099526	LDL	G	C	0.31	-0.0019	5.47e-01	DLG5 (i)
rs603424	LDL	G	A	0.83	-0.029	9.13e-14	PKD2L1 (i)
rs62471406	LDL	T	A	0.44	-0.0085	3.39e-03	SEM1 (i)
rs56188865	LDL	T	C	0.63	-0.012	6.56e-05	NLRP3 (i)
rs879037	LDL	T	C	0.45	-0.0022	4.49e-01	BMP8A (i)
rs7685277	LDL	A	G	0.16	-0.0068	8.21e-02	ZNF827 (i)
rs132642	LDL	T	A	0.83	-0.016	2.18e-05	APOL3 (UTR)
rs1428967	LDL	G	A	0.24	0.008	1.85e-02	SLC1A3 (i)
rs829577	LDL	C	G	0.76	-0.00044	8.95e-01	LCLAT1 (i)
rs599633	LDL	G	A	0.7	0.021	7.88e-12	IRF2BP2, LINC00184 (inter)
rs2970818	LDL	T	A	0.9	0.0011	8.22e-01	C12orf4 (i)
rs2290361	LDL	G	T	0.57	0.01	4.05e-04	CALD1 (i)
rs6706968	LDL	C	A	0.58	0.034	9.86e-31	LINC01101, GLI2 (inter)
rs9530288	LDL	A	G	0.54	0.016	5.37e-08	KLF12, LINC00402 (inter)
rs538694	LDL	A	C	0.83	0.0018	6.39e-01	TMEM167B, SCARNA2 (inter)
rs11119783	LDL	G	A	0.52	0.0028	3.35e-01	LINC01693 (u)
rs4245230	LDL	A	G	0.47	-0.0053	6.80e-02	SMAD7 (i)
rs2113843	LDL	T	C	0.49	-0.01	2.53e-04	CSRNP3, GALNT3 (inter)
rs10456200	LDL	T	C	0.96	0.016	2.77e-02	DTNBP1 (i)
rs10201242	LDL	G	A	0.93	0.027	1.31e-06	ACVR1C (i)
rs12946693	LDL	T	C	0.45	-0.0029	3.17e-01	MAPT (i)
rs11647695	LDL	A	C	0.45	-0.00092	7.51e-01	CDYL2 (i)
rs10901208	LDL	C	T	0.35	-0.0062	3.89e-02	FUBP3 (i)
rs75903500	LDL	C	T	0.08	0.0073	1.71e-01	EPHA8 (i)
rs6731985	LDL	A	G	0.67	-0.0043	1.53e-01	UBE2E3, LINC01934 (inter)
rs4074793	LDL	G	A	0.075	0.025	4.60e-06	ITGA1 (i)
rs764284	LDL	G	A	0.58	-0.0098	7.74e-04	VN1R10P, ZNF204P (inter)
rs3795503	LDL	C	T	0.68	0.0057	6.71e-02	KIAA1614 (e)
rs9287237	LDL	G	T	0.82	0.0057	1.35e-01	FMN2 (i)
rs72813566	LDL	A	G	0.85	0.022	4.05e-08	USP34 (i)
rs2436851	LDL	A	G	0.74	0.0017	6.00e-01	AZIN1 (i)
rs13418066	LDL	C	A	0.51	0.0064	2.87e-02	INPP5D, ATG16L1 (inter)
rs2888674	LDL	A	G	0.45	0.0054	6.16e-02	TMEM176A, AOC1 (inter)
rs9501030	LDL	A	T	0.16	0.027	1.16e-11	LINC00243 (u)
rs2295124	LDL	G	A	0.72	0.00085	7.91e-01	HOMEZ (u)
rs7742515	LDL	T	A	0.2	-0.011	1.86e-03	MLIP (i)
rs10963680	LDL	A	G	0.24	-0.0011	7.42e-01	ADAMTSL1 (i)
rs11866656	LDL	T	C	0.78	0.0077	2.68e-02	CNOT1 (i)
rs11696251	LDL	A	G	0.42	-0.0039	1.80e-01	MIR4532, LINC01742 (inter)
rs4946137	LDL	A	G	0.4	0.027	1.01e-19	FRK, NT5DC1 (inter)
rs2038687	LDL	G	A	0.86	0.01	1.17e-02	LSM14B (i)
rs56332871	LDL	A	C	0.27	0.012	1.81e-04	NR2F2-AS1 (i)
rs927485	LDL	G	A	0.26	0.0041	2.14e-01	LOC105375075, SUPT3H (inter)
rs6749773	LDL	G	A	0.53	0.00037	8.99e-01	FOXN2, PPP1R21 (inter)
rs5750826	LDL	A	G	0.41	0.0026	3.78e-01	LOC100506472 (e)
rs2728102	LDL	T	C	0.86	-0.00019	9.63e-01	PKD2 (i)
rs38137	LDL	G	A	0.37	0.0051	8.63e-02	LOC101927668 (i)
rs13229988	LDL	G	A	0.42	0.0061	3.63e-02	TMEM106B (i)
rs2823661	LDL	T	A	0.43	0.012	3.72e-05	MIR99AHG (i)
rs399970	LDL	G	T	0.25	0.017	5.61e-07	ZFP28 (UTR)
rs2280244	LDL	A	G	0.3	0.0047	1.32e-01	ARHGAP25 (i)
rs2279252	LDL	G	A	0.99	0.00076	9.53e-01	EVC (e)
rs17216707	LDL	C	T	0.19	-0.015	6.03e-05	BCAS1, CYP24A1 (inter)
rs1372448	LDL	A	T	0.38	0.0056	6.08e-02	LINC00824, LINC00976 (inter)
rs422878	LDL	C	T	0.81	-0.0081	2.78e-02	UBD, SNORD32B (inter)
rs8055846	LDL	G	T	0.71	0.0066	3.82e-02	XPO6, SBK1 (inter)
rs4870044	LDL	T	C	0.29	0.013	3.46e-05	CCDC170 (i)
rs11771510	LDL	A	G	0.27	0.0051	1.19e-01	CCDC126 (i)
rs6898290	LDL	C	T	0.43	-0.00021	9.41e-01	EBF1 (i)
rs5997410	LDL	G	A	0.15	0.00017	9.66e-01	XBP1, ZNRF3 (inter)
rs2911971	LDL	G	C	0.62	0.016	1.70e-07	AGPAT5 (i)
rs10409243	LDL	C	T	0.4	0.001	7.31e-01	S1PR2 (UTR)
rs2405134	LDL	A	G	0.31	-0.0079	1.12e-02	PTCH1, LINC00476 (inter)
rs252761	LDL	T	G	0.59	0.006	4.21e-02	AP3B1 (i)
rs1256330	SBP	T	C	0.31	-0.022	7.65e-01	ALPL (i)
rs7765441	SBP	A	G	0.89	0.11	3.18e-01	GPLD1 (i)
rs72837690	SBP	C	T	0.35	0.043	5.36e-01	ASGR1, DLG4 (inter)
rs10822186	SBP	G	A	0.49	-0.17	1.24e-02	REEP3 (i)
rs7949566	SBP	A	G	0.42	-0.045	5.02e-01	ST3GAL4 (d)
rs9738226	SBP	A	G	0.38	0.17	1.27e-02	HNF1A (i)
rs11573824	SBP	T	A	0.54	-0.057	3.96e-01	TNFRSF11B (i)
rs4575545	SBP	A	G	0.31	0.016	8.21e-01	MAFTRR (e)
rs1260326	SBP	T	C	0.39	0.035	6.10e-01	GCKR (e)
rs8736	SBP	T	C	0.44	0.023	7.37e-01	MBOAT7 (UTR)
rs12277152	SBP	A	G	0.048	-0.31	4.84e-02	PGGHG (d)
rs58542926	SBP	C	T	0.92	-0.31	1.27e-02	TM6SF2 (e)
rs2183745	SBP	T	A	0.33	0.028	7.02e-01	ALDOB, TMEM246-AS1 (inter)
rs484195	SBP	A	G	0.38	-0.0061	9.30e-01	APOC1 (i)
rs174566	SBP	G	A	0.35	-0.0053	9.40e-01	FADS2 (i)
rs11601507	SBP	A	C	0.068	0.14	2.98e-01	TRIM5 (e)
rs6601527	SBP	C	A	0.41	0.43	2.97e-10	PINX1 (i)
rs2161037	SBP	G	A	0.45	-0.029	6.71e-01	ABCB11, DHRS9 (inter)
rs261290	SBP	C	T	0.65	-0.049	4.81e-01	AQP9, LIPC (inter)
rs1800759	SBP	T	G	0.39	0.13	5.30e-02	LOC100507053 (i)
rs12225548	SBP	C	G	0.77	-0.07	3.83e-01	TREH (i)
rs10787429	SBP	T	C	0.27	0.29	1.09e-04	GPAM, TECTB (inter)
rs2642438	SBP	G	A	0.7	-0.012	8.73e-01	MARC1 (e)
rs11078597	SBP	T	C	0.81	0.18	3.32e-02	MIR22HG (i)
rs4471106	SBP	A	G	0.29	-0.1	1.62e-01	RIC1 (UTR)
rs12730935	SBP	G	A	0.59	-0.12	7.77e-02	IL6R (i)
rs2941505	SBP	A	G	0.32	-0.14	4.82e-02	PGAP3 (i)
rs2073950	SBP	C	T	0.79	0.52	3.16e-10	ATXN2 (i)
rs7202323	SBP	G	T	0.23	-0.027	7.33e-01	PMFBP1, LINC01572 (inter)
rs687339	SBP	T	C	0.77	0.33	2.80e-05	MSL2, PCCB (inter)
rs17145750	SBP	C	T	0.84	0.045	6.20e-01	MLXIPL (i)
rs4782568	SBP	C	G	0.55	-0.13	4.75e-02	MLYCD, OSGIN1 (inter)
rs1048013	SBP	T	C	0.55	-0.26	1.10e-04	CYP20A1 (e)
rs80146619	SBP	G	A	0.74	-0.11	1.59e-01	TRIM8 (i)
rs72632952	SBP	C	T	0.15	-0.27	3.63e-03	ST5 (i)
rs6741180	SBP	A	G	0.39	0.068	3.22e-01	IL1F10, IL1RN (inter)
rs12534124	SBP	G	A	0.79	0.0069	9.33e-01	COG5 (i)
rs4309483	SBP	A	C	0.24	0.1	1.97e-01	NEDD4L, MIR122 (inter)
rs2143877	SBP	A	G	0.69	0.062	3.82e-01	LINC01370, MAFB (inter)
rs35135227	SBP	T	C	0.28	-0.096	2.00e-01	C9orf163, NOTCH1 (inter)
rs2290846	SBP	G	A	0.71	0.34	5.00e-06	LRBA (e)
rs2977976	SBP	G	A	0.15	-0.071	4.46e-01	NCOA2 (i)
rs4964506	SBP	A	G	0.5	0.17	1.21e-02	RIC8B, TMEM263 (inter)
rs10789188	SBP	A	G	0.33	-0.026	7.17e-01	LEPR (i)
rs2919872	SBP	C	T	0.56	0.052	4.44e-01	FABP1 (u)
rs6503238	SBP	T	C	0.75	-0.041	6.00e-01	USP43 (i)
rs12137738	SBP	A	T	0.9	-0.2	7.42e-02	FAM43B, CDA (inter)
rs5751775	SBP	T	C	0.41	-0.013	8.43e-01	MIF-AS1, GSTT2B (inter)
rs34239095	SBP	C	G	0.72	-0.064	3.86e-01	MFGE8 (UTR)
rs1123571	SBP	A	G	0.46	-0.049	4.69e-01	RER1 (i)
rs2868346	SBP	T	C	0.76	-0.042	5.86e-01	PLTP, PCIF1 (inter)
rs13019004	SBP	T	C	0.32	-0.053	4.59e-01	MYO1B (UTR)
rs13273326	SBP	A	G	0.47	0.026	6.98e-01	TONSL (i)
rs4359427	SBP	T	C	0.13	-0.27	8.28e-03	NFATC3 (i)
rs4903273	SBP	A	G	0.51	-0.19	3.79e-03	PGF, EIF2B2 (inter)
rs6682862	SBP	A	G	0.17	-0.089	3.19e-01	SEC16B (i)
rs62560863	SBP	C	T	0.9	-0.034	7.59e-01	UBAP2, DCAF12 (inter)
rs9826148	SBP	C	T	0.89	-0.076	4.77e-01	ZBTB20 (i)
rs10410017	SBP	C	T	0.64	0.095	1.74e-01	IFI30, MPV17L2 (inter)
rs67868208	SBP	A	T	0.37	-0.06	3.88e-01	LARP1B (i)
rs10409772	SBP	A	C	0.073	0.2	1.12e-01	FUT6, FUT3 (inter)
rs12750525	SBP	G	A	0.58	0.032	6.41e-01	ST3GAL3 (i)
rs12438213	SBP	G	C	0.12	-0.22	3.41e-02	SEMA4B (i)
rs12674731	SBP	A	C	0.77	-0.22	5.19e-03	DCTN6, RBPMS-AS1 (inter)
rs7909380	SBP	T	C	0.16	0.076	4.09e-01	AKR1C4 (i)
rs2267375	SBP	G	T	0.42	-0.13	6.05e-02	MAFF (i)
rs2414098	SBP	T	C	0.39	0.15	3.34e-02	MIR4713HG (i)
rs10080411	SBP	C	T	0.076	0.0012	9.92e-01	PPARD (i)
rs2292553	SBP	G	A	0.44	0.15	3.13e-02	TMBIM1 (e)
rs189174	SBP	C	G	0.34	0.037	6.06e-01	GSK3B, GPR156 (inter)
rs11663201	SBP	G	A	0.69	-0.038	5.99e-01	NFATC1 (i)
rs6542680	SBP	C	T	0.18	-0.075	3.91e-01	RPS7, COLEC11 (inter)
rs12133576	SBP	A	G	0.37	-0.16	2.26e-02	DR1 (i)
rs6858344	SBP	A	G	0.38	0.1	1.28e-01	FAM47E, FAM47E-STBD1 (i)
rs2952294	SBP	A	G	0.23	-0.15	6.02e-02	PRKAR1A, WIPI1 (i)
rs12046305	SBP	A	G	0.26	0.093	2.21e-01	NUCKS1 (i)
rs34467936	SBP	A	G	0.64	0.2	3.92e-03	NUP160, PTPRJ (inter)
rs6706	SBP	T	C	0.18	0.0084	9.23e-01	TRIP6 (UTR)
rs56074687	SBP	T	C	0.71	0.21	4.23e-03	SOX6, C11orf58 (inter)
rs17101241	SBP	T	A	0.25	0.027	7.31e-01	LOC107984640, EXOC3L4 (inter)
rs2470750	SBP	A	T	0.61	0.15	2.56e-02	DCBLD2, MIR548G (inter)
rs62292471	SBP	T	C	0.11	0.13	2.30e-01	NPHP3-ACAD11 (i)
rs10799941	SBP	G	T	0.043	0.057	7.30e-01	FCRLB, DUSP12 (inter)
rs5022521	SBP	C	T	0.14	0.00017	9.99e-01	ELOVL6, ENPEP (inter)
rs661665	SBP	A	C	0.5	0.061	3.63e-01	APOB (i)
rs550510	SBP	A	G	0.15	0.13	1.54e-01	CALCOCO2 (e)
rs10434761	SBP	A	G	0.14	0.16	9.77e-02	CDO1, ATG12 (inter)
rs10881988	SBP	A	G	0.49	-0.12	6.48e-02	TNKS2, FGFBP3 (inter)
rs8055642	SBP	A	G	0.54	-0.097	1.49e-01	AKTIP (u)
rs179195	SBP	T	C	0.49	0.24	3.28e-04	MANBA (i)
rs12633863	SBP	A	G	0.55	-0.1	1.24e-01	TM4SF4 (i)
rs62280667	SBP	T	C	0.66	0.1	1.56e-01	SENP7 (i)
rs6912283	SBP	A	G	0.56	-0.35	2.01e-07	ZNF318, ABCC10 (inter)
rs34870400	SBP	C	T	0.22	0.043	5.97e-01	HELLS, CYP2C18 (inter)
rs382534	SBP	C	T	0.75	0.018	8.14e-01	SLC33A1 (i)
rs6602909	SBP	C	T	0.33	0.2	6.04e-03	GAS6 (i)
rs3936511	SBP	A	G	0.81	-0.29	7.11e-04	C5orf67 (i)
rs2305075	SBP	C	T	0.094	-0.09	4.34e-01	HDLBP (i)
rs6088730	SBP	C	G	0.52	0.0091	8.91e-01	EDEM2 (i)
rs79903344	SBP	T	G	0.72	-0.036	6.50e-01	ZNF512B (u)
rs1095557	SBP	G	A	0.86	0.013	8.91e-01	LIMS1 (i)
rs764036	SBP	A	T	0.54	-0.12	6.32e-02	MIR1268A (i)
rs10900229	SBP	C	T	0.74	-0.081	2.89e-01	ZFAND4 (i)
rs3883882	SBP	A	G	0.63	0.062	3.68e-01	ENPP3 (i)
rs4018440	SBP	C	T	0.94	-0.32	2.30e-02	ECI1 (i)
rs60820172	SBP	T	C	0.4	0.13	5.25e-02	FAM160B1 (i)
rs11048470	SBP	G	T	0.73	-0.33	1.38e-05	ITPR2 (d)
rs12479750	SBP	C	T	0.16	-0.0026	9.77e-01	RRBP1 (i)
rs59770554	SBP	C	G	0.96	-0.063	7.03e-01	FRMD5 (i)
rs6919004	SBP	C	T	0.55	0.13	4.73e-02	RREB1 (i)
rs12270054	SBP	C	T	0.73	-0.17	2.05e-02	LTBP3 (i)
rs643884	SBP	T	C	0.84	-0.0084	9.27e-01	MOGAT2, LOC283214 (inter)
rs7206699	SBP	C	T	0.43	-0.097	1.52e-01	ZFPM1 (i)
rs3792784	SBP	A	G	0.9	0.087	4.30e-01	TNIP1 (i)
rs933574	SBP	C	A	0.48	-0.0027	9.68e-01	TXNDC11 (i)
rs4135247	SBP	G	A	0.43	0.13	5.66e-02	PPARG (i)
rs734206	SBP	T	C	0.71	0.2	5.83e-03	RIN3 (i)
rs12956554	SBP	C	A	0.67	0.027	7.09e-01	LDLRAD4, FAM210A (inter)
rs735052	SBP	C	G	0.78	-0.2	1.37e-02	LINC01569 (i)
rs2836882	SBP	G	A	0.73	-0.0057	9.40e-01	LINC01700, PSMG1 (inter)
rs35654957	SBP	C	T	0.37	0.035	6.18e-01	FGFRL1 (i)
rs1051775	SBP	T	C	0.57	-0.0024	9.72e-01	GSTA1 (e)
rs12497013	SBP	A	G	0.83	-0.074	4.21e-01	BHLHE40, ARL8B (inter)
rs12571735	SBP	T	G	0.34	0.21	2.94e-03	CACUL1, NANOS1 (inter)
rs1633513	SBP	C	T	0.27	0.013	8.60e-01	ABO (i)
rs281392	SBP	A	G	0.33	-0.19	9.69e-03	NTN5 (e)
rs13274716	SBP	C	T	0.12	0.16	1.23e-01	LOC157273, TNKS (inter)
rs28601761	SBP	C	G	0.58	0.17	1.17e-02	TRIB1, LINC00861 (inter)
rs7955258	SBP	G	A	0.58	-0.08	2.36e-01	B4GALNT3 (i)
rs6083799	SBP	T	G	0.56	0.035	6.03e-01	ABHD12 (i)
rs9533094	SBP	G	A	0.49	-0.075	2.60e-01	AKAP11, LINC02341 (inter)
rs6492720	SBP	T	C	0.31	-0.07	3.32e-01	GPR180 (i)
rs884205	SBP	A	C	0.25	0.064	4.10e-01	TNFRSF11A (UTR)
rs2442046	SBP	G	C	0.23	0.13	1.13e-01	MGAT5 (i)
rs11621792	SBP	C	T	0.55	0.018	7.84e-01	NYNRIN (i)
rs11878604	SBP	C	T	0.07	0.023	8.59e-01	CYP2T1P, CYP2A6 (inter)
rs3775327	SBP	C	T	0.75	-0.013	8.70e-01	ARHGAP10 (i)
rs11880141	SBP	A	G	0.087	-0.13	2.82e-01	RHPN2 (i)
rs4694077	SBP	C	T	0.68	0.025	7.31e-01	TMPRSS11E (i)
rs60586860	SBP	T	C	0.034	-0.29	1.11e-01	FLJ45513, DLX4 (inter)
rs2239222	SBP	A	G	0.65	0.0012	9.87e-01	RGS6 (i)
rs2041081	SBP	T	C	0.65	-0.0095	8.92e-01	LINC01923, SATB2 (inter)
rs35139284	SBP	T	C	0.32	0.12	1.07e-01	HLA-DRB1, HLA-DQA1 (inter)
rs1235127	SBP	G	A	0.16	-0.15	9.99e-02	PROX1, SMYD2 (inter)
rs4024576	SBP	C	G	0.36	-0.11	1.30e-01	SPTBN1 (i)
rs79256507	SBP	A	C	0.15	0.0016	9.87e-01	B3GAT1 (i)
rs433920	SBP	C	T	0.73	0.02	7.94e-01	ATP6AP1L, MIR3977 (inter)
rs930900	SBP	C	T	0.69	-0.045	5.31e-01	SP7 (i)
rs3923	SBP	T	C	0.42	0.041	5.44e-01	SLC17A1 (UTR)
rs9521787	SBP	C	A	0.39	0.008	9.06e-01	COL4A2-AS2 (UTR)
rs6886306	SBP	T	C	0.47	0.085	2.02e-01	MEF2C-AS1 (i)
rs17429745	SBP	G	T	0.69	0.047	5.19e-01	CXXC4-AS1, TET2 (inter)
rs7099526	SBP	G	C	0.31	0.21	4.11e-03	DLG5 (i)
rs603424	SBP	G	A	0.83	-0.22	1.48e-02	PKD2L1 (i)
rs62471406	SBP	T	A	0.44	0.0095	8.88e-01	SEM1 (i)
rs56188865	SBP	T	C	0.63	-0.095	1.70e-01	NLRP3 (i)
rs879037	SBP	T	C	0.45	0.044	5.10e-01	BMP8A (i)
rs7685277	SBP	A	G	0.16	-0.22	1.75e-02	ZNF827 (i)
rs132642	SBP	T	A	0.83	-0.16	7.26e-02	APOL3 (UTR)
rs1428967	SBP	G	A	0.24	0.17	3.46e-02	SLC1A3 (i)
rs829577	SBP	C	G	0.76	-0.061	4.35e-01	LCLAT1 (i)
rs599633	SBP	G	A	0.7	0.0073	9.20e-01	IRF2BP2, LINC00184 (inter)
rs2970818	SBP	T	A	0.9	0.15	1.81e-01	C12orf4 (i)
rs2290361	SBP	G	T	0.57	-0.044	5.14e-01	CALD1 (i)
rs6706968	SBP	C	A	0.58	0.0068	9.20e-01	LINC01101, GLI2 (inter)
rs9530288	SBP	A	G	0.54	0.055	4.14e-01	KLF12, LINC00402 (inter)
rs538694	SBP	A	C	0.83	-0.035	6.95e-01	TMEM167B, SCARNA2 (inter)
rs11119783	SBP	G	A	0.52	-0.033	6.17e-01	LINC01693 (u)
rs4245230	SBP	A	G	0.47	0.0032	9.63e-01	SMAD7 (i)
rs2113843	SBP	T	C	0.49	-0.055	4.14e-01	CSRNP3, GALNT3 (inter)
rs10456200	SBP	T	C	0.96	0.039	8.12e-01	DTNBP1 (i)
rs10201242	SBP	G	A	0.93	-0.013	9.18e-01	ACVR1C (i)
rs12946693	SBP	T	C	0.45	-0.017	8.05e-01	MAPT (i)
rs11647695	SBP	A	C	0.45	-0.094	1.62e-01	CDYL2 (i)
rs10901208	SBP	C	T	0.35	-0.0057	9.35e-01	FUBP3 (i)
rs75903500	SBP	C	T	0.08	-0.029	8.16e-01	EPHA8 (i)
rs6731985	SBP	A	G	0.67	0.23	9.16e-04	UBE2E3, LINC01934 (inter)
rs4074793	SBP	G	A	0.075	0.26	3.73e-02	ITGA1 (i)
rs764284	SBP	G	A	0.58	-0.24	4.37e-04	VN1R10P, ZNF204P (inter)
rs3795503	SBP	C	T	0.68	-0.13	7.84e-02	KIAA1614 (e)
rs9287237	SBP	G	T	0.82	-0.14	1.13e-01	FMN2 (i)
rs72813566	SBP	A	G	0.85	0.0013	9.89e-01	USP34 (i)
rs2436851	SBP	A	G	0.74	0.17	2.26e-02	AZIN1 (i)
rs13418066	SBP	C	A	0.51	0.077	2.52e-01	INPP5D, ATG16L1 (inter)
rs2888674	SBP	A	G	0.45	-0.076	2.58e-01	TMEM176A, AOC1 (inter)
rs9501030	SBP	A	T	0.16	-0.01	9.10e-01	LINC00243 (u)
rs2295124	SBP	G	A	0.72	-0.18	1.55e-02	HOMEZ (u)
rs7742515	SBP	T	A	0.2	0.0075	9.29e-01	MLIP (i)
rs10963680	SBP	A	G	0.24	0.037	6.34e-01	ADAMTSL1 (i)
rs11866656	SBP	T	C	0.78	0.042	6.06e-01	CNOT1 (i)
rs11696251	SBP	A	G	0.42	0.24	3.22e-04	MIR4532, LINC01742 (inter)
rs4946137	SBP	A	G	0.4	-0.091	1.83e-01	FRK, NT5DC1 (inter)
rs2038687	SBP	G	A	0.86	-0.23	1.57e-02	LSM14B (i)
rs56332871	SBP	A	C	0.27	0.2	7.35e-03	NR2F2-AS1 (i)
rs927485	SBP	G	A	0.26	0.11	1.57e-01	LOC105375075, SUPT3H (inter)
rs6749773	SBP	G	A	0.53	0.076	2.57e-01	FOXN2, PPP1R21 (inter)
rs5750826	SBP	A	G	0.41	0.17	1.37e-02	LOC100506472 (e)
rs2728102	SBP	T	C	0.86	0.052	5.93e-01	PKD2 (i)
rs38137	SBP	G	A	0.37	0.0013	9.85e-01	LOC101927668 (i)
rs13229988	SBP	G	A	0.42	0.057	4.02e-01	TMEM106B (i)
rs2823661	SBP	T	A	0.43	-0.071	2.97e-01	MIR99AHG (i)
rs399970	SBP	G	T	0.25	0.071	3.62e-01	ZFP28 (UTR)
rs2280244	SBP	A	G	0.3	-0.28	1.05e-04	ARHGAP25 (i)
rs2279252	SBP	G	A	0.99	0.64	3.25e-02	EVC (e)
rs17216707	SBP	C	T	0.19	-0.17	4.79e-02	BCAS1, CYP24A1 (inter)
rs1372448	SBP	A	T	0.38	-0.093	1.77e-01	LINC00824, LINC00976 (inter)
rs422878	SBP	C	T	0.81	0.046	5.91e-01	UBD, SNORD32B (inter)
rs8055846	SBP	G	T	0.71	-0.14	6.33e-02	XPO6, SBK1 (inter)
rs4870044	SBP	T	C	0.29	0.21	4.40e-03	CCDC170 (i)
rs11771510	SBP	A	G	0.27	0.043	5.66e-01	CCDC126 (i)
rs6898290	SBP	C	T	0.43	0.079	2.44e-01	EBF1 (i)
rs5997410	SBP	G	A	0.15	0.25	8.72e-03	XBP1, ZNRF3 (inter)
rs2911971	SBP	G	C	0.62	0.059	3.94e-01	AGPAT5 (i)
rs10409243	SBP	C	T	0.4	0.37	7.35e-08	S1PR2 (UTR)
rs2405134	SBP	A	G	0.31	0.029	6.94e-01	PTCH1, LINC00476 (inter)
rs252761	SBP	T	G	0.59	-0.078	2.51e-01	AP3B1 (i)
rs1256330	DBP	T	C	0.31	-0.033	4.49e-01	ALPL (i)
rs7765441	DBP	A	G	0.89	0.069	2.80e-01	GPLD1 (i)
rs72837690	DBP	C	T	0.35	0.081	5.12e-02	ASGR1, DLG4 (inter)
rs10822186	DBP	G	A	0.49	-0.16	3.66e-05	REEP3 (i)
rs7949566	DBP	A	G	0.42	-0.0076	8.50e-01	ST3GAL4 (d)
rs9738226	DBP	A	G	0.38	0.15	2.74e-04	HNF1A (i)
rs11573824	DBP	T	A	0.54	-0.0027	9.46e-01	TNFRSF11B (i)
rs4575545	DBP	A	G	0.31	0.15	5.01e-04	MAFTRR (e)
rs1260326	DBP	T	C	0.39	-0.051	2.13e-01	GCKR (e)
rs8736	DBP	T	C	0.44	0.017	6.76e-01	MBOAT7 (UTR)
rs12277152	DBP	A	G	0.048	-0.16	9.70e-02	PGGHG (d)
rs58542926	DBP	C	T	0.92	-0.29	1.05e-04	TM6SF2 (e)
rs2183745	DBP	T	A	0.33	0.025	5.57e-01	ALDOB, TMEM246-AS1 (inter)
rs484195	DBP	A	G	0.38	0.035	3.96e-01	APOC1 (i)
rs174566	DBP	G	A	0.35	0.06	1.49e-01	FADS2 (i)
rs11601507	DBP	A	C	0.068	0.08	3.06e-01	TRIM5 (e)
rs6601527	DBP	C	A	0.41	0.22	4.27e-08	PINX1 (i)
rs2161037	DBP	G	A	0.45	-0.064	1.10e-01	ABCB11, DHRS9 (inter)
rs261290	DBP	C	T	0.65	-0.072	8.49e-02	AQP9, LIPC (inter)
rs1800759	DBP	T	G	0.39	0.043	2.94e-01	LOC100507053 (i)
rs12225548	DBP	C	G	0.77	-0.015	7.60e-01	TREH (i)
rs10787429	DBP	T	C	0.27	0.15	1.05e-03	GPAM, TECTB (inter)
rs2642438	DBP	G	A	0.7	-0.034	4.30e-01	MARC1 (e)
rs11078597	DBP	T	C	0.81	0.061	2.33e-01	MIR22HG (i)
rs4471106	DBP	A	G	0.29	-0.1	2.21e-02	RIC1 (UTR)
rs12730935	DBP	G	A	0.59	-0.029	4.74e-01	IL6R (i)
rs2941505	DBP	A	G	0.32	-0.074	8.29e-02	PGAP3 (i)
rs2073950	DBP	C	T	0.79	0.38	2.18e-14	ATXN2 (i)
rs7202323	DBP	G	T	0.23	-0.029	5.40e-01	PMFBP1, LINC01572 (inter)
rs687339	DBP	T	C	0.77	0.13	5.14e-03	MSL2, PCCB (inter)
rs17145750	DBP	C	T	0.84	0.12	2.65e-02	MLXIPL (i)
rs4782568	DBP	C	G	0.55	-0.053	1.84e-01	MLYCD, OSGIN1 (inter)
rs1048013	DBP	T	C	0.55	-0.023	5.69e-01	CYP20A1 (e)
rs80146619	DBP	G	A	0.74	0.048	2.91e-01	TRIM8 (i)
rs72632952	DBP	C	T	0.15	-0.11	5.12e-02	ST5 (i)
rs6741180	DBP	A	G	0.39	0.035	3.92e-01	IL1F10, IL1RN (inter)
rs12534124	DBP	G	A	0.79	0.021	6.66e-01	COG5 (i)
rs4309483	DBP	A	C	0.24	0.087	6.06e-02	NEDD4L, MIR122 (inter)
rs2143877	DBP	A	G	0.69	0.063	1.39e-01	LINC01370, MAFB (inter)
rs35135227	DBP	T	C	0.28	0.093	3.76e-02	C9orf163, NOTCH1 (inter)
rs2290846	DBP	G	A	0.71	0.1	2.24e-02	LRBA (e)
rs2977976	DBP	G	A	0.15	-0.084	1.30e-01	NCOA2 (i)
rs4964506	DBP	A	G	0.5	0.11	4.43e-03	RIC8B, TMEM263 (inter)
rs10789188	DBP	A	G	0.33	-0.077	7.13e-02	LEPR (i)
rs2919872	DBP	C	T	0.56	-0.026	5.16e-01	FABP1 (u)
rs6503238	DBP	T	C	0.75	0.029	5.31e-01	USP43 (i)
rs12137738	DBP	A	T	0.9	-0.13	5.47e-02	FAM43B, CDA (inter)
rs5751775	DBP	T	C	0.41	-0.021	5.95e-01	MIF-AS1, GSTT2B (inter)
rs34239095	DBP	C	G	0.72	-0.066	1.34e-01	MFGE8 (UTR)
rs1123571	DBP	A	G	0.46	-0.021	6.03e-01	RER1 (i)
rs2868346	DBP	T	C	0.76	0.00029	9.95e-01	PLTP, PCIF1 (inter)
rs13019004	DBP	T	C	0.32	-0.07	9.92e-02	MYO1B (UTR)
rs13273326	DBP	A	G	0.47	0.024	5.44e-01	TONSL (i)
rs4359427	DBP	T	C	0.13	-0.0057	9.24e-01	NFATC3 (i)
rs4903273	DBP	A	G	0.51	-0.048	2.28e-01	PGF, EIF2B2 (inter)
rs6682862	DBP	A	G	0.17	-0.069	1.96e-01	SEC16B (i)
rs62560863	DBP	C	T	0.9	0.0098	8.83e-01	UBAP2, DCAF12 (inter)
rs9826148	DBP	C	T	0.89	0.1	1.12e-01	ZBTB20 (i)
rs10410017	DBP	C	T	0.64	-0.0024	9.53e-01	IFI30, MPV17L2 (inter)
rs67868208	DBP	A	T	0.37	-0.078	5.90e-02	LARP1B (i)
rs10409772	DBP	A	C	0.073	0.11	1.52e-01	FUT6, FUT3 (inter)
rs12750525	DBP	G	A	0.58	0.045	2.63e-01	ST3GAL3 (i)
rs12438213	DBP	G	C	0.12	-0.16	8.51e-03	SEMA4B (i)
rs12674731	DBP	A	C	0.77	-0.082	8.28e-02	DCTN6, RBPMS-AS1 (inter)
rs7909380	DBP	T	C	0.16	0.056	3.12e-01	AKR1C4 (i)
rs2267375	DBP	G	T	0.42	-0.095	1.78e-02	MAFF (i)
rs2414098	DBP	T	C	0.39	0.18	1.36e-05	MIR4713HG (i)
rs10080411	DBP	C	T	0.076	0.099	1.85e-01	PPARD (i)
rs2292553	DBP	G	A	0.44	0.076	5.71e-02	TMBIM1 (e)
rs189174	DBP	C	G	0.34	-0.0033	9.39e-01	GSK3B, GPR156 (inter)
rs11663201	DBP	G	A	0.69	-0.04	3.46e-01	NFATC1 (i)
rs6542680	DBP	C	T	0.18	-0.13	1.26e-02	RPS7, COLEC11 (inter)
rs12133576	DBP	A	G	0.37	-0.027	5.12e-01	DR1 (i)
rs6858344	DBP	A	G	0.38	0.065	1.15e-01	FAM47E, FAM47E-STBD1 (i)
rs2952294	DBP	A	G	0.23	-0.16	6.39e-04	PRKAR1A, WIPI1 (i)
rs12046305	DBP	A	G	0.26	0.03	5.12e-01	NUCKS1 (i)
rs34467936	DBP	A	G	0.64	0.084	4.27e-02	NUP160, PTPRJ (inter)
rs6706	DBP	T	C	0.18	0.31	1.08e-09	TRIP6 (UTR)
rs56074687	DBP	T	C	0.71	0.075	8.87e-02	SOX6, C11orf58 (inter)
rs17101241	DBP	T	A	0.25	0.029	5.31e-01	LOC107984640, EXOC3L4 (inter)
rs2470750	DBP	A	T	0.61	0.072	7.72e-02	DCBLD2, MIR548G (inter)
rs62292471	DBP	T	C	0.11	0.016	8.01e-01	NPHP3-ACAD11 (i)
rs10799941	DBP	G	T	0.043	0.2	4.13e-02	FCRLB, DUSP12 (inter)
rs5022521	DBP	C	T	0.14	-0.035	5.54e-01	ELOVL6, ENPEP (inter)
rs661665	DBP	A	C	0.5	0.063	1.13e-01	APOB (i)
rs550510	DBP	A	G	0.15	0.0011	9.85e-01	CALCOCO2 (e)
rs10434761	DBP	A	G	0.14	0.2	4.46e-04	CDO1, ATG12 (inter)
rs10881988	DBP	A	G	0.49	-0.058	1.44e-01	TNKS2, FGFBP3 (inter)
rs8055642	DBP	A	G	0.54	-0.0069	8.63e-01	AKTIP (u)
rs179195	DBP	T	C	0.49	0.22	2.74e-08	MANBA (i)
rs12633863	DBP	A	G	0.55	0.03	4.49e-01	TM4SF4 (i)
rs62280667	DBP	T	C	0.66	0.091	3.15e-02	SENP7 (i)
rs6912283	DBP	A	G	0.56	-0.16	8.94e-05	ZNF318, ABCC10 (inter)
rs34870400	DBP	C	T	0.22	0.043	3.78e-01	HELLS, CYP2C18 (inter)
rs382534	DBP	C	T	0.75	0.04	3.86e-01	SLC33A1 (i)
rs6602909	DBP	C	T	0.33	0.12	6.62e-03	GAS6 (i)
rs3936511	DBP	A	G	0.81	-0.087	8.53e-02	C5orf67 (i)
rs2305075	DBP	C	T	0.094	-0.11	1.06e-01	HDLBP (i)
rs6088730	DBP	C	G	0.52	0.0056	8.87e-01	EDEM2 (i)
rs79903344	DBP	T	G	0.72	-0.12	9.82e-03	ZNF512B (u)
rs1095557	DBP	G	A	0.86	0.016	7.80e-01	LIMS1 (i)
rs764036	DBP	A	T	0.54	-0.1	1.10e-02	MIR1268A (i)
rs10900229	DBP	C	T	0.74	-0.099	2.94e-02	ZFAND4 (i)
rs3883882	DBP	A	G	0.63	0.042	3.13e-01	ENPP3 (i)
rs4018440	DBP	C	T	0.94	-0.018	8.33e-01	ECI1 (i)
rs60820172	DBP	T	C	0.4	0.13	1.89e-03	FAM160B1 (i)
rs11048470	DBP	G	T	0.73	-0.14	2.11e-03	ITPR2 (d)
rs12479750	DBP	C	T	0.16	-0.011	8.35e-01	RRBP1 (i)
rs59770554	DBP	C	G	0.96	-0.14	1.48e-01	FRMD5 (i)
rs6919004	DBP	C	T	0.55	-0.019	6.35e-01	RREB1 (i)
rs12270054	DBP	C	T	0.73	-0.018	6.84e-01	LTBP3 (i)
rs643884	DBP	T	C	0.84	-0.0064	9.07e-01	MOGAT2, LOC283214 (inter)
rs7206699	DBP	C	T	0.43	0.069	8.45e-02	ZFPM1 (i)
rs3792784	DBP	A	G	0.9	-0.0052	9.36e-01	TNIP1 (i)
rs933574	DBP	C	A	0.48	0.037	3.50e-01	TXNDC11 (i)
rs4135247	DBP	G	A	0.43	0.016	6.98e-01	PPARG (i)
rs734206	DBP	T	C	0.71	0.033	4.49e-01	RIN3 (i)
rs12956554	DBP	C	A	0.67	-0.028	5.14e-01	LDLRAD4, FAM210A (inter)
rs735052	DBP	C	G	0.78	0.0035	9.42e-01	LINC01569 (i)
rs2836882	DBP	G	A	0.73	-0.057	2.03e-01	LINC01700, PSMG1 (inter)
rs35654957	DBP	C	T	0.37	0.028	4.94e-01	FGFRL1 (i)
rs1051775	DBP	T	C	0.57	-0.00078	9.85e-01	GSTA1 (e)
rs12497013	DBP	A	G	0.83	-0.052	3.39e-01	BHLHE40, ARL8B (inter)
rs12571735	DBP	T	G	0.34	0.12	3.77e-03	CACUL1, NANOS1 (inter)
rs1633513	DBP	C	T	0.27	0.068	1.30e-01	ABO (i)
rs281392	DBP	A	G	0.33	-0.11	1.21e-02	NTN5 (e)
rs13274716	DBP	C	T	0.12	0.12	4.75e-02	LOC157273, TNKS (inter)
rs28601761	DBP	C	G	0.58	0.022	5.82e-01	TRIB1, LINC00861 (inter)
rs7955258	DBP	G	A	0.58	-0.017	6.75e-01	B4GALNT3 (i)
rs6083799	DBP	T	G	0.56	0.032	4.30e-01	ABHD12 (i)
rs9533094	DBP	G	A	0.49	-0.029	4.61e-01	AKAP11, LINC02341 (inter)
rs6492720	DBP	T	C	0.31	-0.11	9.06e-03	GPR180 (i)
rs884205	DBP	A	C	0.25	0.051	2.68e-01	TNFRSF11A (UTR)
rs2442046	DBP	G	C	0.23	0.021	6.53e-01	MGAT5 (i)
rs11621792	DBP	C	T	0.55	0.0045	9.11e-01	NYNRIN (i)
rs11878604	DBP	C	T	0.07	0.15	5.87e-02	CYP2T1P, CYP2A6 (inter)
rs3775327	DBP	C	T	0.75	-0.05	2.80e-01	ARHGAP10 (i)
rs11880141	DBP	A	G	0.087	-0.087	2.17e-01	RHPN2 (i)
rs4694077	DBP	C	T	0.68	0.048	2.64e-01	TMPRSS11E (i)
rs60586860	DBP	T	C	0.034	-0.18	1.08e-01	FLJ45513, DLX4 (inter)
rs2239222	DBP	A	G	0.65	-0.092	2.77e-02	RGS6 (i)
rs2041081	DBP	T	C	0.65	-0.057	1.70e-01	LINC01923, SATB2 (inter)
rs35139284	DBP	T	C	0.32	0.18	2.86e-05	HLA-DRB1, HLA-DQA1 (inter)
rs1235127	DBP	G	A	0.16	-0.1	6.46e-02	PROX1, SMYD2 (inter)
rs4024576	DBP	C	G	0.36	-0.15	3.83e-04	SPTBN1 (i)
rs79256507	DBP	A	C	0.15	0.047	4.09e-01	B3GAT1 (i)
rs433920	DBP	C	T	0.73	0.015	7.39e-01	ATP6AP1L, MIR3977 (inter)
rs930900	DBP	C	T	0.69	0.027	5.24e-01	SP7 (i)
rs3923	DBP	T	C	0.42	-0.054	1.78e-01	SLC17A1 (UTR)
rs9521787	DBP	C	A	0.39	-0.036	3.78e-01	COL4A2-AS2 (UTR)
rs6886306	DBP	T	C	0.47	0.0071	8.58e-01	MEF2C-AS1 (i)
rs17429745	DBP	G	T	0.69	0.038	3.85e-01	CXXC4-AS1, TET2 (inter)
rs7099526	DBP	G	C	0.31	0.063	1.47e-01	DLG5 (i)
rs603424	DBP	G	A	0.83	-0.15	5.16e-03	PKD2L1 (i)
rs62471406	DBP	T	A	0.44	0.037	3.52e-01	SEM1 (i)
rs56188865	DBP	T	C	0.63	-0.11	7.92e-03	NLRP3 (i)
rs879037	DBP	T	C	0.45	0.012	7.69e-01	BMP8A (i)
rs7685277	DBP	A	G	0.16	-0.0063	9.08e-01	ZNF827 (i)
rs132642	DBP	T	A	0.83	-0.14	6.71e-03	APOL3 (UTR)
rs1428967	DBP	G	A	0.24	0.11	2.19e-02	SLC1A3 (i)
rs829577	DBP	C	G	0.76	-0.032	4.97e-01	LCLAT1 (i)
rs599633	DBP	G	A	0.7	0.041	3.38e-01	IRF2BP2, LINC00184 (inter)
rs2970818	DBP	T	A	0.9	0.088	1.78e-01	C12orf4 (i)
rs2290361	DBP	G	T	0.57	-0.048	2.31e-01	CALD1 (i)
rs6706968	DBP	C	A	0.58	-0.035	3.84e-01	LINC01101, GLI2 (inter)
rs9530288	DBP	A	G	0.54	0.0091	8.21e-01	KLF12, LINC00402 (inter)
rs538694	DBP	A	C	0.83	-0.11	3.10e-02	TMEM167B, SCARNA2 (inter)
rs11119783	DBP	G	A	0.52	-0.044	2.73e-01	LINC01693 (u)
rs4245230	DBP	A	G	0.47	0.045	2.61e-01	SMAD7 (i)
rs2113843	DBP	T	C	0.49	0.008	8.40e-01	CSRNP3, GALNT3 (inter)
rs10456200	DBP	T	C	0.96	0.11	2.57e-01	DTNBP1 (i)
rs10201242	DBP	G	A	0.93	-0.098	2.02e-01	ACVR1C (i)
rs12946693	DBP	T	C	0.45	0.016	6.96e-01	MAPT (i)
rs11647695	DBP	A	C	0.45	-0.043	2.86e-01	CDYL2 (i)
rs10901208	DBP	C	T	0.35	0.0034	9.34e-01	FUBP3 (i)
rs75903500	DBP	C	T	0.08	0.035	6.31e-01	EPHA8 (i)
rs6731985	DBP	A	G	0.67	0.16	2.22e-04	UBE2E3, LINC01934 (inter)
rs4074793	DBP	G	A	0.075	0.17	2.72e-02	ITGA1 (i)
rs764284	DBP	G	A	0.58	-0.13	8.03e-04	VN1R10P, ZNF204P (inter)
rs3795503	DBP	C	T	0.68	-0.02	6.46e-01	KIAA1614 (e)
rs9287237	DBP	G	T	0.82	-0.031	5.52e-01	FMN2 (i)
rs72813566	DBP	A	G	0.85	-0.032	5.59e-01	USP34 (i)
rs2436851	DBP	A	G	0.74	0.14	1.87e-03	AZIN1 (i)
rs13418066	DBP	C	A	0.51	0.058	1.51e-01	INPP5D, ATG16L1 (inter)
rs2888674	DBP	A	G	0.45	-0.09	2.42e-02	TMEM176A, AOC1 (inter)
rs9501030	DBP	A	T	0.16	0.087	1.15e-01	LINC00243 (u)
rs2295124	DBP	G	A	0.72	0.026	5.64e-01	HOMEZ (u)
rs7742515	DBP	T	A	0.2	-0.06	2.28e-01	MLIP (i)
rs10963680	DBP	A	G	0.24	0.011	8.18e-01	ADAMTSL1 (i)
rs11866656	DBP	T	C	0.78	-0.06	2.17e-01	CNOT1 (i)
rs11696251	DBP	A	G	0.42	0.11	4.40e-03	MIR4532, LINC01742 (inter)
rs4946137	DBP	A	G	0.4	0.029	4.76e-01	FRK, NT5DC1 (inter)
rs2038687	DBP	G	A	0.86	-0.17	2.39e-03	LSM14B (i)
rs56332871	DBP	A	C	0.27	0.12	7.25e-03	NR2F2-AS1 (i)
rs927485	DBP	G	A	0.26	0.015	7.47e-01	LOC105375075, SUPT3H (inter)
rs6749773	DBP	G	A	0.53	0.062	1.22e-01	FOXN2, PPP1R21 (inter)
rs5750826	DBP	A	G	0.41	0.087	3.18e-02	LOC100506472 (e)
rs2728102	DBP	T	C	0.86	0.057	3.29e-01	PKD2 (i)
rs38137	DBP	G	A	0.37	-0.024	5.58e-01	LOC101927668 (i)
rs13229988	DBP	G	A	0.42	0.062	1.25e-01	TMEM106B (i)
rs2823661	DBP	T	A	0.43	-0.025	5.38e-01	MIR99AHG (i)
rs399970	DBP	G	T	0.25	0.016	7.27e-01	ZFP28 (UTR)
rs2280244	DBP	A	G	0.3	-0.15	5.90e-04	ARHGAP25 (i)
rs2279252	DBP	G	A	0.99	0.41	2.08e-02	EVC (e)
rs17216707	DBP	C	T	0.19	-0.03	5.62e-01	BCAS1, CYP24A1 (inter)
rs1372448	DBP	A	T	0.38	-0.0045	9.13e-01	LINC00824, LINC00976 (inter)
rs422878	DBP	C	T	0.81	0.0014	9.78e-01	UBD, SNORD32B (inter)
rs8055846	DBP	G	T	0.71	-0.1	1.78e-02	XPO6, SBK1 (inter)
rs4870044	DBP	T	C	0.29	0.11	9.46e-03	CCDC170 (i)
rs11771510	DBP	A	G	0.27	-0.015	7.42e-01	CCDC126 (i)
rs6898290	DBP	C	T	0.43	0.045	2.68e-01	EBF1 (i)
rs5997410	DBP	G	A	0.15	0.1	6.62e-02	XBP1, ZNRF3 (inter)
rs2911971	DBP	G	C	0.62	0.021	6.09e-01	AGPAT5 (i)
rs10409243	DBP	C	T	0.4	0.12	3.55e-03	S1PR2 (UTR)
rs2405134	DBP	A	G	0.31	0.00034	9.94e-01	PTCH1, LINC00476 (inter)
rs252761	DBP	T	G	0.59	-0.0075	8.53e-01	AP3B1 (i)
rs1256330	Glucose	T	C	0.31	0.0051	6.08e-02	ALPL (i)
rs7765441	Glucose	A	G	0.89	0.0043	2.86e-01	GPLD1 (i)
rs72837690	Glucose	C	T	0.35	-0.00017	9.49e-01	ASGR1, DLG4 (inter)
rs10822186	Glucose	G	A	0.49	-0.0021	4.00e-01	REEP3 (i)
rs7949566	Glucose	A	G	0.42	-0.004	1.13e-01	ST3GAL4 (d)
rs9738226	Glucose	A	G	0.38	0.0012	6.41e-01	HNF1A (i)
rs11573824	Glucose	T	A	0.54	-0.0068	7.60e-03	TNFRSF11B (i)
rs4575545	Glucose	A	G	0.31	-0.0016	5.69e-01	MAFTRR (e)
rs1260326	Glucose	T	C	0.39	-0.043	2.12e-63	GCKR (e)
rs8736	Glucose	T	C	0.44	0.0026	3.08e-01	MBOAT7 (UTR)
rs12277152	Glucose	A	G	0.048	9.7e-05	9.87e-01	PGGHG (d)
rs58542926	Glucose	C	T	0.92	-0.02	4.37e-05	TM6SF2 (e)
rs2183745	Glucose	T	A	0.33	0.00058	8.30e-01	ALDOB, TMEM246-AS1 (inter)
rs484195	Glucose	A	G	0.38	0.0065	1.45e-02	APOC1 (i)
rs174566	Glucose	G	A	0.35	-0.022	2.35e-16	FADS2 (i)
rs11601507	Glucose	A	C	0.068	0.0035	4.76e-01	TRIM5 (e)
rs6601527	Glucose	C	A	0.41	0.0048	6.12e-02	PINX1 (i)
rs2161037	Glucose	G	A	0.45	0.012	3.01e-06	ABCB11, DHRS9 (inter)
rs261290	Glucose	C	T	0.65	0.0034	2.03e-01	AQP9, LIPC (inter)
rs1800759	Glucose	T	G	0.39	-0.0031	2.29e-01	LOC100507053 (i)
rs12225548	Glucose	C	G	0.77	-0.0041	1.71e-01	TREH (i)
rs10787429	Glucose	T	C	0.27	0.0002	9.43e-01	GPAM, TECTB (inter)
rs2642438	Glucose	G	A	0.7	0.00062	8.22e-01	MARC1 (e)
rs11078597	Glucose	T	C	0.81	-0.00089	7.84e-01	MIR22HG (i)
rs4471106	Glucose	A	G	0.29	0.00042	8.81e-01	RIC1 (UTR)
rs12730935	Glucose	G	A	0.59	0.0047	6.67e-02	IL6R (i)
rs2941505	Glucose	A	G	0.32	0.0049	7.29e-02	PGAP3 (i)
rs2073950	Glucose	C	T	0.79	-0.005	1.05e-01	ATXN2 (i)
rs7202323	Glucose	G	T	0.23	0.0002	9.46e-01	PMFBP1, LINC01572 (inter)
rs687339	Glucose	T	C	0.77	0.011	2.46e-04	MSL2, PCCB (inter)
rs17145750	Glucose	C	T	0.84	-0.0078	2.25e-02	MLXIPL (i)
rs4782568	Glucose	C	G	0.55	-0.00045	8.60e-01	MLYCD, OSGIN1 (inter)
rs1048013	Glucose	T	C	0.55	0.0081	1.49e-03	CYP20A1 (e)
rs80146619	Glucose	G	A	0.74	0.0027	3.56e-01	TRIM8 (i)
rs72632952	Glucose	C	T	0.15	0.0051	1.47e-01	ST5 (i)
rs6741180	Glucose	A	G	0.39	-0.0049	5.67e-02	IL1F10, IL1RN (inter)
rs12534124	Glucose	G	A	0.79	0.0014	6.48e-01	COG5 (i)
rs4309483	Glucose	A	C	0.24	0.0018	5.39e-01	NEDD4L, MIR122 (inter)
rs2143877	Glucose	A	G	0.69	0.0036	1.83e-01	LINC01370, MAFB (inter)
rs35135227	Glucose	T	C	0.28	-0.012	4.29e-05	C9orf163, NOTCH1 (inter)
rs2290846	Glucose	G	A	0.71	0.00051	8.54e-01	LRBA (e)
rs2977976	Glucose	G	A	0.15	-0.0066	6.00e-02	NCOA2 (i)
rs4964506	Glucose	A	G	0.5	0.0041	1.01e-01	RIC8B, TMEM263 (inter)
rs10789188	Glucose	A	G	0.33	-0.00089	7.40e-01	LEPR (i)
rs2919872	Glucose	C	T	0.56	0.00011	9.66e-01	FABP1 (u)
rs6503238	Glucose	T	C	0.75	0.00021	9.45e-01	USP43 (i)
rs12137738	Glucose	A	T	0.9	-0.002	6.45e-01	FAM43B, CDA (inter)
rs5751775	Glucose	T	C	0.41	0.0046	7.22e-02	MIF-AS1, GSTT2B (inter)
rs34239095	Glucose	C	G	0.72	-0.00078	7.82e-01	MFGE8 (UTR)
rs1123571	Glucose	A	G	0.46	5.8e-05	9.82e-01	RER1 (i)
rs2868346	Glucose	T	C	0.76	0.01	6.65e-04	PLTP, PCIF1 (inter)
rs13019004	Glucose	T	C	0.32	0.0026	3.39e-01	MYO1B (UTR)
rs13273326	Glucose	A	G	0.47	-0.0078	2.20e-03	TONSL (i)
rs4359427	Glucose	T	C	0.13	-0.013	4.24e-04	NFATC3 (i)
rs4903273	Glucose	A	G	0.51	0.0031	2.23e-01	PGF, EIF2B2 (inter)
rs6682862	Glucose	A	G	0.17	-0.0019	5.73e-01	SEC16B (i)
rs62560863	Glucose	C	T	0.9	-0.0051	2.30e-01	UBAP2, DCAF12 (inter)
rs9826148	Glucose	C	T	0.89	-0.02	8.80e-07	ZBTB20 (i)
rs10410017	Glucose	C	T	0.64	0.0036	1.75e-01	IFI30, MPV17L2 (inter)
rs67868208	Glucose	A	T	0.37	0.0016	5.29e-01	LARP1B (i)
rs10409772	Glucose	A	C	0.073	-0.0079	1.06e-01	FUT6, FUT3 (inter)
rs12750525	Glucose	G	A	0.58	0.0042	1.05e-01	ST3GAL3 (i)
rs12438213	Glucose	G	C	0.12	0.003	4.45e-01	SEMA4B (i)
rs12674731	Glucose	A	C	0.77	0.0029	3.33e-01	DCTN6, RBPMS-AS1 (inter)
rs7909380	Glucose	T	C	0.16	-0.0075	3.15e-02	AKR1C4 (i)
rs2267375	Glucose	G	T	0.42	-0.0042	1.04e-01	MAFF (i)
rs2414098	Glucose	T	C	0.39	0.009	5.50e-04	MIR4713HG (i)
rs10080411	Glucose	C	T	0.076	0.00078	8.69e-01	PPARD (i)
rs2292553	Glucose	G	A	0.44	0.0073	4.04e-03	TMBIM1 (e)
rs189174	Glucose	C	G	0.34	-0.0017	5.29e-01	GSK3B, GPR156 (inter)
rs11663201	Glucose	G	A	0.69	-0.0051	6.07e-02	NFATC1 (i)
rs6542680	Glucose	C	T	0.18	0.00089	7.88e-01	RPS7, COLEC11 (inter)
rs12133576	Glucose	A	G	0.37	-0.011	4.70e-05	DR1 (i)
rs6858344	Glucose	A	G	0.38	0.0043	9.44e-02	FAM47E, FAM47E-STBD1 (i)
rs2952294	Glucose	A	G	0.23	0.023	1.52e-14	PRKAR1A, WIPI1 (i)
rs12046305	Glucose	A	G	0.26	0.0043	1.30e-01	NUCKS1 (i)
rs34467936	Glucose	A	G	0.64	-0.0037	1.67e-01	NUP160, PTPRJ (inter)
rs6706	Glucose	T	C	0.18	-0.02	1.63e-09	TRIP6 (UTR)
rs56074687	Glucose	T	C	0.71	-0.00044	8.75e-01	SOX6, C11orf58 (inter)
rs17101241	Glucose	T	A	0.25	-0.0026	3.74e-01	LOC107984640, EXOC3L4 (inter)
rs2470750	Glucose	A	T	0.61	-8.8e-05	9.73e-01	DCBLD2, MIR548G (inter)
rs62292471	Glucose	T	C	0.11	0.0048	2.25e-01	NPHP3-ACAD11 (i)
rs10799941	Glucose	G	T	0.043	0.0033	5.92e-01	FCRLB, DUSP12 (inter)
rs5022521	Glucose	C	T	0.14	0.002	5.90e-01	ELOVL6, ENPEP (inter)
rs661665	Glucose	A	C	0.5	0.0085	7.45e-04	APOB (i)
rs550510	Glucose	A	G	0.15	0.018	3.88e-07	CALCOCO2 (e)
rs10434761	Glucose	A	G	0.14	0.0026	4.62e-01	CDO1, ATG12 (inter)
rs10881988	Glucose	A	G	0.49	-0.00074	7.70e-01	TNKS2, FGFBP3 (inter)
rs8055642	Glucose	A	G	0.54	0.008	1.63e-03	AKTIP (u)
rs179195	Glucose	T	C	0.49	0.0095	1.60e-04	MANBA (i)
rs12633863	Glucose	A	G	0.55	0.0018	4.87e-01	TM4SF4 (i)
rs62280667	Glucose	T	C	0.66	0.0015	5.79e-01	SENP7 (i)
rs6912283	Glucose	A	G	0.56	0.0028	2.66e-01	ZNF318, ABCC10 (inter)
rs34870400	Glucose	C	T	0.22	0.00051	8.67e-01	HELLS, CYP2C18 (inter)
rs382534	Glucose	C	T	0.75	-0.001	7.21e-01	SLC33A1 (i)
rs6602909	Glucose	C	T	0.33	-0.0058	3.21e-02	GAS6 (i)
rs3936511	Glucose	A	G	0.81	-0.01	1.32e-03	C5orf67 (i)
rs2305075	Glucose	C	T	0.094	-0.0069	1.14e-01	HDLBP (i)
rs6088730	Glucose	C	G	0.52	-0.0033	1.90e-01	EDEM2 (i)
rs79903344	Glucose	T	G	0.72	0.0031	3.15e-01	ZNF512B (u)
rs1095557	Glucose	G	A	0.86	0.0033	3.52e-01	LIMS1 (i)
rs764036	Glucose	A	T	0.54	0.0019	4.47e-01	MIR1268A (i)
rs10900229	Glucose	C	T	0.74	0.002	4.79e-01	ZFAND4 (i)
rs3883882	Glucose	A	G	0.63	-0.0022	4.03e-01	ENPP3 (i)
rs4018440	Glucose	C	T	0.94	-0.0019	7.22e-01	ECI1 (i)
rs60820172	Glucose	T	C	0.4	0.0025	3.37e-01	FAM160B1 (i)
rs11048470	Glucose	G	T	0.73	-0.0085	2.87e-03	ITPR2 (d)
rs12479750	Glucose	C	T	0.16	0.00047	8.92e-01	RRBP1 (i)
rs59770554	Glucose	C	G	0.96	0.0071	2.52e-01	FRMD5 (i)
rs6919004	Glucose	C	T	0.55	0.01	6.18e-05	RREB1 (i)
rs12270054	Glucose	C	T	0.73	-0.013	2.33e-06	LTBP3 (i)
rs643884	Glucose	T	C	0.84	-0.0081	1.89e-02	MOGAT2, LOC283214 (inter)
rs7206699	Glucose	C	T	0.43	-0.0044	8.11e-02	ZFPM1 (i)
rs3792784	Glucose	A	G	0.9	-0.0024	5.63e-01	TNIP1 (i)
rs933574	Glucose	C	A	0.48	-0.0086	6.94e-04	TXNDC11 (i)
rs4135247	Glucose	G	A	0.43	0.0061	1.66e-02	PPARG (i)
rs734206	Glucose	T	C	0.71	0.0026	3.39e-01	RIN3 (i)
rs12956554	Glucose	C	A	0.67	0.0047	8.24e-02	LDLRAD4, FAM210A (inter)
rs735052	Glucose	C	G	0.78	0.00072	8.14e-01	LINC01569 (i)
rs2836882	Glucose	G	A	0.73	-0.0045	1.13e-01	LINC01700, PSMG1 (inter)
rs35654957	Glucose	C	T	0.37	0.00099	7.05e-01	FGFRL1 (i)
rs1051775	Glucose	T	C	0.57	0.002	4.33e-01	GSTA1 (e)
rs12497013	Glucose	A	G	0.83	0.0052	1.35e-01	BHLHE40, ARL8B (inter)
rs12571735	Glucose	T	G	0.34	0.0016	5.51e-01	CACUL1, NANOS1 (inter)
rs1633513	Glucose	C	T	0.27	-0.012	3.76e-05	ABO (i)
rs281392	Glucose	A	G	0.33	0.003	2.69e-01	NTN5 (e)
rs13274716	Glucose	C	T	0.12	0.042	3.94e-27	LOC157273, TNKS (inter)
rs28601761	Glucose	C	G	0.58	0.0015	5.51e-01	TRIB1, LINC00861 (inter)
rs7955258	Glucose	G	A	0.58	0.00027	9.17e-01	B4GALNT3 (i)
rs6083799	Glucose	T	G	0.56	-0.0052	4.15e-02	ABHD12 (i)
rs9533094	Glucose	G	A	0.49	0.0023	3.64e-01	AKAP11, LINC02341 (inter)
rs6492720	Glucose	T	C	0.31	-0.0046	9.15e-02	GPR180 (i)
rs884205	Glucose	A	C	0.25	-0.003	3.09e-01	TNFRSF11A (UTR)
rs2442046	Glucose	G	C	0.23	0.0031	3.06e-01	MGAT5 (i)
rs11621792	Glucose	C	T	0.55	-0.00081	7.50e-01	NYNRIN (i)
rs11878604	Glucose	C	T	0.07	-0.0079	1.11e-01	CYP2T1P, CYP2A6 (inter)
rs3775327	Glucose	C	T	0.75	-0.0012	6.78e-01	ARHGAP10 (i)
rs11880141	Glucose	A	G	0.087	-0.0015	7.39e-01	RHPN2 (i)
rs4694077	Glucose	C	T	0.68	-0.00047	8.65e-01	TMPRSS11E (i)
rs60586860	Glucose	T	C	0.034	0.0069	3.19e-01	FLJ45513, DLX4 (inter)
rs2239222	Glucose	A	G	0.65	-1.2e-05	9.96e-01	RGS6 (i)
rs2041081	Glucose	T	C	0.65	-0.0011	6.76e-01	LINC01923, SATB2 (inter)
rs35139284	Glucose	T	C	0.32	-0.0058	3.29e-02	HLA-DRB1, HLA-DQA1 (inter)
rs1235127	Glucose	G	A	0.16	0.012	4.83e-04	PROX1, SMYD2 (inter)
rs4024576	Glucose	C	G	0.36	-0.0017	5.22e-01	SPTBN1 (i)
rs79256507	Glucose	A	C	0.15	0.011	1.87e-03	B3GAT1 (i)
rs433920	Glucose	C	T	0.73	-0.0011	7.00e-01	ATP6AP1L, MIR3977 (inter)
rs930900	Glucose	C	T	0.69	-0.0091	7.98e-04	SP7 (i)
rs3923	Glucose	T	C	0.42	-0.001	6.87e-01	SLC17A1 (UTR)
rs9521787	Glucose	C	A	0.39	-0.0015	5.50e-01	COL4A2-AS2 (UTR)
rs6886306	Glucose	T	C	0.47	-0.0019	4.46e-01	MEF2C-AS1 (i)
rs17429745	Glucose	G	T	0.69	-0.002	4.60e-01	CXXC4-AS1, TET2 (inter)
rs7099526	Glucose	G	C	0.31	-0.0052	5.83e-02	DLG5 (i)
rs603424	Glucose	G	A	0.83	0.00062	8.54e-01	PKD2L1 (i)
rs62471406	Glucose	T	A	0.44	-0.00014	9.55e-01	SEM1 (i)
rs56188865	Glucose	T	C	0.63	-0.0047	7.43e-02	NLRP3 (i)
rs879037	Glucose	T	C	0.45	0.0067	8.95e-03	BMP8A (i)
rs7685277	Glucose	A	G	0.16	0.0044	2.06e-01	ZNF827 (i)
rs132642	Glucose	T	A	0.83	-0.005	1.40e-01	APOL3 (UTR)
rs1428967	Glucose	G	A	0.24	0.00055	8.54e-01	SLC1A3 (i)
rs829577	Glucose	C	G	0.76	-0.003	3.06e-01	LCLAT1 (i)
rs599633	Glucose	G	A	0.7	0.0023	4.07e-01	IRF2BP2, LINC00184 (inter)
rs2970818	Glucose	T	A	0.9	0.0036	3.92e-01	C12orf4 (i)
rs2290361	Glucose	G	T	0.57	-0.0006	8.14e-01	CALD1 (i)
rs6706968	Glucose	C	A	0.58	-0.0041	1.09e-01	LINC01101, GLI2 (inter)
rs9530288	Glucose	A	G	0.54	0.00047	8.54e-01	KLF12, LINC00402 (inter)
rs538694	Glucose	A	C	0.83	0.00035	9.16e-01	TMEM167B, SCARNA2 (inter)
rs11119783	Glucose	G	A	0.52	0.0018	4.71e-01	LINC01693 (u)
rs4245230	Glucose	A	G	0.47	-0.0045	7.85e-02	SMAD7 (i)
rs2113843	Glucose	T	C	0.49	-0.0039	1.22e-01	CSRNP3, GALNT3 (inter)
rs10456200	Glucose	T	C	0.96	0.00013	9.83e-01	DTNBP1 (i)
rs10201242	Glucose	G	A	0.93	0.022	5.99e-06	ACVR1C (i)
rs12946693	Glucose	T	C	0.45	0.0081	1.65e-03	MAPT (i)
rs11647695	Glucose	A	C	0.45	-0.003	2.38e-01	CDYL2 (i)
rs10901208	Glucose	C	T	0.35	0.0041	1.25e-01	FUBP3 (i)
rs75903500	Glucose	C	T	0.08	-0.013	4.69e-03	EPHA8 (i)
rs6731985	Glucose	A	G	0.67	0.0012	6.64e-01	UBE2E3, LINC01934 (inter)
rs4074793	Glucose	G	A	0.075	0.0043	3.74e-01	ITGA1 (i)
rs764284	Glucose	G	A	0.58	0.003	2.48e-01	VN1R10P, ZNF204P (inter)
rs3795503	Glucose	C	T	0.68	8.8e-05	9.74e-01	KIAA1614 (e)
rs9287237	Glucose	G	T	0.82	0.00039	9.07e-01	FMN2 (i)
rs72813566	Glucose	A	G	0.85	0.01	3.88e-03	USP34 (i)
rs2436851	Glucose	A	G	0.74	0.0036	2.15e-01	AZIN1 (i)
rs13418066	Glucose	C	A	0.51	-0.0043	9.05e-02	INPP5D, ATG16L1 (inter)
rs2888674	Glucose	A	G	0.45	0.00059	8.14e-01	TMEM176A, AOC1 (inter)
rs9501030	Glucose	A	T	0.16	0.005	1.54e-01	LINC00243 (u)
rs2295124	Glucose	G	A	0.72	0.00045	8.74e-01	HOMEZ (u)
rs7742515	Glucose	T	A	0.2	0.0039	2.13e-01	MLIP (i)
rs10963680	Glucose	A	G	0.24	-0.0036	2.26e-01	ADAMTSL1 (i)
rs11866656	Glucose	T	C	0.78	0.0043	1.66e-01	CNOT1 (i)
rs11696251	Glucose	A	G	0.42	0.0011	6.81e-01	MIR4532, LINC01742 (inter)
rs4946137	Glucose	A	G	0.4	-0.0049	5.66e-02	FRK, NT5DC1 (inter)
rs2038687	Glucose	G	A	0.86	0.0033	3.55e-01	LSM14B (i)
rs56332871	Glucose	A	C	0.27	-0.0024	4.07e-01	NR2F2-AS1 (i)
rs927485	Glucose	G	A	0.26	0.0059	4.27e-02	LOC105375075, SUPT3H (inter)
rs6749773	Glucose	G	A	0.53	-0.0032	2.13e-01	FOXN2, PPP1R21 (inter)
rs5750826	Glucose	A	G	0.41	-0.0075	3.50e-03	LOC100506472 (e)
rs2728102	Glucose	T	C	0.86	-0.0027	4.58e-01	PKD2 (i)
rs38137	Glucose	G	A	0.37	0.0033	2.08e-01	LOC101927668 (i)
rs13229988	Glucose	G	A	0.42	-0.0026	3.12e-01	TMEM106B (i)
rs2823661	Glucose	T	A	0.43	0.0024	3.54e-01	MIR99AHG (i)
rs399970	Glucose	G	T	0.25	0.0026	3.67e-01	ZFP28 (UTR)
rs2280244	Glucose	A	G	0.3	0.00019	9.45e-01	ARHGAP25 (i)
rs2279252	Glucose	G	A	0.99	-0.011	3.39e-01	EVC (e)
rs17216707	Glucose	C	T	0.19	0.0097	3.18e-03	BCAS1, CYP24A1 (inter)
rs1372448	Glucose	A	T	0.38	-0.0015	5.72e-01	LINC00824, LINC00976 (inter)
rs422878	Glucose	C	T	0.81	0.0013	6.77e-01	UBD, SNORD32B (inter)
rs8055846	Glucose	G	T	0.71	-0.00022	9.37e-01	XPO6, SBK1 (inter)
rs4870044	Glucose	T	C	0.29	5.2e-05	9.85e-01	CCDC170 (i)
rs11771510	Glucose	A	G	0.27	0.0032	2.60e-01	CCDC126 (i)
rs6898290	Glucose	C	T	0.43	0.0013	6.16e-01	EBF1 (i)
rs5997410	Glucose	G	A	0.15	0.0074	3.56e-02	XBP1, ZNRF3 (inter)
rs2911971	Glucose	G	C	0.62	-0.0044	9.12e-02	AGPAT5 (i)
rs10409243	Glucose	C	T	0.4	0.00029	9.12e-01	S1PR2 (UTR)
rs2405134	Glucose	A	G	0.31	-0.0023	3.93e-01	PTCH1, LINC00476 (inter)
rs252761	Glucose	T	G	0.59	-0.003	2.45e-01	AP3B1 (i)
rs1256330	WC	T	C	0.31	0.015	6.60e-01	ALPL (i)
rs7765441	WC	A	G	0.89	0.091	6.90e-02	GPLD1 (i)
rs72837690	WC	C	T	0.35	0.11	6.93e-04	ASGR1, DLG4 (inter)
rs10822186	WC	G	A	0.49	-0.11	4.55e-04	REEP3 (i)
rs7949566	WC	A	G	0.42	-0.043	1.76e-01	ST3GAL4 (d)
rs9738226	WC	A	G	0.38	0.015	6.44e-01	HNF1A (i)
rs11573824	WC	T	A	0.54	0.14	1.21e-05	TNFRSF11B (i)
rs4575545	WC	A	G	0.31	0.061	7.51e-02	MAFTRR (e)
rs1260326	WC	T	C	0.39	-0.16	3.05e-07	GCKR (e)
rs8736	WC	T	C	0.44	0.017	5.89e-01	MBOAT7 (UTR)
rs12277152	WC	A	G	0.048	-0.13	7.50e-02	PGGHG (d)
rs58542926	WC	C	T	0.92	0.063	2.85e-01	TM6SF2 (e)
rs2183745	WC	T	A	0.33	-0.042	2.17e-01	ALDOB, TMEM246-AS1 (inter)
rs484195	WC	A	G	0.38	0.091	5.69e-03	APOC1 (i)
rs174566	WC	G	A	0.35	0.00019	9.95e-01	FADS2 (i)
rs11601507	WC	A	C	0.068	-0.046	4.57e-01	TRIM5 (e)
rs6601527	WC	C	A	0.41	0.15	1.57e-06	PINX1 (i)
rs2161037	WC	G	A	0.45	-0.073	2.17e-02	ABCB11, DHRS9 (inter)
rs261290	WC	C	T	0.65	-0.0068	8.38e-01	AQP9, LIPC (inter)
rs1800759	WC	T	G	0.39	-0.027	4.11e-01	LOC100507053 (i)
rs12225548	WC	C	G	0.77	0.023	5.36e-01	TREH (i)
rs10787429	WC	T	C	0.27	-0.078	2.62e-02	GPAM, TECTB (inter)
rs2642438	WC	G	A	0.7	-0.068	4.64e-02	MARC1 (e)
rs11078597	WC	T	C	0.81	0.0031	9.38e-01	MIR22HG (i)
rs4471106	WC	A	G	0.29	-0.1	3.77e-03	RIC1 (UTR)
rs12730935	WC	G	A	0.59	0.02	5.22e-01	IL6R (i)
rs2941505	WC	A	G	0.32	-0.013	6.99e-01	PGAP3 (i)
rs2073950	WC	C	T	0.79	-0.054	1.58e-01	ATXN2 (i)
rs7202323	WC	G	T	0.23	0.011	7.73e-01	PMFBP1, LINC01572 (inter)
rs687339	WC	T	C	0.77	0.33	5.19e-19	MSL2, PCCB (inter)
rs17145750	WC	C	T	0.84	-0.069	1.02e-01	MLXIPL (i)
rs4782568	WC	C	G	0.55	-0.064	4.48e-02	MLYCD, OSGIN1 (inter)
rs1048013	WC	T	C	0.55	0.22	1.79e-12	CYP20A1 (e)
rs80146619	WC	G	A	0.74	0.092	1.10e-02	TRIM8 (i)
rs72632952	WC	C	T	0.15	0.084	5.33e-02	ST5 (i)
rs6741180	WC	A	G	0.39	0.017	6.01e-01	IL1F10, IL1RN (inter)
rs12534124	WC	G	A	0.79	-0.052	1.70e-01	COG5 (i)
rs4309483	WC	A	C	0.24	0.076	3.80e-02	NEDD4L, MIR122 (inter)
rs2143877	WC	A	G	0.69	0.027	4.25e-01	LINC01370, MAFB (inter)
rs35135227	WC	T	C	0.28	0.029	4.01e-01	C9orf163, NOTCH1 (inter)
rs2290846	WC	G	A	0.71	0.02	5.65e-01	LRBA (e)
rs2977976	WC	G	A	0.15	0.0068	8.75e-01	NCOA2 (i)
rs4964506	WC	A	G	0.5	0.098	1.78e-03	RIC8B, TMEM263 (inter)
rs10789188	WC	A	G	0.33	-0.08	1.72e-02	LEPR (i)
rs2919872	WC	C	T	0.56	-0.037	2.52e-01	FABP1 (u)
rs6503238	WC	T	C	0.75	0.029	4.29e-01	USP43 (i)
rs12137738	WC	A	T	0.9	-0.033	5.34e-01	FAM43B, CDA (inter)
rs5751775	WC	T	C	0.41	-0.076	1.68e-02	MIF-AS1, GSTT2B (inter)
rs34239095	WC	C	G	0.72	0.015	6.66e-01	MFGE8 (UTR)
rs1123571	WC	A	G	0.46	-0.062	4.81e-02	RER1 (i)
rs2868346	WC	T	C	0.76	0.093	1.14e-02	PLTP, PCIF1 (inter)
rs13019004	WC	T	C	0.32	0.0081	8.10e-01	MYO1B (UTR)
rs13273326	WC	A	G	0.47	0.066	3.70e-02	TONSL (i)
rs4359427	WC	T	C	0.13	0.046	3.33e-01	NFATC3 (i)
rs4903273	WC	A	G	0.51	0.054	8.91e-02	PGF, EIF2B2 (inter)
rs6682862	WC	A	G	0.17	0.21	6.02e-07	SEC16B (i)
rs62560863	WC	C	T	0.9	-0.18	7.02e-04	UBAP2, DCAF12 (inter)
rs9826148	WC	C	T	0.89	0.085	9.09e-02	ZBTB20 (i)
rs10410017	WC	C	T	0.64	-0.24	2.59e-13	IFI30, MPV17L2 (inter)
rs67868208	WC	A	T	0.37	-0.085	8.96e-03	LARP1B (i)
rs10409772	WC	A	C	0.073	0.033	5.86e-01	FUT6, FUT3 (inter)
rs12750525	WC	G	A	0.58	0.0008	9.80e-01	ST3GAL3 (i)
rs12438213	WC	G	C	0.12	0.056	2.46e-01	SEMA4B (i)
rs12674731	WC	A	C	0.77	-0.0024	9.48e-01	DCTN6, RBPMS-AS1 (inter)
rs7909380	WC	T	C	0.16	0.15	5.94e-04	AKR1C4 (i)
rs2267375	WC	G	T	0.42	0.11	2.99e-04	MAFF (i)
rs2414098	WC	T	C	0.39	-0.0039	9.05e-01	MIR4713HG (i)
rs10080411	WC	C	T	0.076	0.21	3.75e-04	PPARD (i)
rs2292553	WC	G	A	0.44	0.044	1.59e-01	TMBIM1 (e)
rs189174	WC	C	G	0.34	-0.097	3.55e-03	GSK3B, GPR156 (inter)
rs11663201	WC	G	A	0.69	0.079	1.94e-02	NFATC1 (i)
rs6542680	WC	C	T	0.18	-0.037	3.74e-01	RPS7, COLEC11 (inter)
rs12133576	WC	A	G	0.37	-0.0021	9.48e-01	DR1 (i)
rs6858344	WC	A	G	0.38	0.06	6.45e-02	FAM47E, FAM47E-STBD1 (i)
rs2952294	WC	A	G	0.23	0.034	3.58e-01	PRKAR1A, WIPI1 (i)
rs12046305	WC	A	G	0.26	0.14	5.87e-05	NUCKS1 (i)
rs34467936	WC	A	G	0.64	-0.24	7.02e-13	NUP160, PTPRJ (inter)
rs6706	WC	T	C	0.18	0.014	7.23e-01	TRIP6 (UTR)
rs56074687	WC	T	C	0.71	0.048	1.66e-01	SOX6, C11orf58 (inter)
rs17101241	WC	T	A	0.25	0.068	6.06e-02	LOC107984640, EXOC3L4 (inter)
rs2470750	WC	A	T	0.61	-0.021	5.11e-01	DCBLD2, MIR548G (inter)
rs62292471	WC	T	C	0.11	-0.11	2.81e-02	NPHP3-ACAD11 (i)
rs10799941	WC	G	T	0.043	-0.035	6.56e-01	FCRLB, DUSP12 (inter)
rs5022521	WC	C	T	0.14	-0.12	1.45e-02	ELOVL6, ENPEP (inter)
rs661665	WC	A	C	0.5	0.034	2.72e-01	APOB (i)
rs550510	WC	A	G	0.15	-0.082	6.40e-02	CALCOCO2 (e)
rs10434761	WC	A	G	0.14	0.093	3.67e-02	CDO1, ATG12 (inter)
rs10881988	WC	A	G	0.49	-0.09	4.16e-03	TNKS2, FGFBP3 (inter)
rs8055642	WC	A	G	0.54	-0.008	7.99e-01	AKTIP (u)
rs179195	WC	T	C	0.49	0.031	3.24e-01	MANBA (i)
rs12633863	WC	A	G	0.55	0.014	6.55e-01	TM4SF4 (i)
rs62280667	WC	T	C	0.66	0.053	1.10e-01	SENP7 (i)
rs6912283	WC	A	G	0.56	-0.1	1.02e-03	ZNF318, ABCC10 (inter)
rs34870400	WC	C	T	0.22	-0.015	6.89e-01	HELLS, CYP2C18 (inter)
rs382534	WC	C	T	0.75	0.031	3.87e-01	SLC33A1 (i)
rs6602909	WC	C	T	0.33	-0.039	2.48e-01	GAS6 (i)
rs3936511	WC	A	G	0.81	-0.14	3.20e-04	C5orf67 (i)
rs2305075	WC	C	T	0.094	0.028	6.01e-01	HDLBP (i)
rs6088730	WC	C	G	0.52	-0.055	7.91e-02	EDEM2 (i)
rs79903344	WC	T	G	0.72	0.066	8.10e-02	ZNF512B (u)
rs1095557	WC	G	A	0.86	0.033	4.63e-01	LIMS1 (i)
rs764036	WC	A	T	0.54	0.00055	9.86e-01	MIR1268A (i)
rs10900229	WC	C	T	0.74	0.012	7.46e-01	ZFAND4 (i)
rs3883882	WC	A	G	0.63	0.0063	8.45e-01	ENPP3 (i)
rs4018440	WC	C	T	0.94	0.28	2.43e-05	ECI1 (i)
rs60820172	WC	T	C	0.4	-0.0087	7.86e-01	FAM160B1 (i)
rs11048470	WC	G	T	0.73	-0.01	7.74e-01	ITPR2 (d)
rs12479750	WC	C	T	0.16	-0.044	3.02e-01	RRBP1 (i)
rs59770554	WC	C	G	0.96	0.35	6.58e-06	FRMD5 (i)
rs6919004	WC	C	T	0.55	0.11	7.41e-04	RREB1 (i)
rs12270054	WC	C	T	0.73	-0.11	1.37e-03	LTBP3 (i)
rs643884	WC	T	C	0.84	-0.043	3.22e-01	MOGAT2, LOC283214 (inter)
rs7206699	WC	C	T	0.43	-0.0075	8.12e-01	ZFPM1 (i)
rs3792784	WC	A	G	0.9	0.032	5.35e-01	TNIP1 (i)
rs933574	WC	C	A	0.48	0.028	3.73e-01	TXNDC11 (i)
rs4135247	WC	G	A	0.43	-0.057	7.04e-02	PPARG (i)
rs734206	WC	T	C	0.71	0.01	7.64e-01	RIN3 (i)
rs12956554	WC	C	A	0.67	-0.003	9.29e-01	LDLRAD4, FAM210A (inter)
rs735052	WC	C	G	0.78	-0.16	3.02e-05	LINC01569 (i)
rs2836882	WC	G	A	0.73	-0.017	6.23e-01	LINC01700, PSMG1 (inter)
rs35654957	WC	C	T	0.37	0.01	7.54e-01	FGFRL1 (i)
rs1051775	WC	T	C	0.57	-0.01	7.41e-01	GSTA1 (e)
rs12497013	WC	A	G	0.83	0.02	6.47e-01	BHLHE40, ARL8B (inter)
rs12571735	WC	T	G	0.34	0.059	7.95e-02	CACUL1, NANOS1 (inter)
rs1633513	WC	C	T	0.27	-0.035	3.30e-01	ABO (i)
rs281392	WC	A	G	0.33	0.083	1.40e-02	NTN5 (e)
rs13274716	WC	C	T	0.12	-0.017	7.27e-01	LOC157273, TNKS (inter)
rs28601761	WC	C	G	0.58	-0.13	4.81e-05	TRIB1, LINC00861 (inter)
rs7955258	WC	G	A	0.58	0.055	8.22e-02	B4GALNT3 (i)
rs6083799	WC	T	G	0.56	-0.2	6.00e-10	ABHD12 (i)
rs9533094	WC	G	A	0.49	-0.06	5.54e-02	AKAP11, LINC02341 (inter)
rs6492720	WC	T	C	0.31	-0.011	7.54e-01	GPR180 (i)
rs884205	WC	A	C	0.25	0.0038	9.17e-01	TNFRSF11A (UTR)
rs2442046	WC	G	C	0.23	0.022	5.58e-01	MGAT5 (i)
rs11621792	WC	C	T	0.55	0.031	3.21e-01	NYNRIN (i)
rs11878604	WC	C	T	0.07	-0.14	2.11e-02	CYP2T1P, CYP2A6 (inter)
rs3775327	WC	C	T	0.75	-0.042	2.51e-01	ARHGAP10 (i)
rs11880141	WC	A	G	0.087	0.025	6.56e-01	RHPN2 (i)
rs4694077	WC	C	T	0.68	0.086	1.16e-02	TMPRSS11E (i)
rs60586860	WC	T	C	0.034	0.2	1.92e-02	FLJ45513, DLX4 (inter)
rs2239222	WC	A	G	0.65	-0.018	5.94e-01	RGS6 (i)
rs2041081	WC	T	C	0.65	0.014	6.77e-01	LINC01923, SATB2 (inter)
rs35139284	WC	T	C	0.32	0.03	3.73e-01	HLA-DRB1, HLA-DQA1 (inter)
rs1235127	WC	G	A	0.16	0.044	2.98e-01	PROX1, SMYD2 (inter)
rs4024576	WC	C	G	0.36	-0.093	4.55e-03	SPTBN1 (i)
rs79256507	WC	A	C	0.15	0.17	1.09e-04	B3GAT1 (i)
rs433920	WC	C	T	0.73	-0.098	5.39e-03	ATP6AP1L, MIR3977 (inter)
rs930900	WC	C	T	0.69	-0.051	1.32e-01	SP7 (i)
rs3923	WC	T	C	0.42	-0.1	1.12e-03	SLC17A1 (UTR)
rs9521787	WC	C	A	0.39	0.085	7.79e-03	COL4A2-AS2 (UTR)
rs6886306	WC	T	C	0.47	-0.069	2.89e-02	MEF2C-AS1 (i)
rs17429745	WC	G	T	0.69	-0.003	9.30e-01	CXXC4-AS1, TET2 (inter)
rs7099526	WC	G	C	0.31	-0.043	2.05e-01	DLG5 (i)
rs603424	WC	G	A	0.83	0.14	6.96e-04	PKD2L1 (i)
rs62471406	WC	T	A	0.44	-0.022	4.77e-01	SEM1 (i)
rs56188865	WC	T	C	0.63	-0.038	2.41e-01	NLRP3 (i)
rs879037	WC	T	C	0.45	0.16	6.06e-07	BMP8A (i)
rs7685277	WC	A	G	0.16	0.048	2.62e-01	ZNF827 (i)
rs132642	WC	T	A	0.83	-0.095	2.35e-02	APOL3 (UTR)
rs1428967	WC	G	A	0.24	0.063	8.98e-02	SLC1A3 (i)
rs829577	WC	C	G	0.76	0.074	4.42e-02	LCLAT1 (i)
rs599633	WC	G	A	0.7	0.15	1.38e-05	IRF2BP2, LINC00184 (inter)
rs2970818	WC	T	A	0.9	0.1	5.31e-02	C12orf4 (i)
rs2290361	WC	G	T	0.57	0.058	6.85e-02	CALD1 (i)
rs6706968	WC	C	A	0.58	0.0061	8.48e-01	LINC01101, GLI2 (inter)
rs9530288	WC	A	G	0.54	0.058	6.56e-02	KLF12, LINC00402 (inter)
rs538694	WC	A	C	0.83	0.0013	9.74e-01	TMEM167B, SCARNA2 (inter)
rs11119783	WC	G	A	0.52	-0.027	3.98e-01	LINC01693 (u)
rs4245230	WC	A	G	0.47	-0.068	3.15e-02	SMAD7 (i)
rs2113843	WC	T	C	0.49	0.013	6.71e-01	CSRNP3, GALNT3 (inter)
rs10456200	WC	T	C	0.96	-0.1	1.81e-01	DTNBP1 (i)
rs10201242	WC	G	A	0.93	-0.083	1.70e-01	ACVR1C (i)
rs12946693	WC	T	C	0.45	-0.21	2.57e-11	MAPT (i)
rs11647695	WC	A	C	0.45	-0.088	4.99e-03	CDYL2 (i)
rs10901208	WC	C	T	0.35	-0.033	3.14e-01	FUBP3 (i)
rs75903500	WC	C	T	0.08	-0.039	5.00e-01	EPHA8 (i)
rs6731985	WC	A	G	0.67	0.16	8.85e-07	UBE2E3, LINC01934 (inter)
rs4074793	WC	G	A	0.075	0.039	5.18e-01	ITGA1 (i)
rs764284	WC	G	A	0.58	0.18	2.56e-08	VN1R10P, ZNF204P (inter)
rs3795503	WC	C	T	0.68	-0.059	8.01e-02	KIAA1614 (e)
rs9287237	WC	G	T	0.82	0.1	1.49e-02	FMN2 (i)
rs72813566	WC	A	G	0.85	-0.048	2.65e-01	USP34 (i)
rs2436851	WC	A	G	0.74	0.075	3.71e-02	AZIN1 (i)
rs13418066	WC	C	A	0.51	0.024	4.51e-01	INPP5D, ATG16L1 (inter)
rs2888674	WC	A	G	0.45	0.05	1.12e-01	TMEM176A, AOC1 (inter)
rs9501030	WC	A	T	0.16	0.077	7.67e-02	LINC00243 (u)
rs2295124	WC	G	A	0.72	0.22	1.70e-10	HOMEZ (u)
rs7742515	WC	T	A	0.2	0.081	4.00e-02	MLIP (i)
rs10963680	WC	A	G	0.24	-0.012	7.40e-01	ADAMTSL1 (i)
rs11866656	WC	T	C	0.78	-0.025	5.15e-01	CNOT1 (i)
rs11696251	WC	A	G	0.42	0.0099	7.56e-01	MIR4532, LINC01742 (inter)
rs4946137	WC	A	G	0.4	-0.01	7.52e-01	FRK, NT5DC1 (inter)
rs2038687	WC	G	A	0.86	0.074	9.45e-02	LSM14B (i)
rs56332871	WC	A	C	0.27	0.06	9.00e-02	NR2F2-AS1 (i)
rs927485	WC	G	A	0.26	-0.0034	9.24e-01	LOC105375075, SUPT3H (inter)
rs6749773	WC	G	A	0.53	0.099	1.60e-03	FOXN2, PPP1R21 (inter)
rs5750826	WC	A	G	0.41	0.049	1.28e-01	LOC100506472 (e)
rs2728102	WC	T	C	0.86	0.11	1.30e-02	PKD2 (i)
rs38137	WC	G	A	0.37	-0.013	6.96e-01	LOC101927668 (i)
rs13229988	WC	G	A	0.42	0.1	1.69e-03	TMEM106B (i)
rs2823661	WC	T	A	0.43	0.028	3.76e-01	MIR99AHG (i)
rs399970	WC	G	T	0.25	0.037	3.07e-01	ZFP28 (UTR)
rs2280244	WC	A	G	0.3	-0.01	7.70e-01	ARHGAP25 (i)
rs2279252	WC	G	A	0.99	0.0038	9.78e-01	EVC (e)
rs17216707	WC	C	T	0.19	-0.032	4.29e-01	BCAS1, CYP24A1 (inter)
rs1372448	WC	A	T	0.38	0.028	3.89e-01	LINC00824, LINC00976 (inter)
rs422878	WC	C	T	0.81	0.081	4.35e-02	UBD, SNORD32B (inter)
rs8055846	WC	G	T	0.71	-0.031	3.65e-01	XPO6, SBK1 (inter)
rs4870044	WC	T	C	0.29	-0.014	6.94e-01	CCDC170 (i)
rs11771510	WC	A	G	0.27	0.00057	9.87e-01	CCDC126 (i)
rs6898290	WC	C	T	0.43	0.0023	9.42e-01	EBF1 (i)
rs5997410	WC	G	A	0.15	-0.02	6.41e-01	XBP1, ZNRF3 (inter)
rs2911971	WC	G	C	0.62	-0.021	5.11e-01	AGPAT5 (i)
rs10409243	WC	C	T	0.4	-0.054	9.28e-02	S1PR2 (UTR)
rs2405134	WC	A	G	0.31	-0.0019	9.56e-01	PTCH1, LINC00476 (inter)
rs252761	WC	T	G	0.59	-0.15	1.72e-06	AP3B1 (i)
rs1256330	BMI	T	C	0.31	-0.0043	7.57e-01	ALPL (i)
rs7765441	BMI	A	G	0.89	0.047	1.99e-02	GPLD1 (i)
rs72837690	BMI	C	T	0.35	0.036	6.54e-03	ASGR1, DLG4 (inter)
rs10822186	BMI	G	A	0.49	-0.065	3.49e-07	REEP3 (i)
rs7949566	BMI	A	G	0.42	-0.028	3.18e-02	ST3GAL4 (d)
rs9738226	BMI	A	G	0.38	0.0029	8.25e-01	HNF1A (i)
rs11573824	BMI	T	A	0.54	0.031	1.67e-02	TNFRSF11B (i)
rs4575545	BMI	A	G	0.31	0.0013	9.24e-01	MAFTRR (e)
rs1260326	BMI	T	C	0.39	-0.066	4.12e-07	GCKR (e)
rs8736	BMI	T	C	0.44	0.0051	6.93e-01	MBOAT7 (UTR)
rs12277152	BMI	A	G	0.048	-0.0085	7.78e-01	PGGHG (d)
rs58542926	BMI	C	T	0.92	0.037	1.25e-01	TM6SF2 (e)
rs2183745	BMI	T	A	0.33	-0.026	5.79e-02	ALDOB, TMEM246-AS1 (inter)
rs484195	BMI	A	G	0.38	0.025	6.32e-02	APOC1 (i)
rs174566	BMI	G	A	0.35	0.039	3.22e-03	FADS2 (i)
rs11601507	BMI	A	C	0.068	0.018	4.65e-01	TRIM5 (e)
rs6601527	BMI	C	A	0.41	0.15	1.05e-29	PINX1 (i)
rs2161037	BMI	G	A	0.45	-0.035	6.14e-03	ABCB11, DHRS9 (inter)
rs261290	BMI	C	T	0.65	-0.01	4.51e-01	AQP9, LIPC (inter)
rs1800759	BMI	T	G	0.39	-0.012	3.54e-01	LOC100507053 (i)
rs12225548	BMI	C	G	0.77	-0.014	3.47e-01	TREH (i)
rs10787429	BMI	T	C	0.27	-0.044	2.21e-03	GPAM, TECTB (inter)
rs2642438	BMI	G	A	0.7	-0.026	6.05e-02	MARC1 (e)
rs11078597	BMI	T	C	0.81	0.014	4.00e-01	MIR22HG (i)
rs4471106	BMI	A	G	0.29	-0.047	8.25e-04	RIC1 (UTR)
rs12730935	BMI	G	A	0.59	-0.00045	9.73e-01	IL6R (i)
rs2941505	BMI	A	G	0.32	0.0032	8.14e-01	PGAP3 (i)
rs2073950	BMI	C	T	0.79	-0.015	3.24e-01	ATXN2 (i)
rs7202323	BMI	G	T	0.23	0.013	3.99e-01	PMFBP1, LINC01572 (inter)
rs687339	BMI	T	C	0.77	0.14	4.89e-20	MSL2, PCCB (inter)
rs17145750	BMI	C	T	0.84	-0.074	2.11e-05	MLXIPL (i)
rs4782568	BMI	C	G	0.55	-0.046	3.77e-04	MLYCD, OSGIN1 (inter)
rs1048013	BMI	T	C	0.55	0.089	3.45e-12	CYP20A1 (e)
rs80146619	BMI	G	A	0.74	-0.023	1.18e-01	TRIM8 (i)
rs72632952	BMI	C	T	0.15	0.01	5.54e-01	ST5 (i)
rs6741180	BMI	A	G	0.39	0.014	2.72e-01	IL1F10, IL1RN (inter)
rs12534124	BMI	G	A	0.79	-0.02	2.06e-01	COG5 (i)
rs4309483	BMI	A	C	0.24	0.033	2.85e-02	NEDD4L, MIR122 (inter)
rs2143877	BMI	A	G	0.69	-0.017	2.14e-01	LINC01370, MAFB (inter)
rs35135227	BMI	T	C	0.28	-0.013	3.75e-01	C9orf163, NOTCH1 (inter)
rs2290846	BMI	G	A	0.71	-0.0078	5.77e-01	LRBA (e)
rs2977976	BMI	G	A	0.15	0.0085	6.31e-01	NCOA2 (i)
rs4964506	BMI	A	G	0.5	0.04	1.89e-03	RIC8B, TMEM263 (inter)
rs10789188	BMI	A	G	0.33	-0.036	7.63e-03	LEPR (i)
rs2919872	BMI	C	T	0.56	-0.018	1.69e-01	FABP1 (u)
rs6503238	BMI	T	C	0.75	0.0057	7.01e-01	USP43 (i)
rs12137738	BMI	A	T	0.9	0.0036	8.67e-01	FAM43B, CDA (inter)
rs5751775	BMI	T	C	0.41	-0.039	2.35e-03	MIF-AS1, GSTT2B (inter)
rs34239095	BMI	C	G	0.72	0.003	8.33e-01	MFGE8 (UTR)
rs1123571	BMI	A	G	0.46	-0.02	1.15e-01	RER1 (i)
rs2868346	BMI	T	C	0.76	0.047	1.59e-03	PLTP, PCIF1 (inter)
rs13019004	BMI	T	C	0.32	-0.00081	9.53e-01	MYO1B (UTR)
rs13273326	BMI	A	G	0.47	0.032	1.27e-02	TONSL (i)
rs4359427	BMI	T	C	0.13	-0.006	7.56e-01	NFATC3 (i)
rs4903273	BMI	A	G	0.51	0.0035	7.82e-01	PGF, EIF2B2 (inter)
rs6682862	BMI	A	G	0.17	0.08	3.19e-06	SEC16B (i)
rs62560863	BMI	C	T	0.9	-0.066	1.77e-03	UBAP2, DCAF12 (inter)
rs9826148	BMI	C	T	0.89	0.02	3.40e-01	ZBTB20 (i)
rs10410017	BMI	C	T	0.64	-0.049	2.07e-04	IFI30, MPV17L2 (inter)
rs67868208	BMI	A	T	0.37	-0.032	1.67e-02	LARP1B (i)
rs10409772	BMI	A	C	0.073	0.0029	9.06e-01	FUT6, FUT3 (inter)
rs12750525	BMI	G	A	0.58	0.01	4.40e-01	ST3GAL3 (i)
rs12438213	BMI	G	C	0.12	0.0064	7.46e-01	SEMA4B (i)
rs12674731	BMI	A	C	0.77	-0.0015	9.19e-01	DCTN6, RBPMS-AS1 (inter)
rs7909380	BMI	T	C	0.16	0.057	1.31e-03	AKR1C4 (i)
rs2267375	BMI	G	T	0.42	0.051	8.31e-05	MAFF (i)
rs2414098	BMI	T	C	0.39	-0.015	2.52e-01	MIR4713HG (i)
rs10080411	BMI	C	T	0.076	0.12	5.57e-07	PPARD (i)
rs2292553	BMI	G	A	0.44	0.034	8.95e-03	TMBIM1 (e)
rs189174	BMI	C	G	0.34	-0.066	1.26e-06	GSK3B, GPR156 (inter)
rs11663201	BMI	G	A	0.69	-0.024	8.00e-02	NFATC1 (i)
rs6542680	BMI	C	T	0.18	-0.012	4.91e-01	RPS7, COLEC11 (inter)
rs12133576	BMI	A	G	0.37	-0.013	3.33e-01	DR1 (i)
rs6858344	BMI	A	G	0.38	0.027	3.88e-02	FAM47E, FAM47E-STBD1 (i)
rs2952294	BMI	A	G	0.23	0.0037	8.07e-01	PRKAR1A, WIPI1 (i)
rs12046305	BMI	A	G	0.26	0.056	1.00e-04	NUCKS1 (i)
rs34467936	BMI	A	G	0.64	-0.13	1.12e-21	NUP160, PTPRJ (inter)
rs6706	BMI	T	C	0.18	-0.011	5.19e-01	TRIP6 (UTR)
rs56074687	BMI	T	C	0.71	0.017	2.19e-01	SOX6, C11orf58 (inter)
rs17101241	BMI	T	A	0.25	0.012	4.30e-01	LOC107984640, EXOC3L4 (inter)
rs2470750	BMI	A	T	0.61	-0.0066	6.11e-01	DCBLD2, MIR548G (inter)
rs62292471	BMI	T	C	0.11	-0.0013	9.47e-01	NPHP3-ACAD11 (i)
rs10799941	BMI	G	T	0.043	-0.0088	7.79e-01	FCRLB, DUSP12 (inter)
rs5022521	BMI	C	T	0.14	-0.057	3.05e-03	ELOVL6, ENPEP (inter)
rs661665	BMI	A	C	0.5	0.00024	9.85e-01	APOB (i)
rs550510	BMI	A	G	0.15	-0.03	9.44e-02	CALCOCO2 (e)
rs10434761	BMI	A	G	0.14	0.027	1.40e-01	CDO1, ATG12 (inter)
rs10881988	BMI	A	G	0.49	-0.025	5.28e-02	TNKS2, FGFBP3 (inter)
rs8055642	BMI	A	G	0.54	0.0042	7.43e-01	AKTIP (u)
rs179195	BMI	T	C	0.49	0.029	2.39e-02	MANBA (i)
rs12633863	BMI	A	G	0.55	0.01	4.29e-01	TM4SF4 (i)
rs62280667	BMI	T	C	0.66	0.044	1.00e-03	SENP7 (i)
rs6912283	BMI	A	G	0.56	-0.045	4.05e-04	ZNF318, ABCC10 (inter)
rs34870400	BMI	C	T	0.22	0.002	8.99e-01	HELLS, CYP2C18 (inter)
rs382534	BMI	C	T	0.75	0.028	5.83e-02	SLC33A1 (i)
rs6602909	BMI	C	T	0.33	-0.024	7.49e-02	GAS6 (i)
rs3936511	BMI	A	G	0.81	0.024	1.41e-01	C5orf67 (i)
rs2305075	BMI	C	T	0.094	-0.024	2.71e-01	HDLBP (i)
rs6088730	BMI	C	G	0.52	-0.016	2.04e-01	EDEM2 (i)
rs79903344	BMI	T	G	0.72	0.035	2.16e-02	ZNF512B (u)
rs1095557	BMI	G	A	0.86	0.015	4.03e-01	LIMS1 (i)
rs764036	BMI	A	T	0.54	-0.0095	4.58e-01	MIR1268A (i)
rs10900229	BMI	C	T	0.74	0.014	3.26e-01	ZFAND4 (i)
rs3883882	BMI	A	G	0.63	0.0033	8.00e-01	ENPP3 (i)
rs4018440	BMI	C	T	0.94	0.056	3.84e-02	ECI1 (i)
rs60820172	BMI	T	C	0.4	-0.0049	7.09e-01	FAM160B1 (i)
rs11048470	BMI	G	T	0.73	0.046	1.46e-03	ITPR2 (d)
rs12479750	BMI	C	T	0.16	0.014	4.24e-01	RRBP1 (i)
rs59770554	BMI	C	G	0.96	0.15	2.84e-06	FRMD5 (i)
rs6919004	BMI	C	T	0.55	0.02	1.15e-01	RREB1 (i)
rs12270054	BMI	C	T	0.73	-0.058	5.38e-05	LTBP3 (i)
rs643884	BMI	T	C	0.84	-0.042	1.70e-02	MOGAT2, LOC283214 (inter)
rs7206699	BMI	C	T	0.43	0.0008	9.50e-01	ZFPM1 (i)
rs3792784	BMI	A	G	0.9	-0.017	4.04e-01	TNIP1 (i)
rs933574	BMI	C	A	0.48	0.0056	6.62e-01	TXNDC11 (i)
rs4135247	BMI	G	A	0.43	-0.027	3.74e-02	PPARG (i)
rs734206	BMI	T	C	0.71	-0.0033	8.11e-01	RIN3 (i)
rs12956554	BMI	C	A	0.67	-0.0013	9.23e-01	LDLRAD4, FAM210A (inter)
rs735052	BMI	C	G	0.78	-0.08	1.79e-07	LINC01569 (i)
rs2836882	BMI	G	A	0.73	-0.005	7.26e-01	LINC01700, PSMG1 (inter)
rs35654957	BMI	C	T	0.37	-0.0056	6.70e-01	FGFRL1 (i)
rs1051775	BMI	T	C	0.57	0.00047	9.71e-01	GSTA1 (e)
rs12497013	BMI	A	G	0.83	0.036	4.13e-02	BHLHE40, ARL8B (inter)
rs12571735	BMI	T	G	0.34	0.021	1.18e-01	CACUL1, NANOS1 (inter)
rs1633513	BMI	C	T	0.27	-0.016	2.58e-01	ABO (i)
rs281392	BMI	A	G	0.33	0.021	1.34e-01	NTN5 (e)
rs13274716	BMI	C	T	0.12	0.018	3.71e-01	LOC157273, TNKS (inter)
rs28601761	BMI	C	G	0.58	-0.086	3.76e-11	TRIB1, LINC00861 (inter)
rs7955258	BMI	G	A	0.58	-0.017	1.98e-01	B4GALNT3 (i)
rs6083799	BMI	T	G	0.56	-0.075	4.21e-09	ABHD12 (i)
rs9533094	BMI	G	A	0.49	-0.031	1.56e-02	AKAP11, LINC02341 (inter)
rs6492720	BMI	T	C	0.31	-0.0011	9.35e-01	GPR180 (i)
rs884205	BMI	A	C	0.25	-0.034	2.19e-02	TNFRSF11A (UTR)
rs2442046	BMI	G	C	0.23	0.013	3.88e-01	MGAT5 (i)
rs11621792	BMI	C	T	0.55	-0.00069	9.57e-01	NYNRIN (i)
rs11878604	BMI	C	T	0.07	-0.049	5.18e-02	CYP2T1P, CYP2A6 (inter)
rs3775327	BMI	C	T	0.75	-0.022	1.37e-01	ARHGAP10 (i)
rs11880141	BMI	A	G	0.087	0.022	3.35e-01	RHPN2 (i)
rs4694077	BMI	C	T	0.68	0.034	1.39e-02	TMPRSS11E (i)
rs60586860	BMI	T	C	0.034	0.046	1.92e-01	FLJ45513, DLX4 (inter)
rs2239222	BMI	A	G	0.65	-0.017	2.15e-01	RGS6 (i)
rs2041081	BMI	T	C	0.65	0.0026	8.45e-01	LINC01923, SATB2 (inter)
rs35139284	BMI	T	C	0.32	-0.029	3.66e-02	HLA-DRB1, HLA-DQA1 (inter)
rs1235127	BMI	G	A	0.16	0.023	1.76e-01	PROX1, SMYD2 (inter)
rs4024576	BMI	C	G	0.36	-0.0089	5.03e-01	SPTBN1 (i)
rs79256507	BMI	A	C	0.15	0.057	1.68e-03	B3GAT1 (i)
rs433920	BMI	C	T	0.73	-0.027	5.48e-02	ATP6AP1L, MIR3977 (inter)
rs930900	BMI	C	T	0.69	-0.025	7.34e-02	SP7 (i)
rs3923	BMI	T	C	0.42	-0.0071	5.80e-01	SLC17A1 (UTR)
rs9521787	BMI	C	A	0.39	0.023	7.86e-02	COL4A2-AS2 (UTR)
rs6886306	BMI	T	C	0.47	0.017	1.93e-01	MEF2C-AS1 (i)
rs17429745	BMI	G	T	0.69	0.0088	5.27e-01	CXXC4-AS1, TET2 (inter)
rs7099526	BMI	G	C	0.31	-0.0066	6.34e-01	DLG5 (i)
rs603424	BMI	G	A	0.83	-0.0042	8.06e-01	PKD2L1 (i)
rs62471406	BMI	T	A	0.44	-0.01	4.38e-01	SEM1 (i)
rs56188865	BMI	T	C	0.63	0.0031	8.16e-01	NLRP3 (i)
rs879037	BMI	T	C	0.45	0.038	2.99e-03	BMP8A (i)
rs7685277	BMI	A	G	0.16	0.023	1.83e-01	ZNF827 (i)
rs132642	BMI	T	A	0.83	-0.073	1.90e-05	APOL3 (UTR)
rs1428967	BMI	G	A	0.24	0.025	9.29e-02	SLC1A3 (i)
rs829577	BMI	C	G	0.76	0.02	1.74e-01	LCLAT1 (i)
rs599633	BMI	G	A	0.7	0.051	2.08e-04	IRF2BP2, LINC00184 (inter)
rs2970818	BMI	T	A	0.9	0.023	2.69e-01	C12orf4 (i)
rs2290361	BMI	G	T	0.57	-0.0028	8.31e-01	CALD1 (i)
rs6706968	BMI	C	A	0.58	-0.018	1.67e-01	LINC01101, GLI2 (inter)
rs9530288	BMI	A	G	0.54	0.011	4.10e-01	KLF12, LINC00402 (inter)
rs538694	BMI	A	C	0.83	-0.0043	8.00e-01	TMEM167B, SCARNA2 (inter)
rs11119783	BMI	G	A	0.52	-0.013	3.17e-01	LINC01693 (u)
rs4245230	BMI	A	G	0.47	-0.011	3.94e-01	SMAD7 (i)
rs2113843	BMI	T	C	0.49	0.0013	9.16e-01	CSRNP3, GALNT3 (inter)
rs10456200	BMI	T	C	0.96	-0.04	2.06e-01	DTNBP1 (i)
rs10201242	BMI	G	A	0.93	0.028	2.61e-01	ACVR1C (i)
rs12946693	BMI	T	C	0.45	-0.057	1.17e-05	MAPT (i)
rs11647695	BMI	A	C	0.45	-0.037	4.06e-03	CDYL2 (i)
rs10901208	BMI	C	T	0.35	0.021	1.09e-01	FUBP3 (i)
rs75903500	BMI	C	T	0.08	-0.007	7.66e-01	EPHA8 (i)
rs6731985	BMI	A	G	0.67	0.054	6.48e-05	UBE2E3, LINC01934 (inter)
rs4074793	BMI	G	A	0.075	0.027	2.59e-01	ITGA1 (i)
rs764284	BMI	G	A	0.58	0.081	3.35e-10	VN1R10P, ZNF204P (inter)
rs3795503	BMI	C	T	0.68	-0.0077	5.76e-01	KIAA1614 (e)
rs9287237	BMI	G	T	0.82	0.033	5.36e-02	FMN2 (i)
rs72813566	BMI	A	G	0.85	-0.017	3.24e-01	USP34 (i)
rs2436851	BMI	A	G	0.74	0.0015	9.18e-01	AZIN1 (i)
rs13418066	BMI	C	A	0.51	0.0075	5.59e-01	INPP5D, ATG16L1 (inter)
rs2888674	BMI	A	G	0.45	-0.005	6.98e-01	TMEM176A, AOC1 (inter)
rs9501030	BMI	A	T	0.16	0.032	6.67e-02	LINC00243 (u)
rs2295124	BMI	G	A	0.72	0.065	5.37e-06	HOMEZ (u)
rs7742515	BMI	T	A	0.2	0.045	5.03e-03	MLIP (i)
rs10963680	BMI	A	G	0.24	0.025	9.97e-02	ADAMTSL1 (i)
rs11866656	BMI	T	C	0.78	-0.02	1.95e-01	CNOT1 (i)
rs11696251	BMI	A	G	0.42	-0.0031	8.11e-01	MIR4532, LINC01742 (inter)
rs4946137	BMI	A	G	0.4	0.0041	7.50e-01	FRK, NT5DC1 (inter)
rs2038687	BMI	G	A	0.86	0.03	9.41e-02	LSM14B (i)
rs56332871	BMI	A	C	0.27	0.046	1.44e-03	NR2F2-AS1 (i)
rs927485	BMI	G	A	0.26	-0.0014	9.25e-01	LOC105375075, SUPT3H (inter)
rs6749773	BMI	G	A	0.53	0.036	4.82e-03	FOXN2, PPP1R21 (inter)
rs5750826	BMI	A	G	0.41	0.011	3.81e-01	LOC100506472 (e)
rs2728102	BMI	T	C	0.86	0.053	3.82e-03	PKD2 (i)
rs38137	BMI	G	A	0.37	-0.0046	7.30e-01	LOC101927668 (i)
rs13229988	BMI	G	A	0.42	0.055	2.28e-05	TMEM106B (i)
rs2823661	BMI	T	A	0.43	0.0056	6.64e-01	MIR99AHG (i)
rs399970	BMI	G	T	0.25	-0.0053	7.18e-01	ZFP28 (UTR)
rs2280244	BMI	A	G	0.3	-0.024	8.00e-02	ARHGAP25 (i)
rs2279252	BMI	G	A	0.99	0.016	7.86e-01	EVC (e)
rs17216707	BMI	C	T	0.19	-0.022	1.92e-01	BCAS1, CYP24A1 (inter)
rs1372448	BMI	A	T	0.38	0.028	3.37e-02	LINC00824, LINC00976 (inter)
rs422878	BMI	C	T	0.81	0.043	8.95e-03	UBD, SNORD32B (inter)
rs8055846	BMI	G	T	0.71	0.0081	5.66e-01	XPO6, SBK1 (inter)
rs4870044	BMI	T	C	0.29	-0.016	2.63e-01	CCDC170 (i)
rs11771510	BMI	A	G	0.27	0.015	3.00e-01	CCDC126 (i)
rs6898290	BMI	C	T	0.43	0.003	8.16e-01	EBF1 (i)
rs5997410	BMI	G	A	0.15	-0.0039	8.25e-01	XBP1, ZNRF3 (inter)
rs2911971	BMI	G	C	0.62	-0.018	1.62e-01	AGPAT5 (i)
rs10409243	BMI	C	T	0.4	-0.015	2.47e-01	S1PR2 (UTR)
rs2405134	BMI	A	G	0.31	-0.021	1.32e-01	PTCH1, LINC00476 (inter)
rs252761	BMI	T	G	0.59	-0.075	7.54e-09	AP3B1 (i)
rs1256330	WHRADJBMI	T	C	0.31	0.0071	3.54e-04	ALPL (i)
rs7765441	WHRADJBMI	A	G	0.89	0.0037	2.08e-01	GPLD1 (i)
rs72837690	WHRADJBMI	C	T	0.35	0.00086	6.55e-01	ASGR1, DLG4 (inter)
rs10822186	WHRADJBMI	G	A	0.49	-0.0043	1.83e-02	REEP3 (i)
rs7949566	WHRADJBMI	A	G	0.42	-0.0012	5.03e-01	ST3GAL4 (d)
rs9738226	WHRADJBMI	A	G	0.38	-0.0025	1.85e-01	HNF1A (i)
rs11573824	WHRADJBMI	T	A	0.54	0.0035	5.63e-02	TNFRSF11B (i)
rs4575545	WHRADJBMI	A	G	0.31	0.01	6.11e-07	MAFTRR (e)
rs1260326	WHRADJBMI	T	C	0.39	0.0038	4.10e-02	GCKR (e)
rs8736	WHRADJBMI	T	C	0.44	-0.00087	6.41e-01	MBOAT7 (UTR)
rs12277152	WHRADJBMI	A	G	0.048	-0.013	3.39e-03	PGGHG (d)
rs58542926	WHRADJBMI	C	T	0.92	-0.02	4.10e-09	TM6SF2 (e)
rs2183745	WHRADJBMI	T	A	0.33	0.0017	4.02e-01	ALDOB, TMEM246-AS1 (inter)
rs484195	WHRADJBMI	A	G	0.38	0.0085	8.89e-06	APOC1 (i)
rs174566	WHRADJBMI	G	A	0.35	-0.0059	2.26e-03	FADS2 (i)
rs11601507	WHRADJBMI	A	C	0.068	-0.0084	1.95e-02	TRIM5 (e)
rs6601527	WHRADJBMI	C	A	0.41	-0.014	7.45e-14	PINX1 (i)
rs2161037	WHRADJBMI	G	A	0.45	3.2e-05	9.86e-01	ABCB11, DHRS9 (inter)
rs261290	WHRADJBMI	C	T	0.65	0.0022	2.62e-01	AQP9, LIPC (inter)
rs1800759	WHRADJBMI	T	G	0.39	-0.0065	5.44e-04	LOC100507053 (i)
rs12225548	WHRADJBMI	C	G	0.77	0.0015	5.00e-01	TREH (i)
rs10787429	WHRADJBMI	T	C	0.27	0.0089	1.79e-05	GPAM, TECTB (inter)
rs2642438	WHRADJBMI	G	A	0.7	0.00041	8.38e-01	MARC1 (e)
rs11078597	WHRADJBMI	T	C	0.81	-0.0051	3.11e-02	MIR22HG (i)
rs4471106	WHRADJBMI	A	G	0.29	-0.0022	2.85e-01	RIC1 (UTR)
rs12730935	WHRADJBMI	G	A	0.59	0.0035	6.29e-02	IL6R (i)
rs2941505	WHRADJBMI	A	G	0.32	-0.0023	2.40e-01	PGAP3 (i)
rs2073950	WHRADJBMI	C	T	0.79	0.0053	1.84e-02	ATXN2 (i)
rs7202323	WHRADJBMI	G	T	0.23	0.0013	5.43e-01	PMFBP1, LINC01572 (inter)
rs687339	WHRADJBMI	T	C	0.77	0.0034	1.20e-01	MSL2, PCCB (inter)
rs17145750	WHRADJBMI	C	T	0.84	0.022	3.51e-19	MLXIPL (i)
rs4782568	WHRADJBMI	C	G	0.55	0.0024	1.98e-01	MLYCD, OSGIN1 (inter)
rs1048013	WHRADJBMI	T	C	0.55	0.0018	3.32e-01	CYP20A1 (e)
rs80146619	WHRADJBMI	G	A	0.74	0.0089	2.47e-05	TRIM8 (i)
rs72632952	WHRADJBMI	C	T	0.15	0.001	6.83e-01	ST5 (i)
rs6741180	WHRADJBMI	A	G	0.39	-0.0051	6.34e-03	IL1F10, IL1RN (inter)
rs12534124	WHRADJBMI	G	A	0.79	-0.00069	7.59e-01	COG5 (i)
rs4309483	WHRADJBMI	A	C	0.24	-0.0024	2.66e-01	NEDD4L, MIR122 (inter)
rs2143877	WHRADJBMI	A	G	0.69	0.0063	1.26e-03	LINC01370, MAFB (inter)
rs35135227	WHRADJBMI	T	C	0.28	-0.0038	6.78e-02	C9orf163, NOTCH1 (inter)
rs2290846	WHRADJBMI	G	A	0.71	0.0018	3.78e-01	LRBA (e)
rs2977976	WHRADJBMI	G	A	0.15	-0.01	7.94e-05	NCOA2 (i)
rs4964506	WHRADJBMI	A	G	0.5	-0.0032	7.65e-02	RIC8B, TMEM263 (inter)
rs10789188	WHRADJBMI	A	G	0.33	0.0016	4.27e-01	LEPR (i)
rs2919872	WHRADJBMI	C	T	0.56	0.0026	1.63e-01	FABP1 (u)
rs6503238	WHRADJBMI	T	C	0.75	-0.002	3.49e-01	USP43 (i)
rs12137738	WHRADJBMI	A	T	0.9	-0.0035	2.51e-01	FAM43B, CDA (inter)
rs5751775	WHRADJBMI	T	C	0.41	0.0056	2.57e-03	MIF-AS1, GSTT2B (inter)
rs34239095	WHRADJBMI	C	G	0.72	0.0017	3.93e-01	MFGE8 (UTR)
rs1123571	WHRADJBMI	A	G	0.46	-0.0004	8.27e-01	RER1 (i)
rs2868346	WHRADJBMI	T	C	0.76	-0.0035	1.01e-01	PLTP, PCIF1 (inter)
rs13019004	WHRADJBMI	T	C	0.32	0.0026	1.94e-01	MYO1B (UTR)
rs13273326	WHRADJBMI	A	G	0.47	0.0014	4.36e-01	TONSL (i)
rs4359427	WHRADJBMI	T	C	0.13	0.0033	2.32e-01	NFATC3 (i)
rs4903273	WHRADJBMI	A	G	0.51	0.00084	6.49e-01	PGF, EIF2B2 (inter)
rs6682862	WHRADJBMI	A	G	0.17	-0.0008	7.46e-01	SEC16B (i)
rs62560863	WHRADJBMI	C	T	0.9	-0.0027	3.79e-01	UBAP2, DCAF12 (inter)
rs9826148	WHRADJBMI	C	T	0.89	0.00049	8.69e-01	ZBTB20 (i)
rs10410017	WHRADJBMI	C	T	0.64	-0.015	2.21e-15	IFI30, MPV17L2 (inter)
rs67868208	WHRADJBMI	A	T	0.37	-0.0011	5.67e-01	LARP1B (i)
rs10409772	WHRADJBMI	A	C	0.073	-0.001	7.72e-01	FUT6, FUT3 (inter)
rs12750525	WHRADJBMI	G	A	0.58	-0.0022	2.28e-01	ST3GAL3 (i)
rs12438213	WHRADJBMI	G	C	0.12	0.0031	2.81e-01	SEMA4B (i)
rs12674731	WHRADJBMI	A	C	0.77	-0.0023	2.96e-01	DCTN6, RBPMS-AS1 (inter)
rs7909380	WHRADJBMI	T	C	0.16	-0.0019	4.50e-01	AKR1C4 (i)
rs2267375	WHRADJBMI	G	T	0.42	-0.0058	1.90e-03	MAFF (i)
rs2414098	WHRADJBMI	T	C	0.39	0.012	7.16e-10	MIR4713HG (i)
rs10080411	WHRADJBMI	C	T	0.076	-0.0025	4.70e-01	PPARD (i)
rs2292553	WHRADJBMI	G	A	0.44	0.0063	7.05e-04	TMBIM1 (e)
rs189174	WHRADJBMI	C	G	0.34	0.0069	4.24e-04	GSK3B, GPR156 (inter)
rs11663201	WHRADJBMI	G	A	0.69	0.0081	3.73e-05	NFATC1 (i)
rs6542680	WHRADJBMI	C	T	0.18	-0.0043	7.23e-02	RPS7, COLEC11 (inter)
rs12133576	WHRADJBMI	A	G	0.37	0.00074	6.95e-01	DR1 (i)
rs6858344	WHRADJBMI	A	G	0.38	-0.0021	2.70e-01	FAM47E, FAM47E-STBD1 (i)
rs2952294	WHRADJBMI	A	G	0.23	0.0048	2.87e-02	PRKAR1A, WIPI1 (i)
rs12046305	WHRADJBMI	A	G	0.26	0.0012	5.78e-01	NUCKS1 (i)
rs34467936	WHRADJBMI	A	G	0.64	-0.00019	9.21e-01	NUP160, PTPRJ (inter)
rs6706	WHRADJBMI	T	C	0.18	-0.00085	7.19e-01	TRIP6 (UTR)
rs56074687	WHRADJBMI	T	C	0.71	0.0022	2.87e-01	SOX6, C11orf58 (inter)
rs17101241	WHRADJBMI	T	A	0.25	0.0037	8.03e-02	LOC107984640, EXOC3L4 (inter)
rs2470750	WHRADJBMI	A	T	0.61	-0.00056	7.67e-01	DCBLD2, MIR548G (inter)
rs62292471	WHRADJBMI	T	C	0.11	-0.0081	5.25e-03	NPHP3-ACAD11 (i)
rs10799941	WHRADJBMI	G	T	0.043	0.0056	2.20e-01	FCRLB, DUSP12 (inter)
rs5022521	WHRADJBMI	C	T	0.14	0.00072	7.94e-01	ELOVL6, ENPEP (inter)
rs661665	WHRADJBMI	A	C	0.5	0.0054	3.45e-03	APOB (i)
rs550510	WHRADJBMI	A	G	0.15	0.0029	2.66e-01	CALCOCO2 (e)
rs10434761	WHRADJBMI	A	G	0.14	-0.00075	7.74e-01	CDO1, ATG12 (inter)
rs10881988	WHRADJBMI	A	G	0.49	-0.001	5.83e-01	TNKS2, FGFBP3 (inter)
rs8055642	WHRADJBMI	A	G	0.54	0.008	1.46e-05	AKTIP (u)
rs179195	WHRADJBMI	T	C	0.49	-0.0034	6.34e-02	MANBA (i)
rs12633863	WHRADJBMI	A	G	0.55	-0.0018	3.42e-01	TM4SF4 (i)
rs62280667	WHRADJBMI	T	C	0.66	-0.0073	1.83e-04	SENP7 (i)
rs6912283	WHRADJBMI	A	G	0.56	-0.012	4.61e-11	ZNF318, ABCC10 (inter)
rs34870400	WHRADJBMI	C	T	0.22	-0.00013	9.52e-01	HELLS, CYP2C18 (inter)
rs382534	WHRADJBMI	C	T	0.75	-0.0015	4.79e-01	SLC33A1 (i)
rs6602909	WHRADJBMI	C	T	0.33	0.0039	4.88e-02	GAS6 (i)
rs3936511	WHRADJBMI	A	G	0.81	-0.024	3.47e-25	C5orf67 (i)
rs2305075	WHRADJBMI	C	T	0.094	0.0043	1.69e-01	HDLBP (i)
rs6088730	WHRADJBMI	C	G	0.52	0.0063	6.03e-04	EDEM2 (i)
rs79903344	WHRADJBMI	T	G	0.72	-0.0018	4.03e-01	ZNF512B (u)
rs1095557	WHRADJBMI	G	A	0.86	0.00052	8.42e-01	LIMS1 (i)
rs764036	WHRADJBMI	A	T	0.54	0.0045	1.44e-02	MIR1268A (i)
rs10900229	WHRADJBMI	C	T	0.74	-0.0015	4.67e-01	ZFAND4 (i)
rs3883882	WHRADJBMI	A	G	0.63	-0.0021	2.68e-01	ENPP3 (i)
rs4018440	WHRADJBMI	C	T	0.94	0.018	6.54e-06	ECI1 (i)
rs60820172	WHRADJBMI	T	C	0.4	0.0036	5.21e-02	FAM160B1 (i)
rs11048470	WHRADJBMI	G	T	0.73	-0.026	2.37e-35	ITPR2 (d)
rs12479750	WHRADJBMI	C	T	0.16	-0.008	1.47e-03	RRBP1 (i)
rs59770554	WHRADJBMI	C	G	0.96	-0.008	7.67e-02	FRMD5 (i)
rs6919004	WHRADJBMI	C	T	0.55	0.013	5.50e-12	RREB1 (i)
rs12270054	WHRADJBMI	C	T	0.73	-0.0056	6.85e-03	LTBP3 (i)
rs643884	WHRADJBMI	T	C	0.84	-0.00053	8.33e-01	MOGAT2, LOC283214 (inter)
rs7206699	WHRADJBMI	C	T	0.43	-0.0012	5.08e-01	ZFPM1 (i)
rs3792784	WHRADJBMI	A	G	0.9	0.0059	5.01e-02	TNIP1 (i)
rs933574	WHRADJBMI	C	A	0.48	0.00057	7.56e-01	TXNDC11 (i)
rs4135247	WHRADJBMI	G	A	0.43	0.0064	5.81e-04	PPARG (i)
rs734206	WHRADJBMI	T	C	0.71	-0.0029	1.46e-01	RIN3 (i)
rs12956554	WHRADJBMI	C	A	0.67	0.0029	1.35e-01	LDLRAD4, FAM210A (inter)
rs735052	WHRADJBMI	C	G	0.78	0.015	2.72e-12	LINC01569 (i)
rs2836882	WHRADJBMI	G	A	0.73	-0.0011	5.86e-01	LINC01700, PSMG1 (inter)
rs35654957	WHRADJBMI	C	T	0.37	0.0045	1.89e-02	FGFRL1 (i)
rs1051775	WHRADJBMI	T	C	0.57	0.001	5.77e-01	GSTA1 (e)
rs12497013	WHRADJBMI	A	G	0.83	-0.0019	4.42e-01	BHLHE40, ARL8B (inter)
rs12571735	WHRADJBMI	T	G	0.34	0.0045	2.11e-02	CACUL1, NANOS1 (inter)
rs1633513	WHRADJBMI	C	T	0.27	-0.00023	9.14e-01	ABO (i)
rs281392	WHRADJBMI	A	G	0.33	-0.0027	1.65e-01	NTN5 (e)
rs13274716	WHRADJBMI	C	T	0.12	-0.002	4.86e-01	LOC157273, TNKS (inter)
rs28601761	WHRADJBMI	C	G	0.58	0.015	2.09e-15	TRIB1, LINC00861 (inter)
rs7955258	WHRADJBMI	G	A	0.58	0.0036	5.53e-02	B4GALNT3 (i)
rs6083799	WHRADJBMI	T	G	0.56	-0.0039	3.32e-02	ABHD12 (i)
rs9533094	WHRADJBMI	G	A	0.49	-0.0014	4.53e-01	AKAP11, LINC02341 (inter)
rs6492720	WHRADJBMI	T	C	0.31	-0.0046	1.92e-02	GPR180 (i)
rs884205	WHRADJBMI	A	C	0.25	0.0052	1.43e-02	TNFRSF11A (UTR)
rs2442046	WHRADJBMI	G	C	0.23	0.00082	7.09e-01	MGAT5 (i)
rs11621792	WHRADJBMI	C	T	0.55	0.00041	8.23e-01	NYNRIN (i)
rs11878604	WHRADJBMI	C	T	0.07	-0.0056	1.24e-01	CYP2T1P, CYP2A6 (inter)
rs3775327	WHRADJBMI	C	T	0.75	0.00093	6.62e-01	ARHGAP10 (i)
rs11880141	WHRADJBMI	A	G	0.087	-0.0063	5.48e-02	RHPN2 (i)
rs4694077	WHRADJBMI	C	T	0.68	-0.0021	3.00e-01	TMPRSS11E (i)
rs60586860	WHRADJBMI	T	C	0.034	0.0084	9.72e-02	FLJ45513, DLX4 (inter)
rs2239222	WHRADJBMI	A	G	0.65	0.0042	2.89e-02	RGS6 (i)
rs2041081	WHRADJBMI	T	C	0.65	-0.00054	7.79e-01	LINC01923, SATB2 (inter)
rs35139284	WHRADJBMI	T	C	0.32	0.023	2.18e-32	HLA-DRB1, HLA-DQA1 (inter)
rs1235127	WHRADJBMI	G	A	0.16	-0.0025	3.23e-01	PROX1, SMYD2 (inter)
rs4024576	WHRADJBMI	C	G	0.36	-0.0066	5.63e-04	SPTBN1 (i)
rs79256507	WHRADJBMI	A	C	0.15	0.0015	5.61e-01	B3GAT1 (i)
rs433920	WHRADJBMI	C	T	0.73	-0.0045	2.89e-02	ATP6AP1L, MIR3977 (inter)
rs930900	WHRADJBMI	C	T	0.69	0.00074	7.10e-01	SP7 (i)
rs3923	WHRADJBMI	T	C	0.42	-0.0043	2.21e-02	SLC17A1 (UTR)
rs9521787	WHRADJBMI	C	A	0.39	0.0012	5.33e-01	COL4A2-AS2 (UTR)
rs6886306	WHRADJBMI	T	C	0.47	-0.0054	3.14e-03	MEF2C-AS1 (i)
rs17429745	WHRADJBMI	G	T	0.69	-0.004	4.46e-02	CXXC4-AS1, TET2 (inter)
rs7099526	WHRADJBMI	G	C	0.31	0.0015	4.65e-01	DLG5 (i)
rs603424	WHRADJBMI	G	A	0.83	0.0075	2.10e-03	PKD2L1 (i)
rs62471406	WHRADJBMI	T	A	0.44	0.0029	1.18e-01	SEM1 (i)
rs56188865	WHRADJBMI	T	C	0.63	-0.0045	1.81e-02	NLRP3 (i)
rs879037	WHRADJBMI	T	C	0.45	0.0029	1.23e-01	BMP8A (i)
rs7685277	WHRADJBMI	A	G	0.16	-0.0032	2.04e-01	ZNF827 (i)
rs132642	WHRADJBMI	T	A	0.83	0.0092	1.77e-04	APOL3 (UTR)
rs1428967	WHRADJBMI	G	A	0.24	-0.0028	1.97e-01	SLC1A3 (i)
rs829577	WHRADJBMI	C	G	0.76	0.0072	7.24e-04	LCLAT1 (i)
rs599633	WHRADJBMI	G	A	0.7	0.0018	3.76e-01	IRF2BP2, LINC00184 (inter)
rs2970818	WHRADJBMI	T	A	0.9	0.0036	2.39e-01	C12orf4 (i)
rs2290361	WHRADJBMI	G	T	0.57	0.0051	5.92e-03	CALD1 (i)
rs6706968	WHRADJBMI	C	A	0.58	0.0057	2.39e-03	LINC01101, GLI2 (inter)
rs9530288	WHRADJBMI	A	G	0.54	0.0034	6.52e-02	KLF12, LINC00402 (inter)
rs538694	WHRADJBMI	A	C	0.83	0.00061	8.02e-01	TMEM167B, SCARNA2 (inter)
rs11119783	WHRADJBMI	G	A	0.52	0.001	5.82e-01	LINC01693 (u)
rs4245230	WHRADJBMI	A	G	0.47	-0.004	3.02e-02	SMAD7 (i)
rs2113843	WHRADJBMI	T	C	0.49	-0.001	5.82e-01	CSRNP3, GALNT3 (inter)
rs10456200	WHRADJBMI	T	C	0.96	0.0032	4.78e-01	DTNBP1 (i)
rs10201242	WHRADJBMI	G	A	0.93	-0.018	2.75e-07	ACVR1C (i)
rs12946693	WHRADJBMI	T	C	0.45	-0.014	1.75e-14	MAPT (i)
rs11647695	WHRADJBMI	A	C	0.45	-0.0021	2.66e-01	CDYL2 (i)
rs10901208	WHRADJBMI	C	T	0.35	-0.00068	7.24e-01	FUBP3 (i)
rs75903500	WHRADJBMI	C	T	0.08	-0.0053	1.16e-01	EPHA8 (i)
rs6731985	WHRADJBMI	A	G	0.67	0.0044	2.52e-02	UBE2E3, LINC01934 (inter)
rs4074793	WHRADJBMI	G	A	0.075	-0.0011	7.61e-01	ITGA1 (i)
rs764284	WHRADJBMI	G	A	0.58	-0.0055	3.09e-03	VN1R10P, ZNF204P (inter)
rs3795503	WHRADJBMI	C	T	0.68	-0.0011	5.73e-01	KIAA1614 (e)
rs9287237	WHRADJBMI	G	T	0.82	0.0037	1.33e-01	FMN2 (i)
rs72813566	WHRADJBMI	A	G	0.85	0.00011	9.66e-01	USP34 (i)
rs2436851	WHRADJBMI	A	G	0.74	0.0091	1.59e-05	AZIN1 (i)
rs13418066	WHRADJBMI	C	A	0.51	0.0021	2.52e-01	INPP5D, ATG16L1 (inter)
rs2888674	WHRADJBMI	A	G	0.45	0.0026	1.56e-01	TMEM176A, AOC1 (inter)
rs9501030	WHRADJBMI	A	T	0.16	0.0017	5.14e-01	LINC00243 (u)
rs2295124	WHRADJBMI	G	A	0.72	0.003	1.48e-01	HOMEZ (u)
rs7742515	WHRADJBMI	T	A	0.2	-0.0027	2.46e-01	MLIP (i)
rs10963680	WHRADJBMI	A	G	0.24	-0.006	5.05e-03	ADAMTSL1 (i)
rs11866656	WHRADJBMI	T	C	0.78	0.00069	7.56e-01	CNOT1 (i)
rs11696251	WHRADJBMI	A	G	0.42	0.00036	8.48e-01	MIR4532, LINC01742 (inter)
rs4946137	WHRADJBMI	A	G	0.4	0.0012	5.18e-01	FRK, NT5DC1 (inter)
rs2038687	WHRADJBMI	G	A	0.86	0.00034	8.97e-01	LSM14B (i)
rs56332871	WHRADJBMI	A	C	0.27	-0.0021	3.12e-01	NR2F2-AS1 (i)
rs927485	WHRADJBMI	G	A	0.26	-0.0047	2.65e-02	LOC105375075, SUPT3H (inter)
rs6749773	WHRADJBMI	G	A	0.53	0.0029	1.10e-01	FOXN2, PPP1R21 (inter)
rs5750826	WHRADJBMI	A	G	0.41	0.0062	9.70e-04	LOC100506472 (e)
rs2728102	WHRADJBMI	T	C	0.86	-0.00097	7.15e-01	PKD2 (i)
rs38137	WHRADJBMI	G	A	0.37	-0.0041	3.36e-02	LOC101927668 (i)
rs13229988	WHRADJBMI	G	A	0.42	0.0027	1.43e-01	TMEM106B (i)
rs2823661	WHRADJBMI	T	A	0.43	-9.1e-05	9.61e-01	MIR99AHG (i)
rs399970	WHRADJBMI	G	T	0.25	0.0067	1.69e-03	ZFP28 (UTR)
rs2280244	WHRADJBMI	A	G	0.3	0.0036	7.50e-02	ARHGAP25 (i)
rs2279252	WHRADJBMI	G	A	0.99	0.0011	8.97e-01	EVC (e)
rs17216707	WHRADJBMI	C	T	0.19	0.00067	7.79e-01	BCAS1, CYP24A1 (inter)
rs1372448	WHRADJBMI	A	T	0.38	-0.0014	4.45e-01	LINC00824, LINC00976 (inter)
rs422878	WHRADJBMI	C	T	0.81	-0.012	7.22e-07	UBD, SNORD32B (inter)
rs8055846	WHRADJBMI	G	T	0.71	-0.0048	1.82e-02	XPO6, SBK1 (inter)
rs4870044	WHRADJBMI	T	C	0.29	0.002	3.24e-01	CCDC170 (i)
rs11771510	WHRADJBMI	A	G	0.27	0.0026	2.16e-01	CCDC126 (i)
rs6898290	WHRADJBMI	C	T	0.43	0.0026	1.58e-01	EBF1 (i)
rs5997410	WHRADJBMI	G	A	0.15	-0.0046	7.13e-02	XBP1, ZNRF3 (inter)
rs2911971	WHRADJBMI	G	C	0.62	0.00092	6.27e-01	AGPAT5 (i)
rs10409243	WHRADJBMI	C	T	0.4	0.0039	3.95e-02	S1PR2 (UTR)
rs2405134	WHRADJBMI	A	G	0.31	-0.001	6.11e-01	PTCH1, LINC00476 (inter)
rs252761	WHRADJBMI	T	G	0.59	0.0061	1.04e-03	AP3B1 (i)
CHR:POS, chromosome:position. EA, effect allele. OA, other allele. EAF, effect allele frequency. Gene tags: (e) exonic, (i) intronic, (u) upstream, (d) downstream, (inter) intergenic, (UTR) untranslated region. Trait labels: BMI, body mass index; DBP, diastolic blood pressure; HDL, high-density lipoproteins; LDL, low-density lipoproteins; SBP, systolic blood pressure; TG, triglycerides, WC, waist…
