# Supplementary material for: Genome-wide association study of serum liver enzymes implicates diverse metabolic and liver pathology
Source: Nat Commun. 2021 Feb 5;12:816. doi: 10.1038/s41467-020-20870-1 (PMC7865025; doi:10.1038/s41467-020-20870-1)
Supplement: Supplementary file 19 — Supplementary Data 17 [file 41467_2020_20870_MOESM19_ESM.xlsx]

## Sheet: Sheet1
Supplementary Data 17: Effects of alanine aminotransferase-increasing alleles on serum/plasma metabolites
Metabolites	rs738409-G	rs7041363-C	rs2862954-T	rs2954021-A	rs58542926-T	rs6834314-A	rs4835265-A	rs7117339-C	rs1497406-G	rs13395911-T	rs1468615-T	rs9959832-C	rs113508636-T	rs429358-T	rs2126259-T	rs132642-T	rs2642438-G	rs12904-G	rs10787429-T	rs645040-T	rs10430531-C	rs2394529-C	rs72623176-A	rs4766462-A	rs2467663-T	rs687621-G	rs11061602-T	rs10075805-A	rs11657440-C	rs11601507-A	rs78900599-A	rs273507-C	rs12500824-A	rs4135247-G	rs28650012-G	rs55931203-T	rs2943654-T	rs12154248-T	rs4782568-C	rs2127015-C	rs4484649-C	rs6088521-C	rs5752776-G	rs7018885-T	rs8041057-C	rs6712203-C	rs11878604-T	rs13275089-T	rs10409243-C
XXL.VLDL.P	0.58	1.59	-0.09	5.23	-5.48	-2.56	-0.03	-0.08	0.09	0.47	1.31	-0.05		-3.94	1.78	0.4	0.2	-2.14	-0.05	-0.79	1.07	-0.39	-0.01	1.48	0.38	2.24	1.03	-0.56	0.82	-1.11	-1.68	-0.02	-1.66	1.06	-0.41	0.99	1.39	0.61	-0.35	-0.25	0.33	0.72	0.34	0.38	1.93	0.12	0.06	1.73	0.65
XXL.VLDL.L	0.29	2	0.28	4.7	-5.46	-2.79	-0.02	-1.1	-0.52	1.01	0.86	0.49		-4.34	1.79	1.11	0.8	-1.9	-0.48	-0.48	0.97	0.29	0.57	1.26	0.9	1.18	0.35	0.43	0.35	-1.25	-2.23	0.74	-1.81	1.36	-0.25	0.81	2.16	1.42	0.15	0.27	0.59	0.45	0.89	-0.19	0.84	1.02	0	1.92	-0.1
XXL.VLDL.PL	0.4	2.61	-0.12	4.76	-5.27	-3.99	0.15	-1.05	-0.58	0.49	-0.24	0.19		-4.36	1.9	0.97	0.32	-2.1	-0.54	0.37	1.25	-0.15	0.4	0.97	0.75	0	0.17	1.19	0.23	-1.93	-1.37	1.48	-1.51	0.76	-0.26	1.12	1.38	1.41	0.71	0.34	0.34	-0.47	1	-0.81	0.58	0.78	0.22	2.12	-0.5
XXL.VLDL.TG	0.56	1.53	0.18	4.76	-5.75	-2.93	0.68	-0.87	-0.98	0.99	0.09	0.59		-6.28	2.39	0.09	0	-1.9	-0.2	-0.47	1.04	0.07	0.1	0.85	-0.43	0.65	0.19	1.05	1.11	-1.69	-1.44	0.68	-1.72	0.84	-0.41	0.82	2.08	1.83	1.11	-0.21	-0.16	-0.05	0.63	-1.2	0.12	0.93	0.63	2.67	-0.54
XL.VLDL.P	0.75	1.1	-0.07	4.63	-5.64	-1.44	0.25	-0.84	0.03	0.5		-0.01		-5.35	1.26	0.38	-0.19	-1.78	0.01	-1.05	1.12	0.62	0.06	0.78	-0.39	1.35	0.47	0.58	0.77	-0.71	-2.09	0.63	-1.43	1.93	-1.18	1.42	2.03	1.13	-0.17	0.95	0.14	0.63	0.8	-0.19	2.14	0.78	0.83	2.15	-0.11
XL.VLDL.L	0.46	1.77	0.19	4.69	-6.64	-2.72	-0.11	-1.13	-0.54	0.66	0.54	0.19		-4.64	1.52	0.88	0.83	-1.85	-0.32	-0.25	1.54	-0.07	0.08	0.95	0.37	0.83	0.41	0.37	0.96	-1.22	-2.02	0.47	-1.42	1.41	-0.38	1.72	1.8	1.08	0.58	1.14	0.34	0.48	0.67	-0.23	0.94	1.13	-0.12	2.19	-0.16
XL.VLDL.PL	0.96	1.76	-0.34	4.89	-6.36	-3.31	0.58	-1.56	-0.24	0.93	0.6	0.24		-6.41	1.16	1.21	0.84	-2.23	-0.51	-0.22	1.42	0.54	0.27	0.67	0.63	0.37	0.02	0.62	0.51	-1.06	-1.99	0.82	-1.11	1.84	-0.33	1.27	1.92	0.75	0.62	0.98	-0.09	-0.05	1.13	-0.89	0.98	0.84	-0.11	2.64	0.18
XL.VLDL.TG	0.67	1.97	-0.1	4.79	-6.21	-3.26	0.08	-1.05	-0.67	0.53	0.19	-0.03		-4.29	1.71	0.9	0.62	-2.3	-0.86	-0.09	1.54	0.12	0.09	0.9	0.03	-0.04	0.31	0.77	1.02	-1.59	-1.67	1.23	-1.46	1.46	-0.08	1.59	1.81	1.17	1.03	1.12	-0.06	0.17	0.75	-0.74	0.6	0.96	0.03	2.47	0.37
L.VLDL.P	0.96	1.77	0.42	5.54	-6.77	-1.61	-0.04	-1.43	0.1	0.13	0.92	-0.35		-5.47	1.87	0.73	-0.32	-1.35	-0.99	-0.37	1.67	-0.15	0.03	0.5	0.38	1.65	0.46	0.22	0.97	-0.93	-2.28	0.03	-1.59	1.83	-0.58	1.27	2.62	1.06	-0.27	0.59	-0.26	0.28	0.41	0.44	1.66	1.47	-0.27	2.17	2
L.VLDL.L	1.2	1.3	0.9	4.79	-6.28	-2.23	-0.12	-1.54	-0.34	0.46	0.68	-0.4		-5.17	2.34	0.99	-0.31	-1.67	-1.31	-1.07	1.33	0.01	0.16	0.86	0.61	1.28	0.73	0.36	0.97	-0.99	-2.5	0.84	-1.94	1.73	-0.47	2	2.75	0.7	0.13	0.59	0.09	0.14	0.06	0.57	1.15	1.21	-0.25	1.61	1.68
L.VLDL.PL	1.49	1.1	0.55	5.27	-6.74	-2.75	0.16	-1.69	-0.36	0.51	0.71	-0.81		-6.66	2.18	0.71	0.12	-2.28	-1.31	-0.79	1.3	0.06	0.31	0.64	0.59	1.31	0.01	0.82	1	-0.72	-2.07	1.28	-1.99	1.59	-0.35	1.57	2.63	0.81	0.56	0.18	-0.22	0.09	0.3	0.06	1.14	1.32	-0.36	2.42	1.43
L.VLDL.C	1.2	1.27	-0.16	5.63	-6.89	-3.27	0.24	-1.1	-0.37	0.95	0.94	-0.01		-5.46	1.7	0.7	0.33	-0.89	-1.23	-0.33	0.99	0.28	0.31	0.29	0.64	0.82	0.02	0.21	0.85	-1.05	-1.62	0.41	-1.62	1.84	0.22	1.57	2.41	0.97	0.35	1.46	-0.59	-0.03	0.76	0.1	1.33	1.43	-0.23	2.33	0.73
L.VLDL.CE	1.42	1.17	0.02	5.59	-6.7	-1.77	0.59	-1.03	-0.81	0.77	0.84	-0.26		-4.83	2.59	-0.11	-0.5	-1.38	-1.37	-0.38	0.48	-0.25	-0.12	0.81	0.3	1.79	-0.14	-0.04	1.39	-0.73	-2.08	0.33	-1.3	1.64	-0.22	1.3	3.15	1.1	0.37	1.61	-0.69	1.1	1.27	0.93	1.8	1.77	0.28	2.24	0.68
L.VLDL.FC	1.1	1.21	-0.26	5.53	-7.19	-3.17	0.03	-1.28	-0.66	0.74	0.97	-0.05		-5.84	1.28	0.84	0.66	-1.94	-1.02	-0.2	1.18	0.36	0.52	0.49	0.39	0.72	-0.03	0.25	0.75	-0.97	-1.73	0.69	-1.42	1.75	0.09	1.5	2.1	0.66	0.28	1.29	-0.41	0.17	0.6	-0.36	1.04	1.27	-0.21	2.31	0.36
L.VLDL.TG	1.39	1.45	0.74	4.68	-6.25	-2.7	0.11	-1.53	-0.3	0.27	0.38	-0.59		-5.71	2.43	1.11	-0.72	-2.12	-1.9	-0.69	1.15	0.25	0.2	0.82	0.04	0.41	0.53	0.89	0.95	-1.29	-2.2	1.35	-1.74	1.67	-0.19	1.69	2.5	0.53	0.41	0.45	-0.37	-0.44	0.19	-0.09	0.97	1.08	-0.23	1.57	1.36
M.VLDL.P	1.43	1.42	0.44	5.95	-7.01	-0.94	-0.05	-1.25	0.34	0.2	0.83	-0.3		-5.92	2.63	0.67	-0.62	-0.35	-1.33	-0.37	1.26	-0.29	0.49	0.26	0.08	2.08	-0.23	0.17	1.56	-0.6	-2.49	0.19	-1.65	1.49	-1.02	1.84	2.86	1.12	-0.09	0.29	-0.55	0.59	0.43	0.36	1.12	1.56	-0.5	1.79	2.19
M.VLDL.L	1.26	1.2	0.55	5.81	-7.36	-1.96	-0.43	-0.85	-0.1	-0.16	0.67	-0.09		-6.4	2.2	0.65	-0.1	-1.01	-1.2	-0.08	0.8	-0.39	0.82	-0.2	0.03	2.21	0.08	0.53	1.88	-0.78	-2.83	0.48	-1.57	0.8	-0.88	2.04	3.44	0.94	0.22	0.35	-0.21	0.73	-0.01	0.15	1.37	1.57	-0.48	1.48	1.75
M.VLDL.PL	1.78	0.89	0.36	6.59	-7.48	-2.39	-0.3	-1.15	-0.39	-0.16	0.78	-0.03		-7.61	1.67	0.43	-0.07	-1.69	-1.09	0.07	0.36	-0.15	1.05	-0.69	-0.05	2.22	-0.69	0.98	1.3	-0.48	-2.41	0.8	-1.31	1.39	-0.48	1.55	3.38	0.7	0.17	0.5	-0.74	0.49	0.32	-0.22	1.44	1.6	-0.2	1.85	1.76
M.VLDL.C	1.66	0.71	-0.34	7.06	-8.12	-2.43	-0.15	-0.67	-0.63	0	0.66	0.29		-8.24	1.06	-0.23	0.85	-1.48	-0.33	0.69	0.76	-0.57	1.13	-0.75	0.04	3.16	-1.21	0.54	1.34	0.09	-1.82	0.46	-0.76	1.4	-1.03	2.37	3.25	0.92	0.43	0.86	-0.54	0.84	0.09	0.03	1.73	1.6	-0.24	2.6	1.35
M.VLDL.CE	1.44	0.72	-0.24	6.78	-8.22	-1.93	-0.33	-0.36	-0.19	-0.04	1.21	0.46		-8.59	0.89	-0.42	1.07	-1.41	-0.32	1.1	0.86	-0.74	1.32	-0.91	0.25	3.67	-1.01	0.15	1.4	0.67	-2.21	-0.06	-0.42	1.49	-1.6	2.14	3.05	0.86	0.55	0.58	-0.15	1.47	-0.01	0.31	1.55	1.43	-0.3	2.56	1.37
M.VLDL.FC	1.82	0.8	-0.11	6.64	-7.61	-2.52	-0.21	-1.03	-0.65	0.02	0.86	0.22		-7.29	1.49	0.1	0.07	-1.57	-0.71	0.19	0.19	-0.07	0.83	-0.79	-0.02	2.32	-0.65	0.72	1.17	-0.54	-2.23	0.63	-1.38	1.5	-0.73	1.78	3.27	0.45	-0.01	0.88	-0.74	0.59	0.41	-0.2	1.73	1.62	-0.05	1.91	1.44
M.VLDL.TG	1.63	1.45	0.71	5.12	-6.32	-2.23	-0.14	-1.26	0	-0.24	0.41	-0.24		-5.72	2.6	1.08	-0.75	-1.54	-1.75	-0.4	0.35	0.2	0.73	0.01	-0.16	1.02	0.06	0.9	1.58	-1.03	-2.92	1.21	-1.64	1.15	-0.1	1.57	3.38	0.64	0.13	0.45	-0.54	-0.07	0.27	-0.03	1.18	1.53	-0.16	1.08	1.55
S.VLDL.P	1.4	0.92	-0.4	7.02	-7.41	-1.61	0.04	-0.58	0.43	0.13	1.2	0.39		-8.52	1.58	-0.29	0.55	-0.16	-0.76	0.96	0.22	-0.58	1.35	-1.27	0.2	3.2	-0.51	0.12	1.78	0.5	-1.88	-0.2	-0.47	0.48	-1.24	2.22	3.61	0.39	0.01	0.72	-0.72	1.46	-0.01	0.23	1.75	1.52	-0.26	1.93	1.73
S.VLDL.L	1.36	0.8	-0.56	7.03	-7.46	-1.52	0.01	-0.52	0.48	0.08	1.33	0.39		-9.14	1.13	-0.43	0.8	-0.19	-0.48	1.14	0.28	-0.57	1.49	-1.53	0.2	3.51	-0.55	0.06	1.65	0.81	-1.84	-0.28	-0.03	0.57	-0.97	2.23	3.47	0.3	0.35	0.73	-0.62	1.58	-0.15	0.23	1.66	1.43	-0.34	2.09	1.61
S.VLDL.PL	1.93	0.33	-0.95	7.57	-7.26	-1.68	0.25	-0.74	0.25	0.25	0.98	0.41		-8.61	0.83	-0.56	0.89	-0.16	-0.3	1.46	0.11	-0.55	1.75	-1.62	0.21	3.83	-1.21	0.14	1.33	0.84	-1.27	-0.21	0.03	0.87	-1.26	2.62	3.58	0.31	-0.05	1.02	-0.78	1.16	-0.14	0.15	1.99	1.56	-0.34	2.22	1.7
S.VLDL.C	1.42	0.43	-1.41	6.75	-6.75	-1.49	0.07	-0.4	0.27	0.03	1.38	0.21		-10.31	-0.74	-1.03	1.59	-0.32	0.36	2.02	0.76	-0.22	1.99	-2.39	0.11	4.16	-0.94	0.39	1.01	1.68	-1.34	0.04	1.23	1.2	-1.47	2.36	2.86	0.07	0.09	0.88	-0.21	0.96	-0.59	0.05	1.39	1.1	-0.58	2.17	1.05
S.VLDL.FC	1.5	0.5	-1.23	7.31	-7.36	-1.78	0.16	-0.53	0.57	-0.19	1.36	0.09		-10.38	0.07	-1.01	1.07	-0.14	-0.12	1.75	0.27	-0.19	1.8	-2.1	0.16	3.32	-0.81	0.16	1.67	1.13	-1.3	0.66	0.68	0.79	-1.13	2.27	2.96	-0.24	0.12	1.06	-0.83	1.22	-0.19	-0.14	1.36	1.36	-0.33	2.26	1.02
S.VLDL.TG	1.18	1.24	-0.35	7.07	-7.23	-2.09	-0.03	-0.74	0.26	-0.13	0.4	0.04		-7.91	2.43	0	-0.09	-0.16	-1.37	0.73	0.05	-0.26	0.94	-0.77	-0.03	1.84	-0.42	0.67	1.92	-0.28	-1.72	0.86	-1.04	0.2	-0.6	2.07	3.58	0.47	0.24	0.71	-1.11	0.57	0.12	-0.17	1.58	1.53	-0.19	1.55	1.23
XS.VLDL.P	2.02	0.31	-0.38	7.77	-7.17	-1.02	-0.2	-0.94	0.37	0.16	0.98	0.83		-8.18	-1.11	-0.53	1.33	-0.1	0.01	2.98	0.16	-0.71	2.55	-1.96	0.86	4.91	-1.57	-0.16	0.83	1.76	-0.96	-0.33	0.56	1.49	-3.03	1.66	1.98	-0.38	0.04	0.13	0.22	1.9	-0.8	-0.22	1.33	0.82	0.07	2.34	1.96
XS.VLDL.L	1.88	0.37	-0.5	7.66	-7.14	-1.04	-0.25	-0.78	0.25	0.16	1	0.85		-8.02	-1.57	-0.63	1.45	-0.08	0.22	3.19	0.3	-0.66	2.56	-2.08	0.92	5.11	-1.63	-0.07	0.59	1.84	-0.87	-0.28	0.8	1.57	-2.72	1.6	1.84	-0.4	0.22	0.08	0.35	1.84	-0.97	-0.27	1.32	0.8	0.08	2.4	1.75
XS.VLDL.PL	1.93	-0.27	-0.52	6.94	-6	-0.27	-0.61	-0.64	0.6	0.17	1	1.09		-9.71	-2.72	-1.01	2.18	0.03	1.1	3.08	-0.07	-0.63	2.78	-2.35	0.73	4.8	-1.59	0.18	0.35	2.81	-0.92	-0.38	1.6	1.63	-2.97	0.95	1.32	-0.4	0.2	-0.15	0.71	2	-0.92	-0.55	1.29	0.48	-0.35	2.23	1.72
XS.VLDL.TG	1.94	0.41	0.01	7.76	-7.27	-1.12	0.21	-0.93	0.54	0.33	1.04	0.36		-7.79	1.01	-0.61	0.67	0.18	-0.92	1.89	-0.23	-0.61	1.93	-1.45	0.47	3.88	-0.95	-0.35	1.75	0.99	-1.15	-0.71	-0.65	0.95	-1.69	2.04	2.91	-0.34	0.44	0.4	-0.52	1.66	-0.3	0.09	1.57	1.12	0.21	1.99	2.14
IDL.P	1.56	-0.24	-0.17	7	-5.83	0.3	-0.53	-0.78	0.77	0.23	1.25	0.73		-12.68	-3.52	-0.53	2.7	0.11	1.9	2.75	0.09	-0.58	2.54	-2.87	-0.11	4.49	-0.9	0.24	0.63	2.83	-1.28	-0.36	2.35	2.07	-3.16	1.65	0.66	-0.34	0.24	-0.2	0.89	1.92	-1.44	-0.5	1.15	0.16	0.02	2.31	1.31
IDL.L	1.36	-0.23	-0.24	6.75	-5.6	0.39	-0.66	-0.55	0.74	0.25	1.32	0.68		-13	-3.94	-0.57	2.83	0.19	2.16	2.83	0.14	-0.46	2.45	-3.08	-0.2	4.55	-0.86	0.29	0.59	2.9	-1.36	-0.33	2.61	2.16	-3.19	1.67	0.49	-0.29	0.13	-0.19	0.94	1.88	-1.46	-0.53	1.22	0.11	-0.02	2.27	1.05
IDL.PL	1.57	-0.36	-0.6	7.04	-5.33	-0.12	-0.66	-0.89	0.57	0.16	0.93	0.68		-13.31	-3.92	-0.78	2.6	-0.34	2.49	2.64	-0.13	-0.42	2.64	-2.98	-0.14	4.09	-1.01	0.94	0.48	2.67	-1.29	0.44	2.47	2.16	-2.81	1.63	0.84	-0.16	0.3	-0.17	0.74	1.14	-1.3	-0.99	1.27	0.11	-0.24	2.09	1.11
IDL.C	1.1	-0.31	-0.42	6.03	-4.92	0.65	-0.85	-0.2	0.76	0.19	1.5	0.57		-13.25	-4.5	-0.59	3.08	0.42	2.51	2.95	0.13	-0.28	2.23	-3.49	-0.47	4.61	-0.63	0.39	0.51	3.15	-1.5	-0.33	3.01	2.27	-3.09	1.74	0.32	-0.16	0.01	-0.15	1.14	1.77	-1.43	-0.47	1.33	0.03	-0.15	2.27	0.59
IDL.FC	1.5	-0.3	-0.91	6.14	-4.4	-0.02	-0.68	-0.56	0.43	0.36	0.91	0.7		-12.86	-4.41	-0.99	2.9	-0.13	2.79	3.05	-0.34	-0.17	2.6	-3.22	-0.11	4.06	-1.12	0.87	0.34	3.25	-0.92	0.62	3	2.26	-2.93	1.51	0.59	-0.64	0.07	-0.01	0.99	1.35	-1.23	-0.99	1.37	0.18	-0.25	2.07	0.86
IDL.TG	2.09	-0.25	0.35	7.66	-6.69	-0.27	0.2	-1.05	0.7	0.25	1.12	0.61		-8.84	-0.8	-1.07	1.58	0.11	0.23	2.64	-0.39	-0.57	2.38	-1.67	0.28	3.77	-1.2	-0.43	1.38	2.18	-0.57	-1.4	0.36	1.51	-2.25	1.54	1.84	-0.74	0.81	-0.07	0.27	1.93	-0.9	-0.13	0.61	0.56	0.49	2.13	2.05
L.LDL.P	1.04	-0.37	-0.16	6.66	-5.03	0.97	-0.61	-0.66	1.22	0.31	1.68	0.48		-15.44	-3.81	-0.32	3.18	0.51	2.52	2.11	-0.14	-0.28	2.28	-3.44	-0.89	3.76	-0.13	0.31	1.13	3.05	-1.7	-0.32	2.92	1.94	-2.83	2.08	0.62	-0.07	-0.04	-0.15	0.57	1.94	-1.34	-0.35	1.21	-0.03	-0.06	2.27	0.96
L.LDL.L	0.95	-0.35	-0.21	6.4	-4.77	1.04	-0.72	-0.57	1.18	0.3	1.7	0.43		-15.66	-3.94	-0.3	3.25	0.52	2.58	2.07	-0.14	-0.23	2.24	-3.57	-0.95	3.77	-0.05	0.39	1.13	3.1	-1.78	-0.24	3.05	1.91	-2.88	2.13	0.55	-0.02	-0.14	-0.1	0.59	1.94	-1.36	-0.34	1.27	-0.09	-0.15	2.19	0.83
L.LDL.PL	1.04	-0.58	-0.2	6.44	-4.9	1.12	-1.15	-0.91	1.01	0.2	1.36	0.35		-15.12	-4.57	-0.59	2.99	0.53	3.13	2.06	0.09	0.07	2.28	-3.35	-0.69	4.24	0.33	0.79	0.77	2.45	-2.22	-0.06	2.59	2.17	-2.5	2.68	0.73	0.36	0.04	-0.12	0.47	1.4	-1.38	-0.56	0.89	0.1	-0.16	2.06	0.7
L.LDL.C	0.77	-0.6	-0.36	5.81	-4.28	1.24	-1.12	-0.68	1.07	0.24	1.67	0.15		-15.6	-4.59	-0.79	3.21	0.5	3.1	2.11	-0.12	0.24	2.17	-3.59	-0.95	4.13	0.43	0.77	1.07	2.99	-2.06	-0.11	3.1	2.22	-2.38	2.68	0.53	0.24	-0.21	0.05	0.47	1.45	-1.37	-0.18	0.97	0.12	-0.29	1.8	0.35
L.LDL.CE	0.79	-0.37	-0.3	5.99	-4.47	1.05	-0.87	-0.45	1.17	0.26	1.77	0.31		-15.63	-4.03	-0.35	3.24	0.61	2.54	2.03	-0.14	-0.15	2.09	-3.78	-1.07	3.85	0.05	0.43	1.21	3.11	-1.91	-0.25	3.17	1.85	-2.75	2.31	0.55	0.07	-0.21	-0.01	0.56	1.82	-1.33	-0.19	1.39	-0.08	-0.36	2.1	0.62
L.LDL.FC	0.72	-0.6	-0.3	5.58	-3.87	1.51	-1.12	-0.8	0.98	0.26	1.64	0.31		-15.27	-4.95	-0.66	3.21	0.58	3.41	2.25	-0.22	0.17	2.31	-3.52	-0.87	4.01	0.36	0.85	0.84	3.18	-1.99	-0.09	3.24	2.17	-2.55	2.2	0.26	0.08	-0.13	-0.12	0.7	1.46	-1.42	-0.44	0.75	-0.15	-0.13	1.84	0.45
M.LDL.P	0.66	-0.28	-0.15	6.72	-4.95	0.93	-0.58	-0.82	1.43	0.38	1.69	0.2		-16.13	-3.5	0.01	3.29	0.67	2.5	1.62	-0.24	-0.28	1.95	-3.61	-1.19	3.3	0.39	0.34	1.45	2.85	-1.99	-0.28	2.82	1.7	-2.48	2.53	0.79	0.18	-0.18	-0.17	0.01	1.74	-1.19	-0.07	1.36	-0.16	-0.02	2.26	0.92
M.LDL.L	0.6	-0.27	-0.18	6.5	-4.71	1	-0.67	-0.73	1.43	0.39	1.73	0.21		-16.36	-3.53	0.02	3.3	0.7	2.48	1.6	-0.25	-0.22	1.92	-3.7	-1.25	3.27	0.37	0.4	1.43	2.93	-2.04	-0.22	2.96	1.71	-2.53	2.53	0.78	0.21	-0.24	-0.14	0.05	1.77	-1.16	-0.03	1.44	-0.16	-0.11	2.16	0.85
M.LDL.PL	0.16	-0.31	-0.19	5.95	-5.02	1.54	-1.3	-0.87	1.65	-0.32	1.38	-0.24		-15.49	-4.43	-0.34	3.19	1.24	2.9	1.67	0.38	0.49	1.83	-3.72	-0.71	3.73	1.25	0.62	1.26	1.79	-2.9	-0.03	2.68	1.71	-2.48	2.78	0.48	0.56	-0.15	0	0.48	1.32	-1.23	-0.15	1.53	0.06	-0.1	1.87	0.7
M.LDL.C	0.28	-0.43	-0.22	5.65	-4.09	1.26	-0.87	-0.74	1.48	0.01	1.57	-0.16		-16.51	-4.01	-0.36	3.52	1.14	2.88	1.56	-0.08	0.38	1.94	-3.66	-0.96	3.33	1.03	0.58	1.62	2.89	-2.43	-0.06	2.83	1.49	-2.58	2.85	0.36	0.3	-0.34	0.27	0.6	1.52	-1.17	0.32	1.72	-0.05	-0.24	1.76	0.53
M.LDL.CE	0.64	-0.36	-0.24	6.2	-4.45	1.02	-0.79	-0.6	1.34	0.39	1.83	0.23		-16.03	-3.59	-0.21	3.27	0.67	2.37	1.65	-0.38	-0.23	1.97	-3.77	-1.28	3.46	0.29	0.45	1.52	3.12	-1.95	-0.25	3.07	1.61	-2.6	2.52	0.76	0.17	-0.22	-0.1	0.12	1.79	-1.12	0.09	1.45	-0.12	-0.35	2.07	0.79
S.LDL.P	0.43	-0.37	-0.1	7.26	-5.89	0.32	-0.38	-0.97	1.53	0.54	1.49	0.12		-15.48	-3.52	0.15	3.57	0.5	2.7	1.24	-0.1	-0.33	1.66	-3.28	-1.19	3.17	0.66	0.21	1.45	2.37	-2.04	-0.04	2.36	2.01	-2.01	2.7	0.79	0.35	-0.07	-0.19	-0.44	1.76	-0.99	0.18	1.47	-0.22	0.38	2.51	0.96
S.LDL.L	0.4	-0.25	-0.27	6.91	-5.44	0.5	-0.48	-0.89	1.56	0.41	1.68	0.19		-16.23	-3.3	0.31	3.56	0.39	2.62	1.2	-0.09	-0.37	1.75	-3.37	-1.2	2.98	0.55	0.31	1.47	2.59	-2.13	0.08	2.57	1.92	-2.07	2.76	0.89	0.4	-0.25	-0.1	-0.26	1.75	-0.96	0.18	1.81	-0.19	0.2	2.45	0.86
S.LDL.C	0.37	-0.31	-0.06	6.52	-5.03	0.08	-0.18	-0.52	1.75	0.55	1.62	0.23		-16.5	-3.38	-0.03	3.35	0.09	2.7	1.34	-0.21	-0.4	1.78	-3.33	-1.07	2.76	0.33	0.31	1.63	3.08	-1.44	0.63	3.24	1.61	-2.38	2.46	0.61	0	-0.29	0.17	0.04	1.65	-0.95	0.26	2.13	-0.25	0.03	2.68	0.26
XL.HDL.P	-1.46	-1.44	0.16	-0.01	0.61	-0.87	1.72	0.96	0.04	0.38	0.53	-0.87		0.01	-1.65	0.54	2.24	-0.5	3.42	0.44	-0.13	0.21	0.75	-0.72	-0.81	-0.78	0.69	-0.52	-0.6	1.41	0.11	-1.26	0.05	1.18	0.46	-0.96	-1.51	-1.22	-0.19	-1.06	0.68	0.7	0.34	1.15	-0.66	-1.55	2.09	-0.06	-1.23
XL.HDL.L	-1.6	-1.79	0.26	1.07	0.45	-1.6	2.47	1.73	0.2	1	0.3	-0.73		-0.55	-2.03	0.07	2.74	0.1	3.22	0.06	-0.03	-0.16	0.37	0.05	-0.92	-0.6	1.38	-0.58	0.05	0.98	0.74	-0.41	0.62	2.08	0.31	-0.69	-1.91	-1.29	-0.11	-1.15	0.19	0.26	0.04	1.06	-0.73	-1.82	2.32	0.1	-0.97
XL.HDL.PL	-0.95	-2.52	-0.29	-0.35	1.86	-0.51	2.01	1.83	0.17	0.81	0.2	-0.2		1.77	-2.15	-0.3	2.54	-0.12	2.87	-0.02	0.29	-0.17	0.96	0.46	-0.28	-1.23	0.85	-0.46	-0.23	1.14	0.84	-0.48	-0.1	1.53	0.55	-1.55	-2.09	-1.47	-0.33	-0.99	0.39	0.05	0.64	0.65	-1.16	-1.78	1.85	-0.19	-0.71
XL.HDL.C	-1.9	-1.34	0.28	1.8	-0.33	0.52	1.38	1.17	0.46	1.55	1.04	-0.67		-1.51	-1.95	-0.14	2.93	0.08	3.38	-0.44	-0.38	-0.01	-0.1	-0.11	-1.28	0.08	1.65	-0.74	0.5	0.99	0.4	-0.34	0.13	2.32	0.22	0.12	-1.82	-0.66	0.04	-1.1	0.04	0.59	-0.85	1.42	-0.43	-2.15	2.49	0.15	-1.26
XL.HDL.CE	-1.94	-1.05	0.59	1.81	-0.58	-0.48	1.74	1.45	0.07	1.04	0.42	-1.11		-1.68	-2.16	0.33	2.63	0.27	3.23	0.2	-0.58	0.08	-0.1	-0.47	-1.46	-0.04	1.71	-0.43	0.34	0.97	0.9	-0.35	0.61	2.11	0.04	-0.04	-1.82	-0.86	0.06	-1.33	0.08	0.47	-0.49	1.1	-0.33	-1.58	2.39	0.42	-1.22
XL.HDL.FC	-1.62	-1.95	0.4	1.19	0.71	0.61	1.25	1.48	0.48	1.83	0.9	-0.35		-0.35	-2.17	-0.23	3.41	0.45	3.63	-0.52	-0.23	-0.02	0.23	-0.18	-0.86	-0.39	1.53	-0.73	0.11	1.2	0.37	-0.59	-0.06	2.33	0.38	-0.5	-1.78	-1.15	-0.39	-0.81	0.2	0.48	-0.32	1.2	-1.07	-2.04	2.39	0.02	-0.78
XL.HDL.TG	1.09	-1.69	-0.47	6.28	-5.16	-1.72	1.1	0.31	0.66	0.7	1.23	0.37		-4.8	0.33	-1.33	2.65	-0.68	0.59	2.27	0.02	-1.68	1.66	-0.23	0.17	1.96	-0.66	-0.65	0.27	2.29	-1.14	-0.4	-1.88	2.72	-1.26	0.79	0.12	-0.61	1.67	-0.06	0.14	1.22	0.45	0.03	1.33	-0.46	1.02	1.45	0.43
L.HDL.P	0.07	-3.69	-0.66	-1.97	1.22	-0.2	1.29	1.18	0.75	0.41	0.01	-0.23		5.91	-4.64	-1	2.65	0.23	2.61	0.06	0.45	-0.21	1.85	0.8	0.31	-0.46	0.9	-0.51	-0.98	0.65	0.64	-0.93	-0.43	0.68	0.77	-2.66	-3.92	-2.01	-0.91	-1.06	0.21	-0.89	0.31	-0.88	-0.71	-1.92	0.58	-0.74	-0.6
L.HDL.L	-0.1	-3.6	-0.7	-2.19	1.48	-0.17	1.16	1.34	0.7	0.26	0.01	-0.3		5.98	-4.61	-0.85	2.65	0.26	2.61	-0.02	0.48	-0.11	1.71	0.77	0.18	-0.62	0.95	-0.5	-0.97	0.61	0.7	-0.86	-0.4	0.69	0.8	-2.64	-4	-1.99	-0.94	-1.04	0.19	-0.89	0.27	-0.8	-0.8	-1.89	0.7	-0.76	-0.77
L.HDL.PL	0.22	-3.85	-0.75	-1.88	0.99	-0.06	0.95	0.81	0.84	0.24	0.01	-0.16		5.74	-5.02	-1.17	2.69	0.31	2.78	0.05	0.28	-0.23	2.04	0.72	0.31	-0.36	1.01	-0.47	-0.99	0.6	0.65	-0.9	-0.3	0.54	0.71	-2.77	-4.09	-2.01	-0.94	-1.09	0.18	-0.82	0.26	-0.99	-0.66	-2.02	0.41	-0.71	-0.4
L.HDL.C	-0.52	-3.2	-0.8	-2.44	1.81	0.23	0.94	1.66	0.31	0.78	0.5	-0.52		6.82	-4.61	-0.29	2.94	1.03	2.93	-1.04	0.64	0.29	1.23	0.98	-0.23	-0.89	1.44	-0.89	-1.17	0.57	0.86	-1.02	-0.72	0.89	0.7	-2.05	-3.95	-1.45	-0.98	-0.96	0.14	-1.11	-0.16	-0.29	-1.06	-1.91	1	-0.99	-1.43
L.HDL.CE	-0.55	-3.29	-0.51	-2.79	1.86	-0.34	1.18	1.87	0.42	0.31	0.02	-0.74		6.51	-4.4	-0.58	2.45	0.34	2.43	-0.08	0.62	0.17	1.11	0.69	-0.18	-1	1.14	-0.5	-0.99	0.16	0.75	-0.82	-0.42	0.94	1.03	-2.48	-4.1	-1.97	-0.89	-1.04	0.14	-1.04	0.18	-0.53	-1.1	-1.56	0.96	-0.86	-1.31
L.HDL.FC	-0.23	-3.41	-0.99	-2.04	2.19	0.34	1.16	1.41	0.39	1.11	0.23	-0.23		5.52	-4.16	-0.21	2.93	1.17	3.11	-0.46	0.4	0.03	1.62	0.88	-0.12	-0.82	1.24	-0.85	-0.96	1.13	0.89	-1.05	-0.4	0.71	0.41	-1.79	-3.38	-1.57	-1.09	-0.79	0.33	-0.67	0.22	-0.16	-0.8	-2.01	1.07	-0.91	-1.01
M.HDL.P	0.69	-3.01	-1.12	0.97	-3.35	-1.12	-0.15	-1.33	1.52	-0.74	-0.77	-0.21		4.15	-5.82	-1.59	2.49	-0.06	2.46	-0.64	1.48	-0.65	2.29	0.89	0.91	1.03	0.73	-0.5	-0.72	-2.4	-1.27	0.28	-0.93	0.39	0.65	-1.23	-3.89	-0.44	-1.01	-0.69	-0.85	-1.42	-0.25	-1.61	0.28	-1.71	-0.8	0.17	0.99
M.HDL.L	0.59	-3.03	-1.19	0.17	-2.66	-1.04	-0.14	-1.09	1.54	-0.66	-0.76	-0.19		4.55	-6.06	-1.47	2.58	0.06	2.54	-0.78	1.36	-0.6	2.17	0.87	0.83	0.72	0.87	-0.42	-0.93	-2.34	-1.17	0.33	-0.66	0.37	0.82	-1.45	-4.13	-0.54	-1.16	-0.66	-0.78	-1.54	-0.3	-1.62	0.15	-1.67	-0.86	-0.06	0.76
M.HDL.PL	0.57	-2.87	-1.35	1.49	-3.57	-0.77	-0.2	-1.36	1.15	-0.27	-0.44	-0.32		4.54	-6.41	-1.17	3.07	0.99	3.23	-0.81	1.49	-0.43	2.3	0.93	0.37	0.85	0.91	-0.6	-0.93	-2.03	-0.87	-0.02	-1.11	0.23	0.34	-0.92	-3.95	0.06	-0.72	-0.58	-0.93	-1.79	-0.77	-1.47	0.08	-2.07	-0.53	0.07	0.73
M.HDL.C	0.15	-2.78	-1.64	-1.48	-1.33	-0.57	-0.26	-0.43	1.11	-0.11	-0.3	-0.35		6.22	-6.48	-0.99	3.05	1.05	2.86	-1.39	1.26	-0.36	1.68	0.99	0.4	-0.01	1.41	-0.17	-1.7	-1.9	-0.8	0.38	-0.45	0.09	0.65	-1.72	-4.42	-0.16	-1.28	-0.62	-0.71	-2.33	-0.76	-1.42	-0.63	-1.64	-0.96	-0.67	0.07
M.HDL.CE	0.29	-2.83	-1.32	-2.21	-0.73	-0.97	-0.09	-0.3	1.32	-0.56	-0.74	-0.29		5.83	-5.99	-1.04	2.49	0.22	2.25	-1.18	1.19	-0.52	1.5	0.99	0.71	-0.14	1.18	-0.02	-1.57	-2.31	-0.83	0.64	-0.12	0.38	1.22	-1.85	-4.36	-0.73	-1.42	-0.57	-0.63	-1.95	-0.2	-1.48	-0.29	-1.3	-1.03	-0.44	0.19
M.HDL.FC	0.32	-3	-1.59	0.5	-2.32	-0.06	-0.2	-1	1.41	-0.28	0.28	-0.09		3.68	-6.98	-1.5	3.51	1.32	3.54	-0.78	1	-0.42	2.38	0.36	0.24	0.95	1.6	-0.38	-0.92	-1.11	-0.92	-0.24	-0.38	0.11	0.17	-1.25	-4.29	-0.24	-1.12	-0.72	-0.66	-1.85	-0.91	-1.37	0.02	-1.97	-0.67	-0.59	0.52
S.HDL.P	-0.54	-1.54	-0.42	1.82	-3.02	0.21	-0.59	-1.18	2.64	-0.8	-0.26	-0.62		-2.9	-4.07	-0.03	1.36	1.25	1.45	-1.21	1.16	-0.11	1.96	-0.84	-0.1	1.26	2.02	0.07	0.26	-3.24	-2.22	0.09	0.16	-0.99	0.22	0.54	-1.48	-0.05	-1.48	0.12	-1.5	-0.99	-0.81	-0.92	0.87	-1.14	-1.11	-0.1	1.37
S.HDL.L	-0.43	-1.68	-0.14	1.84	-2.93	0.89	-0.87	-1.3	2.78	-0.86	0.25	-0.41		-4.31	-4.48	-0.03	1.6	1.23	1.64	-0.9	0.95	0.03	2.16	-1.27	-0.29	1.64	2.09	0.31	0.54	-2.57	-2.01	-0.37	0.72	-1	-0.1	0.43	-1.5	-0.42	-1.73	0	-1.33	-0.62	-0.92	-0.8	0.7	-1.2	-1.31	-0.24	1.44
S.HDL.TG	1.06	0.59	0.71	7.14	-5.2	-0.79	0.04	-1.35	0.88	-0.46	0.41	0.15		-7.47	3.43	-0.16	-1.04	-0.62	-1.87	0.58	0.06	-1.12	1.53	-0.69	0.67	1.86	-1.59	0.22	1.84	0.38	-1.22	-0.25	-1.36	-0.28	-0.91	1.94	3.8	0.74	0.28	-0.33	-0.93	0.81	0.08	-0.6	0.45	0.94	-0.62	1.26	2.61
VLDL.D	0.14	1.17	0.94	3.65	-4.68	-2.48	0.13	-0.8	-0.26	0.33	0.32	-0.03		-3.33	2.86	1.15	-0.62	-0.66	-1.59	-2.09	0.8	0.3	-0.33	1.28	0.02	-0.86	1.03	0.09	1.92	-1.72	-2.32	1.24	-2.58	0.89	0.59	1.95	2.49	1.58	0.37	1.55	-1.05	0.79	0.46	0.11	0.92	1.02	-0.33	0.31	1.12
LDL.D	1.77	0.12	0.02	-0.84	0.3	-0.04	-0.58	0.88	-1.5	-1.03	-0.46	0.6		4.86	0.07	-1.14	-1.46	-0.6	-1.42	2.42	0.1	-0.7	1.26	0.15	1.94	1.73	-2.72	0.41	-1.91	0.24	1.61	-0.72	0.17	-0.44	-2.11	-1.91	-0.27	-1.04	0.25	-0.16	1.84	-0.11	-0.73	-1.79	-0.17	0.81	-1.18	-0.29	0.93
HDL.D	-0.07	-2.64	-0.6	-0.87	1.03	-0.77	1.65	1.54	0.01	0.48	0.13	-0.24		5.15	-2.86	-0.74	2.62	-0.45	2.55	0.34	0.19	-0.68	1.12	0.88	0.32	-1.04	0.21	-0.79	-0.68	1.5	1.22	-0.71	-0.39	1.51	0.7	-1.66	-3.19	-1.87	-0.12	-1.34	0.33	0.01	0.42	0.15	-0.96	-1.47	1.56	-0.35	-1.03
Serum.C	0.46	-1.12	-0.72	6.27	-5.93	-0.97	-0.12	0.13	1.08	0.26	1.12	-0.13		-13.42	-5.01	-0.52	4.04	0.09	3.06	2.84	0.45	-0.47	2.36	-3.47	-1	3.43	0.47	0.41	0.71	2.14	-1.56	0.12	2.21	2.09	-1.87	1.91	-0.38	-0.02	-0.36	-0.35	-0.18	0.71	-0.93	-0.36	1.03	-0.5	0.08	2.48	0.35
Est.C	1.55	-1.57	-0.59	4.28	-5.51	-0.08	-0.72	0.35	1.8	-0.34	0.94	-0.1		-10.34	-4.92	-1.22	3.16	0.95	1.89	2.07	-0.19	0.48	2.01	-2.22	-0.73	2.99	0.58	0	0.86	1.56	-2.01	0.39	2.92	1.91	-1.96	1.13	0.49	-0.02	-0.07	-0.49	-0.42	1.18	-1.36	-1.52	1.84	-0.07	-0.04	2.18	1.9
Free.C	0.39	-0.48	0.31	4	-5.25	-0.15	-0.88	0.18	1.71	0.53	0.88	-0.25		-8.59	-4.43	-0.77	3.24	1.26	1.84	2.36	-0.66	0.56	2.12	-2.16	-0.68	2.71	0.17	-0.03	0.18	0.65	-2.03	0.22	2.33	1.07	-1.24	0.95	-0.1	-0.2	-0.31	-0.13	-0.46	1.39	-1.56	-1.76	1.27	-0.52	0.34	2.04	1.26
LDL.C	0.4	-0.45	-0.27	5.94	-4.3	1.62	-1.07	-0.68	1.71	-0.18	1.71	-0.19		-16.93	-4.14	-0.74	3.45	0.6	2.88	1.94	-0.16	0.23	2.03	-3.77	-0.8	3.4	0.69	0.73	1.41	2.97	-2.24	0.28	3.51	1.78	-2.4	2.55	0.43	-0.03	-0.35	0.23	0.57	1.49	-1.21	0.06	1.52	0.08	-0.2	1.59	0.32
HDL.C	-0.96	-3.61	-0.79	-1.15	0.29	0.76	0.67	0.68	1.7	0.7	0.5	-0.33		3.44	-6.49	-0.55	3.67	1.42	3.9	-1.62	0.54	-0.05	1.78	0.15	-0.34	0.12	2.08	-0.46	-0.74	0.24	-0.19	-0.74	0.15	0.76	0.33	-1.7	-4.28	-1.3	-1.64	-0.87	-0.25	-1.15	-0.68	-0.35	-0.93	-2.64	0.5	-0.71	-0.91
Serum.TG	1.45	1.13	-0.08	7.23	-7.98	-2.41	-0.03	-0.81	-0.11	0.26	0.62	0.14		-8.73	1.72	-0.02	0.3	-0.95	-0.65	0.68	0.24	-0.41	1.09	-0.58	-0.25	1.92	-0.46	0.72	1.75	-0.39	-1.54	0.5	-1.2	1.15	-0.72	1.92	3.1	0.79	0.47	0.44	-0.77	0.68	0.16	-0.52	1.29	1.36	0.15	2.46	1.4
TotPG	1.93	-2.27	-1.21	4.85	-4.98	-1.6	0.38	-0.42	0.74	0.61	-0.5	-0.19		-4.64	-4.11	-2.09	2.67	0.6	1.46	1.58	1.01	-0.31	2.92	-0.46	0.26	2.1	0.3	0.06	0.3	0.12	-1.39	-0.58	-0.4	1.22	-0.02	-0.7	-1.1	-0.73	0.29	-0.65	-0.6	0.31	-0.87	-1.95	0.7	-0.45	1	1.2	1.24
PC	2.18	-2.77	-0.87	4.86	-4.88	-1.57	0.46	-0.48	0.66	0.49	-0.11	-0.48		-3.64	-4.38	-1.8	2.81	0.32	1.98	1.56	0.81	-0.68	2.71	-0.3	0.42	2.35	0.41	-0.17	0.12	0.61	-1.24	-0.2	-0.38	0.87	-0.03	-1.07	-1.18	-0.67	-0.12	-0.72	-0.49	0.14	-0.94	-1.87	-0.13	-0.83	1.29	1.03	1.07
SM	2.36	-1.1	0.12	1.38	-3.95	-1.31	-0.73	0.21	1.37	0.69	0.48	0.47		-2.73	-3.21	0.83	2.86	1.3	1.23	0.76	1.86	1.71	2.17	-1.53	-0.92	2.21	-0.43	0.04	0.56	0.37	-2.52	0.59	1.69	0.04	-2.08	0.5	-1.02	-0.2	-0.78	-0.14	0.05	0.19	-1.42	-0.44	-0.42	-0.91	1.7	1.46	0.67
ApoA1	-0.52	-2.92	-0.23	2.28	-2.13	-0.36	0.81	-0.08	1.83	0.17	0.85	-0.04		-2.92	-5.62	-0.81	4.01	1.3	3.93	-0.83	1.04	-0.72	2.51	-0.76	-0.35	1.49	1.38	0.04	0.41	0.99	0.19	-0.54	0.27	2.04	-0.22	-0.31	-3.53	-1.35	-0.81	-0.91	-0.65	-0.6	-0.21	0.02	-0.36	-2.06	0.99	-0.15	-0.32
ApoB	0.7	0.26	-0.07	6.79	-6.19	-0.33	0.08	-1	0.91	-0.13	1.37	0.11		-14.01	-2.2	-0.65	2.42	-0.43	1.81	2.1	0.24	0.25	1.58	-2.89	-0.61	4.21	-0.66	1.09	1.65	1.74	-2.06	0.8	1.56	1.64	-2.28	2.64	1.93	0.55	0.49	0.94	0.4	0.84	-0.41	0.22	1.42	1.36	0.17	2.41	0.69
Tot.FA	2.47	-0.8	-0.71	4.75	-6.13	-1.12	0.48	-0.51	1.22	0.15	0.2	0.44		-6.49	-1.78	-0.77	1.42	0.11	0.57	2.49	0.35	0.18	2.05	0.62	0.02	2.55	0.72	0.6	0.4	0.09	-1.27	-0.05	-0.45	1.62	-1.21	0.1	1.31	-0.43	-0.18	-1.03	-0.06	0.86	-0.16	-1.63	1.45	-0.06	0.48	1.82	1.64
FALen	-0.16	0.05	-0.44	-1.5	-0.03	0.2	0.47	1.48	0.51	0.56	0.5	-0.3		1.12	-1.15	1.61	0.82	0.93	0.48	0.24	-0.96	0.67	0.11	-1.48	-1.99	1.29	0.02	-0.11	-1.02	-1.18	-0.65	0.84	2.3	-1.76	-0.68	0.14	-0.84	0.61	-1.56	-0.13	-0.86	1.42	-0.38	1.11	-0.61	-0.35	0.43	-0.07	-1.07
Bis.DB.ratio	-1.81	-1.04	-0.06	-0.76	0.37	0.45	-0.3	1.51	0.84	-2.16	-0.59	-1.14		1.81	-1.09	0.56	1.19	-0.11	-0.52	0.58	-0.73	-0.54	-0.38	-0.48	-0.8	-0.6	-0.03	0.42	-1.09	0.69	0.05	0.49	1.94	-0.1	1.15	-1.4	-0.8	1.03	-0.3	0.3	1.25	-0.68	-1.16	0.94	1.25	0.23	-0.21	-0.09	0.18
Bis.FA.ratio	-1.24	-0.94	-0.36	-0.77	-0.81	1.37	-0.26	2.31	1.11	-1.97	-0.8	-0.54		0.12	-1.76	0.17	1.57	-0.34	-0.48	0.72	-1.33	-0.02	0.26	-1.09	-1.37	0	-0.07	0.72	-0.95	0.62	0.15	0.65	2.39	-0.11	0.85	-0.19	-1.16	0.34	-0.19	-0.69	0.75	-0.57	-1.45	0.66	0.31	0.41	-0.36	-0.14	-0.05
CH2.in.FA	0.69	0.41	0.35	0.04	-0.35	-2.8	0.3	-0.89	-0.14	1.66	0.86	1.71		1.16	1.63	1.13	-0.93	1	0.3	0.05	1.58	-0.54	-0.84	-0.56	-0.26	0.02	0.34	-1.11	0.64	-2.22	-0.7	0.96	-0.71	-1.4	-0.57	-0.31	1.65	0.64	-1.49	0.57	-1.31	0.97	1.28	1.3	-1.63	0.22	1.54	-0.34	-0.85
CH2.DB.ratio	1.16	0.78	0.51	0.17	1.32	-1.84	0.5	-2.24	-0.8	1.55	0.39	0.5		2.23	2.85	0.43	-0.95	0.62	0.19	-0.62	2.03	-0.54	-0.46	0.98	1.17	-0.39	-0.27	-0.85	1.42	-1.27	-0.37	-0.02	-1.63	-1.12	-0.77	0.07	1.39	0.29	-0.64	0.11	-0.54	0.64	0.97	0.07	-0.61	-0.16	1	0.21	0.01
DB.in.FA	-0.82	-0.76	-0.34	0.13	-1.03	1.09	-0.33	2.23	1.35	-1.42	-0.28	-0.79		-1.3	-1.89	0.28	0.74	-0.13	-0.1	0.94	-1.65	0.05	0.16	-1.29	-1.4	0.03	0.49	1.06	-1.55	0.33	-0.16	0.18	2.15	0.05	1.04	-0.12	-0.66	-0.1	-0.01	-0.11	0.95	-0.26	-0.92	0.21	0.22	0.02	-0.76	-0.39	-0.32
DHA	0.21	-0.89	-1.26	2.28	-5.68	0.51	1.63	1	1.07	-0.25	-0.34	-1.09		-2.07	-1.47	0.55	1.95	0.49	0.83	2.25	0.33	-0.46	1.03	0.14	-0.62	1.66	0.38	0.56	-1.2	-0.09	-0.7	-0.06	0.75	0.86	-0.22	-1.62	0.33	0.31	-1.03	-0.92	-0.43	1.65	-0.32	-0.6	1.32	-0.37	-0.28	1.83	0.71
LA	2.46	-0.79	-0.06	4.32	-4.58	-0.82	0.04	0.64	2.19	0.22	2.19	-0.89		-9.89	-3.53	-1.56	1.08	1.61	0.44	1.51	-0.18	0.51	2.27	-0.65	-0.15	3.37	0.41	0.77	0.81	1.99	-1.79	-0.68	2.95	2.78	-1.05	1.33	0.97	-0.31	-0.38	-0.84	0.05	1.17	-1.01	-1.25	1.66	-0.32	0.71	0.99	0.8
FAw3	0.82	-0.64	-0.62	4.17	-6.5	-0.21	1.56	1.05	1.65	-1.16	-1.28	0.03		-3	-0.92	1.28	2.81	0.7	1.98	2.49	0.14	-0.48	2.09	0.91	-0.94	1.81	0.43	1.8	-0.63	-0.39	-1.91	0.3	-0.28	1.87	-0.44	-0.73	1.35	0.75	-0.01	-0.66	0.2	1	0.06	-1.24	1.6	-0.62	-0.14	1.06	1.46
FAw6	2.41	-1.36	-0.4	4.4	-4.98	-0.55	-0.31	-0.15	2.17	0	1.58	-0.72		-8.85	-3.52	-1.61	1.22	0.45	-0.5	1.76	-0.32	0.62	2.46	-0.12	-0.19	3.19	0.57	0.89	0.62	1.45	-1.61	-0.11	1.57	2.4	-1.21	0.83	0.76	-0.66	0.1	-0.92	0.38	0.51	-0.88	-1.53	1.79	0.1	0.06	1.28	1.12
FAw79S	2.42	-0.36	-0.66	4.33	-5.91	-1.12	0.63	-0.73	0.62	0.44	-0.32	0.63		-4.88	-0.81	-0.47	1.21	-0.05	0.75	2.46	0.62	-0.06	1.8	0.8	0.19	2.01	0.86	0.36	0.52	-0.23	-1.11	0.03	-1.09	1.17	-1.23	-0.22	1.42	-0.36	-0.28	-0.78	-0.03	0.98	0.08	-1.54	1.08	-0.13	0.49	1.73	1.78
MUFA	2.32	-0.31	-0.26	4.08	-5.92	-0.43	0.29	-1.04	0.32	0.78	-0.57	0.54		-5.1	-0.46	-0.25	0.28	-0.33	0.48	2.52	0.32	-0.32	1.62	0.28	-0.24	1.82	0.7	0.17	0.58	-0.67	-1.28	-0.03	-1.3	0.98	-1.17	-0.28	1.13	-0.25	-0.29	-1.08	-0.23	1.66	0.14	-1.18	0.56	-0.25	0.24	2	1.68
otPUFA	0.95	-1.45	-0.9	4.71	-7.3	-0.64	0.03	0.21	1.12	-1.09	-1.23	-0.48		-4.27	-2.27	0.02	2.31	-0.22	0.84	3.14	-0.11	-0.43	0.61	0.03	-0.85	1.5	0.55	0.57	-0.56	-0.18	-1.72	0.74	0.05	1.44	-0.21	-1.08	1.49	0.14	0.15	-0.5	0.05	0.81	-0.42	-1.12	1.87	0.11	-0.32	2.26	2.1
Glc	2.06	1.15	-1.25	-0.71	-1.55	0.34	-0.15	-1.43	-0.5	0.27	-0.65	1.04		0.87	3.41	-1.7	-0.46	1.63	-2.25	-0.41	0.53	0.46	-0.28	-0.98	0.38	0.11	-0.48	1.22	1.62	-0.7	-1.54	-0.3	1.26	-1.13	-0.41	0.21	-0.17	-0.79	-0.15	-0.14	-0.07	1.75	0.69	-1.1	1.76	1.25	-1.23	-1.54	0.48
Lac	0.68	-0.24	-1.11	0.98	0.29	0.39	0.24	-1.43	-1.57	-1.87	0.9	0.61		0.45	-0.8	0.09	0.85	0.54	0.76	1.59	0.21	0.66	1.56	0.99	-0.79	0.51	1.78	-0.78	-0.81	0.12	-1.57	-1.02	-0.25	0.64	-0.49	-0.87	-0.56	0.8	0.09	-1.82	-0.62	0.22	-0.63	-0.6	0.39	0.7	-1.12	-1.32	-0.29
Pyr	-0.27	-1.18	-2.04	2.33	-1.89	-0.31	2.02	-0.42	-1.6	-1.48	-1.02	0.95		-1.2	0.08	-0.46	1.01	0.52	0.85	0.31	-0.42	0.31	0.67	-0.73	-1.93	1.17	1.88	-1.05	-0.29	-1.13	-0.32	-0.66	0.37	0.75	0.16	0.38	0.59	-1.11	-0.29	-1.39	0.38	0.16	2.21	-0.63	0.31	1.34	-0.03	-0.55	-0.47
Cit	2.93	-0.17	-3.08	-4.77	2.17	0.66	-1.75	-0.21	-0.92	-1.18	-0.95	-1.46		0.08	-4.42	-1.97	-1.55	-1.51	-1.88	-1.6	0.48	1.73	-1.33	2.37	0.58	-0.13	0.78	0.18	-0.51	0.97	-0.73	0.5	0.84	-0.52	1.59	-2.69	0.66	-1.75	-0.2	-0.87	-0.59	-0.94	0.16	-2.9	-2.16	-1.43	-0.55	-1.42	-0.91
Glol	0.69	-0.93	0.16	0.71	-4.03	1.05	1.4	-0.34	-0.56	0.02	-0.12	1.81		-0.74	-1.02	-0.16	0.12	0.95	0.11	0.05	0.31	1.44	0.76	-0.11	0.15	0.6	0.68	0.02	0.15	-1.72	-1.71	-0.96	-0.65	0.08	1.37	-0.16	-0.46	-0.14	0.17	-1.1	-1.45	1.41	-0.45	-0.47	-1.81	0.98	-1.12	-0.75	1.88
Ala	1.91	-1.77	-2.47	3.28	-2.63	-1.26	1.02	-0.75	0.79	-1.76	-0.7	0.36		-0.09	0	1.02	0.74	-0.3	1.27	1.98	1.38	-1.26	0.16	0.33	1.71	2.44	1.4	-1.13	-0.71	-0.07	-1.27	-0.17	0.55	1.01	0.02	-0.67	0.78	-1.82	-0.47	-1.87	-0.94	0.55	1.26	-0.03	1.7	1.33	-0.14	-0.94	1.81
Gln	2.16	-0.25	-1.47	-1.73	-0.3	0.56	-2.17	-0.4	-0.47	1.22	1.16	-1.15		-0.84	0	0.74	-1.09	-0.6	-0.3	-1.68	-0.51	1.83	-2.82	-2.05	-0.41	-0.49	1.03	-0.78	-0.71	1.08	-1.56	1.7	0.36	0.06	0.93	-0.27	-1.62	-0.9	-0.87	1.03	0.89	0.26	-0.53	-1.7	0.27	0.19	-0.68	-0.13	-0.85
Gly	0.51	0.71	1.38	-4.09	-0.79	2.22	-0.03	0.04	-0.09	0.13	-2.03	-0.38		-1.08	7.58	0.14	1.03	-0.91	-0.42	-1.73	-1.21	0.4	-1.15	1.29	-0.57	-4.47	-1.67	0.37	-0.07	1.56	1.32	-2.38	-0.84	-1.56	-0.87	1.06	-1.39	-0.25	1.49	-0.27	-0.25	-2.03	1.41	-1.18	-0.69	-0.57	-1.05	0.7	1.51
His	2.42	-0.85	1.17	0.35	-3.45	0.26	-1.45	-0.16	-1.28	1.31	0.69	-0.18		-0.39	2.5	-0.51	-0.09	-0.17	0.23	0.78	-0.41	0.91	-1.1	-0.49	1.82	-0.76	1.1	-0.44	0.55	0.86	-1.55	2.51	2.18	0.87	1.65	-0.85	0.62	0.21	0.33	-1.59	0.64	-1.3	-1.13	-2.49	1.93	1.47	-0.92	-0.84	1.3
Ile	1.34	1.54	-0.65	1.31	-3.18	-0.65	-0.33	-0.46	-0.28	0.07	0.23	-0.39		-2.42	0.23	0.01	-1.14	-0.66	-1.05	0.52	1.34	0.26	0.37	3.17	0.68	1.94	-0.02	-0.69	0.68	0.14	-1.79	-0.17	0.16	0.74	-0.68	1.54	3.36	0.96	-1.37	-0.76	0.45	0.63	0.08	-0.83	1.08	2.82	-0.52	-0.92	1.63
Leu	1.25	1.32	-1.58	0.05	-2.13	-0.38	-0.02	-0.57	0.31	-0.58	1.03	0.04		0.41	-1.04	0.45	-0.12	-1.16	-0.2	1.47	1.5	0.37	0.7	3.31	0.6	1.32	1.08	-1.49	0.03	-0.58	-0.47	-0.63	0.7	-0.07	-0.12	0.67	2.66	0.73	-1.74	-1.4	0.79	0.69	-0.76	-0.77	0.7	2.66	-0.33	-1.59	1.47
Val	0.46	0.66	-0.96	-0.96	-1.47	0.39	0.33	-1.04	0.78	-1.14	0.15	0.13		2.18	-0.72	-0.15	-0.59	-0.02	-0.42	1.28	1	0.33	0.42	1.83	-0.74	2.47	-0.19	-1.21	-0.32	0.12	-0.88	-0.12	2.12	-0.1	-0.94	0.97	2.86	-0.28	-1.67	-2.31	0.75	1.47	-0.97	-0.61	0.87	2.97	-0.53	-2.34	1.54
Phe	2.92	1.09	0.5	-0.21	0.49	-0.06	0.74	-0.52	2.53	0.08	0.03	0.37		1.36	0.19	0.37	1.34	0.29	0.64	-1.65	1.69	0.14	1.38	1.22	0.83	1.43	-1.79	-0.99	0.42	-0.33	-1.9	-0.88	0.08	-0.76	0.57	-0.83	1.55	0.37	1.11	-2.73	-0.4	-0.82	-0.43	-0.81	0.54	-1.1	-0.5	-0.11	1.73
Tyr	3.49	-1.11	-0.74	1.65	0.27	-0.5	0.16	0.46	1.3	-1.48	1.15	1		1.9	1.44	1.15	0.5	1.26	-0.28	0.74	2.36	-0.65	0.83	1.02	1.27	1.96	-1.43	-0.56	-0.76	0.12	-0.91	1.2	1.93	-0.45	1.24	-1.14	1.17	-1.91	-0.71	-1.83	0.3	-0.58	-0.31	-2.15	1.36	1.44	-0.03	-0.78	2.68
Ace	0.63	-1.52	-0.1	-2.51	-0.15	0.57	0.88	-0.22	0.84	-0.08	-0.18	0.48		1.1	-1.4	-0.4	0.46	1.5	-0.71	-0.87	0.11	1.65	0.42	0.81	1.08	0.11	0.12	0.04	0.05	0.23	0.87	-2.37	1.91	-1.04	-0.11	0.46	0.29	-1.35	0.04	-0.42	0.16	-0.33	-0.66	0.22	0.05	-0.33	-0.18	-0.23	0.13
AcAce	0.18	-1.49	0.88	-2.41	-2.53	1.9	0.36	-1.06	0.05	0.76	-0.18	-0.33		-0.31	-5.01	-1	-1.21	-0.24	-2.43	-1.32	0.12	2.47	0.78	0.72	-0.57	0.42	1.31	-0.5	1.49	-1.25	-2.2	-0.19	-1.59	2.58	0.88	0.94	-0.66	-0.53	-0.25	-0.25	-0.02	-0.92	-1.39	0.17	-2.21	-0.64	0.25	0.93	-2.19
bOHBut	0.56	-0.08	1.09	-3.86	0.07	1.62	-0.23	0.97	-0.24	1.25	-0.88	0.58		-0.5	-4.38	-0.65	-2.02	-0.98	-3.58	1.13	-1.44	2.97	-0.03	-0.46	0.46	-0.21	0.32	-0.03	-0.23	-1.39	-0.57	-0.27	0.77	0.32	1.61	-0.84	-2.27	0.73	-0.42	-0.32	0.62	0.2	-0.93	0.88	-1.04	-1.47	0.45	-0.65	-1.21
Crea	0.97	-0.15	-0.06	-2.38	-0.38	-0.11	0.92	0.39	0.25	1.01	0.11	0.77		-0.36	0.52	-0.89	0.34	0.3	0.33	-2.28	-0.37	0.95	4.14	0.1	-0.03	0.48	0.38	-0.95	1.06	1.43	-2.47	0.45	-5.51	-1.76	2.56	-0.28	0.62	1.31	-2.71	-2.09	-0.03	1.64	-0.04	0.13	-1.09	-0.02	-2.44	-0.06	1.19
Alb	0.88	-1.45	0.32	-0.11	-0.93	0.54	0.12	-0.31	1.07	0.82	0.47	0.57		-1.15	-2.43	-0.28	1.04	0.86	-0.17	1.38	-0.59	-0.59	1.28	-0.37	0.83	1.14	-0.12	0.3	-1.07	-1.2	-3.04	-1.2	-1.58	1.06	0.48	0.37	-0.9	0.31	0.18	-0.57	0.51	0.22	0.44	-0.56	2.36	-0.45	-0.65	-0.04	0.52
Urea	-0.48	-1.61	0.76	-0.01	-1.5	-0.52	0.36	-1.28	1.17	-1.53	-1.06	-1.45		-0.04	0.88	0.11	-0.54	3.11	0.74	-0.13	0.08	0.04	0.87	1.04	-2.41	0.15	-0.35	-1.26	0.36	0.69	-1.52	-0.09	0.3	0.75	0.6	-0.93	-1.06	1.59	0.37	0.46	0.98	0.68	-0.95	-1.21	-0.13	-2.13	-1	-1.25	0.65
Gp	0.28	0.89	-0.72	2.94	-3.97	-0.55	0.76	-1.1	0.88	-1.09	-0.06	0.2		-4.41	-0.78	-0.31	0.84	-1.26	0.94	0.39	1.13	-1.21	2.36	0.81	0.28	3.57	-0.76	-0.84	-0.1	-0.92	-2.01	-0.13	-0.92	0.05	-0.28	0.65	0.58	0.13	0.74	0.46	-0.34	0.39	0.36	0.14	-0.01	-0.77	-0.53	2.28	2.06
Z scores of associations between metabolites and liver enzyme-increasing variants. Missing values are left blank. AcAce, Acetoacetate Ace, Acetate. Ala, Alanine. Alb, Albumin. Bis.DB.ratio, Ratio of bis-allylic bonds to double bonds in lipids. Bis.FA.ratio, Ratio of bis-allylic bonds to total fatty acids in lipids. bOHBut, 3Lhydroxybutyrate. CH2.DB.ratio, CH2 groups in fatty acids. CH2.in.FA, CH2…
[truncated: 123 more columns]
