# Supplementary material for: Genome-wide association study of serum liver enzymes implicates diverse metabolic and liver pathology
Source: Nat Commun. 2021 Feb 5;12:816. doi: 10.1038/s41467-020-20870-1 (PMC7865025; doi:10.1038/s41467-020-20870-1)
Supplement: Supplementary file 20 — Supplementary Data 18 [file 41467_2020_20870_MOESM20_ESM.xlsx]

## Sheet: Sheet1
Supplementary Data 18: Effects of aspartate aminotransferase-increasing alleles on serum/plasma metabolites
Metabolites	rs738409-G	rs2862954-T	rs333947-G	rs4979373-C	rs58542926-T	rs11714574-A	rs36086195-T	rs56175344-C	rs1200503-C	rs2491441-C	rs62544382-T	rs2910953-A	rs1674757-T	rs3739235-G	rs1917368-G	rs61352607-T	rs6547692-G	rs17855739-C	rs12544992-G	rs869202-A	rs2954027-T	rs7018885-T	rs2277998-G	rs13074711-T	rs4841436-C	rs12904-G	rs11601507-A	rs964184-G	rs11204725-C	rs17513937-T	rs11678685-A	rs6938946-C	rs217184-T	rs1801690-G	rs998584-A	rs8041181-T	rs7155922-G	rs6734238-A	rs71423566-T	rs6602909-C	rs656933-A	rs34467936-A	rs11698868-T	rs7243073-A	rs2394529-C	rs9616810-T	rs112771035-C	rs1800759-T	rs11882796-T
XXL.VLDL.P	0.58	-0.09	0.87	1.57	-5.48	0.21	0.17	0.09	-0.81		0.76	0.82	1.21	0.08	-1.27	-0.54	7.19	0.41	1.6	-1.54	5.55	0.38	-0.51	0.45	0.09	-2.14	-1.11	10.06	0.41	-0.64	1.67	2.48	-0.13	-0.91	2.82	-0.77	-0.88	-0.3	0.91	0.97	0.2	-1.84	-0.06	0.06	-0.39	1.11	-0.46	0.95	-0.03
XXL.VLDL.L	0.29	0.28	1.13	1.96	-5.46	-0.79	-0.32	-0.98	-1.21	1.7	0.95	0.18	0.48	-0.43	-1.78	-0.79	6.22	-0.04	0.37	-0.93	5.05	-0.19	-0.81	0.54	0.89	-1.9	-1.25	10.76	0.06	-0.87	1.61	1.18	-0.43	0.05	2.95	-0.77	0.24	0.17	0.75	0.61	-0.76	-2.42	-0.44	0.45	0.29	1.01	-0.72	0.68	-0.22
XXL.VLDL.PL	0.4	-0.12	0.31	2.58	-5.27	-0.8	-0.48	-0.93	-1.83	1.89	0.37	0.74	0.98	-0.52	-1.48	-0.68	7.33	1.25	0.34	-0.82	4.96	-0.81	-0.59	0.29	0.8	-2.1	-1.93	10.61	0.17	-1.26	1.26	1.02	-0.18	0.42	2.45	-1.08	0.34	0.64	0.43	0.78	-0.95	-2.44	-0.63	0.35	-0.15	0.52	-0.34	0.93	0.63
XXL.VLDL.TG	0.56	0.18	0.11	1.55	-5.75	-0.52	-0.89	-0.76	-1.54	1.85	0.02	1.23	0.64	-1.08	-1.45	-0.26	8.08	0.76	0.14	-1.08	5.14	-1.2	0.73	0.57	-0.24	-1.9	-1.69	10.92	-0.6	-0.99	1.34	1.21	-0.18	0.08	2.83	-1.29	-0.28	0.83	0.04	1.02	-0.94	-1.97	-0.09	0.93	0.07	0.94	-0.63	0.66	0.84
XL.VLDL.P	0.75	-0.07	0.37	1.16	-5.64	-0.34	0.21	-0.71	-0.86	2.36	1.43	-0.26	0.14	-0.85	-1.3	-0.81	6.52	-0.72	0.85	-0.69	4.85	-0.19	-0.62	1.21	-0.18	-1.78	-0.71	12.57	-0.64	-0.8	0.35	1.2	0.31	-0.77	3.56	0.22	0.25	0.09	0.65	1.49	-0.71	-1.55	-0.1	0.15	0.62	0.63	-0.68		-0.45
XL.VLDL.L	0.46	0.19	0.97	1.72	-6.64	-0.5	-0.33	-0.99	-1.02	2	1.14	0.11	-0.21	-1.14	-1.6	-1.45	6.72	0.67	0.31	-0.19	4.64	-0.23	-0.52	0.77	0.39	-1.85	-1.22	12.28	-0.07	-0.7	1.22	0.69	-0.48	-0.15	2.96	-0.07	0.82	0.09	1.14	0.88	-1.17	-2.22	-0.37	0.28	-0.07	0.85	-0.7	0.46	0.23
XL.VLDL.PL	0.96	-0.34	0.85	1.72	-6.36	-0.62	-0.06	-1.43	-1.44	2.15	0.58	0.43	0.11	-0.7	-1.39	-1.47	7.94	0.31	0.07	-0.03	4.91	-0.89	-1.14	1.05	0.35	-2.23	-1.06	12.36	0	-1.1	1.1	0.78	-0.46	-0.72	3.21	-0.17	0.81	0.54	0.2	0.93	-0.54	-2.34	-0.74	0.31	0.54	0.41	-0.92	0.7	1.24
XL.VLDL.TG	0.67	-0.1	0.92	1.93	-6.21	-0.36	-0.5	-0.92	-1.47	2.01	0.48	1.07	0.01	-1.2	-1.4	-1.16	7.95	0.83	-0.14	0.1	4.75	-0.74	0.17	0.85	0.41	-2.3	-1.59	12.79	-0.19	-0.79	0.82	0.73	-0.61	-0.16	3.08	-0.27	1.02	0.63	0.81	1.41	-1.17	-2.32	-0.52	0.14	0.12	0.43	-0.73	0.56	0.65
L.VLDL.P	0.96	0.42	0.21	1.79	-6.77	-0.06	0.28	-1.31	-0.73	2.59	1.29	-0.77	0.37	-1.33	-0.98	-1.71	7.64	0.94	-0.15	0.07	5.69	0.44	0	0.5	-0.33	-1.35	-0.93	14.92	-0.28	-0.52	0	1.26	0.89	-0.44	3.3	-0.19	0.26	-0.73	1.15	1.04	-1.1	-1.94	-0.77	-0.4	-0.15	0.56	-0.87	0.82	0.04
L.VLDL.L	1.2	0.9	0.35	1.34	-6.28	-0.51	-0.23	-1.44	-0.64	2.4	0.67	-0.24	0.14	-0.84	-2.17	-1.62	6.72	0.19	0.31	-0.19	5.05	0.57	-0.79	1.15	-0.18	-1.67	-0.99	14.25	-0.77	-0.54	0.65	1.29	1.49	-0.16	3.97	-0.08	0.56	-0.43	1.67	0.71	-0.99	-1.88	-1.02	-0.55	0.01	0.21	-0.87	0.33	0.57
L.VLDL.PL	1.49	0.55	0.42	1.15	-6.74	-0.19	-0.25	-1.59	-0.96	2.51	0.27	0.15	-0.01	-0.35	-2.04	-1.34	8.18	0.1	0.16	0.02	5.39	0.06	-0.98	1.05	-0.04	-2.28	-0.72	14.95	-0.52	-0.49	0.99	1.6	1.49	-0.7	3.44	-0.36	0.42	-0.33	1.12	0.99	-0.77	-2.28	-1.24	-0.91	0.06	0.02	-1.4	0.3	1.39
L.VLDL.C	1.2	-0.16	0.96	1.24	-6.89	-0.13	-0.22	-0.93	-1.18	2.12	0.24	0.2	0.35	-0.45	-1.75	-2.05	7.59	-0.16	-0.76	0.06	5.56	0.1	-1.31	0.8	-0.1	-0.89	-1.05	15.19	0.38	-0.58	0.52	0.98	-0.12	-0.48	3.77	0.31	1.04	0.35	0.8	0.98	-0.68	-2.46	-0.79	-0.24	0.28	0.62	-1.58	0.58	0.39
L.VLDL.CE	1.42	0.02	0.9	1.16	-6.7	-0.31	-0.76	-0.89	-1.68	2.23	0.68	-0.17	-0.14	-1.37	-1.56	-2	6.57	-0.99	-0.04	0.42	5.74	0.93	-0.9	0.4	-0.85	-1.38	-0.73	14.97	-0.52	-0.74	0.05	1.19	-0.69	-0.58	4.34	0.79	0.3	-0.25	0.78	1.2	-0.8	-1.91	-0.37	-0.29	-0.25	0.81	-1.47	0.8	-0.51
L.VLDL.FC	1.1	-0.26	1.21	1.18	-7.19	-0.05	-0.48	-1.13	-1.35	1.87	0.56	0.02	0.15	-0.62	-1.4	-2.03	8.06	0.02	-0.37	0.16	5.49	-0.36	-1.19	0.96	0.09	-1.94	-0.97	14.84	-0.16	-0.53	0.84	1.23	0.18	-0.37	3.45	0.26	0.92	0.33	0.67	1.06	-0.63	-2.39	-0.58	-0.23	0.36	0.39	-1.28	0.6	0.47
L.VLDL.TG	1.39	0.74	0.21	1.5	-6.25	-0.34	-0.23	-1.44	-1.12	2.2	0.21	0.18	0.32	-0.45	-1.74	-1.24	7.85	0.16	-0.12	-0.03	4.78	-0.09	-0.49	1.21	-0.08	-2.12	-1.29	14.66	-0.93	-0.69	0.51	1.4	1.67	0	3.96	-0.45	0.68	-0.1	1.36	0.79	-1.12	-1.95	-1.19	-0.53	0.25	-0.22	-0.91	0.48	1.04
M.VLDL.P	1.43	0.44	-0.29	1.42	-7.01	-0.39	0.48	-1.18	-0.48	2.95	0.75	-0.39	0.38	-1.13	-1.37	-1.97	7.83	0.78	-0.02	-0.06	6.02	0.36	-1.07	0.27	-0.62	-0.35	-0.6	16.21	-0.44	0.09	-0.23	1.42	2.06	0.03	3.76	-0.31	-0.23	-0.6	1.26	0.75	-1.44	-3.09	-0.55	-0.8	-0.29	1.25	-1.11	0.38	0.4
M.VLDL.L	1.26	0.55	0.22	1.21	-7.36	0.03	-0.06	-0.71	-0.86	2.58	0.96	-0.36	0.14	-1.53	-1.55	-1.95	7.69	0.28	-0.36	0.2	5.95	0.15	-1.65	0.12	-0.69	-1.01	-0.78	16.29	-0.72	-0.18	0.14	1.9	2.12	0.06	3.85	-0.01	0.58	-0.47	1.75	0.93	-0.78	-2.4	-0.69	-0.2	-0.39	0.98	-1.35	-0.25	0.5
M.VLDL.PL	1.78	0.36	0.37	0.88	-7.48	0.22	-0.37	-1	-1	2.49	0.57	-0.22	0.22	-0.88	-1.73	-2.14	8.39	-0.12	-0.64	0.45	6.7	-0.22	-2.21	0.31	-1.03	-1.69	-0.48	16.78	-0.55	-0.24	0.32	2.24	1.71	-0.45	3.93	0.1	0.39	-0.38	1.3	1.09	-0.44	-2.49	-1.18	-0.35	-0.15	0.78	-2.39	0	0.52
M.VLDL.C	1.66	-0.34	0.58	0.7	-8.12	0.21	-0.57	-0.5	-1.14	2.29	0.92	0.12	-0.45	-1.3	-1.77	-2.3	8.04	-0.21	-0.9	0.25	6.96	0.03	-2.45	0.1	-1.21	-1.48	0.09	16.75	-0.17	-0.33	0.44	1.87	1.39	-0.56	3.37	0.38	0.74	-0.02	1.18	1.26	-0.27	-2.67	-0.33	-0.07	-0.57	1.13	-2.44	-0.14	0.59
M.VLDL.CE	1.44	-0.24	0.7	0.71	-8.22	0.32	-0.12	-0.21	-0.68	2.06	1.49	0.38	-1.25	-1.8	-1.46	-2.6	7.02	-0.38	-0.43	0.53	6.98	0.31	-2.74	0.18	-0.89	-1.41	0.67	15.93	-0.53	0.18	0.47	1.51	1.09	-0.51	3.06	0.36	0.95	0.09	0.84	1.02	-0.23	-2.38	0.24	0.43	-0.74	1.34	-2.16	-0.4	0.1
M.VLDL.FC	1.82	-0.11	0.63	0.78	-7.61	0.29	-0.62	-0.88	-1.51	2.32	0.84	-0.22	0.26	-1.14	-1.59	-2.42	8.47	-0.11	-0.68	0.37	6.67	-0.2	-2	0.15	-1.17	-1.57	-0.54	16.77	-0.62	-0.39	0.19	2.19	1.47	-0.49	3.86	0.32	0.48	-0.33	1.19	1.29	-0.43	-2.28	-0.71	-0.31	-0.07	0.8	-2.13	0.39	0.47
M.VLDL.TG	1.63	0.71	0.24	1.47	-6.32	-0.04	0.03	-1.13	-0.94	2.36	0.19	-0.38	0.69	-0.81	-1.38	-1.56	8.09	-0.02	-0.41	-0.06	5.32	-0.03	-1.08	0.61	-0.47	-1.54	-1.03	16.23	-1.05	-0.21	0.05	2.04	2.01	-0.04	4.05	-0.21	0.42	-0.59	1.56	0.73	-0.99	-2.53	-1.5	-0.43	0.2	0.21	-1.6	0.03	0.61
S.VLDL.P	1.4	-0.4	0.4	0.9	-7.41	0.37	0.48	-0.4	-0.77	2.03	1.09	-0.03	0.43	-2.07	-1.14	-2.92	7.33	-0.38	-0.74	0.85	7.34	0.23	-2.84	-0.32	-1.31	-0.16	0.5	16.23	-0.21	0.34	-0.39	1.72	2.27	-0.44	3.75	0.49	0.32	-0.18	0.87	1.04	-0.13	-2.73	0.37	-0.09	-0.58	1.6	-2.57	-0.06	-0.07
S.VLDL.L	1.36	-0.56	0.5	0.78	-7.46	0.37	0.53	-0.34	-0.64	1.89	1.13	0.08	0.19	-2.05	-0.93	-2.96	7.09	-0.55	-0.65	0.95	7.31	0.23	-2.96	-0.28	-1.25	-0.19	0.81	15.76	-0.21	0.48	-0.38	1.68	1.72	-0.51	3.57	0.59	0.47	-0.04	0.7	1.01	-0.01	-2.61	0.47	-0.05	-0.57	1.56	-2.67	-0.05	-0.05
S.VLDL.PL	1.93	-0.95	0.65	0.32	-7.26	0.5	0.27	-0.56	-0.72	1.69	0.75	-0.01	0.39	-1.88	-1.07	-2.9	7.59	-0.45	-0.94	1.02	7.59	0.15	-3.03	-0.27	-1.3	-0.16	0.84	15.82	-0.04	0.29	-0.35	2.09	1.99	-0.88	3.44	0.87	0.55	-0.1	0.68	1.14	0.09	-2.89	0.11	-0.2	-0.55	1.5	-3.3	0.35	0.35
S.VLDL.C	1.42	-1.41	1.37	0.41	-6.75	0.56	0.32	-0.24	-0.2	1.27	0.63	0.38	-0.48	-1.67	-0.37	-2.49	5.9	-1.24	-0.77	1.14	6.76	0.05	-3.17	0.01	-1.02	-0.32	1.68	13.46	0.17	0.69	-0.32	1.56	2.15	-0.95	2.71	0.99	0.67	0.21	0.4	0.86	0.35	-1.91	0.09	-0.29	-0.22	1.47	-3.37	0.28	0.52
S.VLDL.FC	1.5	-1.23	0.95	0.47	-7.36	0.57	0.68	-0.36	-0.67	1.32	0.64	0.53	0.28	-1.86	-0.64	-2.81	6.89	-1.26	-1.03	1.33	7.39	-0.14	-2.8	-0.02	-1.37	-0.14	1.13	15.55	0.04	0.57	-0.63	1.65	2.6	-0.84	3.25	0.84	0.2	0.65	0.42	0.92	-0.12	-2.21	0.33	-0.35	-0.19	1.49	-3.13	0.31	0.09
S.VLDL.TG	1.18	-0.35	0.36	1.23	-7.23	0.28	0.31	-0.55	-1.18	2.04	0.4	-0.14	0.98	-1.78	-1.36	-2.48	8.35	-0.62	-1.41	0.75	7.32	-0.17	-2.09	-0.17	-1.46	-0.16	-0.28	17.36	-0.11	-0.09	-0.58	1.67	2.46	-0.62	4.08	0.15	-0.05	0.03	0.97	1.02	-0.55	-2.74	-0.44	-0.38	-0.26	1.46	-2.32	0.2	0.28
XS.VLDL.P	2.02	-0.38	-0.08	0.32	-7.17	1.61	0.39	-0.89	-0.03	1.68	1.19	0.03	0.96	-1.9	-1.25	-3.8	4.94	-0.35	-0.06	1.35	8.02	-0.22	-3.45	0.05	-0.43	-0.1	1.76	11.4	0	-0.23	0.46	2.91	2.62	-0.68	1.99	0.46	0.51	0.15	0	1.28	0.71	-1.49	1.37	0.33	-0.71	1.85	-3.65	0.66	0.28
XS.VLDL.L	1.88	-0.5	-0.03	0.38	-7.14	1.69	0.28	-0.73	-0.16	1.6	1.2	0.07	0.94	-1.95	-1.12	-3.74	4.55	-0.47	-0.03	1.4	7.9	-0.27	-3.42	0.09	-0.36	-0.08	1.84	10.68	-0.02	-0.14	0.32	2.86	2.64	-0.76	1.76	0.47	0.48	0.38	-0.08	1.28	0.82	-1.42	1.5	0.37	-0.66	1.74	-3.62	0.71	0.09
XS.VLDL.PL	1.93	-0.52	-0.27	-0.27	-6	1.63	0.6	-0.61	0.11	1.24	0.71	0.34	0.45	-1.6	-0.38	-3.62	3.21	-0.36	0.7	1.73	7.02	-0.55	-3.63	0.57	0.06	0.03	2.81	7.47	-0.21	0.35	0.59	3.14	2.84	-0.62	0.71	0.44	0.86	0.42	-0.23	1.11	1.19	-0.81	1.53	0.9	-0.63	1.66	-3.35	0.7	0.37
XS.VLDL.TG	1.94	0.01	0.1	0.41	-7.27	1.18	0.56	-0.8	-0.25	1.89	1.06	-0.02	1.08	-2.03	-1.62	-3.47	6.47	-0.37	-0.58	1.01	8.19	0.09	-3.27	-0.29	-1.05	0.18	0.99	14.89	0.03	-0.26	0.14	2.69	3.64	-0.6	3.09	0.42	0.1	-0.38	0.54	1.24	0.36	-2.15	0.84	-0.34	-0.61	1.89	-3.28	0.3	0.27
IDL.P	1.56	-0.17	-0.45	-0.22	-5.83	1.47	0.8	-0.76	0.32	1.45	0.5	0.83	0.12	-1.43	0.31	-3.12	3.78	-0.29	0.79	1.38	7.25	-0.5	-3.3	1.04	-0.06	0.11	2.83	6.67	-0.21	0.39	0.83	2.96	2.76	-0.68	0.71	0.36	0.96	0.43	-0.42	1.21	1.28	-0.57	1.34	0.68	-0.58	1.18	-3.31	0.42	0.61
IDL.L	1.36	-0.24	-0.38	-0.2	-5.6	1.44	0.77	-0.54	0.35	1.37	0.59	0.89	0.01	-1.46	0.51	-3	3.46	-0.44	0.88	1.37	6.99	-0.53	-3.18	1.13	-0.02	0.19	2.9	6.04	-0.28	0.57	0.74	2.82	2.51	-0.69	0.47	0.41	1	0.6	-0.52	1.23	1.34	-0.32	1.38	0.7	-0.46	1.04	-3.12	0.4	0.56
IDL.PL	1.57	-0.6	-0.41	-0.35	-5.33	1.53	0.57	-0.88	0	1.37	-0.11	0.83	0.1	-0.86	0.54	-2.65	3.98	-0.37	0.59	1.33	6.97	-0.99	-3.24	1.25	-0.13	-0.34	2.67	6.49	-0.01	0.43	0.96	3.08	2.75	-0.86	0.4	0.35	0.99	0.59	-0.25	1	1.19	-0.49	0.57	0.65	-0.42	1.17	-3.55	0.66	1.18
IDL.C	1.1	-0.42	-0.11	-0.28	-4.92	1.35	0.83	-0.18	0.39	1.22	0.81	1	-0.21	-1.42	0.77	-2.59	2.87	-0.81	1.06	1.39	6.25	-0.47	-2.9	1.21	0.14	0.42	3.15	4.89	-0.5	0.89	0.54	2.5	2.11	-0.67	-0.02	0.52	0.96	0.91	-0.69	1.24	1.38	0.17	1.43	0.8	-0.28	0.69	-2.73	0.33	0.59
IDL.FC	1.5	-0.91	-0.12	-0.3	-4.4	1.47	0.44	-0.56	-0.17	0.88	-0.23	0.85	0.16	-0.85	0.79	-2.46	2.52	-0.66	0.76	1.62	6.01	-0.99	-3.14	1.33	-0.02	-0.13	3.25	4.39	-0.15	0.57	0.77	2.88	2.48	-1.17	-0.15	0.49	0.89	0.82	-0.49	1.06	1.29	0.17	1.09	0.68	-0.17	0.99	-3.22	0.92	1.05
IDL.TG	2.09	0.35	-0.25	-0.25	-6.69	1.78	0.74	-0.97	0.45	1.36	0.73	0.31	0.47	-1.7	-0.82	-3.51	4.75	-0.33	0.08	1.59	7.98	-0.13	-3.38	0.44	-0.47	0.11	2.18	10.22	0.02	-0.27	1.1	3.18	4.16	-1.09	1.83	0.3	0.3	-0.32	0.03	1.18	1.16	-1.29	1.18	0.05	-0.57	1.82	-3.8	0.57	0.51
L.LDL.P	1.04	-0.16	-0.5	-0.34	-5.03	1	1.3	-0.61	0.43	1.49	0.22	1.19	-0.19	-1.21	1.33	-2.47	4.14	-0.48	0.76	1.39	6.98	-0.35	-3.07	1.27	-0.47	0.51	3.05	6.27	-0.34	1	0.76	2.51	2.78	-0.6	0.9	0.53	0.91	0.49	-0.54	0.99	1.23	-0.13	1.09	0.63	-0.28	0.91	-3.02	0.05	0.79
L.LDL.L	0.95	-0.21	-0.46	-0.33	-4.77	0.95	1.27	-0.52	0.42	1.5	0.22	1.22	-0.24	-1.23	1.48	-2.36	3.94	-0.57	0.81	1.45	6.72	-0.34	-3.01	1.33	-0.45	0.52	3.1	5.86	-0.36	1.08	0.64	2.39	2.61	-0.53	0.79	0.58	0.98	0.57	-0.56	0.96	1.23	-0.03	1.08	0.63	-0.23	0.84	-2.87	0	0.78
L.LDL.PL	1.04	-0.2	-0.24	-0.56	-4.9	0.94	1.1	-0.86	0.53	1.59	0.48	0.79	-0.33	-0.77	1.22	-2	3.41	-0.39	0.24	0.87	6.53	-0.56	-3.11	1.25	-0.67	0.53	2.45	6.53	0.03	0.95	0.84	2.29	2.71	-0.76	0.7	0.67	0.58	0.54	0.1	1.38	1.01	-0.01	0.28	0.37	0.07	1.26	-2.82	-0.12	0.6
L.LDL.C	0.77	-0.36	0.15	-0.58	-4.28	1.05	1.18	-0.62	0.4	1.34	0.54	0.93	-0.41	-0.8	1.53	-1.84	2.8	-0.97	0.18	1.19	5.88	-0.18	-3.08	1.26	-0.66	0.5	2.99	5.81	0.08	1.18	0.54	1.95	2.6	-0.77	0.6	0.75	0.58	0.64	-0.01	1.22	1.13	0.3	0.49	0.23	0.24	1.2	-2.62	0.01	0.44
L.LDL.CE	0.79	-0.3	-0.11	-0.34	-4.47	0.9	1.26	-0.4	0.38	1.51	0.39	1.19	-0.28	-1.31	1.56	-2.14	3.74	-0.87	0.8	1.55	6.29	-0.19	-2.92	1.29	-0.41	0.61	3.11	5.79	-0.43	1.16	0.41	2.1	2.35	-0.39	0.67	0.66	0.96	0.72	-0.55	0.93	1.19	0.04	0.99	0.59	-0.15	0.71	-2.69	-0.12	0.71
L.LDL.FC	0.72	-0.3	-0.2	-0.59	-3.87	1.08	1.1	-0.77	0.38	1.15	0.25	0.94	-0.54	-0.47	1.74	-1.74	1.99	-0.83	0.35	1	5.65	-0.44	-3.01	1.34	-0.57	0.58	3.18	4.25	0.14	1.13	0.76	2.24	2.8	-0.87	0.26	0.71	0.42	0.57	-0.11	1.13	1.27	0.61	0.49	0.4	0.17	1.21	-2.59	0.1	0.47
M.LDL.P	0.66	-0.15	-0.56	-0.27	-4.95	0.81	1.55	-0.75	0.32	1.69	0.11	1.37	-0.11	-1.13	1.68	-2.08	4.82	-0.42	0.36	1.31	7.17	-0.07	-2.88	1.27	-1.01	0.67	2.85	7.46	-0.32	1.12	0.69	2.29	2.6	-0.56	1.41	0.57	0.7	0.29	-0.39	0.79	1.06	-0.2	0.83	0.34	-0.28	0.84	-2.77	-0.13	0.84
M.LDL.L	0.6	-0.18	-0.47	-0.26	-4.71	0.74	1.55	-0.66	0.3	1.64	0.08	1.38	-0.15	-1.13	1.79	-1.99	4.56	-0.53	0.42	1.36	6.94	-0.03	-2.84	1.32	-0.94	0.7	2.93	7.09	-0.36	1.18	0.6	2.18	2.47	-0.54	1.34	0.54	0.78	0.34	-0.41	0.76	1.04	-0.13	0.79	0.41	-0.22	0.8	-2.66	-0.2	0.78
M.LDL.PL	0.16	-0.19	-0.01	-0.29	-5.02	0.81	1.76	-0.81	0.01	1.87	0.56	0.77	0.24	-1.33	1.51	-1.97	4.43	0	0.34	1.13	6.28	-0.15	-2.35	0.85	-0.76	1.24	1.79	7.69	-0.19	1.29	0.46	2.29	2.54	-0.1	1.25	0.7	-0.11	0.64	0.13	0.64	0.41	0.13	0.13	-0.04	0.49	0.92	-2.28	0.11	0.38
M.LDL.C	0.28	-0.22	0.03	-0.41	-4.09	0.7	1.63	-0.67	0.11	1.43	0	0.94	-0.23	-1.2	2.05	-2	3.23	-0.49	0.34	1.44	5.91	0.32	-2.6	1	-0.66	1.14	2.89	6.09	0	1.41	0.34	1.9	2.53	-0.34	1.2	0.96	0.37	0.41	-0.22	0.59	0.57	0.49	0.2	-0.01	0.38	1.24	-2.31	-0.24	0.38
M.LDL.CE	0.64	-0.24	-0.15	-0.35	-4.45	0.81	1.44	-0.53	0.26	1.55	0.15	1.29	-0.18	-1.23	1.84	-1.99	3.99	-0.85	0.48	1.68	6.56	0.09	-2.92	1.3	-0.77	0.67	3.12	6.67	-0.41	1.21	0.35	2.06	2.33	-0.46	1.2	0.57	0.92	0.44	-0.42	0.73	1.15	-0.06	0.8	0.46	-0.23	0.88	-2.58	-0.3	0.64
S.LDL.P	0.43	-0.1	-0.55	-0.36	-5.89	0.71	1.67	-0.88	-0.05	2.04	0.13	1.6	0.15	-1.02	1.65	-2.02	5.93	0.03	-0.01	1.16	7.73	0.18	-2.58	1.42	-1.56	0.5	2.37	9.17	-0.43	0.81	0.82	2.31	1.96	-0.76	1.89	0.35	0.28	0.31	-0.11	0.84	1.17	-0.24	0.94	0.15	-0.33	1.04	-2.45	0.17	0.79
S.LDL.L	0.4	-0.27	-0.69	-0.24	-5.44	0.55	1.7	-0.82	0	1.81	-0.08	1.7	-0.19	-0.95	1.71	-1.98	5.57	-0.01	0.13	1.16	7.44	0.18	-2.62	1.33	-1.37	0.39	2.59	8.4	-0.41	0.88	0.7	2.12	1.84	-0.81	1.83	0.46	0.66	0.13	-0.21	0.82	0.88	-0.14	0.91	0.36	-0.37	0.89	-2.28	0.02	0.9
S.LDL.C	0.37	-0.06	-0.47	-0.3	-5.03	0.72	1.92	-0.46	-0.35	1.56	-0.49	1.51	-0.26	-0.8	1.56	-2.22	5.09	-0.42	0.37	1.36	6.99	0.26	-2.38	1.27	-0.96	0.09	3.08	7.6	0.02	1.01	0.79	2.25	2.85	-0.45	1.72	0.68	0.65	0.57	-0.55	0.57	1.15	-0.04	0.98	0.32	-0.4	0.76	-2.48	0.04	1.2
XL.HDL.P	-1.46	0.16	1.45	-1.44	0.61	0.84	0.08	0.81	-0.72	1.13	0.15	1.03	0.28	-0.06	1.4	0.81	-2.35	0.1	-0.13	-0.45	-0.16	1.15	0.48	1.17	-0.48	-0.5	1.41	-1.38	-0.58	0.11	0.85	1.38	-1.38	-1.64	-1.64	-1.34	-1.7	1.02	0.6	-0.96	1.33	2.48	1.09	-0.86	0.21	-1.13	0.45	1.78	-0.16
XL.HDL.L	-1.6	0.26	0.73	-1.8	0.45	0.49	0.33	1.6	-0.93	0.41	-0.16	0.85	-0.09	0.81	1.4	1.16	-1.55	0.37	-0.37	-0.64	1.07	1.06	0.6	1.31	-0.79	0.1	0.98	-0.16	-1.07	-0.15	1.05	0.76	-0.73	-1.78	-1.56	-1.58	-2.25	1.56	0.19	-0.91	1.39	2.81	1.36	-1.07	-0.16	-0.38	0.76	2.39	-0.29
XL.HDL.PL	-0.95	-0.29	0.64	-2.51	1.86	0.01	0.27	1.65	-0.57	0.01	-0.13	0.54	-0.45	1.04	0.99	1.37	-2.63	0.69	-0.03	-0.81	-0.82	0.65	0.44	1.32	-0.32	-0.12	1.14	-2.35	-1.04	-0.03	0.89	0.68	-0.84	-1.64	-2.6	-1.15	-1.94	1.55	0.41	-1.19	1.11	2.82	0.91	-0.51	-0.17	-1.04	1.06	2.45	-0.14
XL.HDL.C	-1.9	0.28	1.09	-1.36	-0.33	0.65	0.66	1.1	-1.02	0.48	0.51	0.37	0	0.22	1.49	1.15	-1.22	-0.24	-0.89	-0.75	2.35	1.42	0.73	1.08	-0.69	0.08	0.99	0.85	-0.84	-0.35	0.93	0.33	-0.8	-2.06	-0.73	-1.48	-2.41	1.27	0.26	-0.24	1.33	2.7	1.57	-0.88	-0.01	0.12	1.07	1.99	-0.48
XL.HDL.CE	-1.94	0.59	0.72	-1.08	-0.58	1.14	0.25	1.39	-0.93	0.73	0	0.92	0.56	0.4	1.79	1.08	-0.93	-0.22	-0.85	-0.32	2.25	1.1	0.86	1.25	-0.99	0.27	0.97	0.89	-0.91	-0.29	0.92	0.55	-0.91	-1.77	-0.69	-1.79	-2.33	1.54	-0.28	-0.13	1.57	2.71	1.68	-1.5	0.08	0.12	0.66	2.16	-0.88
XL.HDL.FC	-1.62	0.4	0.47	-1.97	0.71	0.31	0.63	1.36	-1.56	0.46	0.29	0.09	0.04	0.83	0.99	1.13	-1.93	0.84	-0.2	-0.82	1.22	1.2	0.78	1.08	-0.59	0.45	1.2	-0.78	-0.68	0.09	1.28	0.78	-0.76	-2.01	-1.3	-1.06	-2.59	1.54	0.69	-0.8	1.5	2.91	1.36	-0.48	-0.02	-0.44	1.22	2.27	-0.3
XL.HDL.TG	1.09	-0.47	0.78	-1.64	-5.16	1.09	0.8	0.31	-1.07	1.22	1.72	0.32	0.55	-1.09	-2.43	-1.31	2.66	-0.03	0.44	-0.83	6.29	0.03	-1.74	0.68	0.12	-0.68	2.29	11.03	-1.78	-0.31	1.53	1.69	2.37	-1.76	-0.62	-0.8	0.11	0.1	0.92	0.38	0.99	0.46	1.66	0.28	-1.68	0.52	-0.97	1.76	0.33
L.HDL.P	0.07	-0.66	0.09	-3.65	1.22	0.24	0.76	1.03	0.58	0.45	0.33	-0.42	0.1	0.48	0.79	0.96	-2.35	1.28	0.74	-0.83	-2.8	-0.88	0.58	0.99	0.5	0.23	0.65	-5.78	-0.75	-0.49	0.3	1.58	-0.76	-1.23	-4.53	-0.55	-1	1.64	-0.5	-0.41	1.36	3.26	0.5	-0.48	-0.21	-1.04	2.46	2.16	0.52
L.HDL.L	-0.1	-0.7	0.23	-3.56	1.48	0.2	0.72	1.2	0.53	0.43	0.33	-0.41	0.13	0.51	0.88	1.11	-2.45	1.22	0.61	-0.86	-2.99	-0.8	0.76	0.98	0.42	0.26	0.61	-5.94	-0.78	-0.47	0.23	1.48	-0.95	-1.23	-4.52	-0.6	-1.16	1.72	-0.42	-0.44	1.34	3.34	0.54	-0.56	-0.11	-1.13	2.54	2.18	0.4
L.HDL.PL	0.22	-0.75	-0.23	-3.81	0.99	0.3	0.84	0.68	0.69	0.46	0.21	-0.34	0.17	0.46	0.87	0.81	-2.15	1.38	0.96	-0.69	-2.79	-0.99	0.42	1.06	0.53	0.31	0.6	-6.45	-0.6	-0.52	0.33	1.75	-0.68	-1.22	-4.5	-0.44	-0.79	1.52	-0.4	-0.43	1.43	3.16	0.52	-0.4	-0.23	-0.9	2.38	2.08	0.64
L.HDL.C	-0.52	-0.8	0.84	-3.16	1.81	-0.37	0.35	1.52	0.46	0.44	0.96	-0.98	0.1	0.09	0.81	1.44	-2.67	0.88	-0.05	-1.29	-3.18	-0.29	1.32	0.78	0.07	1.03	0.57	-5.83	-0.8	-0.58	-0.09	0.71	-1.83	-1.49	-4.4	-0.64	-1.57	1.5	-0.04	-0.2	1.26	3.36	0.49	-0.66	0.29	-1	3.21	2.28	0
L.HDL.CE	-0.55	-0.51	0.69	-3.25	1.86	0.1	0.48	1.73	0.48	0.5	0.41	-0.47	0.23	0.51	0.91	1.55	-2.59	0.93	0.23	-1.02	-3.49	-0.53	1.49	0.59	0.24	0.34	0.16	-5.89	-0.65	-0.48	0.06	0.98	-1.68	-1.1	-4.39	-0.95	-1.55	1.92	-0.37	-0.33	1.34	3.56	0.54	-0.96	0.17	-1.38	2.76	2.27	0.23
L.HDL.FC	-0.23	-0.99	0.34	-3.37	2.19	-0.54	0.4	1.25	0.2	0.18	0.42	-0.66	0.2	0.12	0.89	1.21	-3.35	0.89	0.16	-1.16	-2.77	-0.16	0.75	0.68	0.05	1.17	1.13	-5.91	-1.04	-0.45	0.09	0.88	-1.28	-1.63	-4.26	-0.29	-1.35	1.29	0.08	-0.57	1.42	3.26	0.64	-0.47	0.03	-1.2	2.61	2.24	-0.12
M.HDL.P	0.69	-1.12	-1.55	-3.01	-3.35	-0.43	1.38	-1.37	1.34	2.21	0.61	-0.76	0.59	0.19	0.02	-0.76	4.52	3.63	1.13	-0.83	0	-1.61	-0.29	0.6	0.11	-0.06	-2.4	-1.02	0.08	-0.92	0.05	2.97	-0.17	0.14	-1.62	0.3	0.01	0.87	-0.27	0.67	0.46	0.96	-0.63	-0.2	-0.65	0.3	1.66	0.87	2.03
M.HDL.L	0.59	-1.19	-1.49	-3.03	-2.66	-0.61	1.4	-1.14	1.34	2.02	0.56	-0.84	0.58	0.3	0.25	-0.49	4.06	3.66	1.19	-0.83	-0.84	-1.62	0.04	0.59	0.24	0.06	-2.34	-2.45	0.08	-0.86	-0.07	2.71	-0.49	0.18	-1.89	0.3	0.07	0.93	-0.34	0.66	0.49	1.31	-0.6	-0.14	-0.6	0.12	1.95	0.94	1.95
M.HDL.PL	0.57	-1.35	-1.28	-2.87	-3.57	-0.74	1	-1.4	1.56	2.21	0.68	-0.88	0.69	-0.35	0.19	-0.92	4.67	3.23	0.47	-0.94	0.43	-1.47	-0.23	0.56	-0.31	0.99	-2.03	-1.14	0.03	-1.16	-0.16	2.95	-0.54	-0.54	-1.69	0.52	-0.14	0.7	-0.23	0.72	0.62	1.02	-0.66	-0.31	-0.43	0.6	1.96	1.04	1.51
M.HDL.C	0.15	-1.64	-1.14	-2.8	-1.33	-1.4	0.97	-0.48	1.51	1.67	0.93	-1.21	0.37	0.12	0.5	0.18	2.61	3.34	0.66	-0.96	-2.57	-1.42	0.8	0.27	0.21	1.05	-1.9	-5.13	0.22	-0.85	-0.39	1.62	-1.23	-0.28	-2.35	0.3	-0.15	0.83	-0.21	0.81	0.43	2.06	-0.81	-0.08	-0.36	-0.04	2.82	1.25	1.35
M.HDL.CE	0.29	-1.32	-1.22	-2.85	-0.73	-1.3	1.2	-0.35	1.36	1.65	0.54	-1.06	0.56	0.51	0.51	0.5	2.68	3.57	1.18	-0.88	-3.2	-1.48	0.99	0.4	0.49	0.22	-2.31	-5.79	0.26	-0.66	-0.44	1.68	-1.29	0.29	-2.35	0.18	0.09	1.03	-0.36	0.62	0.33	1.89	-0.71	-0.12	-0.52	-0.54	2.57	1.08	1.97
M.HDL.FC	0.32	-1.59	-1.27	-3.01	-2.32	-0.6	1.27	-1.04	1.2	1.76	0.99	-0.97	0.59	-0.29	0.98	-0.71	3.01	2.92	0.94	-0.49	-0.49	-1.37	-0.28	0.64	-0.02	1.32	-1.11	-3.4	-0.13	-0.94	-0.48	2.52	-0.33	-0.6	-2.23	0.53	-0.26	0.76	-0.12	0.52	0.3	2.06	-0.31	0.07	-0.42	0.58	2.21	1.2	1.07
S.HDL.P	-0.54	-0.42	-0.96	-1.54	-3.02	-0.58	2.51	-1.08	0.9	2.64	0.14	-0.46	2.29	-0.59	1.25	-0.66	6.68	2.43	0.61	-0.26	1.67	-0.92	-0.63	0.1	-0.86	1.25	-3.24	2.53	0.47	-0.21	-0.52	2.97	2.12	1.08	0.66	1.19	-0.53	0.21	0.22	-0.06	0.2	-0.62	-1.63	-0.73	-0.11	-0.26	-0.06	-0.74	1.85
S.HDL.L	-0.43	-0.14	-0.88	-1.67	-2.93	-0.3	2.63	-1.19	1.19	2.47	-0.2	-0.22	1.93	-0.63	1.44	-0.64	6.07	1.83	0.69	0.45	1.69	-0.8	-1.01	0.31	-0.72	1.23	-2.57	1.58	0.63	0	-0.54	3.12	2.26	0.94	0.44	1.34	-0.41	0.26	-0.07	-0.18	0.55	-0.62	-1.83	-0.48	0.03	0.14	-0.52	-1.06	1.68
S.HDL.TG	1.06	0.71	-0.55	0.6	-5.2	0.5	0.79	-1.25	0.2	1.78	-0.46	0.09	0.23	-0.9	-1.69	-2.19	6.06	-0.18	-0.8	0.75	7.5	-0.6	-2.84	0.29	-0.79	-0.62	0.38	14.17	0.07	0.36	0.63	2.52	3.63	-0.38	3.13	-0.25	-0.08	-0.64	0.82	-0.08	-0.29	-3.77	-1.28	0.04	-1.12	1.2	-3.98	-0.93	1.31
VLDL.D	0.14	0.94	0.37	1.16	-4.68	-0.49	-0.13	-0.67	-1.66	2.49	-0.35	-0.55	-0.28	-0.9	-0.86	-0.86	7.86	1.07	-1.14	-0.25	3.67	0.11	0.59	-0.09	-1.43	-0.66	-1.72	13.38	-0.6	0.25	-0.91	0.32	-0.08	-0.84	3.85	0.38	0.44	-0.93	2.2	0.79	-0.86	-1.76	-0.98	-0.46	0.3	0.51	0.6	0.09	0.31
LDL.D	1.77	0.02	-0.26	0.1	0.3	1.35	-1.74	0.73	0.92	-1.34	1.11	-1.14	-0.32	-0.69	-2.87	-1.54	-4.14	0.15	0.94	-0.01	-1.39	-1.79	-1.9	-0.89	2.15	-0.6	0.24	-4.93	0.44	-0.11	-0.05	0.4	1.57	0.62	-2.05	-0.45	0.7	0.99	-0.42	0.46	0.34	-0.39	0.65	0.86	-0.7	0.13	-1.48	-0.05	-0.16
HDL.D	-0.07	-0.6	0.6	-2.61	1.03	0.67	0.11	1.4	-0.07	-0.41	0.19	-0.02	-0.57	0.71	0.41	0.83	-3.01	0.81	0.04	-0.61	-1.47	0.15	0.72	1.02	0.04	-0.45	1.5	-3.77	-1.02	-0.29	0.62	0.4	-1.42	-1.97	-2.96	-1.09	-1.37	1.76	-0.3	-0.71	1.18	3.34	1.08	-0.55	-0.68	-0.58	1.8	2.54	-0.18
Serum.C	0.46	-0.72	0.01	-1.1	-5.93	0.76	1.12	0.18	-0.34	1.92	0.47	1.49	0.39	-1.19	1.13	-1.6	5.73	-0.64	0.4	1.44	6.31	-0.36	-2.58	1.65	-0.71	0.09	2.14	7.51	-0.55	0.58	0.03	2.85	1.81	-0.81	0.09	0.18	0.3	1.77	-0.88	0.96	1.4	0.3	0.84	0.17	-0.47	0.46	-2.16	0.74	1.44
Est.C	1.55	-0.59	-0.91	-1.57	-5.51	0	1.84	0.34	0.8	0.84	0.55	0.94	1.15	-1.19	1.39	-2.43	4.03	0.62	0.78	1.68	4.18	-1.52	-2.82	0.51	-0.8	0.95	1.56	4.59	-0.34	0.69	0.08	1.99	1.3	-0.9	-0.17	0.01	-0.56	0.89	-0.98	0.7	1.33	0.35	1.38	0.02	0.48	0.97	-1.38	1.62	0.55
Free.C	0.39	0.31	-0.72	-0.48	-5.25	-0.29	1.75	0.09	0.77	1.64	0.98	0.06	1.18	-0.8	0.6	-2.71	2.08	0.23	1.21	0.66	4.15	-1.76	-2.93	0.57	-0.51	1.26	0.65	4.51	-1.36	0.35	1.41	2.8	2.36	-0.76	-0.69	0	-0.7	0.38	0.03	0.68	2.56	1.36	1.93	-0.03	0.56	0.72	-1.8	1.03	0.56
LDL.C	0.4	-0.27	0	-0.43	-4.3	1.05	1.87	-0.62	-0.01	1.34	-0.14	0.95	-0.38	-1.03	1.9	-2.18	3.44	-0.59	0.51	1.52	6.16	0.06	-2.59	1.19	-0.45	0.6	2.97	6.25	-0.02	1.48	0.5	2.05	2.76	-0.36	1.05	0.85	0.22	0.71	-0.26	0.52	0.43	0.57	0.35	0.09	0.23	1.07	-2.66	0.24	0.34
HDL.C	-0.96	-0.79	-0.04	-3.59	0.29	-0.37	1.71	0.57	0.55	0.98	0.61	-0.67	0.42	0.13	1.86	1.01	-0.36	1.57	0.19	-0.86	-1.8	-0.35	0.87	1.17	-0.03	1.42	0.24	-5.21	-0.38	-0.38	-0.12	1.87	-0.8	-1.46	-3.77	0.05	-1.59	1.53	-0.37	-0.09	1.5	3.4	0.1	-0.4	-0.05	-0.48	3.01	1.99	0.51
Serum.TG	1.45	-0.08	0.12	1.14	-7.98	0.59	-0.04	-0.66	-1.27	2.21	0.52	0.4	0.52	-1.75	-1.62	-2.33	9.08	0.08	-0.73	0.72	7.46	-0.52	-2.14	0.22	-1.08	-0.95	-0.39	16.66	-0.37	-0.38	0.31	2.08	2.1	-0.52	3.63	-0.21	0.2	0.12	0.81	1.32	-0.29	-2.72	-0.17	-0.19	-0.41	1.31	-2.22	0.36	1.02
TotPG	1.93	-1.21	-0.37	-2.26	-4.98	-0.23	0.9	-0.47	0.27	1.21	1.2	0.17	0.3	-1.96	-0.2	-1.72	4.64	1.53	0.2	0.28	4.29	-1.95	-2.54	0.48	-0.96	0.6	0.12	6.68	-1.1	-0.59	0.7	3.24	0.92	-0.17	-0.27	-0.49	-0.11	0.34	-0.07	1.29	1.67	0.53	1.47	-0.57	-0.31	0.87	-0.2	2.33	0.72
PC	2.18	-0.87	-0.42	-2.75	-4.88	-0.02	0.83	-0.5	0.53	1.22	1.34	0.53	0.63	-1.72	0.21	-1.45	4.16	1.2	0.33	0.08	3.99	-1.87	-2.22	0.92	-0.58	0.32	0.61	5.83	-0.46	-0.43	1.14	3.12	1.08	-0.1	-0.92	-0.46	-0.4	0.39	0.38	1.42	1.72	0.63	1.22	-0.64	-0.68	0.93	-0.34	2.68	1.13
SM	2.36	0.12	-1.09	-1.09	-3.95	-0.98	1.59	0.2	0.51	0.6	0.43	0.06	1.35	-1.74	1.45	-1.71	1.62	-1.11	0.87	1.3	1.56	-0.44	-2.36	0.92	-0.31	1.3	0.37	0.26	-1.12	0.84	0.18	2.29	1.43	0.36	-0.88	-0.49	-0.63	1.15	0.95	0.02	1.57	-1.19	0.41	-0.11	1.71	-0.47	-2.49	0.71	-0.33
ApoA1	-0.52	-0.23	-0.43	-2.9	-2.13	-0.13	1.87	-0.09	-0.21	1.8	1.01	0.99	1.02	-0.06	1.43	0.02	3.12	2.13	-0.41	-0.68	1.58	0.02	-0.52	0.85	-0.4	1.3	0.99	1.78	-0.33	-0.8	-0.51	3.19	-0.21	-1.59	-1.49	-0.05	-1	2.16	0.12	0.46	1.65	2.73	-0.61	-0.22	-0.72	1.09	1.84	1.94	1.93
ApoB	0.7	-0.07	0.96	0.26	-6.19	0.87	0.97	-0.92	-0.42	1.63	0.98	0.93	-0.56	-1.54	-0.24	-2.49	5.25	-0.55	-0.23	0.95	6.96	0.22	-2.56	0.2	-0.55	-0.43	1.74	11.62	0.19	0.65	0.39	1.63	2.99	-0.66	2.62	1.09	-0.09	0.56	0.57	0.74	-0.05	-1.16	0.41	0.29	0.25	1.23	-2.67	0.35	0.92
Tot.FA	2.47	-0.71	-0.54	-0.79	-6.13	-1.35	1.52	-0.51	-0.26	1.49	1.09	0.37	0.3	-2.27	-0.82	-2.65	7.2	0.93	-0.12	0.69	4.56	-1.63	-2.71	0.44	-0.58	0.11	0.09	9.4	-0.92	0.83	1.16	2.3	1.06	-0.25	1.09	-0.49	0.14	-0.27	0.28	1.28	0.36	-0.05	1.5	-0.06	0.18	0.82	-0.75	1.51	0.2
FALen	-0.16	-0.44	-0.52	0.1	-0.03	1.16	0.39	1.44	1.18	-1.38	-0.02	0.15	0.33	0.54	0.82	0.53	-3.31	-0.53	0.94	-0.11	-0.98	1.11	-0.53	0.37	-0.29	0.93	-1.18	-4.94	1.45	0.01	0.07	-0.37	2.14	-1.02	-1.35	-0.59	0.22	1.19	-0.21	-1.94	-0.17	-0.09	0.25	0.04	0.67	-1.78	-1.11	-0.99	-1.6
Bis.DB.ratio	-1.81	-0.06	-0.01	-1.05	0.37	2.58	0.67	1.45	0.53	-1.13	-0.39	-0.78	1	0.62	0.38	2.16	-4.66	-0.18	0.52	-0.72	-0.3	0.94	0.28	-0.95	1.63	-0.11	0.69	-5.39	0.78	-1.29	-0.51	0.08	-0.36	-1.5	-0.86	0.89	0	2.27	-1.69	-1.04	-0.03	-0.6	-0.1	-0.2	-0.54	-1.48	0.4	-0.28	-3.02
Bis.FA.ratio	-1.24	-0.36	0.21	-0.94	-0.81	2.06	0.91	2.26	1.41	-1.37	0.29	-0.18	1.34	0.61	0.49	1.8	-5.31	-0.22	0.67	-0.86	-0.2	0.66	-0.13	-0.97	1.22	-0.34	0.62	-4.61	1.12	-1.34	-0.56	-0.24	0.67	-1.49	-1.78	0.3	0.29	2.11	-1.87	-1.3	-0.04	-0.45	-0.15	0.14	-0.02	-1.4	0.17	-0.2	-3.14
CH2.in.FA	0.69	0.35	-1.48	0.55	-0.35	-0.22	-0.08	-0.83	-2.02	-0.11	-0.53	-1.13	-0.98	-0.5	-1.32	-0.77	4.04	0.35	-0.56	0.55	-0.24	1.3	0.13	1.2	-1.43	1	-2.22	1.91	-0.65	0.87	0.88	0.3	-0.29	0.92	0.52	-1.21	0.98	0.06	0.81	-0.04	0.86	0.18	-0.02	0.35	-0.54	-0.16	-0.9	-1.66	3.68
CH2.DB.ratio	1.16	0.51	-0.76	0.77	1.32	-1.42	-0.62	-2.22	-2.09	0.86	-0.86	-0.03	-0.94	-0.55	-0.83	-0.51	3.98	0.03	-0.83	0.48	-0.19	0.07	0.84	1.2	-0.8	0.62	-1.27	3.13	-1.1	1.28	0.85	0.21	-1.32	1.73	1.23	-0.91	0.22	-1.61	1.93	0.81	-0.13	0.47	0.07	-0.3	-0.54	0.6	-0.18	0.02	3.4
DB.in.FA	-0.82	-0.34	0.37	-0.75	-1.03	1.29	1.14	2.24	2.04	-0.41	0.83	-0.15	0.74	0.89	0.59	0.68	-4.41	0.42	1.34	-0.61	0.69	0.21	-0.63	-1.14	1.33	-0.13	0.33	-2.08	0.83	-0.71	-0.01	0.17	1.97	-1.65	-1.78	0.52	-0.07	1.53	-2.25	-1.16	0.22	-0.1	0.46	-0.37	0.05	-1.13	-0.08	-0.32	-3.1
DHA	0.21	-1.26	-0.39	-0.88	-5.68	1.56	0.98	1	-0.52	0.23	-0.58	-0.08	0.18	-1.42	-0.84	-0.13	3.54	1.15	0.39	-0.04	2.52	-0.6	-2.86	-1.02	-0.18	0.49	-0.09	5.47	0.57	-0.16	1.21	2.22	1.21	-2.21	1.03	0.13	0.08	-0.33	-1.3	1.02	0.02	-0.06	1.64	-0.49	-0.46	-1.65	-0.68	-0.67	-2.1
LA	2.46	-0.06	-1.31	-0.79	-4.58	-0.57	2.4	0.58	0.49	1.67	0.54	0.32	1.38	-1.52	0.8	-2.67	4.74	-0.55	0.41	1	4.14	-1.25	-1.46	1.04	-0.06	1.61	1.99	11.19	-1.51	1.23	0.34	2.02	1.23	-0.59	-0.56	-0.47	0.14	0.64	-0.49	0.59	1.81	0.22	0.99	-1.29	0.51	1.5	-0.9	1.48	0.13
FAw3	0.82	-0.62	-0.44	-0.64	-6.5	0.58	1.67	1.06	-0.28	0.37	0.47	-0.27	0.91	-2.12	-0.92	-0.6	6.25	0.2	0.58	0.06	4.53	-1.24	-2.62	-0.83	0.23	0.7	-0.39	6.16	1.18	-0.14	0.6	2.17	1.86	-1.61	1.47	0.11	0.38	0.65	-1.29	0.67	0.13	-2.02	2.51	0.45	-0.48	-1.55	-1.41	-0.35	-1.84
FAw6	2.41	-0.4	-0.86	-1.35	-4.98	-0.74	2.41	-0.2	0.55	1.4	0.49	0.03	1.1	-1.42	0.75	-2.76	4.64	0.15	0.22	0.98	4.34	-1.53	-2.06	0.74	0.02	0.45	1.45	9.7	-1.55	0.87	0.88	2.43	1.05	-0.38	-0.45	-0.14	0.32	0.77	-0.36	0.91	1.34	0.42	0.81	-0.99	0.62	0.88	-1.1	2	-0.48
FAw79S	2.42	-0.66	-0.21	-0.35	-5.91	-1.57	0.9	-0.71	-0.5	1.48	1.09	0.48	-0.07	-2.39	-1.32	-2.45	7.49	1.14	0.11	0.54	4.07	-1.54	-2.58	0.44	-0.6	-0.05	-0.23	8.5	-0.76	0.95	1.11	2.12	1.07	0.02	1.53	-0.56	-0.06	-0.68	0.66	1.4	0.01	-0.17	1.48	0.03	-0.06	0.78	-0.7	1.19	0.61
MUFA	2.32	-0.26	0.43	-0.29	-5.92	-1.71	0.49	-0.99	-0.3	1.36	1.43	0.43	-0.33	-1.85	-1.64	-2.96	7.8	1	0.43	0.78	3.88	-1.18	-2.63	0.7	-0.67	-0.33	-0.67	8.67	-0.34	1.07	0.89	1.81	0.82	0.1	1.88	-0.93	-0.36	-1.29	0.91	1.36	-0.07	0.07	1.5	-0.18	-0.32	1.19	-0.76	0.63	0.64
otPUFA	0.95	-0.9	-0.06	-1.45	-7.3	0.36	1.17	0.19	0.1	0.16	0.67	-0.11	0.28	-2.04	-0.83	-1.26	4.7	1.84	0.36	0.45	4.88	-1.12	-3.22	-0.45	-0.33	-0.22	-0.18	4.91	0.7	0.18	0.52	2.48	1.14	-1.6	1.34	0.36	-0.51	0.53	-0.7	0.86	-0.33	-1.03	1.63	-0.33	-0.43	-0.64	-0.76	0.96	-1.93
Glc	2.06	-1.25	0.85	1.3	-1.55	0.59	-0.56	-1.36	1.08	2.37	-0.09	-1.17	0.52	-1.46	-1.6	0.29	-2.06	-0.67	0.24	-0.17	-1.56	-1.1	-0.8	-0.55	0.06	1.63	-0.7	-1.43	-0.63	0.82	-3.18	-0.02	-0.76	0.28	-0.38	-0.08	0.37	-1.35	-0.71	-0.3	-0.01	-0.7	1.37	0.89	0.46	0.05	1.34	2.3	2.76
Lac	0.68	-1.11	1.31	-0.27	0.29	0.6	-1.46	-1.5	-1.46	0.83	-0.43	-0.24	0.3	-1.15	0.76	0.45	4.54	-0.1	0.82	1.15	1.18	-0.6	-1.79	0.62	0.47	0.54	0.12	-4.06	-1.67	0.31	-0.09	0.65	-0.17	1	1.24	-1.54	-1.54	-0.97	-0.79	-0.2	-0.44	-2.32	-0.37	0.09	0.66	0.87	1.05	0.75	1.76
Pyr	-0.27	-2.04	0.04	-1.29	-1.89	-0.58	-1.6	-0.47	-0.45	1.58	1.08	1.12	1.02	-0.39	0.53	0.73	5.21	-0.25	0.46	0.31	2.07	-0.63	-0.08	-0.88	0.44	0.52	-1.13	-2.66	0.12	0.12	0.39	-0.43	-0.4	0.54	0.05	-1.71	0.31	-1.11	-1.58	-0.98	-1.08	0.05	0.14	0.57	0.31	0.57	0.79	1.1	1.92
Cit	2.93	-3.08	-0.85	-0.21	2.17	0.54	-0.93	-0.32	0.68	-1.38	1.27	0.06	-1.1	0.12	0.11	2.01	-3.17	0.19	-0.82	1.21	-5.38	-2.9	0.24	0.86	-0.55	-1.51	0.97	-0.99	1.69	0.78	0.19	-0.85	-1.97	1.63	-0.15	0.15	-3.74	1.54	-1.77	-0.25	1.28	-1.34	-1.06	-2.11	1.73	0.46	0.19	2.16	0.44
Glol	0.69	0.16	0.05	-0.99	-4.03	0.78	-0.52	-0.29	-1.82	-0.35	-0.25	-0.72	-0.94	-0.7	-1.25	-1.11	3.05	1.03	-0.03	1.06	0.92	-0.47	-0.49	-0.18	-1.97	0.95	-1.72	0.81	1.49	-0.35	-0.86	1.31	1.29	-0.87	0.56	-1.12	-3.01	-1.04	-0.61	-0.17	0.41	-2.45	0.06	1.2	1.44	0.11	-0.71	1.19	0.95
Ala	1.91	-2.47	0.52	-1.77	-2.63	0.85	0.95	-0.71	-0.44	1.31	0.8	1.38	0.36	-1.62	-0.04	0.43	8.26	0.24	-0.09	0.65	3.01	-0.03	-0.03	-0.98	-0.76	-0.3	-0.07	-4.5	1.01	1.47	-0.57	-0.76	0.25	0.58	-0.15	-2.66	0.71	-0.63	-2.4	-2.61	-0.49	-2	0.06	0.09	-1.26	0.36	1.73	3.43	2.21
Gln	2.16	-1.47	-0.01	-0.21	-0.3	-0.39	-0.47	-0.24	-0.81	0.03	0.57	1.19	-0.58	0.03	0.69	2.52	-4.63	-1.3	1.08	1.12	-2.32	-1.7	1.55	-1.58	1.95	-0.6	1.08	0.67	-1.48	1.45	-0.2	-0.86	-1.76	0.77	-1.78	0.92	-0.14	-0.51	-1.27	-1.59	-0.28	0.45	1.4	-1.59	1.83	0.52	0.47	0.86	0.06
Gly	0.51	1.38	-0.2	0.67	-0.79	-1.69	-0.01	0.05	-1.28	-1.19	0.75	0.45	0.98	-0.24	1.72	-0.48	-0.19	-1.14	-0.32	0.07	-3.84	-1.18	0.14	-0.16	0.74	-0.91	1.56	-0.79	-1.08	-0.34	0.33	-0.26	-1.08	-1.24	-1.59	-0.44	0.55	-0.52	-0.07	0.08	-0.96	0.82	-1.04	0.17	0.4	0.3	-0.06	-0.82	-0.2
His	2.42	1.17	0.6	-0.77	-3.45	-1.34	-1.14	-0.37	-0.47	1.78	1.39	1.17	-1.22	-0.81	0.22	1.27	-3.34	0.5	0.94	-0.32	0.32	-2.49	-0.44	-0.1	0.56	-0.17	0.86	-0.94	-0.85	1.91	-0.4	0.73	1.73	1.31	-1.5	-0.66	0.81	1.31	0.73	-0.46	0.25	0.23	0.33	-0.7	0.91	-0.56	1.46	-0.11	0.61
Ile	1.34	-0.65	-0.05	1.61	-3.18	-1.41	-0.36	-0.47	-1.56	1.79	0.46	-0.92	0.87	-1.34	-2.75	0.14	6.53	1.36	0.78	-0.7	1.29	-0.83	-0.63	1.05	0.08	-0.66	0.14	3.93	0.36	0.84	1.46	1.17	2.01	0.33	2.32	-1.12	1.71	-0.86	0.43	0.27	-0.71	-1.65	1.76	-1.56	0.26	0.29	0.21	0.06	0.16
Leu	1.25	-1.58	0.34	1.36	-2.13	-0.96	0.29	-0.54	-1.28	2.2	0.68	-0.1	1.44	-1.74	-1.48	0.04	5.42	1	1.43	-0.11	0.2	-0.77	-0.66	0.84	0.74	-1.16	-0.58	0.15	0.77	0.49	0.34	1.09	4.5	0.98	1.68	-1.44	1.27	-1.49	-0.15	0.35	-1.42	-0.54	2.61	-0.84	0.37	0.43	0.18	0.89	0.23
Val	0.46	-0.96	0.23	0.73	-1.47	-0.45	0.79	-1.05	-1.47	1.62	0.17	-0.57	1.49	-2.02	-0.83	0.98	3.7	0.56	1.23	-0.95	-0.73	-0.61	-0.03	0.71	0.31	-0.02	0.12	-5.16	0.5	0.18	0.4	0.63	3.37	0.03	0.7	-2.35	1.06	-1.27	-1.03	-1.05	-1.26	-1.17	2.73	-1.37	0.33	-0.6	0.03	0.68	-0.46
Phe	2.92	0.5	0.83	1	0.49	-1.46	2.61	-0.69	0.17	0.95	0.7	0.37	0.62	-0.44	-0.64	-0.24	0.71	2.78	0.39	0.26	0.5	-0.81	-0.18	0.48	-0.66	0.29	-0.33	-0.65	1.38	-0.22	-0.72	0.38	1.62	-0.82	0.97	-2.53	0.77	-3.4	0.21	0.15	-1.32	0.34	-0.68	-0.22	0.14	0.84	0.14	0.99	2.31
Tyr	3.49	-0.74	0.51	-1.07	0.27	0.01	1.22	0.27	-1.41	0.58	0.75	0.17	1.15	-1.83	-0.93	3.72	0.53	0.72	1.68	-0.39	2.13	-2.15	1.46	0.47	1.16	1.26	0.12	-1.86	2.19	1.68	-0.98	0.55	-2.87	-0.29	0.3	-2.19	1.67	-0.92	-1.44	-0.84	0.43	0.48	0.36	0.04	-0.65	0	0.01	4.8	0.43
Ace	0.63	-0.1	0.78	-1.49	-0.15	-0.39	0.98	-0.1	-1.21	0.63	0.11	0.15	1.08	0.71	0.72	-0.93	-2.61	0.42	-1.47	-1.18	-2.8	0.22	-1.2	-0.72	0.25	1.5	0.23	-0.77	-1.29	0.31	0.09	1.54	1.94	0.78	-0.8	-0.23	1.21	-0.66	1.58	0.12	1.38	0.8	1.1	0.76	1.65	-0.96	0.21	-0.53	2.65
AcAce	0.18	0.88	0.37	-1.41	-2.53	-1	0.02	-0.99	0.13	-0.55	0.65	-0.47	-1.05	0.89	-0.87	-0.88	1.22	-0.26	0.18	-1.86	-1.47	0.17	-2.17	1.12	-0.15	-0.24	-1.25	6.57	0.52	-0.19	1.46	1.02	2.39	-1.59	0.9	0.58	-1.97	-0.73	0.65	-0.3	1.73	1.65	-0.67	-0.42	2.47	-0.41	-1.36	-1.73	-0.94
bOHBut	0.56	1.09	0.31	-0.06	0.07	1.45	-0.24	0.94	0.11	-1.13	-1.05	-0.14	-1.87	0.6	0.97	0.88	-1.79	-1.35	0.81	-1.12	-3.18	0.88	-0.98	-0.11	-0.28	-0.98	-1.39	-0.21	1.34	0.57	1.55	1.08	0.03	-0.41	1.04	0.54	-2.2	-0.65	-0.72	-0.65	0.92	1.61	0.07	0.25	2.97	0.57	-0.08	-0.28	-0.23
Crea	0.97	-0.06	-0.85	-0.16	-0.38	-1.86	0.07	0.3	-0.04	0.39	-0.29	-2.16	0.56	-2.74	-0.62	-2.01	-2.66	-1.18	-1.01	-0.39	-2.96	0.13	1.5	-1.35	0.58	0.3	1.43	1.22	-0.57	-0.13	-1.14	1.9	0.78	1.03	1.84	-1.86	0.33	-1.24	-0.54	-2.36	-0.15	0.5	0.53	-0.14	0.95	0.17	-0.37	-0.3	1.15
Alb	0.88	0.32	1.13	-1.43	-0.93	-1.67	1	-0.44	-0.49	0.43	-0.55	-0.56	0.4	0.17	-0.41	-0.63	1.17	0.28	1.63	1.07	-0.19	-0.56	-1.81	0.64	0.77	0.86	-1.2	0.28	0.81	-0.22	0.35	2.66	0.37	1.84	-0.45	0.45	0.09	0.21	-0.02	-1.4	-0.47	1.55	-0.42	0.12	-0.59	-1.81	1.99	-0.71	0.16
Urea	-0.48	0.76	0.11	-1.58	-1.5	0.45	1.17	-1.51	-0.03	0.53	0.06	0.49	0.53	-0.09	-1.54	-0.72	1.05	0.57	1.76	-0.17	0.06	-1.21	1.57	-0.27	1.45	3.11	0.69	1.37	0.97	0.46	0.86	1.62	0.02	0.32	-0.59	0.33	-0.06	-0.88	-0.61	-1.09	0.41	1.53	-0.37	-2.35	0.04	0.07	0.29	0.43	-0.89
Gp	0.28	-0.72	1.88	0.85	-3.97	0.14	0.94	-1.03	-1.11	1.29	-0.63	-0.04	2.29	-0.56	-0.1	-1.94	6.04	1.07	-0.35	-0.6	3.14	0.14	-1.06	-0.05	-0.73	-1.26	-0.92	7.24	0.08	0.36	-0.04	1.67	-10.73	-0.25	2.1	-0.36	1.47	-3.11	-0.49	0.35	-0.66	-1.63	-0.28	-0.22	-1.21	-0.32	0.52	0.1	1
Z scores of associations between metabolites and liver enzyme-increasing variants. Missing values are left blank. AcAce, Acetoacetate Ace, Acetate. Ala, Alanine. Alb, Albumin. Bis.DB.ratio, Ratio of bis-allylic bonds to double bonds in lipids. Bis.FA.ratio, Ratio of bis-allylic bonds to total fatty acids in lipids. bOHBut, 3Lhydroxybutyrate. CH2.DB.ratio, CH2 groups in fatty acids. CH2.in.FA, CH2…
[truncated: 150 more columns]
