# Supplementary material for: Genome-wide association study of serum liver enzymes implicates diverse metabolic and liver pathology
Source: Nat Commun. 2021 Feb 5;12:816. doi: 10.1038/s41467-020-20870-1 (PMC7865025; doi:10.1038/s41467-020-20870-1)
Supplement: Supplementary file 21 — Supplementary Data 19 [file 41467_2020_20870_MOESM21_ESM.xlsx]

## Sheet: Sheet1
Supplementary Data 19: Effects of alkaline phosphatase-increasing alleles on serum/plasma metabolites
Metabolites	rs1256330-T	rs7765441-A	rs72837690-C	rs10822186-G	rs7949566-A	rs9738226-A	rs11573824-T	rs4575545-A	rs1260326-T	rs8736-T	rs12277152-A	rs58542926-C	rs2183745-T	rs484195-A	rs174566-G	rs11601507-A	rs6601527-C	rs2161037-G	rs261290-C	rs1800759-T	rs12225548-C	rs10787429-T	rs2642438-G	rs11078597-T	rs4471106-A	rs12730935-G	rs2941505-A	rs2073950-C	rs7202323-G	rs687339-T	rs17145750-C	rs4782568-C	rs1048013-T	rs80146619-G	rs72632952-C	rs6741180-A	rs12534124-G	rs4309483-A	rs2143877-A	rs35135227-T	rs2290846-G	rs2977976-G	rs4964506-A	rs10789188-A	rs2919872-C	rs6503238-T	rs12137738-A	rs5751775-T	rs34239095-C
XXL.VLDL.P	0.52	2.49	0.48	-0.62	-2.35	0.22	0.49	1.78	7.99	-1.45	-0.09	5.48	1.47	-4.26	2.74	-1.11	0.18	0.34	-0.76	0.95	0.25	-0.05	0.2	-0.57	-1.04	-0.6	-1.4	1.33	-1.75	-0.44	6.14	-0.35	-0.31	-0.59	0.02	0.46	-0.13	0.1	0.09	-1.82	-0.4	-1.1	0.72	0.38	-0.44	-0.1	-0.43	-0.92	0.32
XXL.VLDL.L	0.6	2.03	-0.61	-0.89	-1.67	-0.8	0	1.15	6.91	-1.89	-0.1	5.46	1.51	-3.66	3.77	-1.25	0.82	-0.63	2.34	0.68	-0.29	-0.48	0.8	-0.5	-0.98	-0.37	-1.31	0.96	-1.3	-0.23	5.24	0.15	0.13	-0.37	0.06	-0.01	0.85	0.63	-0.13	-1.12	-0.34	-0.24	-0.19	-0.18	-0.34	0.16	-1.8	-0.54	1.14
XXL.VLDL.PL	0.4	1.93	-0.13	-1.5	-1.81	-0.17	-0.12	1.08	8.07	-1.77	-0.14	5.27	0.99	-3.5	4.13	-1.93	0.69	-0.48	3.69	0.93	-0.3	-0.54	0.32	-1.41	-0.25	-1.18	-0.98	0.63	-1.1	0.66	6.19	0.71	0.46	-0.02	-0.35	-0.55	-0.01	0.2	0.19	-0.63	0.42	-0.37	0.48	0.08	-0.29	0.11	-1.38	-0.41	0
XXL.VLDL.TG	0.91	1.49	-0.04	-1.15	-1.52	-0.43	-0.05	0.88	9.16	-1.49	-0.5	5.75	1.01	-4.3	3.62	-1.69	-0.37	-0.7	3.02	0.66	-0.26	-0.2	0	-0.67	-0.46	-1	0.28	0.47	-0.64	-0.09	5.9	1.11	0.57	-1.06	-0.49	-0.81	0.26	0.61	0.65	-1.03	0.3	-0.09	0.55	0.18	-0.99	-0.1	-1.29	-0.35	0.37
XL.VLDL.P	0.74	1.37	-0.41	-1.39	-1.92	0.63	-0.29	2.01	8.2	-1.51	0.12	5.64	1.15	-4.57	4.23	-0.71	-0.19	0.3	4.66		0.41	0.01	-0.19	-0.42	0.44	-0.57	-2.25	0.67	-0.4	-0.7		-0.17	-0.55	-1.38	0.33	0.08	1.45	0.03	0.28	-1.64	-0.23	-0.75	0.25	-0.16	-0.99	0.14	-1.06	0.35	0.25
XL.VLDL.L	0.53	1.41	-0.79	-1.72	-2.16	-0.74	0.12	1.52	7.92	-1.74	-0.07	6.64	1.28	-4.33	4.39	-1.22	0.39	-0.17	3.94	0.46	-0.13	-0.32	0.83	-1.03	-0.84	-0.77	-2.02	0.76	-0.61	-0.07	5.98	0.58	-0.26	-0.64	0.21	0.11	0.91	0.44	0.56	-0.82	-0.33	-0.36	0.17	-0.37	-1.16	0.18	-1.39	-0.3	0.29
XL.VLDL.PL	0.65	1.87	-0.8	-0.89	-1.71	0.15	0.12	1.13	8.8	-2.01	-0.36	6.36	1.44	-5.02	3.57	-1.06	0.12	-0.38	4.11	0.7	0.01	-0.51	0.84	-1.36	-0.32	-0.56	-1.95	0.56	-1.03	0.02	6.72	0.62	0.41	-0.96	-0.16	-0.42	0.63	0.14	0.82	-0.62	0.55	0.17	-0.19	-0.26	-0.73	0.68	-1.25	-0.3	0.11
XL.VLDL.TG	0.55	1.64	-0.65	-1.69	-2.11	-0.21	-0.12	1.09	9.12	-0.91	0	6.21	1.24	-3.66	4.76	-1.59	0.26	0.16	4.6	0.56	-0.26	-0.86	0.62	-1.59	-0.64	-0.92	-1.46	0.69	0.02	0.05	7.03	1.03	0.23	-0.79	0.06	-0.49	0.69	0.02	0.14	-0.4	0.32	-0.13	0.04	-0.5	-0.95	0.46	-1.1	-0.31	-0.41
L.VLDL.P	0.77	1.52	-0.75	-2.75	-2.16	-0.17	-0.07	1.44	9.16	-1.7	-0.12	6.77	0.85	-6.15	4.58	-0.93	-0.1	1.34	3.37	0.82	0.06	-0.99	-0.32	-1.46	0.78	-0.29	-2.16	0.42	-0.68	-0.17	7.43	-0.27	-0.36	-1.54	0.26	0.98	0.99	-0.3	1.22	-0.6	0.03	-0.34	0.27	-0.33	-1.88	0.58	-0.07	0.54	0.37
L.VLDL.L	0.74	1.61	-0.53	-2.03	-2.09	-0.03	-0.25	1.61	8.19	-1.37	-0.41	6.28	1.01	-5.75	4.18	-0.99	-0.08	0.5	3.88	0.33	0.36	-1.31	-0.31	-1.96	-0.29	-0.02	-1.97	0.65	-1.11	-0.89	7.09	0.13	0.24	-0.89	-0.19	0.83	0.84	-0.25	0.89	-0.84	-0.74	-0.68	0.15	-0.98	-1.03	0.43	-0.35	0.76	1.54
L.VLDL.PL	0.78	1.53	-0.43	-1.66	-1.88	0.52	-0.23	1.71	9.42	-1.2	-0.54	6.74	0.83	-6.47	3.58	-0.72	-0.12	0.45	2.67	0.3	0.36	-1.31	0.12	-2.17	-0.06	-0.02	-1.09	0.45	-0.92	-0.57	5.62	0.56	0.75	-1.24	-0.47	0.62	0.22	-0.7	1.34	-0.25	0.27	-0.02	0.01	-0.73	-0.77	1.06	0.07	0.42	0.87
L.VLDL.C	0.82	1.8	-0.47	-1.28	-1.65	-0.25	0.19	1.31	8.66	-2.19	0.2	6.89	1.42	-5.35	4.42	-1.05	-0.31	0.13	3.26	0.58	-0.07	-1.23	0.33	-1.37	-0.2	-0.67	-1.48	0.1	-0.87	-0.26	7.9	0.35	0.35	-1.25	-0.01	-0.21	0.57	0.1	1.19	-0.23	0.06	0.78	-0.69	0.14	-1.12	0.85	-0.98	-0.2	0
L.VLDL.CE	1.1	1.32	-0.35	-2.26	-1.19	-0.06	0.29	1.16	7.74	-2.1	0.48	6.7	1.36	-5.39	4.32	-0.73	-0.5	0.21	3.69	0.8	0.17	-1.37	-0.5	-0.13	0.14	-0.59	-1.02	0.61	-1.06	-0.3	7.42	0.37	-0.47	-1.46	0.23	0.35	0.81	-0.13	1.22	-0.32	-0.71	-0.17	0.08	0.82	-1.92	0.89	-0.49	-0.28	0.44
L.VLDL.FC	0.8	1.68	-0.67	-1.3	-1.78	-0.03	0.4	1.24	9.21	-2.16	0.04	7.19	1.17	-5.27	4.12	-0.97	-0.18	-0.06	3.14	0.6	-0.22	-1.02	0.66	-1.78	0.3	-0.7	-1.66	0.32	-0.75	-0.09	7.85	0.28	0.38	-1.2	-0.17	-0.16	0.61	-0.13	1.28	-0.24	0.14	0.51	-0.4	-0.76	-1.02	0.73	-0.92	-0.04	-0.28
L.VLDL.TG	0.84	1.65	-0.27	-2.03	-1.99	0.26	-0.19	1.31	9.17	-1.5	-0.31	6.25	0.97	-5.68	4.38	-1.29	-0.23	0.69	3.99	0.48	0.21	-1.9	-0.72	-2.69	0.04	0.09	-1.82	0.61	-0.78	-0.56	8.15	0.41	0.67	-1.07	-0.33	0.39	0.64	-0.59	1.24	-0.42	-0.3	-0.27	0.21	-0.86	-0.72	0.59	0.04	0.92	0.74
M.VLDL.P	1.11	1.5	-1.1	-2.71	-2.17	-0.27	-0.27	1.95	9.04	-1.73	0.16	7.01	0.36	-6.58	4.56	-0.6	-0.63	0.68	3.76	0.38	0.46	-1.33	-0.62	-2.25	0.24	0.11	-0.54	0.08	-1.26	-0.23	8.09	-0.09	-0.23	-1.55	0.32	0.93	0.51	-0.35	1.88	0.18	0.04	0.12	1.09	0.21	-1.68	0.79	-0.71	0.92	0.19
M.VLDL.L	1.08	1.15	-0.35	-3.2	-1.8	0.1	-0.29	2.04	9.07	-1.44	0.13	7.36	0.34	-6.8	4.66	-0.78	-0.48	0.12	3.42	-0.25	0.31	-1.2	-0.1	-2.21	-0.12	0.35	-0.36	-0.28	-1.97	0.05	7.64	0.22	-0.03	-1.09	-0.32	0.74	-0.12	0.05	1.97	0.32	-0.64	0.27	0.27	0	-1.79	0.83	-0.18	1	0.37
M.VLDL.PL	1.26	1.16	-0.44	-2.48	-1.77	0.73	-0.18	2.21	9.51	-1.74	0.04	7.48	0.52	-7.68	3.94	-0.48	-0.91	-0.18	1.38	0	0.08	-1.09	-0.07	-1.97	0.62	0.16	-0.41	-0.69	-1.63	0.26	7.78	0.17	0.66	-1.67	-0.37	0.59	-0.38	-0.28	1.97	0.3	-0.14	0.96	-0.34	-0.08	-1.48	1.14	-0.03	0.58	-0.35
M.VLDL.C	0.99	0.7	-0.23	-1.83	-1.34	0.76	-0.02	2.33	9.26	-1.67	-0.18	8.12	0.37	-7.7	3.17	0.09	-1.01	-0.34	-0.76	-0.14	0.43	-0.33	0.85	-1.21	0.4	0.02	-0.18	-0.76	-1.59	0.85	6.79	0.43	0.66	-1.68	-0.07	0.14	-0.31	0.18	2.19	0.43	-0.14	1.32	-0.68	0.27	-2	1.05	-0.46	0.02	-0.69
M.VLDL.CE	0.95	0.76	0.11	-1.99	-0.93	0.91	-0.31	2.24	8.33	-1.35	-0.46	8.22	0.42	-7.84	2.01	0.67	-0.69	-0.62	-1.23	-0.4	0.44	-0.32	1.07	-0.43	0.04	0.06	-0.48	-0.82	-2.26	1.28	5.56	0.55	0.24	-1.43	-0.17	0.14	-0.1	0.47	2.48	0.43	-0.14	0.44	-0.59	0.66	-2.15	1.14	-0.4	-0.05	-0.44
M.VLDL.FC	1.24	0.77	-0.43	-2.33	-1.43	0.58	-0.04	2.2	9.64	-1.73	0.11	7.61	0.47	-7.43	4.1	-0.54	-0.99	-0.16	1.56	0.39	0.04	-0.71	0.07	-1.85	0.9	-0.09	-0.71	-0.81	-1.31	0.36	7.9	-0.01	0.63	-1.9	-0.38	0.51	-0.12	-0.13	1.6	0.24	-0.06	1.09	-0.47	0.05	-1.55	0.96	-0.25	0.3	-0.55
M.VLDL.TG	1.34	1.53	-0.4	-3.14	-2.01	-0.16	-0.18	1.79	9.2	-1.84	-0.01	6.32	0.44	-6.26	4.94	-1.03	-0.46	0.32	3.4	0.03	-0.07	-1.75	-0.75	-2.91	0.35	0.4	-0.71	-0.14	-1.29	-0.29	8.7	0.13	0.45	-1.41	-0.42	0.85	-0.21	-0.31	1.79	0.05	-0.61	0.69	0.33	-0.38	-1.22	0.7	0.28	1.08	0.1
S.VLDL.P	1.35	1.03	-0.86	-2.35	-0.99	1.3	0.23	2.67	8.95	-1.45	-0.07	7.41	0.01	-7.47	2.72	0.5	-1.22	-0.55	0.06	-0.06	-0.11	-0.76	0.55	-0.93	-0.16	0.23	0.23	-1.19	-2.24	1.07	6.7	0.01	0.24	-1.42	-0.43	0.39	0.07	0.34	2.03	0.88	-0.61	0.16	-0.56	0.66	-2.22	1.36	-0.79	0.54	-0.86
S.VLDL.L	1.19	0.87	-0.8	-2.07	-0.82	1.5	0.22	2.58	8.75	-1.38	-0.33	7.46	-0.02	-7.51	2.18	0.81	-1.2	-0.73	-0.33	-0.05	-0.16	-0.48	0.8	-0.74	-0.15	0.13	0.07	-1.4	-1.1	1.25	6.2	0.35	0.36	-1.51	-0.51	0.26	0.09	0.31	2.21	0.87	-0.65	0.16	-0.7	0.8	-2.23	1.43	-0.77	0.4	-1.07
S.VLDL.PL	0.97	0.45	-0.97	-1.57	-0.58	1.63	0.99	3.02	9.05	-1.27	-0.34	7.26	-0.08	-7.59	1.24	0.84	-1.38	-0.95	-3.17	0.35	-0.38	-0.3	0.89	-0.66	0.23	0.11	0.36	-1.52	-0.85	1.55	6.19	-0.05	0.8	-1.83	-0.36	0.28	-0.32	0.12	2.06	0.8	-0.69	1.02	-0.92	0.64	-2.06	1.54	-0.66	-0.07	-1.47
S.VLDL.C	0.73	-0.07	-0.61	0.04	0.04	2.15	0.71	2.9	7.25	-1.01	-1.11	6.75	-0.05	-7.28	-0.17	1.68	-1.14	-1.13	-2.61	0.28	0.09	0.36	1.59	0.13	0.04	-0.46	-0.31	-2.16	-0.93	2.16	4.42	0.09	1.14	-1.73	-0.38	-0.03	-0.38	-0.02	3.05	0.58	-0.38	1.06	-1.18	0.91	-2.17	1.26	-0.45	-0.04	-1.75
S.VLDL.FC	1.07	0.79	-0.88	-0.94	-0.61	2.13	0.6	2.84	8.51	-1.36	-0.53	7.36	-0.11	-7.85	1.08	1.13	-1.41	-1.12	-1.5	0.31	-0.2	-0.12	1.07	-0.46	0.08	-0.42	0.06	-1.89	-1.39	1.86	6.22	0.12	1.3	-1.87	-0.43	-0.47	0	-0.09	2.66	0.78	-0.37	0.73	-0.9	0.78	-2.25	1.44	-0.69	0.13	-1.83
S.VLDL.TG	1.64	1.47	-0.95	-2.14	-1.46	1.09	0.19	2.3	9.75	-1.82	0.42	7.23	0.1	-7.41	3.74	-0.28	-1.48	-0.19	1.11	0.2	0.15	-1.37	-0.09	-1.54	-0.1	0.08	0.63	-0.8	-2.01	0.85	7.46	0.24	0.72	-1.47	-0.26	0.16	-1.9	-0.01	2.08	0.81	-0.15	0.44	-0.12	0.31	-2.15	1.16	-0.69	0.85	-0.66
XS.VLDL.P	0.51	1.06	-0.81	-0.85	0.64	4.05	0.44	3.44	5.5	0.23	-0.6	7.17	-0.41	-9.52	-2.81	1.76	-0.4	-2.33	-11.11	0.66	0.71	0.01	1.33	0.21	-0.36	0.37	-0.18	-1.54	-3.64	3.08	2.16	0.04	1.04	-0.08	0.11	-0.05	-0.34	0.32	1.98	0.41	0.24	0.6	-0.9	-0.51	-1.41	1.66	-1.21	-0.51	-1.18
XS.VLDL.L	0.4	0.89	-0.78	-0.71	0.86	4.16	0.35	3.2	5.07	0.34	-0.84	7.14	-0.38	-9.22	-3.45	1.84	-0.31	-2.44	-11.34	0.71	0.7	0.22	1.45	0.35	-0.4	0.26	-0.26	-1.64	-3.45	3.3	1.7	0.22	1.14	-0.01	0.04	-0.28	-0.31	0.32	2.01	0.35	0.23	0.78	-1	-0.55	-1.26	1.56	-1.23	-0.64	-1.14
XS.VLDL.PL	0.17	0.64	-0.79	-0.17	1.09	4.48	0.37	3.21	3.29	0.84	-0.92	6	-1.04	-9.52	-4.3	2.81	-0.05	-2.32	-11.91	0.7	1.31	1.1	2.18	0.83	-0.2	0.25	-1	-1.85	-4.02	3.15	-0.65	0.2	1.31	-0.04	0.19	-0.38	-0.45	0.51	2.17	0.25	0.37	0.7	-1.36	-0.7	-1.29	1.64	-1.2	-1.17	-1.71
XS.VLDL.TG	1.11	1.32	-1.06	-1.64	-0.14	2.82	0.45	3.12	7.61	-0.69	0.1	7.27	-0.34	-9.11	-0.31	0.99	-0.96	-1.47	-7.87	0.3	0.09	-0.92	0.67	-0.26	-0.32	0.9	0.4	-1.22	-3.82	1.98	5.05	0.44	0.5	-0.53	0.04	0.57	-0.02	0.02	1.7	0.87	-0.19	0.16	-0.96	0.07	-2.1	1.76	-1.13	-0.07	-1.1
IDL.P	0.39	0.59	-0.83	-0.12	0.92	4.2	0.31	3.03	3.85	0.35	-1.29	5.83	-1.14	-9.46	-4.2	2.83	-0.23	-2.67	-9.91	0.42	1.24	1.9	2.7	0.38	-0.6	0.47	-1.11	-2.38	-3.51	2.86	-1.13	0.24	1.1	-0.39	-0.13	-0.34	-0.48	0.23	2.26	0.19	0.56	0.67	-0.9	-0.87	-1.1	1.26	-1.44	-1.14	-1.57
IDL.L	0.29	0.44	-0.82	-0.07	1.12	4.07	0.17	3.05	3.53	0.3	-1.41	5.6	-1.19	-9.2	-4.35	2.9	-0.21	-2.71	-9.31	0.4	1.17	2.16	2.83	0.42	-0.66	0.51	-1.26	-2.58	-3.14	2.96	-1.51	0.13	1.15	-0.49	-0.31	-0.49	-0.45	0.21	2.36	0.18	0.57	0.71	-0.98	-0.79	-0.97	1.21	-1.37	-1.15	-1.59
IDL.PL	0.45	0.45	-0.9	0.69	0.67	4.03	0.45	3.07	3.74	0.5	-1.18	5.33	-1.22	-9.3	-3.92	2.67	-0.46	-2.22	-9.18	0.66	1.58	2.49	2.6	0.08	-0.13	-0.07	-1.34	-2.53	-2.75	2.73	-1.01	0.3	1.92	-0.88	0.21	-0.61	-1.19	0.1	2.43	0	0.89	1.5	-0.95	-0.87	-1.11	1.02	-1.26	-1.14	-1.98
IDL.C	0.08	0.02	-0.63	0	1.49	3.81	-0.11	2.96	3.05	0.17	-1.7	4.92	-1.22	-8.47	-4.54	3.15	-0.06	-2.74	-8.15	0.33	1.01	2.51	3.08	0.39	-0.78	0.47	-1.55	-2.99	-2.41	3.12	-1.98	0.01	1.22	-0.72	-0.61	-0.76	-0.41	0.2	2.55	0.04	0.55	0.71	-1.12	-0.54	-0.76	1.03	-1.07	-1.16	-1.63
IDL.FC	0.16	0.16	-0.64	1.25	1.31	3.99	0.32	3.04	2.16	0.61	-1.23	4.4	-1.28	-8.72	-4.85	3.25	-0.23	-2.31	-10.11	0.92	1.59	2.79	2.9	0.63	-0.33	-0.21	-1.64	-2.72	-2.41	3.16	-2.15	0.07	2.19	-0.84	0.11	-0.84	-2.22	0.12	2.44	-0.14	0.74	1.4	-1.29	-0.85	-0.95	0.88	-1.12	-1.37	-2.23
IDL.TG	0.46	0.91	-0.98	-0.23	0.77	4.28	0.78	3.13	5.12	0.59	-0.54	6.69	-0.95	-9.78	-4.12	2.18	-0.49	-2.3	-14.52	0.57	0.64	0.23	1.58	0.72	-0.33	1.2	0	-1.34	-4.7	2.72	1.38	0.81	0.61	0.02	0.6	0.44	-0.27	0.05	1.66	0.51	0.64	0.25	-1.38	-0.31	-1.76	1.77	-1.46	-1.32	-1.54
L.LDL.P	0.42	0.24	-1.09	-0.14	0.66	3.39	0.22	2.94	4.57	-0.21	-1.45	5.03	-1.38	-8.62	-2.9	3.05	-0.77	-2.52	-5.23	0.05	0.9	2.52	3.18	-0.06	-0.89	0.6	-1.38	-3.05	-2.54	2.23	-0.87	-0.04	1.12	-1.13	-0.41	-0.34	-0.28	0.14	2.35	0.24	0.26	0.39	-0.83	-0.39	-1.3	1.21	-1.43	-1.02	-1.75
L.LDL.L	0.35	0.16	-1.01	-0.13	0.7	3.24	0.16	2.88	4.39	-0.32	-1.49	4.77	-1.4	-8.41	-2.75	3.1	-0.75	-2.47	-4.32	0	0.93	2.58	3.25	-0.12	-0.93	0.53	-1.46	-3.19	-2.25	2.2	-1	-0.14	1.17	-1.18	-0.5	-0.41	-0.25	0.13	2.4	0.23	0.21	0.39	-0.81	-0.35	-1.25	1.17	-1.35	-0.91	-1.75
L.LDL.PL	0.74	0.27	-1.34	0.38	0.61	3.29	0.42	3.34	3.7	-0.09	-1.42	4.9	-1.47	-8.77	-2.62	2.45	-0.91	-2.24	-5.11	-0.12	0.83	3.13	2.99	-0.14	-0.69	0.72	-1.21	-2.89	-1.55	2.21	-1.5	0.04	1.12	-1.05	-0.29	-0.46	-1.2	0.08	2.58	-0.37	0.7	1.31	-0.79	-0.65	-1.33	0.77	-1.34	-0.91	-1.31
L.LDL.C	0.38	-0.1	-1.08	0.88	0.8	2.83	0.38	3.13	3.27	-0.32	-1.52	4.28	-1.36	-8.45	-2.81	2.99	-0.94	-2.18	-4.41	0.01	0.99	3.1	3.21	0.03	-0.98	0.57	-1.62	-3.2	-1.28	2.23	-1.72	-0.21	1.4	-1.36	-0.4	-0.54	-0.85	-0.06	2.73	-0.18	0.37	1.09	-0.92	-0.49	-1.53	0.78	-1.15	-0.8	-1.76
L.LDL.CE	0.23	0	-0.92	-0.21	0.75	2.93	0.03	2.81	4.39	-0.53	-1.47	4.47	-1.3	-7.98	-2.44	3.11	-0.74	-2.38	-3.06	-0.12	0.82	2.54	3.24	-0.29	-0.98	0.46	-1.55	-3.42	-1.66	2.16	-0.73	-0.21	1.18	-1.41	-0.65	-0.53	-0.26	0.08	2.52	0.23	0.1	0.33	-0.78	-0.1	-1.23	1.13	-1.1	-0.68	-1.81
L.LDL.FC	0.33	-0.06	-1.21	1.09	0.95	3.21	0.36	3.18	2.06	0.09	-1.61	3.87	-1.44	-8.15	-3.37	3.18	-0.75	-2.15	-5.17	0.1	1.23	3.41	3.21	0.43	-0.88	0.63	-1.89	-3.06	-1.67	2.38	-2.62	-0.13	1.39	-1.19	-0.27	-0.57	-0.85	0.05	2.67	-0.44	0.5	1.27	-1.05	-0.9	-1.31	0.86	-1.32	-0.82	-1.62
M.LDL.P	0.62	0.27	-1.32	-0.51	0.2	2.73	0.28	2.82	5.65	-0.72	-1.42	4.95	-1.18	-7.89	-1.51	2.85	-1.34	-2.23	-2.18	-0.13	0.6	2.5	3.29	-0.48	-1.25	0.52	-1.33	-3.31	-1.86	1.75	0.28	-0.18	1.13	-1.41	-0.5	-0.1	-0.15	-0.05	2.04	0.25	-0.08	0.21	-0.64	-0.09	-1.52	1.12	-1.5	-0.67	-1.64
M.LDL.L	0.54	0.22	-1.26	-0.5	0.21	2.61	0.22	2.76	5.39	-0.76	-1.45	4.71	-1.21	-7.77	-1.42	2.93	-1.27	-2.2	-1.42	-0.2	0.68	2.48	3.3	-0.52	-1.22	0.47	-1.38	-3.4	-1.68	1.73	0.17	-0.24	1.16	-1.49	-0.54	-0.15	-0.15	0	2.09	0.22	-0.16	0.21	-0.62	-0.06	-1.51	1.08	-1.43	-0.62	-1.65
M.LDL.PL	0.74	0.51	-1.56	-0.21	0.45	2.37	0.42	2.97	5.46	-0.81	-1.45	5.02	-1.27	-7.71	-1.38	1.79	-1.12	-2.04	-0.49	0.11	0.35	2.9	3.19	-1	-1.21	0.4	-1.05	-3.35	-0.92	1.85	0.61	-0.15	0.98	-1.35	-0.52	-0.41	-0.54	-0.22	2.2	-0.21	0.32	0.93	-0.47	0.01	-1.28	0.61	-1.07	-0.36	-1.03
M.LDL.C	0.47	0.17	-1.45	0.38	0.45	2.09	0.56	2.64	4.04	-0.76	-1.44	4.09	-1.2	-7.84	-1.52	2.89	-1.03	-1.83	-0.04	-0.24	0.95	2.88	3.52	-0.28	-1.38	0.29	-1.4	-3.35	-1.19	1.68	-0.45	-0.34	1.28	-1.55	-0.29	-0.28	-0.29	-0.18	2.31	-0.27	-0.17	0.69	-0.76	0.06	-1.85	0.78	-1.15	-0.58	-1.42
M.LDL.CE	0.29	0.08	-1.06	-0.39	0.36	2.49	0.2	2.72	4.88	-0.73	-1.36	4.45	-1.19	-7.7	-1.65	3.12	-1.14	-2.08	-1.51	-0.3	0.85	2.37	3.27	-0.42	-1.14	0.38	-1.55	-3.47	-1.48	1.76	-0.04	-0.22	1.25	-1.53	-0.51	-0.25	-0.14	0.02	2.25	0.18	-0.23	0.12	-0.67	0.1	-1.59	1.25	-1.17	-0.47	-1.86
S.LDL.P	0.74	0.41	-1.37	-0.84	-0.24	2.38	0.34	2.7	7.02	-0.77	-1.35	5.89	-0.78	-7.72	-0.94	2.37	-1.79	-2.01	-1.43	0.17	0.24	2.7	3.57	-0.54	-1.37	0.42	-1.5	-3.02	-1.29	1.41	1.19	-0.07	0.93	-1.42	-0.31	-0.07	0.02	-0.13	1.51	0.19	0.06	0.03	-0.5	-0.18	-1.6	0.97	-1.66	-0.68	-1.59
S.LDL.L	0.82	0.43	-1.36	-0.75	-0.36	2.27	0.32	2.59	6.55	-0.93	-1.5	5.44	-0.79	-7.66	-0.52	2.59	-1.64	-1.9	0.55	0.02	0.42	2.62	3.56	-0.63	-1.32	0.38	-1.43	-3.1	-1.43	1.35	0.92	-0.25	0.97	-1.42	-0.41	0.07	-0.06	0	1.49	0.3	-0.16	-0.07	-0.4	-0.13	-1.66	0.9	-1.69	-0.69	-1.5
S.LDL.C	0.56	0.38	-1.69	-0.04	-0.01	2.11	0.57	2.36	5.95	-0.78	-1.44	5.03	-0.82	-7.72	-0.92	3.08	-1.36	-2.05	1.39	0.04	0.9	2.7	3.35	-0.44	-1.63	0.07	-1.45	-3.19	-1.63	1.47	1.2	-0.29	1.73	-1.71	-0.04	-0.39	0.62	0.15	1.87	0.21	-0.7	0.47	-0.72	0.35	-1.45	1.02	-1.57	-1.04	-1.98
XL.HDL.P	-0.81	-0.31	1.64	2.51	1.24	0.03	-0.39	-0.66	-2.86	0.74	-0.87	-0.61	0.66	2.93	-7.8	1.41	-0.13	-1.99	-18.49	1.78	0.9	3.42	2.24	2.05	-0.56	-0.69	-1.46	-0.79	-1.25	0.73	-3.81	-0.19	0.53	1.25	1.3	-0.73	-0.85	-0.91	-1.46	0.37	1.73	-1.24	-0.4	-0.91	0.42	-1.75	-0.25	-2.5	-0.94
XL.HDL.L	-0.95	-0.36	1.15	2.97	1.13	0.18	-0.63	-0.63	-1.63	0.32	-0.89	-0.45	0.55	2.51	-8.49	0.98	-0.48	-2.13	-17.71	2.39	0.07	3.22	2.74	2.14	-0.44	-0.74	-1.79	-0.11	-0.33	0.36	-3.28	-0.11	0.62	0.75	1.39	-1.27	-0.13	-0.93	-1.95	-0.19	0.87	-0.73	-0.47	-1.22	0.13	-1.42	-0.23	-1.83	-0.55
XL.HDL.PL	-1.52	-0.6	1.81	3.49	1.54	0.22	-0.77	-0.76	-3.13	1.14	-0.65	-1.86	0.45	3.35	-8.59	1.14	-0.15	-1.92	-19.66	2.45	0.52	2.87	2.54	2.36	0.29	-1.23	-2.06	0.27	-0.91	0.2	-4.28	-0.33	0.43	0.81	1.18	-1.34	-0.43	-0.43	-1.7	-0.22	1.78	-0.94	-0.6	-0.99	0.67	-1.36	0.58	-1.73	-0.88
XL.HDL.C	-0.31	-0.4	0.1	2.12	1.18	0.34	0.15	-0.33	-0.85	-0.11	-1.13	0.33	0.56	2.26	-8.09	0.99	-0.57	-2.02	-14.65	1.99	-0.76	3.38	2.93	1.97	-1.27	0.13	-1.93	-0.27	0.54	-0.14	-2.69	0.04	0.15	0.4	1.29	-0.95	0.61	-0.64	-1.94	-0.18	1.4	-0.25	0.05	-1.09	-0.54	-0.78	-1.33	-1.74	-0.28
XL.HDL.CE	-0.58	-0.25	0.33	2.02	1.22	0.34	-0.54	-0.63	-0.49	-0.28	-1.1	0.58	0.55	1.77	-8.03	0.97	-0.61	-2.2	-14.35	2.16	-0.36	3.23	2.63	2.08	-1.26	-0.11	-1.45	-0.6	0.81	0.51	-2.24	0.06	0.69	0.66	1.37	-1.25	0.48	-1.28	-1.88	-0.05	1.38	-0.3	-0.41	-1.38	-0.52	-1.41	-1.01	-1.59	-0.25
XL.HDL.FC	-0.85	-0.75	0.55	2.59	0.84	0.28	-0.29	-0.18	-2	0.32	-0.91	-0.71	0.28	2.97	-8.45	1.2	-0.35	-2.1	-17.32	2.27	-0.56	3.63	3.41	1.78	-0.65	-0.25	-2	-0.33	0.16	-0.25	-3.6	-0.39	0.14	0.47	1.22	-1.28	-0.11	-0.35	-2.47	-0.33	1.44	-0.22	-0.26	-1.22	0.81	-1.06	-1.12	-1.89	-0.59
XL.HDL.TG	0.7	0.69	1.62	0.87	1.59	2.39	-0.17	2.7	3.2	0.39	-0.73	5.16	0	-7.35	-7.77	2.29	0.04	-2.23	-25.97	1.76	0.94	0.59	2.65	0.83	-0.39	-0.22	-2.13	-0.17	-4.3	2.66	-0.54	1.67	0.43	0.06	1.21	0.21	-0.97	0.32	0.04	0.77	1.72	-0.57	-0.94	-0.78	-1.35	-0.16	-0.8	-2.25	-1.94
L.HDL.P	-1.57	-0.49	1.86	3.25	2.29	1.42	-0.47	-0.2	-2.8	2.2	0.29	-1.22	0.15	2.96	-8.21	0.65	-0.04	-1.68	-17.94	2.16	0.98	2.61	2.65	1.26	1.21	-1.09	-2.87	0.82	-1.63	0.2	-4.58	-0.91	-0.39	1.21	0.09	-1.47	-0.32	-0.59	-0.91	0.13	2.59	-0.65	-0.17	-1.19	0.56	-1.2	1.54	-0.9	-1.87
L.HDL.L	-1.57	-0.59	1.9	3.27	2.25	1.21	-0.55	-0.32	-2.89	2.08	0.24	-1.48	0.16	3.39	-8.09	0.61	-0.06	-1.69	-17.62	2.18	0.88	2.61	2.65	1.26	1.12	-1.04	-2.81	0.77	-1.26	0.13	-4.48	-0.94	-0.31	1.16	0.04	-1.55	-0.26	-0.64	-0.98	0.17	2.53	-0.72	-0.11	-1.18	0.65	-1.3	1.5	-0.9	-1.78
L.HDL.PL	-1.49	-0.41	1.58	3.2	2.22	1.7	-0.26	-0.06	-2.61	2.38	0.47	-0.99	0.07	2.6	-7.92	0.6	-0.03	-1.57	-16.97	2.08	0.94	2.78	2.69	1.27	1.32	-1.18	-3.01	0.78	-1.75	0.16	-4.86	-0.94	-0.23	1.34	0.07	-1.39	-0.24	-0.58	-0.97	-0.01	2.51	-0.5	-0.2	-1.16	0.44	-1.08	1.52	-0.95	-2.01
L.HDL.C	-1.42	-1.31	1.58	3.08	2.43	0.58	-0.11	-0.58	-3.01	1.73	0.06	-1.81	0.24	4.64	-7.45	0.57	-0.33	-1.57	-17.15	2.28	0.34	2.93	2.94	1.63	0.59	-0.88	-2.54	0.81	-0.1	-0.85	-4.62	-0.98	-0.88	0.97	-0.26	-1.24	-0.41	-0.62	-1.1	0.35	2.24	-0.76	0.22	-1.12	0.67	-1.31	1.16	-0.74	-1.3
L.HDL.CE	-1.43	-0.8	1.98	3.27	2.07	0.52	-0.8	-0.81	-2.77	1.39	0.05	-1.86	0.32	4.47	-7.49	0.16	-0.15	-1.64	-16.52	2.27	0.23	2.43	2.45	1.21	0.69	-0.77	-2.3	0.58	-0.03	0.13	-3.87	-0.89	-0.44	0.89	-0.2	-1.7	-0.15	-0.98	-1.09	0.6	2.37	-1.08	0.25	-0.95	0.93	-1.55	1.4	-0.68	-1.5
L.HDL.FC	-1.57	-1.28	1.5	3.16	2.56	0.72	0.1	-0.2	-4	2	0.18	-2.19	0.13	4.4	-7.93	1.13	-0.11	-1.54	-17.37	2.24	0.66	3.11	2.93	1.98	0.77	-1.12	-2.59	0.77	-0.66	-0.29	-5.08	-1.09	-0.52	1.04	-0.07	-1.04	-0.4	-0.41	-1.24	-0.15	1.88	-0.43	-0.21	-1.57	0.42	-1.05	1.17	-1.24	-1.36
M.HDL.P	-0.12	0.82	-0.3	0.16	-0.05	2.54	-0.14	0.98	4.87	1.53	1.37	3.35	0.37	-0.71	-0.39	-2.4	-0.91	-0.73	-3.49	0.87	0.78	2.46	2.49	-1.71	1.8	-1.08	-2.28	1.14	-1.87	-0.71	-0.33	-1.01	-0.84	1.26	-0.19	-0.77	-0.43	-0.68	-0.39	0.39	1.87	0.36	1.12	-0.6	-0.09	0.26	1.03	0.79	-1.47
M.HDL.L	-0.2	0.61	-0.2	0.31	0.05	2.28	-0.3	0.75	4.39	1.51	1.26	2.66	0.47	0.03	-0.19	-2.34	-0.86	-0.62	-2.46	0.94	0.66	2.54	2.58	-1.72	1.69	-1.18	-2.36	1.11	-1.37	-0.86	-0.65	-1.16	-0.88	1.24	-0.43	-0.83	-0.38	-0.62	-0.52	0.43	1.85	0.2	1.13	-0.52	0.09	0.1	1.08	0.89	-1.54
M.HDL.PL	0.02	0.11	-0.8	0.05	0.31	3.04	0.36	1.08	4.85	1.7	1.39	3.57	0.14	-0.51	-0.68	-2.03	-1.27	-0.79	-4.94	1.04	1.01	3.23	3.07	-1.23	1.59	-1.38	-2.28	1.17	-1.88	-0.86	-0.89	-0.72	-1.01	1.4	-0.26	-0.52	-0.55	-0.71	-0.61	0.11	2.1	0.62	1.28	-0.91	-0.55	0.36	0.89	0.76	-1.03
M.HDL.C	-0.2	-0.38	-0.24	0.56	0.55	2.06	-0.4	0.74	2.95	1.71	1.2	1.33	0.74	1.69	0.71	-1.9	-1.02	0.01	-0.49	1.25	0.6	2.86	3.05	-1.24	1.29	-1.59	-2.73	1.18	-0.41	-1.45	-1.42	-1.28	-1.14	0.92	-1.25	-0.71	-0.58	-0.47	-0.73	0.7	2.04	-0.24	1.37	-0.62	-0.5	-0.11	1.25	1.61	-1.39
M.HDL.CE	-0.3	-0.12	0.22	0.54	0.31	1.35	-0.8	-0.16	3.08	1.4	1.13	0.73	0.84	2.01	0.73	-2.31	-0.69	-0.09	0.85	1.08	0.15	2.25	2.49	-1.79	1.43	-1.25	-2.38	1.14	0.38	-1.24	-1.36	-1.42	-1.04	0.88	-1.2	-0.93	-0.58	-0.56	-0.87	0.84	1.66	-0.46	1.17	-0.23	0.62	-0.37	1.36	1.24	-1.64
M.HDL.FC	-0.38	-0.09	-0.66	0.72	0.91	2.42	0	1.05	3.27	1.84	1.36	2.32	0.19	0.04	-1.16	-1.11	-1.13	-0.59	-4.27	1.2	1.24	3.54	3.51	-0.87	1.29	-1.47	-3.12	0.63	-2.05	-0.83	-1.97	-1.12	-0.79	0.89	-0.59	-0.64	-0.58	-0.45	-0.4	0.14	2.06	0.4	1.19	-0.98	-0.62	0.16	1	1.06	-1.86
S.HDL.P	0.66	0.7	-1.87	-1.43	-1.84	1.23	0.22	1.99	8.16	0.49	1.25	3.02	-0.47	-0.01	3.47	-3.24	-1.79	-0.74	9.07	-0.74	-0.4	1.45	1.36	-3.85	0.7	0.07	-0.64	-0.73	-0.48	-1.29	3.64	-1.48	-0.6	-0.2	-1.2	-0.03	-0.71	-0.77	0.76	0.51	-0.66	0.52	1.29	0.18	0.02	0.66	0.72	1.88	-1.08
S.HDL.L	0.39	0.41	-2.1	-1.09	-1.54	1.59	0.51	2.29	7.4	0.75	1.14	2.93	-0.65	-0.48	2.34	-2.57	-1.74	-0.92	8.65	-1.06	0.06	1.64	1.6	-3.42	0.55	0.21	-0.75	-1.14	-0.67	-1.03	2	-1.73	-0.43	-0.31	-1.04	-0.11	0.11	-0.64	1.32	0.25	-0.73	0.65	1.18	0.28	-0.19	1.02	0.52	1.73	-1.23
S.HDL.TG	1.23	1.57	-0.91	-1.54	-1.66	1.91	1.15	2.43	6.7	-0.54	-0.08	5.2	-0.98	-6.14	0.46	0.38	-0.9	-1.1	-4.72	-0.93	0.5	-1.87	-1.04	-1.19	0.07	0.82	2.28	-0.72	-3.57	0.63	5.91	0.28	0.33	-0.98	0.55	0.78	-0.68	-0.03	2.2	0.56	-0.05	0.67	-0.51	-0.33	-1.89	2.01	-0.74	-0.09	0.01
VLDL.D	1.11	1.18	-0.07	-3.49	-2.51	-2.35	-0.21	0.45	9.21	-2.56	0.24	4.68	0.51	-3.49	8.45	-1.72	-1.32	1.46	10.86	0.09	-0.36	-1.59	-0.62	-2.28	1.02	0.02	-0.23	0.98	0.05	-2	9.27	0.37	-1.37	-1.33	-0.24	1.04	0.03	0.21	0.57	-0.06	-0.44	-0.28	0.81	0.34	-1.52	0.25	0.12	1.73	1.09
LDL.D	-0.32	0.18	1.42	1.15	2.14	2.89	-0.36	0.3	-6.1	1.75	0.18	-0.3	-0.83	-2.36	-5.55	0.24	2.28	-0.92	-14.78	-0.05	1.29	-1.42	-1.46	2.3	1.26	0	1.25	0.51	-3.74	2.3	-4.67	0.25	0.48	1.46	-0.02	-1.14	-1.42	0.48	1.28	0.51	0.66	0.88	-0.61	-0.87	0.57	0.65	0.09	-1.16	-0.47
HDL.D	-1.82	-0.19	2.3	3.35	2.02	0.8	-0.47	-1.08	-3.87	1.4	-0.5	-1.03	0.59	2.6	-9.07	1.5	0.04	-1.58	-21.48	2.54	1.03	2.55	2.62	2.43	0.56	-1.31	-2.46	0.82	-1.49	0.48	-4.77	-0.12	-0.12	1.21	0.59	-1.66	-0.29	-0.56	-1.67	0.05	2.67	-1.01	-0.59	-1.27	0.62	-1.56	0.84	-1.88	-1.31
Serum.C	0.25	0.25	-0.27	0.46	1.01	3.54	-0.13	2.89	6.66	-0.11	-1.47	5.93	-0.85	-6.74	-4.05	2.14	-1.35	-2.75	-7.38	0.74	0.77	3.06	4.04	-0.35	-0.93	-0.55	-1.81	-3.22	-1.38	2.95	0.27	-0.36	1.51	-1.3	-0.63	-1.53	-0.73	-0.57	2.43	0.51	0.88	0.33	-0.75	-0.52	-0.75	0.99	-0.11	-0.98	-2.55
Est.C	-0.68	-0.76	-0.54	0.17	1.41	3.17	-0.35	2.13	5.1	-0.3	-0.78	5.51	-0.77	-5.62	-5.56	1.56	-1.28	-1.81	-4.93	1.62	-0.27	1.89	3.16	-0.21	-0.07	-0.72	-2.72	-1.85	-1.59	2.17	0.29	-0.07	0.82	-1.95	-1.47	-0.56	-0.96	-0.61	2.26	0.82	0.2	0.01	-1.09	0.07	-1.1	1.1	-0.66	-0.72	-1.87
Free.C	-0.41	-0.07	-1.41	1.5	1.38	3.14	0.1	2.49	2.58	-0.6	-0.35	5.25	-0.75	-4.22	-3.17	0.65	-0.89	-2.65	-8.55	1.03	-0.45	1.84	3.24	1.09	-0.25	0.47	-3.26	-1.76	-1.44	2.46	-1.53	-0.31	1.28	-1.88	-0.54	-0.07	-0.5	-0.46	2.84	-1.4	-0.15	0.68	-1.44	1.05	-1.46	0.76	-1.59	-0.92	-2.34
LDL.C	0.51	0.42	-1.4	0.94	0.47	2.36	0.76	2.77	4.13	-0.6	-1.49	4.3	-1.19	-8.25	-2.09	2.97	-0.98	-2.06	-0.88	0.24	0.86	2.88	3.45	-0.3	-1.35	0.31	-1.59	-3.41	-1.48	2.06	-0.35	-0.35	1.56	-1.76	0	-0.58	-0.34	-0.19	2.47	-0.21	0.25	0.97	-0.71	0.29	-1.37	0.97	-1.13	-0.66	-1.99
HDL.C	-1	-0.84	0.32	2.67	1.96	1.52	0.22	0.17	-0.22	1.93	0.12	-0.29	0	3.45	-6.38	0.24	-0.92	-1.66	-12.27	1.99	0.42	3.9	3.67	0.51	0.31	-0.81	-3.44	0.16	-0.35	-1.47	-3.61	-1.64	-0.63	0.64	-0.23	-1.24	-0.21	-0.43	-0.65	0.22	2.04	-0.43	0.49	-1.12	0.04	-0.7	1.13	-0.33	-1.62
Serum.TG	1.6	1.14	-0.73	-2.18	-1.41	1.56	0.01	2.47	10.38	-1.51	0	7.98	0.26	-8	2.71	-0.39	-1.07	-0.54	-1.86	0.36	0.07	-0.65	0.3	-1.4	0.16	0.33	0.38	-0.63	-2.04	0.87	7.27	0.47	0.84	-1.1	-0.26	0.05	-0.34	-0.14	1.7	0.6	0.52	0.12	-0.33	0.18	-1.77	1.2	-0.85	-0.06	-0.71
TotPG	-0.33	-0.31	-0.12	0.72	0.9	2.93	0.84	2.24	5.83	1.03	-0.2	4.98	0.09	-3.83	-1.84	0.12	-1.2	-2.82	-10.03	2.33	-0.6	1.46	2.67	0.12	0.64	-0.53	-3.56	-0.18	-1.08	1.69	0.94	0.29	0.22	-1.24	-1.12	-0.08	-0.04	-0.69	1.42	0.67	1.34	-0.52	-1.1	0.56	-0.8	0.23	0.02	-0.93	-2.45
PC	-0.43	-0.01	-0.26	0.7	0.96	2.83	1.03	1.73	5.29	0.63	-0.12	4.88	0.16	-2.99	-2.18	0.61	-1.03	-2.29	-10.34	2.68	-0.54	1.98	2.81	-0.31	0.36	-1.22	-3.26	0.01	-1.11	1.67	1.02	-0.12	-0.07	-1.47	-0.44	-0.02	-0.17	-0.89	1.14	0.26	1.57	0.11	-1.32	0.12	-0.76	-0.45	0.05	-1.35	-2.3
SM	-1.16	-1.58	-1.45	0.63	1.52	0.28	-0.59	1.79	2.48	-0.95	-0.51	3.95	-1.02	1.43	-2.96	0.37	-0.42	-2.27	-6.18	0.71	0.09	1.23	2.86	1.44	-0.09	-0.34	-1.09	-1.32	-0.06	0.93	-0.87	-0.78	2.11	-2.23	-1.66	-0.9	0.71	0.17	2.02	-1.01	0.13	0.14	-2.17	0.22	-1.16	0.87	-0.07	-0.5	-1.21
ApoA1	-0.94	0.29	0.5	1.66	1.18	1.9	-0.11	1.35	3.62	0.38	-0.75	2.13	-0.34	-1	-6.48	0.99	-1.42	-2.82	-12.89	1.94	0.97	3.93	4.01	-0.26	-0.03	-0.47	-2.36	-0.59	-1.23	-0.7	-0.89	-0.81	-0.21	-0.22	0.44	-1.84	-0.39	-0.29	-0.62	0.39	1.76	0.06	0.4	-0.91	-0.48	-0.24	1.45	0.05	-2.05
ApoB	0.8	0.86	-0.83	-0.01	-0.09	1.52	0.3	2.74	6.43	-0.87	-1.36	6.19	-0.49	-8.35	-1.84	1.74	-0.79	-1.98	-2.11	0.35	0.42	1.81	2.42	-0.46	-1.52	-0.14	-0.98	-2.65	-1.35	2.31	2.33	0.49	1.14	-2.09	0.75	-0.33	-0.81	0.16	1.92	0.33	0.13	1.27	-0.44	0.66	-0.85	1.35	-0.83	-0.35	-1.21
Tot.FA	0.07	-0.45	-1.38	-0.81	0.17	1.63	-0.02	2.17	8.93	-0.92	-0.21	6.13	0.11	-3.87	-0.99	0.09	-0.8	-2.61	-6.89	1.51	-0.8	0.57	1.42	-0.56	0.43	-0.37	-1.99	0.71	-0.97	2.77	3.96	-0.18	-0.07	-1.18	-1.05	0.61	-0.51	0.04	1.11	0.63	0.85	0	-1.11	0.81	-0.61	0.18	-0.92	-0.06	-0.84
FALen	-0.95	-1.83	-0.37	3.08	0.33	0.14	1.57	0.7	-3.28	0.07	-0.95	0.03	0.4	1.66	-4.29	-1.18	-0.76	-0.22	-1.5	-0.99	-0.22	0.48	0.82	0.79	-1.54	-0.06	-0.05	-1.05	-0.26	0.19	-4.92	-1.56	0.84	-1.27	0.61	-0.99	-1.11	-0.42	0.6	-2	0.29	-0.88	-1.21	1.24	-0.82	1.5	-0.03	-0.27	-2.35
Bis.DB.ratio	-0.03	-0.09	0.37	4.02	0.83	0.74	0.64	-0.68	-5.04	2.74	-0.83	-0.37	0.27	0.36	-31.38	0.69	1.39	2.1	0.91	-0.28	-1.25	-0.52	1.19	0.45	-0.98	-1.22	-0.55	-0.16	0.53	0.53	-3.84	-0.3	-0.03	-0.19	1.12	-2.33	-0.09	-0.79	0.28	-0.37	-0.96	-0.09	0.45	-1.81	0.14	2.07	0.33	0.12	-0.01
Bis.FA.ratio	-0.49	-0.17	0.83	4.01	0.72	1.07	0.6	-0.32	-5.53	3.68	-0.25	0.81	0.07	-0.27	-28.43	0.62	1.31	1.58	0.55	-0.2	-0.57	-0.48	1.57	0.23	-1.14	-1.27	-0.54	-0.72	1.21	0.69	-3.67	-0.19	0.31	-0.34	0.58	-2.17	-0.63	-0.46	0.23	0.01	-0.91	-0.29	-0.02	-1.24	-0.38	2.08	0.49	0.21	-1.67
CH2.in.FA	0.22	-1.31	-0.47	-2.39	-0.6	-1.33	2.21	0.77	4.52	-4.04	-0.85	0.35	0.04	1.44	19.79	-2.22	-1.64	-0.26	-1.45	-1.66	-0.62	0.3	-0.93	-0.7	-0.61	1.3	1.29	-0.73	-1.54	-0.45	0	-1.49	0.98	-1.83	-0.35	0.36	0.2	0.97	0.56	-1.29	0.7	0.74	-0.53	1.54	-0.35	-0.98	-0.77	-0.21	-1.51
CH2.DB.ratio	0.62	0.1	-1.01	-3.91	-0.83	-1.75	0.09	0.36	4.4	-4.14	-0.2	-1.32	0.81	1.65	25.57	-1.27	-1.11	-1.13	-1.29	0.02	-0.05	0.19	-0.95	-0.3	0.9	1.65	0.9	0.6	-1.09	-0.62	2.57	-0.64	0.18	0.17	0.01	1.82	0.8	0.4	-0.12	-0.46	0.87	0.68	0.54	1.5	0.17	-1.84	-0.99	-0.04	1.05
DB.in.FA	-1.73	-0.75	0.25	4.18	1.52	1.49	0.14	-0.3	-4.84	3.48	-0.38	1.03	-0.59	-0.83	-21.89	0.33	1.59	1.31	1.11	-0.32	-0.03	-0.1	0.74	0.19	-0.74	-0.47	-0.92	-0.78	1.42	0.57	-2.56	-0.01	0.53	-0.71	-0.41	-1.47	-0.61	-0.93	0.55	-0.02	-0.77	-0.56	-1.12	-0.51	-0.69	1.38	0.88	0.6	-1.71
DHA	-0.02	-0.85	-1.3	3.4	1.55	1.92	1.31	0.5	4.68	0.76	-0.25	5.68	0.05	-2.73	-9.99	-0.09	-0.83	-0.4	-4.25	-0.67	-2.17	0.83	1.95	-1.15	-0.05	-0.37	-2.1	0.54	-1.05	2.54	2.12	-1.03	-0.09	-1.48	0.9	0.58	0.04	-1.07	0.29	0.05	0.33	-1.58	-0.58	0.56	0.04	1.91	-1.98	-0.3	-1.2
LA	-0.54	-0.23	-0.55	-1.62	0.08	3.17	-0.57	2.71	6.48	-0.64	-0.72	4.58	-0.12	-6.13	11.8	1.99	-0.27	-1.86	-5.95	1.48	-0.23	0.44	1.08	-0.06	-0.22	-0.75	-3.03	-0.32	-1.17	1.66	3.15	-0.38	0.22	-1.52	-0.57	-0.26	-1.01	-1.43	2.76	1.56	-0.2	0.66	-1.45	-0.85	-1.58	0.57	0.04	-1.3	-1.7
FAw3	0.53	-0.19	-1.04	1.74	1.2	2.31	0.58	0.73	7.64	-0.29	0.05	6.5	-0.2	-2.39	-12.1	-0.39	-0.22	-1.06	-4.1	-0.35	-1.51	1.98	2.81	-0.49	0.09	-0.57	-1.23	1.23	-0.57	2.89	2.03	-0.01	0.16	-1.91	-0.15	-0.63	0.06	0.07	-0.43	-0.18	-0.2	-0.83	-0.71	0.56	1.35	1.3	-0.61	0.38	-0.12
FAw6	-0.61	-0.15	-0.79	-0.33	-0.13	2.45	-0.76	2.39	6.13	0.57	-0.75	4.98	0.17	-5.25	-0.43	1.45	-0.15	-2.42	-6.73	2	-0.03	-0.5	1.22	0.3	0.31	-0.98	-2.75	0.11	-0.97	2.01	3.36	0.1	0.06	-1.02	-0.71	-0.37	-1.3	-1.06	2.42	1.58	0.38	0.35	-1.11	-0.87	-1.35	0.72	-0.42	-0.49	-1.54
FAw79S	0.14	-0.56	-1.5	-0.91	0.35	0.99	0.27	1.96	9.07	-1.5	0.06	5.91	-0.14	-2.99	-0.27	-0.23	-0.78	-2.47	-6.49	1.19	-0.79	0.75	1.21	-0.78	0.69	0.02	-1.69	0.8	-0.88	2.7	4.13	-0.28	0.05	-1.07	-1.13	0.98	-0.14	0.29	0.64	0.15	1.16	-0.18	-0.87	1.41	-0.36	-0.23	-1.11	0.02	-0.48
MUFA	0.05	-0.19	-1.6	-1.2	0.34	1.05	0.65	2.02	9.29	-1.51	0.14	5.92	-0.32	-3.54	3.87	-0.67	-0.9	-2.2	-5.62	0.63	-0.87	0.48	0.28	-1.43	0.68	0.78	-1.56	0.21	-1.02	2.67	3.81	-0.29	0.05	-1.06	-1.21	1.62	0.08	0.25	0.54	-0.05	1.06	-0.24	-0.79	2.02	-0.96	-0.61	-1.07	-0.01	-0.48
otPUFA	0	-0.16	-1.08	2.73	1.32	2.07	1.03	1	6.14	1.69	-0.09	7.3	-0.6	-3.39	-32.6	-0.18	-0.77	-1.06	-5.9	0.96	-1.25	0.84	2.31	-0.76	0.28	-1.27	-2.42	0.31	-0.67	3.43	1.9	0.15	0.59	-1.44	-0.67	-0.32	-0.57	-0.54	0.77	-0.16	0.33	-0.85	-1.07	0.72	-0.33	1.06	-0.73	0.29	-1.16
Glc	-0.27	-1.29	1.56	0.71	0.87	1.53	-0.17	0.87	-2.37	-0.21	-1.64	1.55	-0.12	0.03	-1.93	-0.7	-0.83	2.03	-1.4	2.3	0.02	-2.25	-0.46	0.03	1.06	-0.34	0.03	-1.08	0.91	-0.31	-1.35	-0.15	-1.22	-1.27	-0.49	1.36	0.47	0.89	1.5	-0.07	1.03	-1.71	0.18	0.94	1.55	-0.32	1.16	1.82	-0.07
Lac	-0.15	0.81	0.42	-1.62	0.79	-0.35	-0.32	1.38	5.79	0.43	0.7	-0.29	-0.74	0.2	-2.17	0.12	0	-0.09	-0.14	0.75	-0.2	0.76	0.85	-0.61	1.73	-0.57	1.18	1.12	0.02	1.12	-1.87	0.09	0.23	-0.64	2.01	0.91	0.79	-0.29	-2.08	-0.06	0.67	-1.12	-2.1	2.24	0.27	1.5	-0.55	-1.3	0.59
Pyr	0.17	0.11	0.32	-2.26	0.51	0.37	-0.04	3.44	8.11	-0.64	-0.34	1.89	-0.3	1.31	0.26	-1.13	0.04	0.4	0.32	1.1	-0.69	0.85	1.01	0.74	0.63	-1.11	0.79	-0.55	-0.85	0.05	0.41	-0.29	0.21	-0.88	-0.23	1.3	-0.93	0.39	-2.09	0	-1.63	1.04	-0.48	1.04	0.33	-0.44	-1.67	0.35	-0.28
Cit	0.48	0.81	0.3	0.19	0.77	4.69	0.42	-0.76	-3.23	0.72	0.75	-2.17	1.63	-0.12	-1.79	0.97	-0.37	2.61	1.25	2.16	-1.37	-1.88	-1.55	2.75	0.67	-1.47	0.73	2.13	2.3	-1.54	-4.64	-0.2	-1.72	0.56	1.09	-1.61	1.39	-1.44	-0.4	-0.98	1.96	0.5	-1.07	-1.55	0.98	1.68	-0.62	-3.04	-0.08
Glol	-1.63	-1.27	-0.26	0	-0.22	2.91	0.82	2.15	5.12	-1.21	-1.65	4.03	-1.04	-0.63	0.72	-1.72	-1.78	0.38	2.12	1.19	-0.54	0.11	0.12	0.67	0.48	-0.84	0.77	-0.34	-0.01	0.05	1.7	0.17	0.07	-0.01	0.6	0.96	-1.51	1.35	0.76	0.75	0.24	0.07	-0.63	0.73	-0.28	1.01	-1.7	0.48	1.7
Ala	-0.07	-0.12	1	-1.78	-0.21	1.33	-0.42	2.1	10.52	-2.18	-1.5	2.63	0.62	-0.07	-0.39	-0.07	-1.54	0.04	-3.45	3.43	0.49	1.27	0.74	0.43	0.81	-1.58	0.35	0.41	-0.86	1.9	-2.98	-0.47	0.89	0.24	0.13	0.68	-0.2	-0.36	0.63	-0.8	1.16	-0.16	-1.01	1.21	-1.22	0.1	-0.5	0.01	0.46
Gln	0.91	-0.33	1.05	2.07	1.43	2.23	-0.91	0.13	-6.12	1.44	0.55	0.3	0.59	-1.05	1.2	1.08	0.73	3.16	-0.31	0.86	0.67	-0.3	-1.09	1.23	0.05	0.06	-0.6	-1.99	-1.89	-1.64	-3.67	-0.87	0.77	-0.78	0.11	0.26	1.02	-0.8	0.44	2.69	1.51	-0.13	-0.16	-0.61	0.06	1	0.02	-1.17	-0.92
Gly	0.68	0.27	0.93	-1.48	-0.42	1.83	-1.16	1.66	-0.52	2.28	-1.85	0.79	0.74	-0.71	-2.37	1.56	0.51	0.48	-1.12	-0.82	0.3	-0.42	1.03	-0.17	0.53	0.79	1.09	1.33	1.26	-1.8	-1.7	1.49	-0.59	1.23	-1.19	0.36	1.64	-0.24	0.04	1.4	1.01	0.62	-0.25	2.32	-0.91	-0.88	2.38	-1.02	1.69
His	0.25	-0.57	1.29	0.35	-0.08	0.65	-0.35	-0.54	-2.45	1.75	0.68	3.45	-1.42	-1.05	2.59	0.86	0.56	0.83	-1.99	-0.11	-0.63	0.23	-0.09	-0.22	0.83	-0.23	0.31	-0.82	0.41	0.73	-1.27	0.33	-0.5	-0.39	-0.29	-1.02	-1.44	-0.34	1.96	0.83	1.19	0.01	0.71	-0.81	-1.14	0.13	1.03	0.79	0.41
Ile	0.06	1.53	-0.09	-1.84	-1.78	0.43	-0.41	0.66	8.62	-2.03	-1.43	3.18	-0.06	-1.58	2.31	0.14	-0.42	0.51	0.54	0.06	-0.26	-1.05	-1.14	-1.2	0.34	-2.3	-0.57	3.19	0.25	0.71	2.46	-1.37	0.74	-0.37	0.79	1.13	-0.3	-0.89	0.57	0.52	-0.11	1.32	-0.23	-0.78	-0.49	1.2	-0.83	-0.61	0.57
Leu	0.79	0.53	0.45	-1.81	-1.35	0.55	-1.23	0.58	8.03	-1.38	-0.43	2.13	0.46	-0.29	2	-0.58	-0.05	-0.58	-0.33	0.89	-0.05	-0.2	-0.12	-1.18	0.79	-1.61	-0.84	3.4	0.17	1.37	0.62	-1.74	1.17	-0.16	0.22	1.71	-0.6	-0.54	0.65	1.53	-0.34	1.34	-0.23	0.45	-0.72	0.91	-0.47	-1.33	0.18
Val	-0.14	0.23	2.56	-0.45	-1.22	1.38	-1.25	0.91	5.24	-0.83	-1.73	1.47	-1.74	0.67	1	0.12	-0.11	0.17	-0.4	0.68	-0.12	-0.42	-0.59	-0.32	1.04	-1.36	0.04	2.04	0.53	1.06	-1.05	-1.67	0.52	0.94	1.32	1.26	0.29	-0.44	1.42	0.58	-0.97	2.38	-0.92	0.56	0	0.86	0.57	-0.82	-0.06
Phe	0.9	0.91	1.48	-1.88	-0.33	0.26	-0.62	2.31	1.65	0.01	-1.41	-0.49	-0.19	-0.45	4.28	-0.33	-0.66	0.02	-0.41	0.99	1.03	0.64	1.34	-1.07	0.36	0.67	0.4	1.04	-0.08	-1.72	1.19	1.11	-0.38	0.69	0.63	3.53	-1.39	-0.38	0.65	0.83	-0.34	-0.22	-0.72	2.37	-0.23	1.17	1.04	-1.16	1.76
Tyr	0.01	0.27	1.62	3.21	-0.13	5.2	-0.98	3.42	0.51	0.29	-0.81	-0.27	-1.19	-0.32	3.1	0.12	0.72	-1.3	0.17	4.8	-0.21	-0.28	0.5	1.43	0.48	-1.28	-0.11	1.23	-2.03	0.84	0.95	-0.71	-1.19	-0.87	0.66	1	-0.88	1.06	1.44	0.64	-0.34	-0.46	-0.58	0.9	0.47	-0.32	0.41	-2	0.82
Ace	-1.25	-0.43	0.11	-1.04	-0.47	-0.35	-0.2	2.02	-2.9	-2.02	1.22	0.15	0.8	-0.63	-0.77	0.23	0.86	-0.19	-0.62	-0.53	-1.46	-0.71	0.46	-0.08	0.49	0.7	-0.56	0.85	-0.36	0.01	0.51	0.04	-2.43	-0.22	-0.37	0.34	-2.74	0.7	2.27	0.3	-0.46	-1.01	0.13	-2.66	-1.01	-0.65	-0.96	-1.04	-0.04
AcAce	-0.61	-1.52	-0.16	-0.58	-1.69	-0.65	1.06	-0.72	1.44	0.05	0.61	2.53	-0.21	-0.77	2.51	-1.25	-0.22	-0.76	-0.63	-1.73	-1.78	-2.43	-1.21	-1.7	0.03	1.4	0.04	0.79	1.03	-1.13	1.95	-0.25	-0.55	0.99	0.44	0.86	-1.53	0.03	1.2	0.62	-1.4	0.33	0.42	-0.19	-0.06	0.57	-0.89	-0.28	-0.71
bOHBut	-1.7	-1.48	-0.98	-1.11	-0.74	0.37	1.59	-0.46	-1.52	1.08	0.49	-0.07	0.8	0.74	0.91	-1.39	-0.31	-0.67	0.52	-0.28	-0.5	-3.58	-2.02	-2.45	-0.25	1.25	-1.07	-0.56	6.32	0.24	0.48	-0.42	0.09	0.25	0.74	0.76	-0.64	0.62	1.27	0.83	0.99	0.1	0.27	0.05	0.24	-0.23	-1.03	0.3	0.12
Crea	0.16	0.87	0.2	-1.03	0.36	0.54	0.82	2.19	-2.64	1.87	-1.05	0.38	-0.61	-0.24	-1.45	1.43	-0.67	-0.6	-1.34	-0.3	-0.34	0.33	0.34	1.26	-1.61	-0.69	-1.79	0.48	0.34	-2.24	0.18	-2.71	-1.27	0.47	0.29	1.23	-0.2	1.08	1.12	0.7	-1.92	0.25	-0.2	0.29	-0.22	-0.98	1.04	-2.14	1.13
Alb	0.51	0.13	2.27	-0.25	-0.09	1.41	1.73	0.01	2.75	1.2	-0.5	0.93	-0.67	-0.59	0.09	-1.2	0.27	0.56	-0.58	-0.71	-0.37	-0.17	1.04	-3.93	0.45	-0.42	0.17	-0.46	-1.04	1.71	-0.64	0.18	-0.52	0.21	-1.54	-0.08	-1.16	0.19	0.57	0.67	0.1	-0.02	-1.14	0.48	-0.18	0.97	0.54	0.13	0
Urea	0.87	0.48	2.45	0.71	-0.02	0.49	-1.78	3.24	1.21	1.89	-1.34	1.5	-0.18	-1.2	-0.06	0.69	1.23	-1.3	-2.81	0.43	0.76	0.74	-0.54	-1.54	-0.37	0.22	-0.37	1.04	0.14	0.17	0.26	0.37	-1.02	-0.3	0.87	0.76	-2.35	-1.25	0.42	-1.3	0.34	-1.43	0.66	-0.83	1.4	0.49	0.71	-0.39	0.83
Gp	0.26	1.2	1.2	-2.04	-0.49	1.06	0.77	3.09	8.21	-1.86	-0.13	3.97	0.82	-1.59	2.32	-0.92	-0.79	-0.54	2.95	0.1	-0.34	0.94	0.84	-1.77	0.7	1.42	-0.17	1.12	7.27	0.62	6.18	0.74	-1.4	-1.26	-1.48	3.44	-0.04	-0.21	1.2	0.46	0.43	-0.1	-0.19	3.45	-0.57	0.9	-0.46	1.39	0.94
Z scores of associations between metabolites and liver enzyme-increasing variants. Missing values are left blank. AcAce, Acetoacetate Ace, Acetate. Ala, Alanine. Alb, Albumin. Bis.DB.ratio, Ratio of bis-allylic bonds to double bonds in lipids. Bis.FA.ratio, Ratio of bis-allylic bonds to total fatty acids in lipids. bOHBut, 3Lhydroxybutyrate. CH2.DB.ratio, CH2 groups in fatty acids. CH2.in.FA, CH2…
[truncated: 167 more columns]
