# Supplementary material for: Genome-wide association study of serum liver enzymes implicates diverse metabolic and liver pathology
Source: Nat Commun. 2021 Feb 5;12:816. doi: 10.1038/s41467-020-20870-1 (PMC7865025; doi:10.1038/s41467-020-20870-1)
Supplement: Supplementary file 22 — Supplementary Data 20 [file 41467_2020_20870_MOESM22_ESM.xlsx]

## Sheet: Sheet1
Supplementary Data 20: Effects of alanine aminotransferase-increasing alleles on hepatic steatosis based on Genetics of Obesity-related Liver Disease data
CHR:POS	Variant	EA	OA	EAF	Beta	P	Proxy	R2	Gene annotation
22:44324727	rs738409	G	C	0.23	-0.26	4.3e-34		1	PNPLA3 (e)
8:9185146	rs2126259	T	C	0.086	0.25	6.3e-16		1	LOC157273 (i)
19:19379549	rs58542926	T (C)	C (T)	0.07	-0.26	1.62e-11	rs10401969	0.95	TM6SF2 (e)
8:6577140	rs2911980	T	G	0.65	-0.078	3.05e-05		1	AGPAT5 (i)
4:103710930	rs223454	G	A	0.51	-0.058	0.000603		1	LOC102723704 (i)
10:101912064	rs2862954	T	C	0.52	-0.056	0.00129		1	ERLIN1 (e)
4:17880416	rs7700107	C	A	0.14	-0.081	0.00177		1	LCORL (i)
1:220970028	rs2642438	G	A	0.71	-0.062	0.00252		1	MARC1 (e)
12:122615964	rs11061602	T (A)	G (G)	0.5	-0.051	0.00397	rs7955575	1	MLXIP (i)
13:111019462	rs4773169	A (T)	C (C)	0.6	-0.049	0.00591	rs9555694	1	COL4A2 (i)
10:113949664	rs10787429	T	C	0.28	-0.055	0.00629		1	GPAM, TECTB (inter)
1:27026987	rs4579782	G (G)	C (A)	0.1	0.082	0.00747	rs12726081	1	ARID1A (i)
19:33889593	rs7256564	A (G)	G (A)	0.34	-0.051	0.00776	rs731839	0.89	PEPD (i)
8:126482077	rs2954021	A	G	0.48	-0.044	0.0111		1	TRIB1, LINC00861 (inter)
1:150479901	rs1815544	C (G)	T (A)	0.62	0.038	0.0335	rs11205385	1	TARS2 (UTR)
12:51221127	rs864899	G	A	0.59	0.036	0.0445		1	ATF1, TMPRSS12 (inter)
16:83980529	rs4782568	C	G	0.56	-0.039	0.0519		1	MLYCD, OSGIN1 (inter)
2:112689980	rs6755970	A (T)	G (C)	0.36	-0.035	0.0541	rs4468823	1	MERTK (i)
12:26474867	rs10842708	G	A	0.25	-0.037	0.0659		1	SSPN, ITPR2 (inter)
4:100448824	rs10007975	C (C)	T (G)	0.73	-0.037	0.0683	rs7665143	1	C4orf17 (i)
6:116325142	rs3756772	T	C	0.41	0.031	0.081		1	FRK (e)
21:30608885	rs2832277	G	A	0.88	-0.046	0.0826		1	LINC00189 (i)
1:219668252	rs1538742	A	C	0.58	-0.032	0.0835		1	LOC102723886 (i)
12:25408464	rs12320328	A	G	0.94	-0.08	0.0844		1	KRAS, LMNTD1 (inter)
10:70985267	rs2394529	C	G	0.67	0.033	0.0856		1	LOC101928994 (i)
14:24871926	rs11621792	T (T)	C (C)	0.49	0.036	0.0911	rs6573778	0.89	NYNRIN (i)
12:11791685	rs12824533	G (T)	A (C)	0.41	-0.035	0.0917	rs7959807	0.97	LINC01252, ETV6 (inter)
9:132566666	rs7029757	G	A	0.9	-0.055	0.0935		1	TOR1B (i)
1:89146852	rs1002436	G	A	0.59	0.029	0.101		1	PKN2-AS1 (i)
19:10332988	rs10409243	C	T	0.4	-0.031	0.117		1	S1PR2 (UTR)
5:52193125	rs4074793	G	A	0.073	0.055	0.119		1	ITGA1 (i)
19:18221964	rs273507	C (T)	A (C)	0.28	-0.032	0.137	rs11666281	0.8	MAST3 (i)
15:58723479	rs1077834	T	C	0.78	0.033	0.14		1	LIPC (u)
5:53276301	rs1664781	A	G	0.67	-0.027	0.156		1	ARL15 (i)
16:53806453	rs56094641	G (C)	A (T)	0.42	-0.026	0.157	rs1421085	0.99	FTO (i)
8:145955007	rs2467663	T (A)	C (G)	0.67	-0.027	0.157	rs2722469	0.86	ZNF251 (i)
12:57033353	rs2950388	C (C)	T (T)	0.68	-0.027	0.163	rs1465081	1	ATP5B (i)
10:79660125	rs10430531	C	T	0.25	0.03	0.169		1	DLG5 (i)
17:79480686	rs11657440	C (C)	T (T)	0.42	-0.027	0.17	rs7342974	0.96	ACTG1 (u)
6:36648364	rs3176334	T (T)	C (C)	0.65	-0.026	0.175	rs733590	0.91	CDKN1A (i)
3:172259506	rs140822617	C (A)	A (G)	0.87	0.035	0.176	rs6808715	1	TNFSF10, LINC02068 (inter)
17:70106428	rs1477066	C	T	0.66	0.025	0.181		1	SOX9-AS1 (i)
11:72497462	rs481206	T (C)	C (T)	0.35	0.025	0.183	rs663015	0.99	STARD10 (i)
5:106878792	rs6879279	G	C	0.84	0.034	0.192		1	EFNA5 (i)
7:73001021	rs35173225	T (T)	C (A)	0.12	-0.034	0.219	rs13232120	1	TBL2, MLXIPL (inter)
4:146821410	rs4835265	A	C	0.16	0.029	0.221		1	ZNF827 (i)
5:55804552	rs40270	C (A)	A (G)	0.74	-0.024	0.236	rs30000	0.86	LINC01948, C5orf67 (inter)
14:51201711	rs10148309	C	T	0.85	-0.03	0.239		1	NIN (i)
8:10571491	rs4484649	C (A)	A (G)	0.41	-0.022	0.249	rs4503064	0.89	C8orf74, SOX7 (inter)
17:68464817	rs717118	T	A	0.48	-0.02	0.254		1	KCNJ2, CASC17 (inter)
22:42226395	rs5758487	C	T	0.49	-0.02	0.257		1	CCDC134, SREBF2 (inter)
3:124927205	rs6762589	A	G	0.42	0.02	0.263		1	SLC12A8 (i)
15:72575214	rs8027647	T	A	0.75	0.023	0.265		1	PARP6, CELF6 (inter)
3:37083740	rs9876116	A	G	0.54	-0.019	0.284		1	MLH1 (i)
3:155562072	rs6441017	C	T	0.73	0.021	0.287		1	SLC33A1 (i)
19:7892087	rs12979658	G (A)	A (G)	0.27	-0.022	0.287	rs12984133	0.93	CLEC4GP1, EVI5L (inter)
2:227112754	rs2943654	T (T)	C (C)	0.61	-0.019	0.294	rs2943652	1	LOC646736, MIR5702 (inter)
1:247602968	rs4925546	A	G	0.39	0.019	0.296		1	NLRP3 (i)
10:89807366	rs10887777	C	T	0.25	0.022	0.304		1	PTEN, RNLS (inter)
2:169834370	rs72623176	A (C)	G (T)	0.043	0.053	0.304	rs16856327	0.91	ABCB11 (i)
16:72154509	rs4788460	T	C	0.28	-0.02	0.308		1	PMFBP1 (i)
2:114757209	rs17046767	G	C	0.91	-0.032	0.315		1	LINC01191 (i)
22:38599364	rs4821764	A (T)	G (C)	0.57	0.018	0.319	rs2267373	1	MAFF (i)
12:10584254	rs78326895	C (G)	T (A)	0.13	0.027	0.322	rs2734442	0.93	KLRC2 (i)
12:123893910	rs28642812	C (C)	T (T)	0.67	-0.019	0.323	rs11057276	0.84	KMT5A (d)
11:47933664	rs117333334	A (A)	G (G)	0.058	-0.037	0.337	rs11604562	1	NUP160, PTPRJ (inter)
10:45938746	rs1051713	C	T	0.84	0.022	0.341		1	ALOX5 (i)
8:144643169	rs1545536	T	C	0.23	0.023	0.36		1	GSDMD (i)
6:29555778	rs2235698	G	A	0.25	-0.02	0.372		1	OR2H2 (e)
15:90346227	rs7168849	A	G	0.88	-0.031	0.38		1	ANPEP (i)
11:22271870	rs7481951	T	A	0.61	-0.016	0.384		1	ANO5 (e)
6:153043035	rs17710008	A	G	0.15	0.024	0.388		1	MYCT1 (e)
18:60845884	rs12454712	T	C	0.64	-0.022	0.407		1	BCL2 (i)
2:202060820	rs3731714	C	T	0.67	0.015	0.42		1	CASP10 (i)
11:16249510	rs10832570	A (C)	G (A)	0.6	-0.014	0.422	rs2351958	1	SOX6 (i)
16:58070964	rs12928392	T (A)	A (G)	0.77	0.017	0.424	rs2304488	1	MMP15 (i)
9:98212608	rs2282043	C	T	0.9	0.025	0.429		1	PTCH1 (i)
15:60883281	rs339969	A	C	0.63	-0.015	0.432		1	RORA-AS1 (i)
7:92408370	rs445	T	C	0.097	-0.025	0.443		1	CDK6 (i)
2:44066247	rs11887534	C	G	0.069	-0.03	0.474		1	ABCG8 (e)
2:88424066	rs2241883	T	C	0.67	0.013	0.479		1	FABP1 (e)
11:93870338	rs7117339	C (T)	T (G)	0.88	-0.019	0.483	rs11607757	1	PANX1 (i)
1:109822143	rs1277930	A (A)	G (G)	0.76	0.014	0.502	rs599839	1	PSRC1 (d)
1:93858289	rs1365298	A	G	0.19	0.014	0.522		1	DR1, FNBP1L (inter)
11:65176370	rs12799896	C (C)	T (T)	0.83	-0.015	0.542	rs3741389	0.98	FRMD8 (i)
10:98466282	rs61856806	A (T)	T (C)	0.19	-0.015	0.543	rs17112076	1	PIK3AP1 (i)
3:160173600	rs17236494	C	A	0.26	-0.012	0.558		1	TRIM59, KPNA4 (inter)
2:113714976	rs12617864	G	T	0.24	-0.012	0.566		1	IL37, IL36G (inter)
8:103662852	rs13275089	T (G)	C (A)	0.65	-0.01	0.591	rs3191333	1	KLF10 (i)
8:72419498	rs10096191	G	T	0.084	-0.018	0.604		1	EYA1, MSC (inter)
21:40555561	rs117143374	T (A)	C (G)	0.86	-0.014	0.606	rs2249651	0.88	PSMG1 (u)
2:102747313	rs1024794	G	A	0.38	-0.0093	0.607		1	IL1R1 (i)
19:41333284	rs11878604	T	C	0.94	0.022	0.612		1	CYP2T1P, CYP2A6 (inter)
3:135926622	rs645040	T	G	0.76	-0.01	0.621		1	MSL2, PCCB (inter)
11:5701074	rs11601507	A	C	0.075	-0.018	0.627		1	TRIM5 (e)
12:53295081	rs4531558	G	T	0.49	0.0086	0.628		1	KRT8 (i)
2:165557318	rs6712203	C	T	0.61	-0.0086	0.636		1	COBLL1 (i)
16:80497341	rs28650012	G (T)	C (C)	0.28	-0.0092	0.637	rs7189522	0.99	LOC102724084 (i)
1:66141502	rs1938500	T (T)	G (C)	0.2	-0.0095	0.665	rs11208707	0.98	LEPR, PDE4B (inter)
20:33133184	rs6088521	C (A)	A (C)	0.43	0.0075	0.667	rs6120663	0.82	DYNLRB1, MAP1LC3A (inter)
7:116417848	rs11770163	C (G)	G (A)	0.32	-0.0081	0.668	rs1621	0.98	MET (i)
9:136137065	rs687621	G	A	0.33	-0.0081	0.671		1	ABO (i)
6:139843583	rs636202	T	C	0.48	-0.0068	0.702		1	LINC01625, LOC100132735 (inter)
2:211540507	rs1047891	A	C	0.31	0.0076	0.703		1	CPS1 (e)
19:3750622	rs1046271	A	C	0.48	-0.0066	0.704		1	TJP3 (e)
14:20938251	rs1760940	C	A	0.31	-0.0088	0.715		1	PNP (i)
2:37090233	rs2110944	C (C)	T (T)	0.52	-0.0059	0.738	rs2252032	0.97	STRN (i)
14:94784618	rs61980636	T (G)	C (A)	0.21	0.0071	0.741	rs4905179	0.97	SERPINA6 (i)
6:28168941	rs55635926	G (C)	C (G)	0.1	-0.0095	0.752	rs1150685	0.98	ZNF192P1, TOB2P1 (inter)
22:24266726	rs5751775	T (C)	C (T)	0.42	-0.0057	0.753	rs5751777	0.99	MIF-AS1, GSTT2B (inter)
2:233520254	rs13395911	T	A	0.61	0.0056	0.761		1	EFHD1 (i)
7:28192375	rs12154248	T	C	0.097	-0.009	0.761		1	JAZF1 (i)
22:36545137	rs132642	T	A	0.83	0.0066	0.777		1	APOL3 (UTR)
6:130346105	rs7740188	A (C)	G (T)	0.7	-0.0054	0.78	rs9402211	0.99	L3MBTL3 (i)
17:17183974	rs117743490	C (G)	A (A)	0.049	-0.012	0.783	rs12600589	0.96	COPS3 (UTR)
3:156798775	rs900400	C	T	0.37	-0.0047	0.798		1	LINC02029, LINC00880 (inter)
14:77517786	rs75004998	G (G)	A (A)	0.67	-0.0046	0.809	rs205810	0.99	LINC02288 (i)
11:62200176	rs17145884	C	T	0.81	-0.0052	0.816		1	AHNAK (d)
1:155106697	rs12904	G (A)	A (G)	0.57	0.0041	0.82	rs9297	1	EFNA1 (UTR)
22:29108229	rs5752776	G (C)	A (T)	0.65	0.0042	0.823	rs4822983	1	CHEK2 (i)
1:2175553	rs142451335	T (A)	C (T)	0.07	0.0082	0.825	rs11582968	1	SKI (i)
7:87074964	rs1468615	T	C	0.87	0.0056	0.839		1	ABCB4 (i)
14:35184323	rs10141892	C (T)	T (C)	0.54	-0.0035	0.843	rs10132688	0.85	CFL2 (u)
5:31021358	rs10075805	A	G	0.74	0.004	0.848		1	LOC105374704, CDH6 (inter)
17:73767437	rs4485425	G	A	0.71	-0.0038	0.85		1	GALK1, H3F3B (inter)
17:65854602	rs55931203	T (T)	C (C)	0.19	-0.0042	0.853	rs12602912	0.98	BPTF (i)
13:28439389	rs1970619	T	C	0.37	-0.0034	0.855		1	PLUT (i)
15:73985223	rs2127015	C	T	0.56	-0.0032	0.86		1	CD276 (i)
6:35283958	rs13197551	T (C)	C (T)	0.18	0.0034	0.879	rs10807150	0.96	DEF6 (i)
3:142659361	rs6440123	A (G)	G (T)	0.66	-0.0029	0.885	rs4683438	0.93	LOC100507389 (i)
7:134884187	rs292585	T	C	0.72	0.0027	0.887		1	WDR91 (i)
12:21057281	rs7953767	T	C	0.17	0.0031	0.896		1	SLCO1B3 (i)
10:74780918	rs79188145	A (A)	G (G)	0.94	0.0048	0.9	rs8380	1	P4HA1 (i)
3:50117520	rs2624817	A (T)	G (C)	0.26	-0.0029	0.9	rs2240328	1	RBM6, RBM5 (inter)
7:56090641	rs6973917	T (T)	A (C)	0.25	0.0025	0.9	rs4947534	0.99	PSPH (i)
3:170732599	rs7356034	A (T)	G (C)	0.29	0.0025	0.902	rs1604038	0.99	SLC2A2 (i)
20:14672177	rs6034011	C	T	0.31	-0.0022	0.906		1	MACROD2 (i)
9:117146043	rs7041363	C	G	0.54	-0.0019	0.912		1	AKNA (i)
11:77940075	rs2450128	G	A	0.77	-0.0024	0.922		1	GAB2 (i)
18:56086820	rs9959832	C (T)	T (C)	0.22	0.002	0.926	rs12373325	1	NEDD4L, MIR122 (inter)
5:156753284	rs2289850	T	C	0.95	-0.0029	0.944		1	CYFIP2 (i)
4:88213808	rs6834314	A	G	0.72	-0.0013	0.947		1	KLHL8, MIR5705 (inter)
4:77416627	rs12500824	A	G	0.35	0.0012	0.95		1	SHROOM3 (i)
6:53903152	rs9637973	G	A	0.32	-0.0012	0.951		1	MLIP (i)
1:16505320	rs1497406	G	A	0.57	-0.0011	0.952		1	EPHA2, ARHGEF19 (inter)
9:6665010	rs1658972	C	T	0.87	-0.0011	0.965		1	GLDC, KDM4C (inter)
8:21917222	rs73545546	C (T)	T (C)	0.15	0.0007	0.978	rs6557781	0.92	DMTN (i)
19:36038390	rs7599	A	G	0.37	-0.0002	0.991		1	TMEM147 (UTR)
2:179345183	rs71423566	T (T)	C (C)	0.29	-0.0001	0.996	rs13026251	0.99	MIR548N (i)
3:12396588	rs4135247	G	A	0.43	0.0001	0.997		1	PPARG (i)
CHR:POS, chromosome:position. EA, effect allele. OA, other allele. EAF, effect allele frequency. When liver enzyme-increasing variants were not themselves available, proxy variants were used. EA and OA of proxy variants are shown in parentheses. Gene tags: (e) exonic, (i) intronic, (u) upstream, (d) downstream, (inter) intergenic, (UTR) untranslated region.
