# Supplementary material for: Genome-wide association study of serum liver enzymes implicates diverse metabolic and liver pathology
Source: Nat Commun. 2021 Feb 5;12:816. doi: 10.1038/s41467-020-20870-1 (PMC7865025; doi:10.1038/s41467-020-20870-1)
Supplement: Supplementary file 23 — Supplementary Data 21 [file 41467_2020_20870_MOESM23_ESM.xlsx]

## Sheet: Sheet1
Supplementary Data 21: Effect of aspartate aminotransferase-increasing alleles on hepatic steatosis based on Genetics of Obesity-related Liver Disease data
CHR:POS	Variant	EA	OA	EAF	Beta	P	Proxy	R2	Gene annotation
22:44324727	rs738409	G	C	0.23	-0.26	4.3e-34		1	PNPLA3 (e)
19:19379549	rs58542926	T (C)	C (T)	0.07	-0.26	1.62e-11	rs10401969	0.95	TM6SF2 (e)
10:101912064	rs2862954	T	C	0.52	-0.056	0.00129		1	ERLIN1 (e)
19:33911705	rs57457691	T (T)	C (G)	0.38	-0.056	0.00187	rs8182584	1	PEPD (i)
12:56384804	rs705699	G	A	0.58	-0.051	0.00426		1	RAB5B (i)
5:140075474	rs17119056	T	C	0.077	0.1	0.0046		1	HARS2 (i)
10:113949664	rs10787429	T	C	0.28	-0.055	0.00629		1	GPAM, TECTB (inter)
13:22351137	rs500802	T	C	0.68	-0.04	0.0348		1	FGF9, LINC00424 (inter)
15:51493967	rs11070841	A	G	0.21	-0.046	0.04		1	MIR4713HG (i)
2:112785237	rs6541998	T	C	0.37	-0.034	0.0591		1	MERTK (i)
16:58770897	rs11643959	T	G	0.92	-0.061	0.0609		1	GOT2, APOOP5 (inter)
2:27734972	rs6547692	G (A)	A (G)	0.47	-0.033	0.0677	rs1260333	0.95	GCKR (i)
17:78363847	rs3185057	G	A	0.91	-0.056	0.0766		1	RNF213 (e)
6:116317444	rs3798232	C	T	0.41	0.031	0.0794		1	FRK (i)
10:70985267	rs2394529	C	G	0.67	0.033	0.0856		1	LOC101928994 (i)
2:113841030	rs6734238	A	G	0.56	0.03	0.089		1	IL1F10, IL1RN (inter)
1:110470764	rs333947	G	A	0.85	0.041	0.0919		1	CSF1 (i)
12:57839173	rs61352607	T (T)	G (C)	0.27	0.036	0.1	rs3741414	1	INHBC (i)
1:89146852	rs1002436	G	A	0.59	0.029	0.101		1	PKN2-AS1 (i)
11:1780205	rs11555039	G (A)	A (G)	0.087	-0.055	0.105	rs17571	0.99	CTSD (e)
1:220974545	rs10863565	C	T	0.77	-0.034	0.126		1	MARC1 (i)
12:3340657	rs7976853	T (A)	C (G)	0.094	0.053	0.135	rs3782809	1	TSPAN9 (i)
15:58723939	rs2070895	G	A	0.78	0.033	0.138		1	LIPC (u)
5:149443994	rs216141	C	T	0.27	0.029	0.143		1	CSF1R (i)
8:120187709	rs2468175	G	A	0.61	-0.026	0.149		1	COLEC10, MAL2 (inter)
1:28572317	rs12129745	G	C	0.62	-0.026	0.155		1	ATPIF1, SESN2 (inter)
10:17261762	rs12413013	G (G)	A (C)	0.7	-0.028	0.156	rs3758411	0.91	VIM-AS1 (i)
1:161644387	rs1674757	T	A	0.69	0.027	0.162		1	FCGR2B (i)
13:74124676	rs12876036	G (G)	A (A)	0.56	0.025	0.166	rs1034048	0.99	KLF5, LINC00392 (inter)
1:247601357	rs12143966	G	A	0.63	0.024	0.171		1	NLRP3 (i)
17:68375946	rs4485410	T (T)	C (C)	0.78	-0.029	0.174	rs11658102	0.95	KCNJ2, CASC17 (inter)
6:36647680	rs4135240	T (T)	C (C)	0.65	-0.026	0.175	rs733590	0.92	CDKN1A (i)
1:201016296	rs3850625	G	A	0.87	0.036	0.191		1	CACNA1S (e)
2:188211443	rs10931283	T	C	0.63	0.024	0.193		1	CALCRL (i)
11:3008404	rs12806061	G	A	0.67	-0.025	0.195		1	NAP1L4 (i)
18:60848639	rs4940576	C	T	0.76	-0.027	0.196		1	BCL2 (i)
1:205044339	rs11240351	G	A	0.45	-0.022	0.201		1	CNTN2 (UTR)
3:170073339	rs12489967	C (G)	A (C)	0.83	-0.028	0.218	rs10755126	0.94	PRKCI, SKIL (inter)
3:172267803	rs13074711	T	C	0.88	0.034	0.221		1	TNFSF10, LINC02068 (inter)
4:146821410	rs4835265	A	C	0.16	0.029	0.221		1	ZNF827 (i)
7:87059699	rs31672	T	C	0.85	-0.03	0.231		1	ABCB4 (i)
2:48274592	rs72816437	T (C)	A (G)	0.38	0.022	0.238	rs6712131	0.99	FBXO11, FOXN2 (inter)
6:135418916	rs7776054	A	G	0.74	-0.024	0.245		1	HBS1L, MYB (inter)
9:33109996	rs62544382	T (T)	G (C)	0.58	-0.021	0.257	rs2031902	0.9	B4GALT1 (d)
22:28729767	rs134489	A	T	0.74	-0.022	0.265		1	TTC28 (i)
17:44083948	rs8067056	T	C	0.62	-0.02	0.291		1	MAPT (i)
2:227112754	rs2943654	T (T)	C (C)	0.61	-0.019	0.294	rs2943652	1	LOC646736, MIR5702 (inter)
12:71113087	rs2137537	T (T)	C (C)	0.47	0.021	0.296	rs6581957	0.87	PTPRR (i)
5:131797547	rs6894249	A	G	0.61	-0.018	0.303		1	C5orf56 (i)
12:6493351	rs10849448	A (C)	G (A)	0.27	0.022	0.307	rs2364480	0.87	LTBR (UTR)
11:61697904	rs6591673	G (C)	A (G)	0.68	0.019	0.31	rs7928792	0.98	RAB3IL1, BEST1 (inter)
4:100065509	rs1800759	T	G	0.39	-0.018	0.324		1	LOC100507053 (i)
13:114551993	rs6602909	C	T	0.35	0.02	0.326		1	GAS6 (i)
6:43757896	rs998584	A	C	0.51	0.02	0.329		1	VEGFA, LINC01512 (inter)
11:122519022	rs6589941	G (C)	T (T)	0.39	-0.017	0.333	rs7941030	0.98	MIR100HG, UBASH3B (inter)
13:27784873	rs9512579	A (C)	T (T)	0.094	-0.031	0.333	rs7983149	0.97	USP12-AS2, LINC00412 (inter)
11:89224453	rs2289125	C (T)	A (G)	0.77	-0.022	0.341	rs2289123	0.95	NOX4 (UTR)
4:103190128	rs151401	G	A	0.21	0.02	0.354		1	SLC39A8 (i)
12:111724699	rs4766568	T (C)	C (A)	0.72	-0.022	0.358	rs3809278	0.98	CUX2 (i)
8:134555737	rs58504358	T (C)	C (T)	0.82	0.02	0.38	rs16904940	1	ST3GAL1 (i)
11:22271870	rs7481951	T	A	0.61	-0.016	0.384		1	ANO5 (e)
16:11279913	rs193759	A (A)	G (G)	0.67	0.016	0.387	rs41370	0.94	CLEC16A, SOCS1 (inter)
1:111737183	rs660173	C	T	0.3	-0.018	0.393		1	DENND2D (i)
4:48043945	rs13145218	A (C)	G (T)	0.21	0.019	0.397	rs13150783	1	NIPAL1, TXK (inter)
12:53285086	rs11170319	G	T	0.53	0.015	0.402		1	KRT78, KRT8 (inter)
15:72504059	rs8023703	A (G)	G (T)	0.85	0.022	0.406	rs2912231	0.98	PKM (i)
8:22873533	rs876435	G	A	0.41	0.015	0.407		1	RHOBTB2 (i)
1:59680246	rs6678642	T (A)	G (C)	0.67	-0.016	0.413	rs7412276	1	HSD52, FGGY (inter)
2:136596867	rs6742283	G (A)	A (G)	0.79	-0.02	0.417	rs2236783	1	MCM6 (d)
19:54759571	rs380731	T	C	0.26	0.019	0.418		1	LILRB5 (i)
3:46171823	rs75182702	A (G)	C (A)	0.052	0.032	0.419	rs9872121	0.83	XCR1, CCR1 (inter)
11:16250183	rs1401454	C	T	0.6	-0.014	0.428		1	SOX6 (i)
8:81802855	rs7840329	A	G	0.37	0.014	0.43		1	ZNF704, PAG1 (inter)
9:107665978	rs1800978	C	G	0.88	-0.022	0.431		1	ABCA1 (UTR)
15:60883281	rs339969	A	C	0.63	-0.015	0.432		1	RORA-AS1 (i)
19:55824332	rs7246479	G	T	0.51	0.014	0.448		1	TMEM150B (e)
20:38542569	rs17803745	C	T	0.66	-0.014	0.452		1	LINC01734, LINC01370 (inter)
15:49836867	rs12593917	T (T)	G (C)	0.37	-0.013	0.472	rs12050614	0.99	FAM227B (i)
16:88697487	rs2291160	G	A	0.53	-0.013	0.481		1	ZC3H18 (i)
11:93864393	rs56175344	C (T)	G (G)	0.88	-0.019	0.483	rs11607757	1	PANX1 (i)
16:86097478	rs56360131	T (C)	C (T)	0.21	-0.016	0.487	rs16940378	0.97	IRF8, LINC01082 (inter)
3:33098055	rs11706136	A (A)	G (G)	0.7	0.013	0.508	rs6762132	0.92	GLB1 (i)
15:85170174	rs61394864	C (A)	T (G)	0.55	-0.012	0.511	rs698620	1	ZSCAN2, SCAND2P (inter)
5:39533318	rs2910953	A	T	0.25	-0.013	0.514		1	LINC02104, LINC00603 (inter)
10:98460581	rs45587331	A (T)	G (C)	0.19	-0.015	0.543	rs17112076	0.93	PIK3AP1 (i)
10:100811850	rs7097660	G	C	0.75	0.012	0.545		1	HPSE2 (i)
22:51094926	rs9616810	T	C	0.23	0.014	0.548		1	ARSA, SHANK3 (inter)
20:33549946	rs11698868	T (A)	C (G)	0.2	0.013	0.552	rs13041792	1	MYH7B (i)
3:160173600	rs17236494	C	A	0.26	-0.012	0.558		1	TRIM59, KPNA4 (inter)
3:58380465	rs11714574	A	T	0.56	-0.0099	0.575		1	PXK (i)
8:59466106	rs113895159	T (A)	C (G)	0.7	-0.011	0.575	rs4400367	0.96	SDCBP (i)
5:179290845	rs30386	G	T	0.5	0.01	0.588		1	TBC1D9B (e)
1:198634625	rs1052238	T	C	0.47	-0.01	0.594		1	PTPRC (i)
11:95183936	rs12799680	T	C	0.92	-0.017	0.601		1	LOC100129203, FAM76B (inter)
8:72419498	rs10096191	G	T	0.084	-0.018	0.604		1	EYA1, MSC (inter)
2:101578489	rs6747874	A	G	0.22	0.011	0.605		1	NPAS2 (i)
11:126225876	rs112771035	C (T)	G (G)	0.93	-0.021	0.605	rs4937122	0.97	ST3GAL4 (UTR)
2:160668543	rs1549578	A (C)	G (T)	0.6	-0.009	0.617	rs7575950	0.98	LY75, LY75-CD302 (i)
11:5701074	rs11601507	A	C	0.075	-0.018	0.627		1	TRIM5 (e)
9:136141870	rs2519093	C (C)	T (T)	0.79	0.011	0.628	rs651007	0.86	ABO (i)
12:89541656	rs10858828	G	C	0.78	-0.01	0.632		1	LINC02458, DUSP6 (inter)
14:103860206	rs12889639	A (G)	G (A)	0.65	0.0088	0.634	rs6575984	1	MARK3 (i)
16:80498094	rs7189522	T	C	0.28	-0.0092	0.637		1	LOC102724084 (i)
12:121316252	rs656933	A (A)	G (G)	0.58	-0.0084	0.641	rs594507	1	SPPL3 (i)
18:55128675	rs503581	G	A	0.87	0.014	0.646		1	ONECUT2 (i)
9:133038721	rs9657643	A (T)	G (C)	0.13	-0.015	0.651	rs10988672	0.98	HMCN2 (i)
6:35280697	rs6938946	C	T	0.16	-0.011	0.652		1	DEF6 (i)
5:76734084	rs33204	C	T	0.53	0.0077	0.661		1	WDR41 (e)
1:113117213	rs12406530	A (A)	G (G)	0.78	0.01	0.662	rs10857967	0.99	ST7L (i)
1:66141502	rs1938500	T (T)	G (C)	0.2	-0.0095	0.665	rs11208707	0.98	LEPR, PDE4B (inter)
15:73982336	rs8041181	T	C	0.44	0.0076	0.667		1	CD276 (i)
6:117501988	rs9372475	T (T)	C (C)	0.43	0.0074	0.673	rs1405212	1	RFX6, VGLL2 (inter)
11:78127914	rs869202	A	G	0.82	-0.0098	0.677		1	GAB2 (i)
2:71562503	rs17743415	C (T)	T (G)	0.57	0.0072	0.68	rs3771379	0.98	ZNF638 (i)
16:72105965	rs217184	T (C)	C (T)	0.81	-0.0093	0.684	rs217181	1	HPR (i)
6:13512509	rs2841532	A (C)	G (A)	0.69	0.0083	0.684	rs2560797	0.84	GFOD1, SIRT5 (inter)
19:3750622	rs1046271	A	C	0.48	-0.0066	0.704		1	TJP3 (e)
5:96234212	rs3096168	G (C)	A (T)	0.51	-0.0066	0.706	rs2161657	1	ERAP2 (i)
14:55238309	rs7155922	G	A	0.44	-0.0067	0.707		1	SAMD4A (i)
7:7273440	rs1008897	G	A	0.39	-0.0066	0.713		1	C1GALT1 (i)
16:54415527	rs74367983	A (G)	G (A)	0.034	0.02	0.714	rs2388636	1	LINC02140, LOC101927480 (inter)
14:20938251	rs1760940	C	A	0.31	-0.0088	0.715		1	PNP (i)
13:111300000	rs421491	T (C)	C (G)	0.94	0.015	0.717	rs450847	1	CARS2 (i)
8:61525780	rs671275	A	G	0.23	-0.0076	0.734		1	RAB2A (i)
11:47915299	rs34467936	A (T)	G (G)	0.61	0.006	0.736	rs12361256	1	NUP160, PTPRJ (inter)
17:73393459	rs2053158	A	T	0.83	0.0075	0.748		1	GRB2 (i)
19:7831628	rs2277998	G (A)	A (G)	0.71	-0.0093	0.757	rs868875	0.95	CLEC4M (e)
1:150742700	rs11204725	C	T	0.54	-0.0053	0.759		1	CTSS, CTSK (inter)
2:233520254	rs13395911	T	A	0.61	0.0056	0.761		1	EFHD1 (i)
16:56993886	rs821840	A (C)	G (A)	0.68	0.0055	0.771	rs3764261	1	HERPUD1, CETP (inter)
8:8661681	rs12544992	G	C	0.45	0.0055	0.776		1	MFHAS1 (i)
22:36545137	rs132642	T	A	0.83	0.0066	0.777		1	APOL3 (UTR)
1:94667970	rs1541098	T	C	0.76	0.0061	0.778		1	ARHGAP29 (i)
6:130346105	rs7740188	A (C)	G (T)	0.7	-0.0054	0.78	rs9402211	0.99	L3MBTL3 (i)
4:184204228	rs3814420	T (G)	C (A)	0.94	-0.01	0.781	rs17291855	1	WWC2 (i)
22:29777504	rs11704551	C	T	0.75	-0.0053	0.792		1	AP1B1 (i)
7:17911752	rs1917368	G	T	0.61	0.0046	0.798		1	SNX13 (i)
17:64208285	rs1801690	G	C	0.075	0.0098	0.803		1	APOH (e)
3:132197995	rs62292950	T (T)	G (C)	0.86	-0.0062	0.805	rs16839317	0.99	DNAJC13 (i)
6:96082116	rs35064159	C (T)	T (G)	0.098	0.0069	0.814	rs13209376	1	MANEA, FUT9 (inter)
5:72351062	rs1200503	C	G	0.54	-0.004	0.816		1	FCHO2 (i)
1:155106697	rs12904	G (A)	A (G)	0.57	0.0041	0.82	rs9297	1	EFNA1 (UTR)
9:103331405	rs2800290	C (C)	T (T)	0.39	-0.004	0.828	rs1226591	1	MSANTD3-TMEFF1, TMEFF1 (i)
12:12515329	rs11054848	G	A	0.65	0.0044	0.834		1	BORCS5 (i)
11:116648917	rs964184	G	C	0.14	-0.0053	0.835		1	ZPR1 (UTR)
9:139967800	9:139967800_G_A	A (T)	G (G)	0.23	-0.0045	0.836	rs9411245	0.97	SAPCD2, UAP1L1 (inter)
4:23925987	rs11932940	A (G)	G (A)	0.72	-0.0043	0.839	rs2946405	0.85	PPARGC1A (i)
14:35184323	rs10141892	C (T)	T (C)	0.54	-0.0035	0.843	rs10132688	0.85	CFL2 (u)
5:31021358	rs10075805	A	G	0.74	0.004	0.848		1	LOC105374704, CDH6 (inter)
14:73011885	rs2239222	A	G	0.62	0.0039	0.851		1	RGS6 (i)
21:30721382	rs412662	C (A)	T (G)	0.45	0.0026	0.882	rs1153287	1	BACH1, BACH1-IT2 (inter)
7:134882423	rs292580	A	T	0.72	0.0028	0.883		1	WDR91 (i)
6:127435106	rs6916318	T	A	0.53	0.0025	0.887		1	MIR588, RSPO3 (inter)
14:94465209	rs10145626	A (T)	G (C)	0.058	0.0056	0.887	rs10149388	1	C14orf48 (i)
9:117144504	rs4979373	C	T	0.54	-0.0022	0.902		1	AKNA (i)
19:15975096	rs11086005	G (C)	T (A)	0.65	-0.0018	0.925	rs12610967	0.85	LINC01835 (i)
3:11395821	rs2594973	C	G	0.37	0.0016	0.929		1	ATG7 (i)
18:56130293	rs7243073	A (T)	C (A)	0.25	-0.0018	0.93	rs7226817	1	MIR122, ALPK2 (inter)
19:47221557	rs313839	G (C)	C (T)	0.16	0.0021	0.93	rs425105	0.98	PRKD2, STRN4 (inter)
20:3906078	rs241597	G (A)	A (G)	0.13	-0.0023	0.93	rs6084537	0.92	PANK2 (UTR)
1:183802259	rs2491441	C	T	0.21	-0.0018	0.932		1	RGL1 (i)
8:10594474	rs4841436	C	A	0.4	-0.0015	0.938		1	LOC102723313 (i)
10:79574078	rs11002301	A (A)	G (G)	0.35	0.0014	0.939	rs2289311	1	DLG5 (i)
2:169710607	rs11678685	A (G)	G (A)	0.35	0.0014	0.94	rs3931	0.97	NOSTRIN (i)
4:88213808	rs6834314	A	G	0.72	-0.0013	0.947		1	KLHL8, MIR5705 (inter)
4:77416627	rs12500824	A	G	0.35	0.0012	0.95		1	SHROOM3 (i)
12:20579392	rs7488780	G (A)	C (C)	0.83	0.002	0.951	rs11045237	0.97	PDE3A (i)
1:16510894	rs36086195	T (G)	C (A)	0.57	-0.0011	0.952	rs1497406	0.99	EPHA2, ARHGEF19 (inter)
12:10574001	rs17513937	T (C)	C (T)	0.31	0.0009	0.963	rs11053802	1	KLRC3 (u)
14:77509872	rs11159247	G	A	0.7	-0.0009	0.966		1	LINC02288 (i)
10:96104665	rs3758526	G	T	0.11	-0.0008	0.978		1	NOC3L (e)
17:41210396	rs8176279	C (G)	A (T)	0.35	-0.0005	0.979	rs799916	1	BRCA1 (i)
8:142229145	rs3739235	G (G)	A (A)	0.57	-0.0004	0.983	rs2304282	1	SLC45A4 (i)
1:196698463	rs6689009	A (T)	G (A)	0.81	-0.0004	0.985	rs2019727	1	CFH (i)
17:46143042	rs7209484	C (A)	T (G)	0.24	0.0003	0.988	rs8438	0.96	NFE2L1, CBX1 (inter)
2:179345183	rs71423566	T (T)	C (C)	0.29	-0.0001	0.996	rs13026251	0.99	MIR548N (i)
3:12396588	rs4135247	G	A	0.43	0.0001	0.997		1	PPARG (i)
CHR:POS, chromosome:position. EA, effect allele. OA, other allele. EAF, effect allele frequency. When liver enzyme-increasing variants were not themselves available, proxy variants were used. EA and OA of proxy variants are shown in parentheses. Gene tags: (e) exonic, (i) intronic, (u) upstream, (d) downstream, (inter) intergenic, (UTR) untranslated region.
