# Supplementary material for: Genome-wide association study of serum liver enzymes implicates diverse metabolic and liver pathology
Source: Nat Commun. 2021 Feb 5;12:816. doi: 10.1038/s41467-020-20870-1 (PMC7865025; doi:10.1038/s41467-020-20870-1)
Supplement: Supplementary file 25 — Supplementary Data 23 [file 41467_2020_20870_MOESM25_ESM.xlsx]

## Sheet: Sheet1
Supplementary Data 23: Effects of alanine aminotransferase-increasing alleles on alcoholic cirrhosis
CHR:POS	Variant	EA	OA	EAF	Beta	P	Proxy	R2	Gene annotation
22:44324727	rs738409	G	C	0.27	0.87	1.17E-28		1	PNPLA3 (e)
9:117146043	rs7041363	C	G	0.52	-0.0095	8.94E-01		1	AKNA (i)
10:101912064	rs2862954	T	C	0.52	0.015	8.28E-01		1	ERLIN1 (e)
8:126482077	rs2954021	A	G	0.47	0.05	4.86E-01		1	TRIB1, LINC00861 (inter)
19:19379549	rs58542926	T	C	0.08	0.63	2.86E-06		1	TM6SF2 (e)
4:88213808	rs6834314	A	G	0.74	0.18	2.50E-02		1	KLHL8, MIR5705 (inter)
11:93870338	rs7117339	C	T	0.89	0.078	4.86E-01		1	PANX1 (i)
1:16505320	rs1497406	G	A	0.59	-0.025	7.28E-01		1	EPHA2, ARHGEF19 (inter)
2:233520254	rs13395911	T	A	0.6	0.05	4.97E-01		1	EFHD1 (i)
7:87074964	rs1468615	T	C	0.82	0.096	2.78E-01		1	ABCB4 (i)
18:56086820	rs9959832	C	T	0.2	-0.14	1.23E-01		1	NEDD4L, MIR122 (inter)
6:32583477	rs28383223	T	C	0.57	0.052	4.78E-01		1	HLA-DRB1, HLA-DQA1 (inter)
19:45411941	rs429358	T	C	0.88	0.072	5.21E-01		1	APOE (e)
8:9185146	rs2126259	T	C	0.094	0.045	7.06E-01		1	LOC157273 (i)
22:36545137	rs132642	T	A	0.84	-0.16	9.51E-02		1	APOL3 (UTR)
1:220970028	rs2642438	G	A	0.72	0.23	6.01E-03		1	MARC1 (e)
1:155106697	rs12904	G	A	0.61	-0.006	9.32E-01		1	EFNA1 (UTR)
10:113949664	rs10787429	T	C	0.28	0.081	2.93E-01		1	GPAM, TECTB (inter)
3:135926622	rs645040	T	G	0.79	-0.077	3.61E-01		1	MSL2, PCCB (inter)
10:79660125	rs10430531	C	T	0.29	-0.018	8.15E-01		1	DLG5 (i)
10:70985267	rs2394529	C	G	0.67	-0.072	3.26E-01		1	LOC101928994 (i)
12:111871141	rs4766462	A	T	0.79	-0.0036	9.67E-01		1	SH2B3 (i)
9:136137065	rs687621	G	A	0.35	0.15	4.49E-02		1	ABO (i)
12:122615964	rs11061602	T	G	0.55	0.044	5.42E-01		1	MLXIP (i)
5:31021358	rs10075805	A	G	0.72	-0.011	8.93E-01		1	LOC105374704, CDH6 (inter)
17:79480686	rs11657440	C	T	0.42	-0.029	6.91E-01		1	ACTG1 (u)
3:149188162	rs78900599	A	G	0.92	0.0058	9.64E-01		1	TM4SF1-AS1, TM4SF4 (inter)
19:18221964	rs273507	C	A	0.27	-0.093	2.41E-01		1	MAST3 (i)
4:77416627	rs12500824	A	G	0.34	-0.079	2.92E-01		1	SHROOM3 (i)
3:12396588	rs4135247	G	A	0.43	-0.11	1.21E-01		1	PPARG (i)
16:80497341	rs28650012	G	C	0.3	-0.056	4.62E-01		1	LOC102724084 (i)
17:65854602	rs55931203	T	C	0.2	-0.036	6.85E-01		1	BPTF (i)
2:227112754	rs2943654	T	C	0.62	0.095	1.94E-01		1	LOC646736, MIR5702 (inter)
7:28192375	rs12154248	T	C	0.1	0.17	1.53E-01		1	JAZF1 (i)
16:83980529	rs4782568	C	G	0.54	0.025	7.35E-01		1	MLYCD, OSGIN1 (inter)
15:73985223	rs2127015	C	T	0.47	0.016	8.25E-01		1	CD276 (i)
8:10571491	rs4484649	C	A	0.41	0.15	3.63E-02		1	C8orf74, SOX7 (inter)
20:33133184	rs6088521	C	A	0.47	-0.0015	9.84E-01		1	DYNLRB1, MAP1LC3A (inter)
22:29108229	rs5752776	G	A	0.69	0.016	8.28E-01		1	CHEK2 (i)
9:95892726	rs7018885	T	C	0.76	-0.27	1.96E-03		1	NINJ1 (i)
15:40330629	rs8041057	C	T	0.28	0.05	5.25E-01		1	SRP14 (i)
2:165557318	rs6712203	C	T	0.61	-0.0089	9.05E-01		1	COBLL1 (i)
8:103662852	rs13275089	T	C	0.63	0.11	1.52E-01		1	KLF10 (i)
19:10332988	rs10409243	C	T	0.43	-0.0099	8.89E-01		1	S1PR2 (UTR)
21:30608885	rs2832277	G	A	0.87	0.086	4.17E-01		1	LINC00189 (i)
16:72154509	rs4788460	T	C	0.29	0.073	3.42E-01		1	PMFBP1 (i)
15:60883281	rs339969	A	C	0.6	0.13	7.51E-02		1	RORA-AS1 (i)
19:33889593	rs7256564	A	G	0.34	0.0096	8.97E-01		1	PEPD (i)
3:172259506	rs140822617	C	A	0.87	0.09	3.82E-01		1	TNFSF10, LINC02068 (inter)
7:73001021	rs35173225	T	C	0.14	-0.01	9.24E-01		1	TBL2, MLXIPL (inter)
12:123893910	rs28642812	C	T	0.73	-0.031	7.04E-01		1	KMT5A (d)
17:36073320	rs17138478	C	A	0.88	-0.15	1.46E-01		1	HNF1B (i)
5:156753284	rs2289850	T	C	0.94	-0.032	8.27E-01		1	CYFIP2 (i)
10:98466282	rs61856806	A	T	0.16	0.011	9.12E-01		1	PIK3AP1 (i)
5:55804552	rs40270	C	A	0.77	0.14	9.96E-02		1	LINC01948, C5orf67 (inter)
1:247602968	rs4925546	A	G	0.39	0.11	1.51E-01		1	NLRP3 (i)
20:12973521	rs686548	A	T	0.38	0.0055	9.37E-01		1	LINC01722, SPTLC3 (inter)
7:92408370	rs445	T	C	0.097	0.18	1.24E-01		1	CDK6 (i)
3:160173600	rs17236494	C	A	0.27	0.16	4.36E-02		1	TRIM59, KPNA4 (inter)
2:114757209	rs17046767	G	C	0.91	-0.061	6.34E-01		1	LINC01191 (i)
2:211540507	rs1047891	A	C	0.32	0.061	4.61E-01		1	CPS1 (e)
11:65176370	rs12799896	C	T	0.84	0.091	3.54E-01		1	FRMD8 (i)
5:52193125	rs4074793	G	A	0.088	-0.19	1.36E-01		1	ITGA1 (i)
18:60845884	rs12454712	T	C	0.62	0.037	5.99E-01		1	BCL2 (i)
14:24871926	rs11621792	T	C	0.45	0.013	8.66E-01		1	NYNRIN (i)
12:21057281	rs7953767	T	C	0.16	0.13	1.70E-01		1	SLCO1B3 (i)
14:35184323	rs10141892	C	T	0.61	-0.11	1.32E-01		1	CFL2 (u)
17:70106428	rs1477066	C	T	0.64	0.065	3.61E-01		1	SOX9-AS1 (i)
1:150479901	rs1815544	C	T	0.61	-0.064	3.73E-01		1	TARS2 (UTR)
12:10584254	rs78326895	C	T	0.16	0.17	9.28E-02		1	KLRC2 (i)
4:3443931	rs13108218	A	G	0.39	-0.04	5.84E-01		1	HGFAC (i)
7:56090641	rs6973917	T	A	0.24	-0.062	4.69E-01		1	PSPH (i)
12:57033353	rs2950388	C	T	0.73	0.049	5.26E-01		1	ATP5B (i)
13:28439389	rs1970619	T	C	0.39	-0.037	6.08E-01		1	PLUT (i)
14:94784618	rs61980636	T	C	0.2	-0.028	7.48E-01		1	SERPINA6 (i)
11:72497462	rs481206	T	C	0.33	0.025	7.31E-01		1	STARD10 (i)
6:116325142	rs3756772	T	C	0.44	0.00014	9.98E-01		1	FRK (e)
6:130346105	rs7740188	A	G	0.71	0.1	1.92E-01		1	L3MBTL3 (i)
14:51201711	rs10148309	C	T	0.84	0.19	4.49E-02		1	NIN (i)
12:121540531	rs1794898	G	A	0.17	0.14	1.35E-01		1	OASL, P2RX7 (inter)
22:38599364	rs4821764	A	G	0.58	-0.00046	9.95E-01		1	MAFF (i)
19:36038390	rs7599	A	G	0.39	0.031	6.67E-01		1	TMEM147 (UTR)
6:35283958	rs13197551	T	C	0.17	-0.013	8.91E-01		1	DEF6 (i)
1:219668252	rs1538742	A	C	0.59	0.044	5.33E-01		1	LOC102723886 (i)
17:73767437	rs4485425	G	A	0.7	-0.025	7.44E-01		1	GALK1, H3F3B (inter)
9:6665010	rs1658972	C	T	0.86	-0.022	8.26E-01		1	GLDC, KDM4C (inter)
6:21939328	rs6938097	G	A	0.73	0.096	2.31E-01		1	CASC15 (i)
1:66141502	rs1938500	T	G	0.21	0.013	8.77E-01		1	LEPR, PDE4B (inter)
21:46209426	rs11088963	C	G	0.53	-0.014	8.49E-01		1	UBE2G2 (i)
3:142659361	rs6440123	A	G	0.64	-0.051	4.93E-01		1	LOC100507389 (i)
2:44066247	rs11887534	C	G	0.061	-0.091	5.28E-01		1	ABCG8 (e)
1:89146852	rs1002436	G	A	0.56	-0.0035	9.60E-01		1	PKN2-AS1 (i)
21:40555561	rs117143374	T	C	0.86	-0.071	4.77E-01		1	PSMG1 (u)
5:106878792	rs6879279	G	C	0.85	-0.05	6.14E-01		1	EFNA5 (i)
1:161500975	rs6700241	A	G	0.76	0.12	1.73E-01		1	HSPA6, FCGR3A (inter)
9:112077530	rs68082079	T	C	0.72	-0.14	1.01E-01		1	EPB41L4B (i)
17:68464817	rs717118	T	A	0.47	0.048	4.88E-01		1	KCNJ2, CASC17 (inter)
16:58070964	rs12928392	T	A	0.77	0.16	5.33E-02		1	MMP15 (i)
12:51221127	rs864899	G	A	0.62	0.027	7.08E-01		1	ATF1, TMPRSS12 (inter)
1:93858289	rs1365298	A	G	0.17	-0.044	6.33E-01		1	DR1, FNBP1L (inter)
6:29555778	rs2235698	G	A	0.23	0.012	8.90E-01		1	OR2H2 (e)
7:134884187	rs292585	T	C	0.72	-0.24	2.05E-03		1	WDR91 (i)
8:144643169	rs1545536	T	C	0.21	-0.01	9.09E-01		1	GSDMD (i)
6:53903152	rs9637973	G	A	0.31	0.065	4.03E-01		1	MLIP (i)
11:77940075	rs2450128	G	A	0.84	0.009	9.24E-01		1	GAB2 (i)
5:53276301	rs1664781	A	G	0.7	-0.034	6.62E-01		1	ARL15 (i)
6:20404420	rs73382439	C	T	0.82	-0.011	9.08E-01		1	E2F3 (i)
19:3750622	rs1046271	A	C	0.46	0.099	1.52E-01		1	TJP3 (e)
7:116417848	rs11770163	C	G	0.34	-0.041	5.75E-01		1	MET (i)
22:24266726	rs5751775	T	C	0.41	-0.041	5.67E-01		1	MIF-AS1, GSTT2B (inter)
10:74780918	rs79188145	A	G	0.93	0.05	7.27E-01		1	P4HA1 (i)
13:111019462	rs4773169	A	C	0.58	0.1	1.54E-01		1	COL4A2 (i)
1:2175553	rs142451335	T	C	0.072	0.2	1.22E-01		1	SKI (i)
3:170732599	rs7356034	A	G	0.28	0.0082	9.18E-01		1	SLC2A2 (i)
16:53806453	rs56094641	G	A	0.4	-0.074	3.00E-01		1	FTO (i)
1:109822143	rs1277930	A	G	0.77	-0.04	6.31E-01		1	PSRC1 (d)
4:17880416	rs7700107	C	A	0.13	-0.19	7.96E-02		1	LCORL (i)
9:34107505	rs11557154	T	C	0.13	0.004	9.69E-01		1	DCAF12 (e)
2:88424066	rs2241883	T	C	0.67	-0.04	5.85E-01		1	FABP1 (e)
17:61922102	rs2727324	C	G	0.32	-0.016	8.25E-01		1	SMARCD2, TCAM1P (inter)
3:124927205	rs6762589	A	G	0.39	0.07	3.42E-01		1	SLC12A8 (i)
20:14672177	rs6034011	C	T	0.35	0.068	3.60E-01		1	MACROD2 (i)
4:103710930	rs223454	G	A	0.53	0.02	7.73E-01		1	LOC102723704 (i)
2:113714976	rs12617864	G	T	0.25	0.11	1.68E-01		1	IL37, IL36G (inter)
10:89807366	rs10887777	C	T	0.24	-0.00031	9.97E-01		1	PTEN, RNLS (inter)
3:50117520	rs2624817	A	G	0.18	-0.085	3.56E-01		1	RBM6, RBM5 (inter)
6:139843583	rs636202	T	C	0.47	0.059	4.17E-01		1	LINC01625, LOC100132735 (inter)
8:6577140	rs2911980	T	G	0.65	-0.023	7.60E-01		1	AGPAT5 (i)
3:155562072	rs6441017	C	T	0.72	-0.077	3.33E-01		1	SLC33A1 (i)
11:47933664	rs117333334	A	G	0.056	-0.041	7.86E-01		1	NUP160, PTPRJ (inter)
2:179345183	rs71423566	T	C	0.32	0.014	8.52E-01		1	MIR548N (i)
2:102747313	rs1024794	G	A	0.35	0.057	4.35E-01		1	IL1R1 (i)
22:42226395	rs5758487	C	T	0.46	-0.054	4.45E-01		1	CCDC134, SREBF2 (inter)
10:45938746	rs1051713	C	T	0.82	0.011	9.02E-01		1	ALOX5 (i)
12:53295081	rs4531558	G	T	0.51	-0.035	6.21E-01		1	KRT8 (i)
6:36648364	rs3176334	T	C	0.64	-0.18	1.66E-02		1	CDKN1A (i)
2:202060820	rs3731714	C	T	0.7	-0.11	1.58E-01		1	CASP10 (i)
6:153043035	rs17710008	A	G	0.17	-0.028	7.73E-01		1	MYCT1 (e)
19:38759103	rs3786876	C	T	0.14	-0.086	4.12E-01		1	SPINT2 (i)
11:125452081	rs11220136	T	C	0.067	0.0096	9.46E-01		1	STT3A-AS1 (i)
12:26474867	rs10842708	G	A	0.25	0.1	2.01E-01		1	SSPN, ITPR2 (inter)
3:37083740	rs9876116	A	G	0.55	-0.15	2.96E-02		1	MLH1 (i)
9:132566666	rs7029757	G	A	0.92	0.27	3.13E-02		1	TOR1B (i)
4:100448824	rs10007975	C	T	0.75	-0.031	7.09E-01		1	C4orf17 (i)
14:77517786	rs75004998	G	A	0.67	0.046	5.30E-01		1	LINC02288 (i)
12:25408464	rs12320328	A	G	0.91	-0.14	2.44E-01		1	KRAS, LMNTD1 (inter)
2:112689980	rs6755970	A	G	0.39	-0.036	6.22E-01		1	MERTK (i)
1:27026987	rs4579782	G	C	0.078	-0.032	8.14E-01		1	ARID1A (i)
2:37090233	rs2110944	C	T	0.53	-0.019	7.92E-01		1	STRN (i)
19:7892087	rs12979658	G	A	0.25	0.066	4.42E-01		1	CLEC4GP1, EVI5L (inter)
15:72575214	rs8027647	T	A	0.74	-0.057	4.80E-01		1	PARP6, CELF6 (inter)
8:72419498	rs10096191	G	T	0.069	0.23	1.00E-01		1	EYA1, MSC (inter)
4:146821410	rs4835265	A (A)	C (G)	0.16	0.06	5.45E-01	rs6811690	0.94	ZNF827 (i)
2:169834370	rs72623176	A (C)	G (T)	0.034	0.097	6.34E-01	rs16856327	0.91	ABCB11 (i)
6:28168941	rs55635926	G (C)	C (G)	0.089	0.068	5.80E-01	rs1150685	0.98	ZNF192P1, TOB2P1 (inter)
17:17183974	rs117743490	C (A)	A (G)	0.041	-0.19	3.07E-01	rs16961412	0.85	COPS3 (UTR)
CHR:POS, chromosome:position. EA, effect allele. OA, other allele. EAF, effect allele frequency. When liver enzyme-increasing variants were not themselves available, proxy variants were used. EA and OA of proxy variants are shown in parentheses. Gene tags: (e) exonic, (i) intronic, (u) upstream, (d) downstream, (inter) intergenic, (UTR) untranslated region.
