# Supplementary material for: Genome-wide association study of serum liver enzymes implicates diverse metabolic and liver pathology
Source: Nat Commun. 2021 Feb 5;12:816. doi: 10.1038/s41467-020-20870-1 (PMC7865025; doi:10.1038/s41467-020-20870-1)
Supplement: Supplementary file 26 — Supplementary Data 24 [file 41467_2020_20870_MOESM26_ESM.xlsx]

## Sheet: Sheet1
Supplementary Data 24: Effects of asparate aminotransferase-increasing variants on alcoholic cirrhosis
CHR:POS	Variant	EA	OA	EAF	Beta	P	Proxy	R2	Gene annotation
10:18263873	rs508196	C	T	0.6	0.0081	9.10E-01		1	SLC39A12 (i)
6:32582601	rs34656207	T	C	0.35	0.017	8.21E-01		1	HLA-DRB1, HLA-DQA1 (inter)
10:101912064	rs2862954	T	C	0.52	0.015	8.28E-01		1	ERLIN1 (e)
1:110470764	rs333947	G	A	0.84	0.044	6.49E-01		1	CSF1 (i)
4:88213808	rs6834314	A	G	0.74	0.18	2.50E-02		1	KLHL8, MIR5705 (inter)
9:117144504	rs4979373	C	T	0.52	-0.014	8.45E-01		1	AKNA (i)
18:55128675	rs503581	G	A	0.9	-0.094	4.23E-01		1	ONECUT2 (i)
9:136141870	rs2519093	C	T	0.8	-0.088	3.27E-01		1	ABO (i)
19:19379549	rs58542926	T	C	0.08	0.63	2.86E-06		1	TM6SF2 (e)
16:58770897	rs11643959	T	G	0.92	0.19	1.51E-01		1	GOT2, APOOP5 (inter)
3:58380465	rs11714574	A	T	0.58	0.04	5.70E-01		1	PXK (i)
1:16510894	rs36086195	T	C	0.59	-0.025	7.31E-01		1	EPHA2, ARHGEF19 (inter)
11:93864393	rs56175344	C	G	0.89	0.066	5.54E-01		1	PANX1 (i)
5:72351062	rs1200503	C	G	0.55	-0.054	4.43E-01		1	FCHO2 (i)
1:183802259	rs2491441	C	T	0.2	-0.029	7.38E-01		1	RGL1 (i)
9:33109996	rs62544382	T	G	0.56	-0.073	3.46E-01		1	B4GALT1 (d)
6:27300310	rs13212562	A	G	0.91	-0.16	2.04E-01		1	VN1R10P, ZNF204P (inter)
5:39533318	rs2910953	A	T	0.24	-0.0037	9.64E-01		1	LINC02104, LINC00603 (inter)
1:161644387	rs1674757	T	A	0.68	0.044	5.64E-01		1	FCGR2B (i)
12:71113087	rs2137537	T	C	0.45	-0.11	1.23E-01		1	PTPRR (i)
8:142229145	rs3739235	G	A	0.58	0.044	5.44E-01		1	SLC45A4 (i)
7:17911752	rs1917368	G	T	0.59	-0.021	7.73E-01		1	SNX13 (i)
12:57839173	rs61352607	T	G	0.23	-0.0046	9.57E-01		1	INHBC (i)
2:27734972	rs6547692	G	A	0.45	-0.07	3.23E-01		1	GCKR (i)
8:8661681	rs12544992	G	C	0.47	-0.05	4.74E-01		1	MFHAS1 (i)
2:233520254	rs13395911	T	A	0.6	0.05	4.97E-01		1	EFHD1 (i)
11:78127914	rs869202	A	G	0.82	0.07	4.44E-01		1	GAB2 (i)
8:126485294	rs2954027	T	A	0.51	0.048	4.95E-01		1	TRIB1, LINC00861 (inter)
9:95892726	rs7018885	T	C	0.76	-0.27	1.96E-03		1	NINJ1 (i)
10:121471251	rs196210	G	C	0.4	0.051	4.86E-01		1	BAG3, INPP5F (inter)
19:7831628	rs2277998	G	A	0.69	-0.0019	9.81E-01		1	CLEC4M (e)
10:17261762	rs12413013	G	A	0.69	0.043	5.89E-01		1	VIM-AS1 (i)
1:89146852	rs1002436	G	A	0.56	-0.0035	9.60E-01		1	PKN2-AS1 (i)
3:172267803	rs13074711	T	C	0.89	0.15	2.06E-01		1	TNFSF10, LINC02068 (inter)
8:10594474	rs4841436	C	A	0.42	0.13	8.29E-02		1	LOC102723313 (i)
1:155106697	rs12904	G	A	0.61	-0.006	9.32E-01		1	EFNA1 (UTR)
6:135418916	rs7776054	A	G	0.71	-0.033	6.67E-01		1	HBS1L, MYB (inter)
11:116648917	rs964184	G	C	0.14	0.14	1.51E-01		1	ZPR1 (UTR)
1:150742700	rs11204725	C	T	0.54	-0.082	2.47E-01		1	CTSS, CTSK (inter)
12:111724699	rs4766568	T	C	0.86	0.044	6.67E-01		1	CUX2 (i)
6:13512509	rs2841532	A	G	0.7	-0.13	8.71E-02		1	GFOD1, SIRT5 (inter)
12:10574001	rs17513937	T	C	0.33	-0.004	9.57E-01		1	KLRC3 (u)
2:169710607	rs11678685	A	G	0.31	0.097	2.01E-01		1	NOSTRIN (i)
1:205044339	rs11240351	G	A	0.4	-0.085	2.36E-01		1	CNTN2 (UTR)
15:40330629	rs8041057	C	T	0.28	0.05	5.25E-01		1	SRP14 (i)
6:35280697	rs6938946	C	T	0.14	-0.045	6.57E-01		1	DEF6 (i)
16:72105965	rs217184	T	C	0.8	0.18	4.32E-02		1	HPR (i)
17:64208285	rs1801690	G	C	0.057	-0.12	4.23E-01		1	APOH (e)
6:43757896	rs998584	A	C	0.49	-0.02	7.94E-01		1	VEGFA, LINC01512 (inter)
10:79574078	rs11002301	A	G	0.36	-0.0057	9.38E-01		1	DLG5 (i)
15:73982336	rs8041181	T	C	0.39	-0.011	8.82E-01		1	CD276 (i)
19:33911705	rs57457691	T	C	0.4	-0.053	4.59E-01		1	PEPD (i)
14:55238309	rs7155922	G	A	0.45	-0.044	5.58E-01		1	SAMD4A (i)
2:113841030	rs6734238	A	G	0.59	0.069	3.25E-01		1	IL1F10, IL1RN (inter)
2:179345183	rs71423566	T	C	0.32	0.014	8.52E-01		1	MIR548N (i)
13:114551993	rs6602909	C	T	0.35	0.0018	9.80E-01		1	GAS6 (i)
8:61525780	rs671275	A	G	0.25	0.017	8.32E-01		1	RAB2A (i)
12:121316252	rs656933	A	G	0.58	0.023	7.51E-01		1	SPPL3 (i)
11:47915299	rs34467936	A	G	0.64	0.016	8.31E-01		1	NUP160, PTPRJ (inter)
16:80498094	rs7189522	T	C	0.3	-0.061	4.24E-01		1	LOC102724084 (i)
22:29777504	rs11704551	C	T	0.73	-0.12	1.25E-01		1	AP1B1 (i)
20:33549946	rs11698868	T	C	0.21	0.14	1.10E-01		1	MYH7B (i)
18:56130293	rs7243073	A	C	0.25	-0.15	6.39E-02		1	MIR122, ALPK2 (inter)
5:31021358	rs10075805	A	G	0.72	-0.011	8.93E-01		1	LOC105374704, CDH6 (inter)
10:70985267	rs2394529	C	G	0.67	-0.072	3.26E-01		1	LOC101928994 (i)
22:51094926	rs9616810	T	C	0.21	0.01	9.12E-01		1	ARSA, SHANK3 (inter)
11:126225876	rs112771035	C	G	0.94	-0.13	3.93E-01		1	ST3GAL4 (UTR)
4:100065509	rs1800759	T	G	0.41	0.14	5.07E-02		1	LOC100507053 (i)
19:49225766	rs11882796	T	A	0.52	-0.036	6.26E-01		1	RASIP1 (i)
6:117501988	rs9372475	T	C	0.36	-0.022	7.59E-01		1	RFX6, VGLL2 (inter)
7:134882423	rs292580	A	T	0.72	-0.24	1.95E-03		1	WDR91 (i)
22:36545137	rs132642	T	A	0.84	-0.16	9.51E-02		1	APOL3 (UTR)
17:29639325	rs4638642	G	C	0.4	0.074	3.01E-01		1	EVI2B, NF1 (i)
2:85415429	rs2568207	T	A	0.61	-0.053	4.68E-01		1	TCF7L1 (i)
1:94667970	rs1541098	T	C	0.76	0.16	5.49E-02		1	ARHGAP29 (i)
15:51493967	rs11070841	A	G	0.22	-0.02	8.20E-01		1	MIR4713HG (i)
1:28572317	rs12129745	G	C	0.67	0.017	8.20E-01		1	ATPIF1, SESN2 (inter)
14:50857632	rs10134101	A	G	0.95	0.37	3.25E-02		1	CDKL1 (i)
3:132197995	rs62292950	T	G	0.86	-0.081	4.28E-01		1	DNAJC13 (i)
17:76402116	rs2376584	A	G	0.43	0.015	8.39E-01		1	PGS1 (i)
1:66141502	rs1938500	T	G	0.21	0.013	8.77E-01		1	LEPR, PDE4B (inter)
11:1780205	rs11555039	G	A	0.075	0.083	5.37E-01		1	CTSD (e)
5:131797547	rs6894249	A	G	0.64	0.0081	9.11E-01		1	C5orf56 (i)
10:100811850	rs7097660	G	C	0.77	-0.091	2.72E-01		1	HPSE2 (i)
17:41210396	rs8176279	C	A	0.32	-0.0059	9.38E-01		1	BRCA1 (i)
4:103190128	rs151401	G	A	0.23	0.089	2.79E-01		1	SLC39A8 (i)
17:44083948	rs8067056	T	C	0.65	0.089	2.46E-01		1	MAPT (i)
4:77416627	rs12500824	A	G	0.34	-0.079	2.92E-01		1	SHROOM3 (i)
7:87059699	rs31672	T	C	0.79	0.14	9.03E-02		1	ABCB4 (i)
8:22873533	rs876435	G	A	0.42	-0.047	5.01E-01		1	RHOBTB2 (i)
9:103331405	rs2800290	C	T	0.42	-0.013	8.58E-01		1	MSANTD3-TMEFF1, TMEFF1 (i)
2:48274592	rs72816437	T	A	0.37	-0.18	1.60E-02		1	FBXO11, FOXN2 (inter)
5:96234212	rs3096168	G	A	0.5	-0.18	1.11E-02		1	ERAP2 (i)
3:33098055	rs11706136	A	G	0.7	-0.16	3.68E-02		1	GLB1 (i)
8:59466106	rs113895159	T	C	0.66	0.067	3.65E-01		1	SDCBP (i)
6:130346105	rs7740188	A	G	0.71	0.1	1.92E-01		1	L3MBTL3 (i)
11:122519022	rs6589941	G	T	0.39	-0.12	1.04E-01		1	MIR100HG, UBASH3B (inter)
7:7273440	rs1008897	G	A	0.36	-0.085	2.49E-01		1	C1GALT1 (i)
19:54759571	rs380731	T	C	0.27	-0.042	5.91E-01		1	LILRB5 (i)
13:111300000	rs421491	T	C	0.95	-0.09	5.89E-01		1	CARS2 (i)
13:22351137	rs500802	T	C	0.7	-0.052	4.99E-01		1	FGF9, LINC00424 (inter)
12:56384804	rs705699	G	A	0.61	-0.085	2.45E-01		1	RAB5B (i)
21:30721382	rs412662	C	T	0.5	-0.056	4.15E-01		1	BACH1, BACH1-IT2 (inter)
3:12396588	rs4135247	G	A	0.43	-0.11	1.21E-01		1	PPARG (i)
1:201016296	rs3850625	G	A	0.89	0.025	8.27E-01		1	CACNA1S (e)
9:139967800	9:139967800_G_A	A	G	0.24	-0.0035	9.68E-01		1	SAPCD2, UAP1L1 (inter)
16:88697487	rs2291160	G	A	0.55	-0.069	3.24E-01		1	ZC3H18 (i)
13:74124676	rs12876036	G	A	0.56	0.071	3.15E-01		1	KLF5, LINC00392 (inter)
14:35184323	rs10141892	C	T	0.61	-0.11	1.32E-01		1	CFL2 (u)
6:36647680	rs4135240	T	C	0.63	-0.19	9.74E-03		1	CDKN1A (i)
14:103860206	rs12889639	A	G	0.65	0.06	4.09E-01		1	MARK3 (i)
19:45414451	rs439401	C	T	0.62	-0.091	2.05E-01		1	APOE, APOC1 (inter)
4:23925987	rs11932940	A	G	0.7	0.028	7.28E-01		1	PPARGC1A (i)
2:71562503	rs17743415	C	T	0.56	-0.057	4.29E-01		1	ZNF638 (i)
12:53285086	rs11170319	G	T	0.54	-0.017	8.13E-01		1	KRT78, KRT8 (inter)
1:247601357	rs12143966	G	A	0.62	0.03	6.76E-01		1	NLRP3 (i)
17:73393459	rs2053158	A	T	0.83	0.17	6.98E-02		1	GRB2 (i)
1:59680246	rs6678642	T	G	0.67	0.0078	9.18E-01		1	HSD52, FGGY (inter)
1:220974545	rs10863565	C	T	0.78	0.24	6.36E-03		1	MARC1 (i)
8:72419498	rs10096191	G	T	0.069	0.23	1.00E-01		1	EYA1, MSC (inter)
1:196698463	rs6689009	A	G	0.79	-0.22	1.17E-02		1	CFH (i)
16:56993886	rs821840	A	G	0.69	-0.048	5.20E-01		1	HERPUD1, CETP (inter)
6:21939328	rs6938097	G	A	0.73	0.096	2.31E-01		1	CASC15 (i)
14:94465209	rs10145626	A	G	0.06	-0.061	6.96E-01		1	C14orf48 (i)
17:68375946	rs4485410	T	C	0.79	0.089	3.06E-01		1	KCNJ2, CASC17 (inter)
17:78363847	rs3185057	G	A	0.93	0.37	7.31E-03		1	RNF213 (e)
1:113117213	rs12406530	A	G	0.79	0.043	6.24E-01		1	ST7L (i)
10:98460581	rs45587331	A	G	0.17	0.011	9.09E-01		1	PIK3AP1 (i)
2:188211443	rs10931283	T	C	0.62	-0.053	4.64E-01		1	CALCRL (i)
16:11279913	rs193759	A	G	0.67	-0.051	5.07E-01		1	CLEC16A, SOCS1 (inter)
2:112785237	rs6541998	T	C	0.4	-0.053	4.59E-01		1	MERTK (i)
17:46143042	rs7209484	C	T	0.23	-0.00016	9.99E-01		1	NFE2L1, CBX1 (inter)
3:170073339	rs12489967	C	A	0.84	-0.03	7.54E-01		1	PRKCI, SKIL (inter)
10:113949664	rs10787429	T	C	0.28	0.081	2.93E-01		1	GPAM, TECTB (inter)
15:85170174	rs61394864	C	T	0.54	-0.047	5.06E-01		1	ZSCAN2, SCAND2P (inter)
5:149443994	rs216141	C	T	0.27	-0.1	2.19E-01		1	CSF1R (i)
3:160173600	rs17236494	C	A	0.27	0.16	4.36E-02		1	TRIM59, KPNA4 (inter)
6:116317444	rs3798232	C	T	0.44	0.01	8.85E-01		1	FRK (i)
11:89224453	rs2289125	C	A	0.79	-0.027	7.65E-01		1	NOX4 (UTR)
11:61697904	rs6591673	G	A	0.65	0.069	3.53E-01		1	RAB3IL1, BEST1 (inter)
3:46171823	rs75182702	A	C	0.052	0.27	1.02E-01		1	XCR1, CCR1 (inter)
9:107665978	rs1800978	C	G	0.87	-0.13	2.19E-01		1	ABCA1 (UTR)
1:198634625	rs1052238	T	C	0.49	-0.048	4.82E-01		1	PTPRC (i)
14:77509872	rs11159247	G	A	0.7	0.084	2.61E-01		1	LINC02288 (i)
6:96082116	rs35064159	C	T	0.079	-0.2	1.26E-01		1	MANEA, FUT9 (inter)
10:115786236	rs72823014	G	A	0.88	0.093	3.86E-01		1	NHLRC2, ADRB1 (inter)
15:60883281	rs339969	A	C	0.6	0.13	7.51E-02		1	RORA-AS1 (i)
15:72504059	rs8023703	A	G	0.78	-0.092	2.77E-01		1	PKM (i)
2:101578489	rs6747874	A	G	0.22	-0.075	3.81E-01		1	NPAS2 (i)
17:36073320	rs17138478	C	A	0.88	-0.15	1.46E-01		1	HNF1B (i)
8:120187709	rs2468175	G	A	0.63	-0.1	1.76E-01		1	COLEC10, MAL2 (inter)
13:27784873	rs9512579	A	T	0.069	0.011	9.40E-01		1	USP12-AS2, LINC00412 (inter)
19:3750622	rs1046271	A	C	0.46	0.099	1.52E-01		1	TJP3 (e)
2:227112754	rs2943654	T	C	0.62	0.095	1.94E-01		1	LOC646736, MIR5702 (inter)
15:49836867	rs12593917	T	G	0.36	0.11	1.44E-01		1	FAM227B (i)
4:184204228	rs3814420	T	C	0.93	0.0017	9.90E-01		1	WWC2 (i)
12:89541656	rs10858828	G	C	0.77	-0.046	5.76E-01		1	LINC02458, DUSP6 (inter)
20:38542569	rs17803745	C	T	0.68	4.7e-05	1.00E+00		1	LINC01734, LINC01370 (inter)
3:17832829	rs6577596	C	T	0.4	-0.13	8.50E-02		1	LOC105376975, LOC339862 (inter)
12:20579392	rs7488780	G	C	0.78	0.0078	9.26E-01		1	PDE3A (i)
16:86097478	rs56360131	T	C	0.21	0.027	7.53E-01		1	IRF8, LINC01082 (inter)
11:95183936	rs12799680	T	C	0.92	-0.041	7.46E-01		1	LOC100129203, FAM76B (inter)
4:48043945	rs13145218	A	G	0.22	0.058	4.98E-01		1	NIPAL1, TXK (inter)
10:96104665	rs3758526	G	T	0.13	-0.00031	9.98E-01		1	NOC3L (e)
20:3906078	rs241597	G	A	0.15	0.086	3.84E-01		1	PANK2 (UTR)
1:111737183	rs660173	C	T	0.32	0.084	2.55E-01		1	DENND2D (i)
18:60848639	rs4940576	C	T	0.76	0.1	2.14E-01		1	BCL2 (i)
3:11395821	rs2594973	C	G	0.37	-0.049	5.08E-01		1	ATG7 (i)
14:73011885	rs2239222	A	G	0.65	-0.043	5.49E-01		1	RGS6 (i)
8:81802855	rs7840329	A	G	0.36	0.039	5.90E-01		1	ZNF704, PAG1 (inter)
2:136596867	rs6742283	G	A	0.71	0.017	8.29E-01		1	MCM6 (d)
22:28729767	rs134489	A	T	0.75	0.1	2.01E-01		1	TTC28 (i)
2:160668543	rs1549578	A	G	0.58	-0.073	3.11E-01		1	LY75, LY75-CD302 (i)
5:140075474	rs17119056	T	C	0.091	-0.047	7.19E-01		1	HARS2 (i)
12:12515329	rs11054848	G	A	0.62	0.01	8.89E-01		1	BORCS5 (i)
5:76734084	rs33204	C	T	0.56	0.0031	9.65E-01		1	WDR41 (e)
19:15975096	rs11086005	G	T	0.62	-0.021	7.68E-01		1	LINC01835 (i)
9:133038721	rs9657643	A	G	0.27	0.084	2.99E-01		1	HMCN2 (i)
19:55824332	rs7246479	G	T	0.49	-0.0046	9.48E-01		1	TMEM150B (e)
6:127435106	rs6916318	T	A	0.52	-0.0023	9.73E-01		1	MIR588, RSPO3 (inter)
4:3443931	rs13108218	A	G	0.39	-0.04	5.84E-01		1	HGFAC (i)
5:179290845	rs30386	G	T	0.47	-0.046	5.12E-01		1	TBC1D9B (e)
12:3340657	rs7976853	T	C	0.1	0.13	2.83E-01		1	TSPAN9 (i)
22:44324727	rs738409	G	C	0.27	0.87	1.17E-28		1	PNPLA3 (e)
4:146821410	rs4835265	A (A)	C (G)	0.16	0.06	5.45E-01	rs6811690	0.94	ZNF827 (i)
19:47221557	rs313839	G (T)	C (C)	0.15	-0.086	3.98E-01	rs113374757	0.97	PRKD2, STRN4 (inter)
11:3008404	rs12806061	G (C)	A (T)	0.69	0.18	2.27E-02	rs12805661	0.89	NAP1L4 (i)
15:79237293	rs2289702	T (A)	C (G)	0.099	0.053	6.75E-01	rs34593439	0.99	CTSH (e)
CHR:POS, chromosome:position. EA, effect allele. OA, other allele. EAF, effect allele frequency. When liver enzyme-increasing variants were not themselves available, proxy variants were used. EA and OA of proxy variants are shown in parentheses. Gene tags: (e) exonic, (i) intronic, (u) upstream, (d) downstream, (inter) intergenic, (UTR) untranslated region.
