# Supplementary material for: Genome-wide association study of serum liver enzymes implicates diverse metabolic and liver pathology
Source: Nat Commun. 2021 Feb 5;12:816. doi: 10.1038/s41467-020-20870-1 (PMC7865025; doi:10.1038/s41467-020-20870-1)
Supplement: Supplementary file 27 — Supplementary Data 25 [file 41467_2020_20870_MOESM27_ESM.xlsx]

## Sheet: Sheet1
Supplementary Data 25: Effects of alkaline phosphatase-increasing alleles on alcoholic cirrhosis
CHR:POS	Variant	EA	OA	EAF	Beta	P	Proxy	R2	Gene annotation
6:24485181	rs7765441	A	G	0.89	0.032	7.87E-01		1	GPLD1 (i)
17:7088423	rs72837690	C	T	0.35	0.032	6.75E-01		1	ASGR1, DLG4 (inter)
10:65350383	rs10822186	G	A	0.49	-0.17	1.13E-02		1	REEP3 (i)
11:126285301	rs7949566	A	G	0.41	0.24	1.65E-03		1	ST3GAL4 (d)
8:9194978	rs13274716	C	T	0.11	0.075	5.03E-01		1	LOC157273, TNKS (inter)
8:126500031	rs28601761	C	G	0.56	-0.015	8.41E-01		1	TRIB1, LINC00861 (inter)
12:121423659	rs9738226	A	G	0.38	0.18	1.23E-02		1	HNF1A (i)
8:119959925	rs11573824	T	A	0.54	-0.025	7.17E-01		1	TNFRSF11B (i)
16:79755446	rs4575545	A	G	0.31	0.097	2.11E-01		1	MAFTRR (e)
2:27730940	rs1260326	T	C	0.4	-0.069	3.35E-01		1	GCKR (e)
19:54677189	rs8736	T	C	0.44	0.31	1.11E-05		1	MBOAT7 (UTR)
20:25296970	rs6083799	T	G	0.56	-0.06	3.99E-01		1	ABHD12 (i)
19:19379549	rs58542926	C	T	0.92	-0.63	2.86E-06		1	TM6SF2 (e)
9:104219175	rs2183745	T	A	0.3	0.065	4.19E-01		1	ALDOB, TMEM246-AS1 (inter)
19:45421877	rs484195	A	G	0.4	0.076	3.15E-01		1	APOC1 (i)
11:61592362	rs174566	G	A	0.34	0.041	5.76E-01		1	FADS2 (i)
13:42965837	rs9533094	G	A	0.47	-0.11	1.20E-01		1	AKAP11, LINC02341 (inter)
8:10665444	rs6601527	C	A	0.43	0.12	9.10E-02		1	PINX1 (i)
13:95256305	rs6492720	T	C	0.32	0.043	5.67E-01		1	GPR180 (i)
2:169893419	rs2161037	G	A	0.46	-0.048	5.13E-01		1	ABCB11, DHRS9 (inter)
18:60054857	rs884205	A	C	0.25	0.26	1.86E-03		1	TNFRSF11A (UTR)
15:58678720	rs261290	C	T	0.69	-0.0022	9.77E-01		1	AQP9, LIPC (inter)
4:100065509	rs1800759	T	G	0.41	0.14	5.07E-02		1	LOC100507053 (i)
11:118535840	rs12225548	C	G	0.77	-0.15	6.79E-02		1	TREH (i)
10:113949664	rs10787429	T	C	0.28	0.081	2.93E-01		1	GPAM, TECTB (inter)
1:220970028	rs2642438	G	A	0.72	0.23	6.01E-03		1	MARC1 (e)
1:154419892	rs12730935	G	A	0.62	-0.026	7.22E-01		1	IL6R (i)
17:37832704	rs2941505	A	G	0.31	0.032	6.78E-01		1	PGAP3 (i)
12:111894072	rs2073950	C	T	0.8	-0.0079	9.28E-01		1	ATXN2 (i)
14:24871926	rs11621792	C	T	0.55	-0.013	8.66E-01		1	NYNRIN (i)
4:148985720	rs3775327	C	T	0.75	-0.095	2.38E-01		1	ARHGAP10 (i)
16:72217113	rs7202323	G	T	0.21	0.016	8.52E-01		1	PMFBP1, LINC01572 (inter)
3:135932359	rs687339	T	C	0.79	-0.08	3.37E-01		1	MSL2, PCCB (inter)
7:73026378	rs17145750	C	T	0.83	0.097	3.13E-01		1	MLXIPL (i)
19:33526948	rs11880141	A	G	0.099	0.16	1.78E-01		1	RHPN2 (i)
16:83980529	rs4782568	C	G	0.54	0.025	7.35E-01		1	MLYCD, OSGIN1 (inter)
14:73011885	rs2239222	A	G	0.65	-0.043	5.49E-01		1	RGS6 (i)
2:204154552	rs1048013	T	C	0.57	0.029	6.70E-01		1	CYP20A1 (e)
10:104405850	rs80146619	G	A	0.77	0.13	1.27E-01		1	TRIM8 (i)
2:199243372	rs2041081	T	C	0.64	0.0096	9.00E-01		1	LINC01923, SATB2 (inter)
11:8917976	rs72632952	C	T	0.16	0.13	1.81E-01		1	ST5 (i)
6:32561370	rs35139284	T	C	0.28	0.014	8.56E-01		1	HLA-DRB1, HLA-DQA1 (inter)
2:113844384	rs6741180	A	G	0.4	-0.076	2.84E-01		1	IL1F10, IL1RN (inter)
1:214334841	rs1235127	G	A	0.16	0.034	7.23E-01		1	PROX1, SMYD2 (inter)
7:107119047	rs12534124	G	A	0.81	0.16	8.14E-02		1	COG5 (i)
18:56085917	rs4309483	A	C	0.24	-0.08	3.45E-01		1	NEDD4L, MIR122 (inter)
20:39092895	rs2143877	A	G	0.71	-0.079	3.14E-01		1	LINC01370, MAFB (inter)
9:139385099	rs35135227	T	C	0.27	0.09	2.65E-01		1	C9orf163, NOTCH1 (inter)
2:54684666	rs4024576	C	G	0.35	-0.13	7.41E-02		1	SPTBN1 (i)
11:134263728	rs79256507	A	C	0.12	0.08	4.53E-01		1	B3GAT1 (i)
5:81730990	rs433920	C	T	0.74	0.039	6.18E-01		1	ATP6AP1L, MIR3977 (inter)
12:53727545	rs930900	C	T	0.69	0.051	4.97E-01		1	SP7 (i)
4:151199080	rs2290846	G	A	0.73	-0.015	8.46E-01		1	LRBA (e)
6:25783315	rs3923	T	C	0.4	0.024	7.30E-01		1	SLC17A1 (UTR)
8:71162117	rs2977976	G	A	0.15	0.014	8.83E-01		1	NCOA2 (i)
12:107347085	rs4964506	A	G	0.48	-0.0059	9.35E-01		1	RIC8B, TMEM263 (inter)
1:66053791	rs10789188	A	G	0.32	0.044	5.67E-01		1	LEPR (i)
13:111115558	rs9521787	C	A	0.39	-0.0088	9.02E-01		1	COL4A2-AS2 (UTR)
2:88428571	rs2919872	C	T	0.55	-0.13	7.40E-02		1	FABP1 (u)
17:9582214	rs6503238	T	C	0.77	0.062	4.76E-01		1	USP43 (i)
1:20894442	rs12137738	A	T	0.91	0.013	9.13E-01		1	FAM43B, CDA (inter)
5:88364958	rs6886306	T	C	0.47	-0.087	2.21E-01		1	MEF2C-AS1 (i)
4:106038169	rs17429745	G	T	0.66	-0.042	5.83E-01		1	CXXC4-AS1, TET2 (inter)
22:24266726	rs5751775	T	C	0.41	-0.041	5.67E-01		1	MIF-AS1, GSTT2B (inter)
10:79657705	rs7099526	G	C	0.33	-0.0062	9.36E-01		1	DLG5 (i)
10:102075479	rs603424	G	A	0.82	-0.02	8.26E-01		1	PKD2L1 (i)
15:89455768	rs34239095	C	G	0.72	-0.00091	9.91E-01		1	MFGE8 (UTR)
1:2326009	rs1123571	A	G	0.47	0.081	2.50E-01		1	RER1 (i)
7:96201273	rs62471406	T	A	0.44	-0.094	1.83E-01		1	SEM1 (i)
20:44547970	rs2868346	T	C	0.75	-0.025	7.59E-01		1	PLTP, PCIF1 (inter)
1:247606276	rs56188865	T	C	0.61	-0.11	1.43E-01		1	NLRP3 (i)
2:192110219	rs13019004	T	C	0.31	0.024	7.48E-01		1	MYO1B (UTR)
8:145656806	rs13273326	A	G	0.48	-0.024	7.29E-01		1	TONSL (i)
1:39975408	rs879037	T	C	0.43	0.083	2.62E-01		1	BMP8A (i)
16:68202747	rs4359427	T	C	0.13	0.072	4.89E-01		1	NFATC3 (i)
14:75441795	rs4903273	A	G	0.5	0.067	3.39E-01		1	PGF, EIF2B2 (inter)
4:146775300	rs7685277	A	G	0.16	0.07	4.59E-01		1	ZNF827 (i)
22:36545137	rs132642	T	A	0.84	-0.16	9.51E-02		1	APOL3 (UTR)
5:36646915	rs1428967	G	A	0.23	-0.088	2.90E-01		1	SLC1A3 (i)
2:30680450	rs829577	C	G	0.77	-0.0055	9.46E-01		1	LCLAT1 (i)
1:177938437	rs6682862	A	G	0.15	-0.078	4.21E-01		1	SEC16B (i)
1:234762074	rs599633	G	A	0.7	-0.1	2.12E-01		1	IRF2BP2, LINC00184 (inter)
9:34081331	rs62560863	C	T	0.89	-0.015	8.92E-01		1	UBAP2, DCAF12 (inter)
3:114464858	rs9826148	C	T	0.89	-0.056	6.30E-01		1	ZBTB20 (i)
12:4606168	rs2970818	T	A	0.91	-0.19	1.26E-01		1	C12orf4 (i)
19:18296867	rs10410017	C	T	0.66	0.038	5.98E-01		1	IFI30, MPV17L2 (inter)
4:129031571	rs67868208	A	T	0.35	0.034	6.38E-01		1	LARP1B (i)
1:44244340	rs12750525	G	A	0.58	-0.045	5.31E-01		1	ST3GAL3 (i)
7:134555127	rs2290361	G	T	0.54	-0.04	5.69E-01		1	CALD1 (i)
15:90741879	rs12438213	G	C	0.11	0.011	9.24E-01		1	SEMA4B (i)
8:30175381	rs12674731	A	C	0.75	0.042	6.16E-01		1	DCTN6, RBPMS-AS1 (inter)
10:5251815	rs7909380	T	C	0.15	0.11	2.83E-01		1	AKR1C4 (i)
22:38601231	rs2267375	G	T	0.42	-0.0059	9.35E-01		1	MAFF (i)
13:74767886	rs9530288	A	G	0.53	0.1	1.52E-01		1	KLF12, LINC00402 (inter)
15:51537806	rs2414098	T	C	0.38	-0.12	1.01E-01		1	MIR4713HG (i)
6:35343055	rs10080411	C	T	0.079	-0.059	6.45E-01		1	PPARD (i)
2:219146803	rs2292553	G	A	0.44	-0.057	4.23E-01		1	TMBIM1 (e)
3:119818585	rs189174	C	G	0.34	-0.0014	9.85E-01		1	GSK3B, GPR156 (inter)
18:77218855	rs11663201	G	A	0.68	0.079	2.96E-01		1	NFATC1 (i)
2:3640142	rs6542680	C	T	0.19	0.06	4.99E-01		1	RPS7, COLEC11 (inter)
1:93816400	rs12133576	A	G	0.36	-0.024	7.48E-01		1	DR1 (i)
1:211812772	rs11119783	G	A	0.53	0.0011	9.88E-01		1	LINC01693 (u)
4:77198566	rs6858344	A	G	0.38	0.021	7.75E-01		1	FAM47E, FAM47E-STBD1 (i)
18:46469664	rs4245230	A	G	0.45	0.019	7.87E-01		1	SMAD7 (i)
2:166551752	rs2113843	T	C	0.48	-0.011	8.78E-01		1	CSRNP3, GALNT3 (inter)
6:15541024	rs10456200	T	C	0.96	-0.22	2.34E-01		1	DTNBP1 (i)
2:158464849	rs10201242	G	A	0.92	0.03	8.21E-01		1	ACVR1C (i)
17:66451708	rs2952294	A	G	0.22	0.035	6.83E-01		1	PRKAR1A, WIPI1 (i)
1:205714478	rs12046305	A	G	0.26	0.022	7.77E-01		1	NUCKS1 (i)
17:44084008	rs12946693	T	C	0.49	0.13	8.27E-02		1	MAPT (i)
16:80779331	rs11647695	A	C	0.44	-0.0071	9.23E-01		1	CDYL2 (i)
11:47915299	rs34467936	A	G	0.64	0.016	8.31E-01		1	NUP160, PTPRJ (inter)
7:100471044	rs6706	T	C	0.18	0.12	1.87E-01		1	TRIP6 (UTR)
9:133462640	rs10901208	C	T	0.35	0.072	3.30E-01		1	FUBP3 (i)
11:16611475	rs56074687	T	C	0.72	-0.076	3.39E-01		1	SOX6, C11orf58 (inter)
14:103564820	rs17101241	T	A	0.25	0.1	2.30E-01		1	LOC107984640, EXOC3L4 (inter)
3:98690592	rs2470750	A	T	0.57	0.083	2.43E-01		1	DCBLD2, MIR548G (inter)
3:132429447	rs62292471	T	C	0.12	0.081	4.49E-01		1	NPHP3-ACAD11 (i)
1:161708194	rs10799941	G	T	0.047	0.082	6.31E-01		1	FCRLB, DUSP12 (inter)
2:21265141	rs661665	A	C	0.52	0.044	5.40E-01		1	APOB (i)
17:46926615	rs550510	A	G	0.14	-0.039	6.95E-01		1	CALCOCO2 (e)
2:181957493	rs6731985	A	G	0.68	0.11	1.56E-01		1	UBE2E3, LINC01934 (inter)
5:52193125	rs4074793	G	A	0.088	-0.19	1.36E-01		1	ITGA1 (i)
10:93643979	rs10881988	A	G	0.49	0.032	6.44E-01		1	TNKS2, FGFBP3 (inter)
16:53537581	rs8055642	A	G	0.55	0.11	1.06E-01		1	AKTIP (u)
6:27312078	rs764284	G	A	0.55	0.024	7.27E-01		1	VN1R10P, ZNF204P (inter)
1:180905694	rs3795503	C	T	0.69	-0.1	2.14E-01		1	KIAA1614 (e)
4:103575067	rs179195	T	C	0.51	0.089	2.06E-01		1	MANBA (i)
3:149211512	rs12633863	A	G	0.55	0.24	6.58E-04		1	TM4SF4 (i)
3:101084604	rs62280667	T	C	0.65	-0.032	6.67E-01		1	SENP7 (i)
6:43364494	rs6912283	A	G	0.56	-0.0087	9.02E-01		1	ZNF318, ABCC10 (inter)
2:61592737	rs72813566	A	G	0.85	-0.19	5.53E-02		1	USP34 (i)
8:103875613	rs2436851	A	G	0.74	-0.036	6.49E-01		1	AZIN1 (i)
10:96434823	rs34870400	C	T	0.22	-0.081	3.41E-01		1	HELLS, CYP2C18 (inter)
3:155547274	rs382534	C	T	0.75	-0.087	2.87E-01		1	SLC33A1 (i)
13:114551993	rs6602909	C	T	0.35	0.0018	9.80E-01		1	GAS6 (i)
2:234145944	rs13418066	C	A	0.51	-0.026	7.12E-01		1	INPP5D, ATG16L1 (inter)
2:242194583	rs2305075	C	T	0.095	-0.046	7.10E-01		1	HDLBP (i)
20:33733704	rs6088730	C	G	0.54	-0.047	5.13E-01		1	EDEM2 (i)
7:150510915	rs2888674	A	G	0.47	0.098	1.63E-01		1	TMEM176A, AOC1 (inter)
6:30799399	rs9501030	A	T	0.18	0.023	8.03E-01		1	LINC00243 (u)
14:23755598	rs2295124	G	A	0.72	-0.04	6.18E-01		1	HOMEZ (u)
2:109263457	rs1095557	G	A	0.87	0.028	7.90E-01		1	LIMS1 (i)
6:53942185	rs7742515	T	A	0.19	0.14	1.17E-01		1	MLIP (i)
9:18629283	rs10963680	A	G	0.25	-0.072	3.87E-01		1	ADAMTSL1 (i)
19:3755266	rs764036	A	T	0.53	-0.095	1.77E-01		1	MIR1268A (i)
10:46121046	rs10900229	C	T	0.73	0.03	7.07E-01		1	ZFAND4 (i)
16:58631332	rs11866656	T	C	0.78	0.046	6.04E-01		1	CNOT1 (i)
6:131999582	rs3883882	A	G	0.62	-0.049	4.98E-01		1	ENPP3 (i)
20:56555716	rs11696251	A	G	0.42	0.048	4.99E-01		1	MIR4532, LINC01742 (inter)
6:116418112	rs4946137	A	G	0.44	0.003	9.65E-01		1	FRK, NT5DC1 (inter)
20:60707040	rs2038687	G	A	0.85	-0.15	1.22E-01		1	LSM14B (i)
15:96714816	rs56332871	A	C	0.28	0.13	1.13E-01		1	NR2F2-AS1 (i)
2:48642541	rs6749773	G	A	0.55	-0.086	2.24E-01		1	FOXN2, PPP1R21 (inter)
10:116625891	rs60820172	T	C	0.38	-0.0038	9.57E-01		1	FAM160B1 (i)
22:39832113	rs5750826	A	G	0.44	-0.028	7.12E-01		1	LOC100506472 (e)
12:26487283	rs11048470	G	T	0.73	-0.095	2.16E-01		1	ITPR2 (d)
4:88973639	rs2728102	T	C	0.85	-0.03	7.63E-01		1	PKD2 (i)
7:20063957	rs38137	G	A	0.37	0.23	1.50E-03		1	LOC101927668 (i)
7:12267837	rs13229988	G	A	0.41	-0.042	5.48E-01		1	TMEM106B (i)
21:17591448	rs2823661	T	A	0.41	-0.045	5.35E-01		1	MIR99AHG (i)
20:17599651	rs12479750	C	T	0.14	0.12	2.68E-01		1	RRBP1 (i)
15:44243512	rs59770554	C	G	0.96	0.088	6.19E-01		1	FRMD5 (i)
19:57063916	rs399970	G	T	0.25	0.069	3.92E-01		1	ZFP28 (UTR)
6:7215541	rs6919004	C	T	0.56	0.091	1.95E-01		1	RREB1 (i)
2:68979302	rs2280244	A	G	0.31	-0.093	2.18E-01		1	ARHGAP25 (i)
11:65322548	rs12270054	C	T	0.75	-0.0084	9.16E-01		1	LTBP3 (i)
11:75452518	rs643884	T	C	0.81	0.15	1.13E-01		1	MOGAT2, LOC283214 (inter)
16:88523815	rs7206699	C	T	0.44	0.055	4.41E-01		1	ZFPM1 (i)
5:150455672	rs3792784	A	G	0.89	0.12	2.93E-01		1	TNIP1 (i)
16:11792700	rs933574	C	A	0.48	0.043	5.36E-01		1	TXNDC11 (i)
8:129950323	rs1372448	A	T	0.39	-0.012	8.73E-01		1	LINC00824, LINC00976 (inter)
6:29530944	rs422878	C	T	0.8	0.029	7.41E-01		1	UBD, SNORD32B (inter)
3:12396588	rs4135247	G	A	0.43	-0.11	1.21E-01		1	PPARG (i)
14:93108464	rs734206	T	C	0.7	0.0072	9.25E-01		1	RIN3 (i)
16:28241942	rs8055846	G	T	0.7	0.025	7.41E-01		1	XPO6, SBK1 (inter)
18:13660590	rs12956554	C	A	0.65	-0.016	8.32E-01		1	LDLRAD4, FAM210A (inter)
6:151901409	rs4870044	T	C	0.27	0.0016	9.84E-01		1	CCDC170 (i)
7:23669812	rs11771510	A	G	0.25	0.045	5.76E-01		1	CCDC126 (i)
16:4297779	rs735052	C	G	0.78	0.16	6.10E-02		1	LINC01569 (i)
21:40466570	rs2836882	G	A	0.73	0.0024	9.76E-01		1	LINC01700, PSMG1 (inter)
4:1010077	rs35654957	C	T	0.35	-0.0089	9.04E-01		1	FGFRL1 (i)
5:158513546	rs6898290	C	T	0.4	0.16	3.57E-02		1	EBF1 (i)
22:29222263	rs5997410	G	A	0.16	0.1	2.69E-01		1	XBP1, ZNRF3 (inter)
8:6607634	rs2911971	G	C	0.64	-0.0028	9.71E-01		1	AGPAT5 (i)
19:10332988	rs10409243	C	T	0.43	-0.0099	8.89E-01		1	S1PR2 (UTR)
9:98557461	rs2405134	A	G	0.33	0.089	2.24E-01		1	PTCH1, LINC00476 (inter)
5:77380723	rs252761	T	G	0.61	0.037	6.23E-01		1	AP3B1 (i)
10:120519944	rs12571735	T	G	0.35	-0.04	6.06E-01		1	CACUL1, NANOS1 (inter)
9:136140462	rs1633513	C	T	0.26	-0.2	1.21E-02		1	ABO (i)
1:22911195	rs75903500	C (A)	T (G)	0.07	0.13	3.86E-01	rs184181619	0.97	EPHA8 (i)
1:240597214	rs9287237	G (C)	T (G)	0.82	-0.11	2.80E-01	rs9661787	0.95	FMN2 (i)
3:5055643	rs12497013	A (G)	G (C)	0.8	-0.11	2.45E-01	rs11130236	0.86	BHLHE40, ARL8B (inter)
CHR:POS, chromosome:position. EA, effect allele. OA, other allele. EAF, effect allele frequency. When liver enzyme-increasing variants were not themselves available, proxy variants were used. EA and OA of proxy variants are shown in parentheses. Gene tags: (e) exonic, (i) intronic, (u) upstream, (d) downstream, (inter) intergenic, (UTR) untranslated region.
