# Supplementary material for: Genome-wide association study of serum liver enzymes implicates diverse metabolic and liver pathology
Source: Nat Commun. 2021 Feb 5;12:816. doi: 10.1038/s41467-020-20870-1 (PMC7865025; doi:10.1038/s41467-020-20870-1)
Supplement: Supplementary file 28 — Supplementary Data 26 [file 41467_2020_20870_MOESM28_ESM.xlsx]

## Sheet: Sheet1
Supplementary Data 26: Effects of alanine aminotransferase-increasing alleles on primary sclerosing cholangitis
CHR:POS	Variant	EA	OA	EAF	Beta	P	Proxy	R2	Gene annotation
22:44324727	rs738409	G	C	0.23	0.007	8.60e-01		1	PNPLA3 (e)
9:117146043	rs7041363	C	G	0.5	0.042	2.14e-01		1	AKNA (i)
10:101912064	rs2862954	T	C	0.53	0.026	6.50e-01		1	ERLIN1 (e)
8:126482077	rs2954021	A	G	0.5	-0.046	1.24e-01		1	TRIB1, LINC00861 (inter)
4:88213808	rs6834314	A	G	0.72	0.043	1.97e-01		1	KLHL8, MIR5705 (inter)
11:93870338	rs7117339	C	T	0.88	-0.026	5.91e-01		1	PANX1 (i)
1:16505320	rs1497406	G	A	0.58	0.033	3.41e-01		1	EPHA2, ARHGEF19 (inter)
2:233520254	rs13395911	T	A	0.59	-0.032	2.62e-01		1	EFHD1 (i)
7:87074964	rs1468615	T	C	0.83	0.074	9.65e-02		1	ABCB4 (i)
18:56086820	rs9959832	C	T	0.21	-0.005	8.87e-01		1	NEDD4L, MIR122 (inter)
19:45411941	rs429358	T	C	0.86	-0.086	6.60e-02		1	APOE (e)
8:9185146	rs2126259	T	C	0.09	0.13	4.74e-03		1	LOC157273 (i)
22:36545137	rs132642	T	A	0.83	-0.056	1.40e-01		1	APOL3 (UTR)
1:220970028	rs2642438	G	A	0.7	-0.006	8.70e-01		1	MARC1 (e)
1:155106697	rs12904	G	A	0.6	0.036	3.02e-01		1	EFNA1 (UTR)
10:113949664	rs10787429	T	C	0.29	-0.014	6.78e-01		1	GPAM, TECTB (inter)
10:79660125	rs10430531	C	T	0.27	0.033	3.23e-01		1	DLG5 (i)
10:70985267	rs2394529	C	G	0.67	0.028	4.52e-01		1	LOC101928994 (i)
2:169834370	rs72623176	A	G	0.04	0.017	8.24e-01		1	ABCB11 (i)
12:111871141	rs4766462	A	T	0.8	0.11	2.26e-03		1	SH2B3 (i)
9:136137065	rs687621	G	A	0.34	-0.06	4.85e-02		1	ABO (i)
12:122615964	rs11061602	T	G	0.53	-0.081	8.71e-03		1	MLXIP (i)
11:5701074	rs11601507	A	C	0.07	0.16	8.64e-03		1	TRIM5 (e)
3:149188162	rs78900599	A	G	0.93	-0.038	4.97e-01		1	TM4SF1-AS1, TM4SF4 (inter)
4:77416627	rs12500824	A	G	0.35	-0.034	2.79e-01		1	SHROOM3 (i)
16:80497341	rs28650012	G	C	0.28	0.093	5.63e-03		1	LOC102724084 (i)
7:28192375	rs12154248	T	C	0.1	-0.055	2.66e-01		1	JAZF1 (i)
8:10571491	rs4484649	C	A	0.39	0	9.95e-01		1	C8orf74, SOX7 (inter)
15:40330629	rs8041057	C	T	0.29	-0.009	8.11e-01		1	SRP14 (i)
8:103662852	rs13275089	T	C	0.63	-0.054	1.37e-01		1	KLF10 (i)
21:30608885	rs2832277	G	A	0.87	0.01	8.25e-01		1	LINC00189 (i)
16:72154509	rs4788460	T	C	0.3	0.01	7.54e-01		1	PMFBP1 (i)
15:60883281	rs339969	A	C	0.61	0.026	4.05e-01		1	RORA-AS1 (i)
19:33889593	rs7256564	A	G	0.32	0.001	9.76e-01		1	PEPD (i)
7:73001021	rs35173225	T	C	0.12	-0.01	8.31e-01		1	TBL2, MLXIPL (inter)
17:36073320	rs17138478	C	A	0.88	0.12	1.75e-02		1	HNF1B (i)
10:98466282	rs61856806	A	T	0.18	-0.022	6.27e-01		1	PIK3AP1 (i)
5:55804552	rs40270	C	A	0.77	0.043	3.03e-01		1	LINC01948, C5orf67 (inter)
1:247602968	rs4925546	A	G	0.38	-0.006	8.44e-01		1	NLRP3 (i)
20:12973521	rs686548	A	T	0.39	-0.005	8.70e-01		1	LINC01722, SPTLC3 (inter)
7:92408370	rs445	T	C	0.11	-0.08	1.44e-01		1	CDK6 (i)
3:160173600	rs17236494	C	A	0.26	0.003	9.40e-01		1	TRIM59, KPNA4 (inter)
2:211540507	rs1047891	A	C	0.32	0.004	9.21e-01		1	CPS1 (e)
5:52193125	rs4074793	G	A	0.08	0.14	3.47e-03		1	ITGA1 (i)
3:156798775	rs900400	C	T	0.41	0.013	7.05e-01		1	LINC02029, LINC00880 (inter)
12:21057281	rs7953767	T	C	0.16	0.058	1.60e-01		1	SLCO1B3 (i)
17:70106428	rs1477066	C	T	0.64	0.019	6.12e-01		1	SOX9-AS1 (i)
1:150479901	rs1815544	C	T	0.59	-0.047	1.10e-01		1	TARS2 (UTR)
17:7185779	rs117643180	A	C	0.03	-0.031	7.75e-01		1	SLC2A4 (i)
7:56090641	rs6973917	T	A	0.24	-0.032	3.39e-01		1	PSPH (i)
8:21917222	rs73545546	C	T	0.15	0.057	2.29e-01		1	DMTN (i)
12:57033353	rs2950388	C	T	0.73	-0.018	5.89e-01		1	ATP5B (i)
13:28439389	rs1970619	T	C	0.39	0.003	9.26e-01		1	PLUT (i)
14:94784618	rs61980636	T	C	0.2	-0.012	7.39e-01		1	SERPINA6 (i)
11:72497462	rs481206	T	C	0.33	-0.12	2.10e-03		1	STARD10 (i)
6:116325142	rs3756772	T	C	0.42	-0.066	2.89e-02		1	FRK (e)
14:51201711	rs10148309	C	T	0.85	-0.042	2.93e-01		1	NIN (i)
12:121540531	rs1794898	G	A	0.17	-0.054	4.90e-01		1	OASL, P2RX7 (inter)
22:38599364	rs4821764	A	G	0.58	-0.079	8.16e-03		1	MAFF (i)
1:219668252	rs1538742	A	C	0.59	-0.055	7.41e-02		1	LOC102723886 (i)
17:73767437	rs4485425	G	A	0.7	0.075	4.68e-02		1	GALK1, H3F3B (inter)
9:6665010	rs1658972	C	T	0.86	-0.11	2.30e-02		1	GLDC, KDM4C (inter)
6:21939328	rs6938097	G	A	0.73	0.003	9.19e-01		1	CASC15 (i)
1:66141502	rs1938500	T	G	0.21	0.045	5.25e-01		1	LEPR, PDE4B (inter)
2:44066247	rs11887534	C	G	0.07	0.11	4.25e-02		1	ABCG8 (e)
21:40555561	rs117143374	T	C	0.87	-0.065	1.20e-01		1	PSMG1 (u)
1:161500975	rs6700241	A	G	0.78	0.016	6.92e-01		1	HSPA6, FCGR3A (inter)
17:68464817	rs717118	T	A	0.48	0.002	9.44e-01		1	KCNJ2, CASC17 (inter)
16:58070964	rs12928392	T	A	0.79	-0.063	3.57e-01		1	MMP15 (i)
12:51221127	rs864899	G	A	0.59	0.049	1.60e-01		1	ATF1, TMPRSS12 (inter)
15:58723479	rs1077834	T	C	0.78	-0.023	5.72e-01		1	LIPC (u)
1:93858289	rs1365298	A	G	0.18	-0.002	9.63e-01		1	DR1, FNBP1L (inter)
6:29555778	rs2235698	G	A	0.23	-0.26	1.70e-10		1	OR2H2 (e)
15:90346227	rs7168849	A	G	0.91	0.038	5.08e-01		1	ANPEP (i)
7:134884187	rs292585	T	C	0.73	0.064	7.06e-02		1	WDR91 (i)
11:22271870	rs7481951	T	A	0.59	0.039	2.53e-01		1	ANO5 (e)
11:77940075	rs2450128	G	A	0.84	0.021	6.14e-01		1	GAB2 (i)
11:16249510	rs10832570	A	G	0.6	-0.031	3.73e-01		1	SOX6 (i)
6:20404420	rs73382439	C	T	0.83	-0.07	6.50e-02		1	E2F3 (i)
19:3750622	rs1046271	A	C	0.45	-0.052	1.21e-01		1	TJP3 (e)
7:116417848	rs11770163	C	G	0.34	-0.033	2.89e-01		1	MET (i)
22:24266726	rs5751775	T	C	0.42	-0.024	4.91e-01		1	MIF-AS1, GSTT2B (inter)
10:74780918	rs79188145	A	G	0.93	0.11	5.70e-02		1	P4HA1 (i)
13:111019462	rs4773169	A	C	0.6	-0.042	1.72e-01		1	COL4A2 (i)
1:2175553	rs142451335	T	C	0.07	-0.035	5.89e-01		1	SKI (i)
3:170732599	rs7356034	A	G	0.29	0.004	9.09e-01		1	SLC2A2 (i)
4:17880416	rs7700107	C	A	0.14	0	9.92e-01		1	LCORL (i)
2:88424066	rs2241883	T	C	0.66	0.027	3.71e-01		1	FABP1 (e)
17:61922102	rs2727324	C	G	0.32	-0.033	2.84e-01		1	SMARCD2, TCAM1P (inter)
3:124927205	rs6762589	A	G	0.4	-0.01	7.54e-01		1	SLC12A8 (i)
20:14672177	rs6034011	C	T	0.34	0	9.91e-01		1	MACROD2 (i)
2:113714976	rs12617864	G	T	0.25	-0.063	7.92e-02		1	IL37, IL36G (inter)
10:89807366	rs10887777	C	T	0.24	0	9.94e-01		1	PTEN, RNLS (inter)
3:50117520	rs2624817	A	G	0.17	0.067	1.37e-01		1	RBM6, RBM5 (inter)
6:139843583	rs636202	T	C	0.48	-0.01	7.36e-01		1	LINC01625, LOC100132735 (inter)
8:6577140	rs2911980	T	G	0.64	0.013	7.22e-01		1	AGPAT5 (i)
3:155562072	rs6441017	C	T	0.72	0.035	3.62e-01		1	SLC33A1 (i)
11:47933664	rs117333334	A	G	0.05	-0.089	1.80e-01		1	NUP160, PTPRJ (inter)
2:179345183	rs71423566	T	C	0.32	0.027	4.18e-01		1	MIR548N (i)
2:102747313	rs1024794	G	A	0.34	-0.005	8.83e-01		1	IL1R1 (i)
22:42226395	rs5758487	C	T	0.47	0	9.93e-01		1	CCDC134, SREBF2 (inter)
10:45938746	rs1051713	C	T	0.83	-0.057	1.34e-01		1	ALOX5 (i)
12:53295081	rs4531558	G	T	0.51	0.058	5.10e-02		1	KRT8 (i)
2:202060820	rs3731714	C	T	0.7	0.066	4.53e-02		1	CASP10 (i)
6:153043035	rs17710008	A	G	0.17	0.053	2.32e-01		1	MYCT1 (e)
19:38759103	rs3786876	C	T	0.14	0.048	3.17e-01		1	SPINT2 (i)
17:17183974	rs117743490	C	A	0.03	0.018	8.33e-01		1	COPS3 (UTR)
11:125452081	rs11220136	T	C	0.07	-0.073	2.13e-01		1	STT3A-AS1 (i)
3:37083740	rs9876116	A	G	0.55	0.05	9.19e-02		1	MLH1 (i)
9:98212608	rs2282043	C	T	0.91	-0.12	2.22e-02		1	PTCH1 (i)
4:100448824	rs10007975	C	T	0.74	0.014	6.70e-01		1	C4orf17 (i)
14:77517786	rs75004998	G	A	0.67	-0.037	2.95e-01		1	LINC02288 (i)
12:25408464	rs12320328	A	G	0.92	0.038	5.37e-01		1	KRAS, LMNTD1 (inter)
2:112689980	rs6755970	A	G	0.38	-0.054	7.57e-02		1	MERTK (i)
1:27026987	rs4579782	G	C	0.08	0.096	6.84e-02		1	ARID1A (i)
2:37090233	rs2110944	C	T	0.52	0.072	3.91e-02		1	STRN (i)
19:7892087	rs12979658	G	A	0.28	0.027	4.89e-01		1	CLEC4GP1, EVI5L (inter)
15:72575214	rs8027647	T	A	0.73	0.091	1.66e-01		1	PARP6, CELF6 (inter)
8:72419498	rs10096191	G	T	0.07	-0.022	6.91e-01		1	EYA1, MSC (inter)
CHR:POS, chromosome:position. EA, effect allele. OA, other allele. EAF, effect allele frequency. When liver enzyme-increasing variants were not themselves available, proxy variants were used. EA and OA of proxy variants are shown in parentheses. Gene tags: (e) exonic, (i) intronic, (u) upstream, (d) downstream, (inter) intergenic, (UTR) untranslated region.
