# Supplementary material for: Genome-wide association study of serum liver enzymes implicates diverse metabolic and liver pathology
Source: Nat Commun. 2021 Feb 5;12:816. doi: 10.1038/s41467-020-20870-1 (PMC7865025; doi:10.1038/s41467-020-20870-1)
Supplement: Supplementary file 29 — Supplementary Data 27 [file 41467_2020_20870_MOESM29_ESM.xlsx]

## Sheet: Sheet1
Supplementary Data 27: Effects of aspartate aminotransferase-increasing alleles on primary sclerosing cholangitis
CHR:POS	Variant	EA	OA	EAF	Beta	P	Proxy	R2	Gene annotation
22:44324727	rs738409	G	C	0.23	0.007	8.60e-01		1	PNPLA3 (e)
10:101912064	rs2862954	T	C	0.53	0.026	6.50e-01		1	ERLIN1 (e)
9:117144504	rs4979373	C	T	0.5	0.04	2.43e-01		1	AKNA (i)
3:58380465	rs11714574	A	T	0.58	-0.025	4.07e-01		1	PXK (i)
1:16510894	rs36086195	T	C	0.58	0.04	1.82e-01		1	EPHA2, ARHGEF19 (inter)
11:93864393	rs56175344	C	G	0.88	-0.017	7.29e-01		1	PANX1 (i)
5:72351062	rs1200503	C	G	0.55	-0.039	2.04e-01		1	FCHO2 (i)
1:183802259	rs2491441	C	T	0.2	0.021	5.77e-01		1	RGL1 (i)
5:39533318	rs2910953	A	T	0.25	-0.016	6.55e-01		1	LINC02104, LINC00603 (inter)
1:161644387	rs1674757	T	A	0.69	-0.042	2.44e-01		1	FCGR2B (i)
7:17911752	rs1917368	G	T	0.59	0.006	8.49e-01		1	SNX13 (i)
2:27734972	rs6547692	G	A	0.46	-0.001	9.72e-01		1	GCKR (i)
19:5831840	rs17855739	C	T	0.96	-0.026	7.24e-01		1	FUT6 (e)
8:8661681	rs12544992	G	C	0.46	0.043	1.29e-01		1	MFHAS1 (i)
11:78127914	rs869202	A	G	0.82	0.009	8.42e-01		1	GAB2 (i)
8:126485294	rs2954027	T	A	0.54	-0.055	6.88e-02		1	TRIB1, LINC00861 (inter)
3:172267803	rs13074711	T	C	0.89	-0.005	9.20e-01		1	TNFSF10, LINC02068 (inter)
1:155106697	rs12904	G	A	0.6	0.036	3.02e-01		1	EFNA1 (UTR)
11:5701074	rs11601507	A	C	0.07	0.16	8.64e-03		1	TRIM5 (e)
11:116648917	rs964184	G	C	0.14	-0.093	2.93e-02		1	ZPR1 (UTR)
1:150742700	rs11204725	C	T	0.54	0.068	1.89e-02		1	CTSS, CTSK (inter)
12:10574001	rs17513937	T	C	0.32	-0.043	1.91e-01		1	KLRC3 (u)
6:35280697	rs6938946	C	T	0.15	-0.14	9.77e-04		1	DEF6 (i)
16:72105965	rs217184	T	C	0.81	0.053	2.26e-01		1	HPR (i)
17:64208285	rs1801690	G	C	0.06	0.018	7.78e-01		1	APOH (e)
15:73982336	rs8041181	T	C	0.41	0.018	5.58e-01		1	CD276 (i)
14:55238309	rs7155922	G	A	0.44	-0.009	7.90e-01		1	SAMD4A (i)
2:179345183	rs71423566	T	C	0.32	0.027	4.18e-01		1	MIR548N (i)
12:121316252	rs656933	A	G	0.6	-0.015	6.27e-01		1	SPPL3 (i)
11:47915299	rs34467936	A	G	0.64	-0.009	7.69e-01		1	NUP160, PTPRJ (inter)
20:33549946	rs11698868	T	C	0.2	-0.038	2.88e-01		1	MYH7B (i)
10:70985267	rs2394529	C	G	0.67	0.028	4.52e-01		1	LOC101928994 (i)
22:51094926	rs9616810	T	C	0.22	0.008	8.18e-01		1	ARSA, SHANK3 (inter)
11:126225876	rs112771035	C	G	0.93	-0.058	3.56e-01		1	ST3GAL4 (UTR)
4:100065509	rs1800759	T	G	0.4	0.004	9.02e-01		1	LOC100507053 (i)
19:49225766	rs11882796	T	A	0.53	0.076	2.62e-02		1	RASIP1 (i)
7:134882423	rs292580	A	T	0.73	0.065	6.52e-02		1	WDR91 (i)
22:36545137	rs132642	T	A	0.83	-0.056	1.40e-01		1	APOL3 (UTR)
17:29639325	rs4638642	G	C	0.38	-0.045	1.39e-01		1	EVI2B, NF1 (i)
1:94667970	rs1541098	T	C	0.76	-0.022	5.95e-01		1	ARHGAP29 (i)
15:51493967	rs11070841	A	G	0.2	-0.048	2.00e-01		1	MIR4713HG (i)
3:132197995	rs62292950	T	G	0.87	0.057	2.04e-01		1	DNAJC13 (i)
19:47221557	rs313839	G	C	0.16	-0.28	2.12e-08		1	PRKD2, STRN4 (inter)
17:76402116	rs2376584	A	G	0.41	-0.033	3.25e-01		1	PGS1 (i)
1:66141502	rs1938500	T	G	0.21	0.045	5.25e-01		1	LEPR, PDE4B (inter)
10:100811850	rs7097660	G	C	0.76	-0.02	5.83e-01		1	HPSE2 (i)
17:41210396	rs8176279	C	A	0.33	0.041	1.85e-01		1	BRCA1 (i)
4:103190128	rs151401	G	A	0.23	0.017	6.32e-01		1	SLC39A8 (i)
7:87059699	rs31672	T	C	0.79	0.017	6.37e-01		1	ABCB4 (i)
8:22873533	rs876435	G	A	0.41	0.042	2.25e-01		1	RHOBTB2 (i)
15:58723939	rs2070895	G	A	0.78	-0.025	5.36e-01		1	LIPC (u)
8:59466106	rs113895159	T	C	0.67	0.001	9.78e-01		1	SDCBP (i)
7:7273440	rs1008897	G	A	0.36	0.032	2.98e-01		1	C1GALT1 (i)
17:7185779	rs117643180	A	C	0.03	-0.031	7.75e-01		1	SLC2A4 (i)
19:54759571	rs380731	T	C	0.27	0.018	6.40e-01		1	LILRB5 (i)
15:79237293	rs2289702	T	C	0.1	0.072	1.87e-01		1	CTSH (e)
12:56384804	rs705699	G	A	0.6	-0.014	6.41e-01		1	RAB5B (i)
21:30721382	rs412662	C	T	0.48	0.003	9.26e-01		1	BACH1, BACH1-IT2 (inter)
4:23925987	rs11932940	A	G	0.71	-0.006	8.71e-01		1	PPARGC1A (i)
17:73393459	rs2053158	A	T	0.83	0.083	3.34e-02		1	GRB2 (i)
1:59680246	rs6678642	T	G	0.67	0.005	8.78e-01		1	HSD52, FGGY (inter)
1:196698463	rs6689009	A	G	0.8	-0.009	8.12e-01		1	CFH (i)
16:56993886	rs821840	A	G	0.68	0.002	9.36e-01		1	HERPUD1, CETP (inter)
17:68375946	rs4485410	T	C	0.79	-0.054	1.47e-01		1	KCNJ2, CASC17 (inter)
1:113117213	rs12406530	A	G	0.79	-0.069	5.95e-02		1	ST7L (i)
2:188211443	rs10931283	T	C	0.63	0.023	4.50e-01		1	CALCRL (i)
8:134555737	rs58504358	T	C	0.81	-0.03	4.38e-01		1	ST3GAL1 (i)
17:46143042	rs7209484	C	T	0.23	0.002	9.47e-01		1	NFE2L1, CBX1 (inter)
3:170073339	rs12489967	C	A	0.85	-0.073	7.65e-02		1	PRKCI, SKIL (inter)
10:113949664	rs10787429	T	C	0.29	-0.014	6.78e-01		1	GPAM, TECTB (inter)
15:85170174	rs61394864	C	T	0.54	0.024	4.34e-01		1	ZSCAN2, SCAND2P (inter)
3:160173600	rs17236494	C	A	0.26	0.003	9.40e-01		1	TRIM59, KPNA4 (inter)
9:107665978	rs1800978	C	G	0.87	0.034	4.53e-01		1	ABCA1 (UTR)
1:198634625	rs1052238	T	C	0.47	-0.043	2.01e-01		1	PTPRC (i)
15:60883281	rs339969	A	C	0.61	0.026	4.05e-01		1	RORA-AS1 (i)
15:72504059	rs8023703	A	G	0.78	-0.03	3.95e-01		1	PKM (i)
17:36073320	rs17138478	C	A	0.88	0.12	1.75e-02		1	HNF1B (i)
8:120187709	rs2468175	G	A	0.63	-0.031	3.13e-01		1	COLEC10, MAL2 (inter)
13:27784873	rs9512579	A	T	0.08	0.077	1.48e-01		1	USP12-AS2, LINC00412 (inter)
19:3750622	rs1046271	A	C	0.45	-0.052	1.21e-01		1	TJP3 (e)
15:49836867	rs12593917	T	G	0.37	0.025	4.41e-01		1	FAM227B (i)
4:48043945	rs13145218	A	G	0.23	-0.049	2.39e-01		1	NIPAL1, TXK (inter)
20:3906078	rs241597	G	A	0.14	-0.031	4.57e-01		1	PANK2 (UTR)
1:111737183	rs660173	C	T	0.33	0.008	8.22e-01		1	DENND2D (i)
6:127435106	rs6916318	T	A	0.52	-0.047	1.13e-01		1	MIR588, RSPO3 (inter)
5:179290845	rs30386	G	T	0.46	0.016	6.33e-01		1	TBC1D9B (e)
4:88213808	rs6834314	A	G	0.72	0.043	1.97e-01		1	KLHL8, MIR5705 (inter)
18:55128675	rs503581	G	A	0.9	-0.008	8.70e-01		1	ONECUT2 (i)
9:136141870	rs2519093	C	T	0.81	0.054	1.49e-01		1	ABO (i)
16:58770897	rs11643959	T	G	0.92	0.042	4.31e-01		1	GOT2, APOOP5 (inter)
6:27300310	rs13212562	A	G	0.88	-0.67	7.91e-65		1	VN1R10P, ZNF204P (inter)
11:22271870	rs7481951	T	A	0.59	0.039	2.53e-01		1	ANO5 (e)
2:233520254	rs13395911	T	A	0.59	-0.032	2.62e-01		1	EFHD1 (i)
10:121471251	rs196210	G	C	0.4	0.029	3.38e-01		1	BAG3, INPP5F (inter)
10:17261762	rs12413013	G	A	0.69	0.068	4.15e-02		1	VIM-AS1 (i)
6:135418916	rs7776054	A	G	0.74	-0.077	5.12e-02		1	HBS1L, MYB (inter)
1:205044339	rs11240351	G	A	0.4	-0.002	9.40e-01		1	CNTN2 (UTR)
15:40330629	rs8041057	C	T	0.29	-0.009	8.11e-01		1	SRP14 (i)
10:79574078	rs11002301	A	G	0.35	0.014	6.51e-01		1	DLG5 (i)
5:74349933	rs76722284	A	G	0.04	0.13	4.85e-02		1	LINC01336, ANKRD31 (inter)
16:80498094	rs7189522	T	C	0.28	0.094	5.35e-03		1	LOC102724084 (i)
6:117501988	rs9372475	T	C	0.37	-0.051	9.18e-02		1	RFX6, VGLL2 (inter)
2:85415429	rs2568207	T	A	0.61	-0.038	2.64e-01		1	TCF7L1 (i)
14:50857632	rs10134101	A	G	0.96	-0.063	4.04e-01		1	CDKL1 (i)
4:77416627	rs12500824	A	G	0.35	-0.034	2.79e-01		1	SHROOM3 (i)
9:103331405	rs2800290	C	T	0.41	-0.047	1.78e-01		1	MSANTD3-TMEFF1, TMEFF1 (i)
2:48274592	rs72816437	T	A	0.39	0.004	9.03e-01		1	FBXO11, FOXN2 (inter)
11:122519022	rs6589941	G	T	0.39	-0.056	6.33e-02		1	MIR100HG, UBASH3B (inter)
11:3008404	rs12806061	G	A	0.68	-0.047	4.32e-01		1	NAP1L4 (i)
13:111300000	rs421491	T	C	0.95	-0.011	8.64e-01		1	CARS2 (i)
13:74124676	rs12876036	G	A	0.56	0.011	7.22e-01		1	KLF5, LINC00392 (inter)
2:71562503	rs17743415	C	T	0.57	0.006	8.53e-01		1	ZNF638 (i)
12:53285086	rs11170319	G	T	0.54	0.043	1.56e-01		1	KRT78, KRT8 (inter)
8:72419498	rs10096191	G	T	0.07	-0.022	6.91e-01		1	EYA1, MSC (inter)
6:21939328	rs6938097	G	A	0.73	0.003	9.19e-01		1	CASC15 (i)
14:94465209	rs10145626	A	G	0.05	0.031	6.21e-01		1	C14orf48 (i)
14:77509872	rs11159247	G	A	0.7	-0.043	2.43e-01		1	LINC02288 (i)
6:96082116	rs35064159	C	T	0.08	0.073	1.59e-01		1	MANEA, FUT9 (inter)
10:115786236	rs72823014	G	A	0.88	-0.021	6.84e-01		1	NHLRC2, ADRB1 (inter)
2:101578489	rs6747874	A	G	0.22	0.039	2.80e-01		1	NPAS2 (i)
4:184204228	rs3814420	T	C	0.93	-0.017	7.76e-01		1	WWC2 (i)
12:89541656	rs10858828	G	C	0.78	0.043	2.24e-01		1	LINC02458, DUSP6 (inter)
3:17832829	rs6577596	C	T	0.39	-0.032	3.46e-01		1	LOC105376975, LOC339862 (inter)
12:20579392	rs7488780	G	C	0.79	-0.023	5.97e-01		1	PDE3A (i)
11:95183936	rs12799680	T	C	0.91	-0.033	5.37e-01		1	LOC100129203, FAM76B (inter)
10:96104665	rs3758526	G	T	0.13	0.045	3.69e-01		1	NOC3L (e)
3:11395821	rs2594973	C	G	0.38	-0.021	5.09e-01		1	ATG7 (i)
14:73011885	rs2239222	A	G	0.64	0.023	4.46e-01		1	RGS6 (i)
8:81802855	rs7840329	A	G	0.35	0.002	9.45e-01		1	ZNF704, PAG1 (inter)
2:136596867	rs6742283	G	A	0.72	0.11	1.06e-02		1	MCM6 (d)
5:140075474	rs17119056	T	C	0.09	0.087	1.20e-01		1	HARS2 (i)
12:12515329	rs11054848	G	A	0.62	0.002	9.51e-01		1	BORCS5 (i)
5:76734084	rs33204	C	T	0.56	-0.011	7.00e-01		1	WDR41 (e)
19:55824332	rs7246479	G	T	0.51	-0.09	6.38e-03		1	TMEM150B (e)
12:3340657	rs7976853	T	C	0.1	0.025	5.99e-01		1	TSPAN9 (i)
CHR:POS, chromosome:position. EA, effect allele. OA, other allele. EAF, effect allele frequency. When liver enzyme-increasing variants were not themselves available, proxy variants were used. EA and OA of proxy variants are shown in parentheses. Gene tags: (e) exonic, (i) intronic, (u) upstream, (d) downstream, (inter) intergenic, (UTR) untranslated region.
