# Supplementary material for: Genome-wide association study of serum liver enzymes implicates diverse metabolic and liver pathology
Source: Nat Commun. 2021 Feb 5;12:816. doi: 10.1038/s41467-020-20870-1 (PMC7865025; doi:10.1038/s41467-020-20870-1)
Supplement: Supplementary file 30 — Supplementary Data 28 [file 41467_2020_20870_MOESM30_ESM.xlsx]

## Sheet: Sheet1
Supplementary Data 28: Effects of alkaline phosphatase-increasing alleles on primary sclerosing cholangitis
CHR:POS	Variant	EA	OA	EAF	Beta	P	Proxy	R2	Gene annotation
6:24485181	rs7765441	A	G	0.89	0.041	4.59e-01		1	GPLD1 (i)
10:65350383	rs10822186	G	A	0.51	-0.013	6.55e-01		1	REEP3 (i)
12:121423659	rs9738226	A	G	0.39	0.04	2.05e-01		1	HNF1A (i)
8:119959925	rs11573824	T	A	0.54	-0.041	1.92e-01		1	TNFRSF11B (i)
16:79755446	rs4575545	A	G	0.31	-0.086	2.22e-02		1	MAFTRR (e)
2:27730940	rs1260326	T	C	0.41	-0.015	6.25e-01		1	GCKR (e)
11:5701074	rs11601507	A	C	0.07	0.16	8.64e-03		1	TRIM5 (e)
8:10665444	rs6601527	C	A	0.42	-0.019	5.77e-01		1	PINX1 (i)
4:100065509	rs1800759	T	G	0.4	0.004	9.02e-01		1	LOC100507053 (i)
11:118535840	rs12225548	C	G	0.78	0.05	1.58e-01		1	TREH (i)
10:113949664	rs10787429	T	C	0.29	-0.014	6.78e-01		1	GPAM, TECTB (inter)
1:220970028	rs2642438	G	A	0.7	-0.006	8.70e-01		1	MARC1 (e)
17:1618363	rs11078597	T	C	0.82	-0.026	5.60e-01		1	MIR22HG (i)
17:37832704	rs2941505	A	G	0.33	0.037	2.36e-01		1	PGAP3 (i)
12:111894072	rs2073950	C	T	0.8	0.12	2.23e-03		1	ATXN2 (i)
16:72217113	rs7202323	G	T	0.23	0.005	8.91e-01		1	PMFBP1, LINC01572 (inter)
3:135932359	rs687339	T	C	0.78	0.04	2.51e-01		1	MSL2, PCCB (inter)
7:73026378	rs17145750	C	T	0.84	0.032	4.85e-01		1	MLXIPL (i)
2:204154552	rs1048013	T	C	0.56	-0.013	6.70e-01		1	CYP20A1 (e)
11:8917976	rs72632952	C	T	0.16	-0.061	1.39e-01		1	ST5 (i)
2:113844384	rs6741180	A	G	0.39	0.042	1.85e-01		1	IL1F10, IL1RN (inter)
7:107119047	rs12534124	G	A	0.79	-0.019	6.10e-01		1	COG5 (i)
18:56085917	rs4309483	A	C	0.24	-0.045	1.88e-01		1	NEDD4L, MIR122 (inter)
4:151199080	rs2290846	G	A	0.73	0.008	8.05e-01		1	LRBA (e)
8:71162117	rs2977976	G	A	0.16	0.088	3.21e-02		1	NCOA2 (i)
12:107347085	rs4964506	A	G	0.48	0.047	1.07e-01		1	RIC8B, TMEM263 (inter)
2:88428571	rs2919872	C	T	0.55	0.045	1.73e-01		1	FABP1 (u)
17:9582214	rs6503238	T	C	0.77	-0.084	3.09e-02		1	USP43 (i)
1:20894442	rs12137738	A	T	0.91	0.04	4.58e-01		1	FAM43B, CDA (inter)
22:24266726	rs5751775	T	C	0.42	-0.024	4.91e-01		1	MIF-AS1, GSTT2B (inter)
1:2326009	rs1123571	A	G	0.45	0.004	9.07e-01		1	RER1 (i)
20:44547970	rs2868346	T	C	0.76	0.05	2.08e-01		1	PLTP, PCIF1 (inter)
2:192110219	rs13019004	T	C	0.32	-0.012	6.93e-01		1	MYO1B (UTR)
1:177938437	rs6682862	A	G	0.16	0.038	3.31e-01		1	SEC16B (i)
9:34081331	rs62560863	C	T	0.9	0.006	9.15e-01		1	UBAP2, DCAF12 (inter)
3:114464858	rs9826148	C	T	0.89	-0.008	8.86e-01		1	ZBTB20 (i)
19:18296867	rs10410017	C	T	0.63	-0.012	7.27e-01		1	IFI30, MPV17L2 (inter)
4:129031571	rs67868208	A	T	0.36	0.077	1.54e-02		1	LARP1B (i)
15:90741879	rs12438213	G	C	0.12	0.015	7.53e-01		1	SEMA4B (i)
8:30175381	rs12674731	A	C	0.77	0.033	3.50e-01		1	DCTN6, RBPMS-AS1 (inter)
10:5251815	rs7909380	T	C	0.15	-0.01	8.06e-01		1	AKR1C4 (i)
22:38601231	rs2267375	G	T	0.42	0.079	8.01e-03		1	MAFF (i)
15:51537806	rs2414098	T	C	0.39	-0.1	5.06e-03		1	MIR4713HG (i)
6:35343055	rs10080411	C	T	0.09	-0.14	1.00e-02		1	PPARD (i)
2:219146803	rs2292553	G	A	0.44	0.057	4.82e-02		1	TMBIM1 (e)
2:3640142	rs6542680	C	T	0.19	0	9.93e-01		1	RPS7, COLEC11 (inter)
1:93816400	rs12133576	A	G	0.36	0.031	3.31e-01		1	DR1 (i)
4:77198566	rs6858344	A	G	0.37	-0.018	5.69e-01		1	FAM47E, FAM47E-STBD1 (i)
17:66451708	rs2952294	A	G	0.23	0.013	7.18e-01		1	PRKAR1A, WIPI1 (i)
1:205714478	rs12046305	A	G	0.25	-0.04	2.33e-01		1	NUCKS1 (i)
11:47915299	rs34467936	A	G	0.64	-0.009	7.69e-01		1	NUP160, PTPRJ (inter)
7:100471044	rs6706	T	C	0.18	0.022	5.66e-01		1	TRIP6 (UTR)
11:16611475	rs56074687	T	C	0.71	-0.038	2.36e-01		1	SOX6, C11orf58 (inter)
3:98690592	rs2470750	A	T	0.59	-0.02	5.15e-01		1	DCBLD2, MIR548G (inter)
3:132429447	rs62292471	T	C	0.11	0.005	9.18e-01		1	NPHP3-ACAD11 (i)
1:161708194	rs10799941	G	T	0.04	0.069	3.32e-01		1	FCRLB, DUSP12 (inter)
2:21265141	rs661665	A	C	0.51	0.032	3.52e-01		1	APOB (i)
17:46926615	rs550510	A	G	0.14	-0.061	2.06e-01		1	CALCOCO2 (e)
5:115160053	rs10434761	A	G	0.16	0.06	1.95e-01		1	CDO1, ATG12 (inter)
10:93643979	rs10881988	A	G	0.5	-0.006	8.61e-01		1	TNKS2, FGFBP3 (inter)
3:149211512	rs12633863	A	G	0.55	0.048	1.63e-01		1	TM4SF4 (i)
6:43364494	rs6912283	A	G	0.56	0.013	6.67e-01		1	ZNF318, ABCC10 (inter)
10:96434823	rs34870400	C	T	0.22	0.008	8.23e-01		1	HELLS, CYP2C18 (inter)
3:155547274	rs382534	C	T	0.74	0.015	7.11e-01		1	SLC33A1 (i)
5:55860781	rs3936511	A	G	0.83	-0.18	1.45e-02		1	C5orf67 (i)
20:33733704	rs6088730	C	G	0.54	0.057	4.75e-02		1	EDEM2 (i)
2:109263457	rs1095557	G	A	0.86	0.005	9.12e-01		1	LIMS1 (i)
19:3755266	rs764036	A	T	0.54	0.054	1.03e-01		1	MIR1268A (i)
10:46121046	rs10900229	C	T	0.74	-0.082	1.25e-02		1	ZFAND4 (i)
12:26487283	rs11048470	G	T	0.73	-0.031	3.67e-01		1	ITPR2 (d)
20:17599651	rs12479750	C	T	0.15	0.053	1.89e-01		1	RRBP1 (i)
15:44243512	rs59770554	C	G	0.95	-0.071	2.87e-01		1	FRMD5 (i)
6:7215541	rs6919004	C	T	0.57	-0.057	5.28e-02		1	RREB1 (i)
11:65322548	rs12270054	C	T	0.75	0.009	8.21e-01		1	LTBP3 (i)
16:11792700	rs933574	C	A	0.49	-0.012	6.84e-01		1	TXNDC11 (i)
18:13660590	rs12956554	C	A	0.66	-0.038	2.85e-01		1	LDLRAD4, FAM210A (inter)
16:4297779	rs735052	C	G	0.77	-0.07	7.68e-02		1	LINC01569 (i)
21:40466570	rs2836882	G	A	0.74	0.3	7.78e-14		1	LINC01700, PSMG1 (inter)
6:52658962	rs1051775	T	C	0.57	0.023	4.61e-01		1	GSTA1 (e)
9:136140462	rs1633513	C	T	0.26	0.042	2.04e-01		1	ABO (i)
8:9194978	rs13274716	C	T	0.11	0.13	2.34e-03		1	LOC157273, TNKS (inter)
8:126500031	rs28601761	C	G	0.58	-0.055	6.65e-02		1	TRIB1, LINC00861 (inter)
20:25296970	rs6083799	T	G	0.56	0.033	2.61e-01		1	ABHD12 (i)
13:42965837	rs9533094	G	A	0.48	0.061	4.33e-02		1	AKAP11, LINC02341 (inter)
13:95256305	rs6492720	T	C	0.32	-0.015	6.32e-01		1	GPR180 (i)
4:148985720	rs3775327	C	T	0.75	-0.015	6.62e-01		1	ARHGAP10 (i)
19:33526948	rs11880141	A	G	0.1	-0.064	2.58e-01		1	RHPN2 (i)
17:47946055	rs60586860	T	C	0.04	-0.16	3.83e-02		1	FLJ45513, DLX4 (inter)
14:73011885	rs2239222	A	G	0.64	0.023	4.46e-01		1	RGS6 (i)
2:199243372	rs2041081	T	C	0.64	-0.062	3.93e-02		1	LINC01923, SATB2 (inter)
1:214334841	rs1235127	G	A	0.16	-0.018	6.53e-01		1	PROX1, SMYD2 (inter)
2:54684666	rs4024576	C	G	0.36	0.009	7.92e-01		1	SPTBN1 (i)
5:81730990	rs433920	C	T	0.74	-0.032	3.31e-01		1	ATP6AP1L, MIR3977 (inter)
12:53727545	rs930900	C	T	0.69	0.005	8.97e-01		1	SP7 (i)
6:25783315	rs3923	T	C	0.4	0.21	5.48e-13		1	SLC17A1 (UTR)
13:111115558	rs9521787	C	A	0.39	-0.004	9.03e-01		1	COL4A2-AS2 (UTR)
5:88364958	rs6886306	T	C	0.47	0.031	3.05e-01		1	MEF2C-AS1 (i)
4:106038169	rs17429745	G	T	0.68	0.08	2.85e-02		1	CXXC4-AS1, TET2 (inter)
10:79657705	rs7099526	G	C	0.31	0.015	6.95e-01		1	DLG5 (i)
1:39975408	rs879037	T	C	0.45	0.07	4.29e-02		1	BMP8A (i)
22:36545137	rs132642	T	A	0.83	-0.056	1.40e-01		1	APOL3 (UTR)
2:30680450	rs829577	C	G	0.78	-0.01	7.80e-01		1	LCLAT1 (i)
1:234762074	rs599633	G	A	0.7	0.063	9.45e-02		1	IRF2BP2, LINC00184 (inter)
12:4606168	rs2970818	T	A	0.91	0.035	4.87e-01		1	C12orf4 (i)
7:134555127	rs2290361	G	T	0.57	-0.013	7.14e-01		1	CALD1 (i)
13:74767886	rs9530288	A	G	0.54	0.02	5.26e-01		1	KLF12, LINC00402 (inter)
1:109641259	rs538694	A	C	0.83	-0.01	8.23e-01		1	TMEM167B, SCARNA2 (inter)
2:166551752	rs2113843	T	C	0.48	0.013	6.83e-01		1	CSRNP3, GALNT3 (inter)
6:15541024	rs10456200	T	C	0.96	0.031	6.75e-01		1	DTNBP1 (i)
2:158464849	rs10201242	G	A	0.93	-0.071	2.53e-01		1	ACVR1C (i)
16:80779331	rs11647695	A	C	0.45	-0.065	2.59e-01		1	CDYL2 (i)
9:133462640	rs10901208	C	T	0.34	-0.086	1.85e-02		1	FUBP3 (i)
1:22911195	rs75903500	C	T	0.08	0.055	3.56e-01		1	EPHA8 (i)
2:181957493	rs6731985	A	G	0.67	-0.066	3.87e-02		1	UBE2E3, LINC01934 (inter)
5:52193125	rs4074793	G	A	0.08	0.14	3.47e-03		1	ITGA1 (i)
6:27312078	rs764284	G	A	0.56	0.13	5.25e-06		1	VN1R10P, ZNF204P (inter)
1:180905694	rs3795503	C	T	0.69	0.018	6.30e-01		1	KIAA1614 (e)
2:61592737	rs72813566	A	G	0.85	-0.009	8.28e-01		1	USP34 (i)
8:103875613	rs2436851	A	G	0.74	0.009	7.80e-01		1	AZIN1 (i)
7:150510915	rs2888674	A	G	0.47	-0.001	9.71e-01		1	TMEM176A, AOC1 (inter)
6:30799399	rs9501030	A	T	0.16	-0.23	1.90e-08		1	LINC00243 (u)
6:53942185	rs7742515	T	A	0.2	0.007	8.53e-01		1	MLIP (i)
9:18629283	rs10963680	A	G	0.24	0.001	9.86e-01		1	ADAMTSL1 (i)
16:58631332	rs11866656	T	C	0.78	0.071	8.69e-02		1	CNOT1 (i)
6:116418112	rs4946137	A	G	0.42	-0.069	2.28e-02		1	FRK, NT5DC1 (inter)
6:44538139	rs927485	G	A	0.26	0.023	4.91e-01		1	LOC105375075, SUPT3H (inter)
2:48642541	rs6749773	G	A	0.53	0.046	1.18e-01		1	FOXN2, PPP1R21 (inter)
22:39832113	rs5750826	A	G	0.43	-0.01	7.75e-01		1	LOC100506472 (e)
7:20063957	rs38137	G	A	0.38	0.003	9.39e-01		1	LOC101927668 (i)
7:12267837	rs13229988	G	A	0.41	-0.003	9.31e-01		1	TMEM106B (i)
21:17591448	rs2823661	T	A	0.43	0.032	2.68e-01		1	MIR99AHG (i)
2:68979302	rs2280244	A	G	0.31	-0.004	9.25e-01		1	ARHGAP25 (i)
4:5800494	rs2279252	G	A	0.99	-0.19	1.45e-01		1	EVC (e)
8:129950323	rs1372448	A	T	0.39	0.011	7.16e-01		1	LINC00824, LINC00976 (inter)
6:29530944	rs422878	C	T	0.79	0.14	1.20e-03		1	UBD, SNORD32B (inter)
16:28241942	rs8055846	G	T	0.7	-0.017	5.95e-01		1	XPO6, SBK1 (inter)
6:151901409	rs4870044	T	C	0.29	-0.024	4.61e-01		1	CCDC170 (i)
7:23669812	rs11771510	A	G	0.26	0.031	3.71e-01		1	CCDC126 (i)
5:158513546	rs6898290	C	T	0.42	-0.015	6.38e-01		1	EBF1 (i)
8:6607634	rs2911971	G	C	0.63	-0.005	8.90e-01		1	AGPAT5 (i)
9:98557461	rs2405134	A	G	0.32	0.015	6.51e-01		1	PTCH1, LINC00476 (inter)
5:77380723	rs252761	T	G	0.6	-0.034	3.25e-01		1	AP3B1 (i)
CHR:POS, chromosome:position. EA, effect allele. OA, other allele. EAF, effect allele frequency. When liver enzyme-increasing variants were not themselves available, proxy variants were used. EA and OA of proxy variants are shown in parentheses. Gene tags: (e) exonic, (i) intronic, (u) upstream, (d) downstream, (inter) intergenic, (UTR) untranslated region.
