# Supplementary material for: Genome-wide association study of serum liver enzymes implicates diverse metabolic and liver pathology
Source: Nat Commun. 2021 Feb 5;12:816. doi: 10.1038/s41467-020-20870-1 (PMC7865025; doi:10.1038/s41467-020-20870-1)
Supplement: Supplementary file 31 — Supplementary Data 29 [file 41467_2020_20870_MOESM31_ESM.xlsx]

## Sheet: Sheet1
Supplementary Data 29: Liver enzyme-increasing alleles in high linkage disequilbrium with Mendelian disease variants
Liver enzyme lead variant	Mendelian gene exonic variant in LD with lead variant	CHR:POS of Mendelian gene exonic variant	R2 between lead variant and Mendelian variant	Mendelian Inheritance in Man disease number	Mendelian disease	Mendelian disease gene	Covariates	Previously-reported Mendelian disease variants
rs11887534	rs11887534	chr2:43837951	1	#210250	SITOSTEROLEMIA 1-4	ABCG8	rs11887534, rs137852987, rs137852989, rs137852990	rs11887534, rs137852987, rs137852988, rs137852989, rs137852990, rs137852991, rs137852992, rs137852993, rs137854891, rs387906323
rs11887534	rs6756629	chr2:43839108	0.945774	#210250	SITOSTEROLEMIA 5-7	ABCG5		rs119480070, rs199689137, rs387906912
rs7481951	rs7481951	chr11:22250324	1	#166260	GNATHODIAPHYSEAL DYSPLASIA; GDD 8,9	ANO5		rs119103234, rs397514736
rs7481951	rs7481951	chr11:22250324	1	#613319	MIYOSHI MUSCULAR DYSTROPHY 3; MMD3 10	ANO5	rs137854529	rs137854529, rs137854521
rs1047891	rs1047891	chr2:210675783	1	#237300	CARBAMOYL PHOSPHATE SYNTHETASE I DEFICIENCY, HYPERAMMONEMIA DUE TO 11-15	CPS1		rs121912592, rs121912593, rs121912595, rs121912596, rs1559129372, rs28940283, rs727502824, rs767575696
rs1815544	rs3737240	chr1:150510879	0.981809	#247100	LIPOID PROTEINOSIS OF URBACH AND WIETHE 16	ECM1		rs121909114, rs121909115, rs121909116, rs1560265435, rs778473713, rs869025565
rs1815544	rs13294	chr1:150512511	0.994196	#247100	LIPOID PROTEINOSIS OF URBACH AND WIETHE 16	ECM1		rs121909114, rs121909115, rs121909116, rs1560265435, rs778473713, rs869025565
rs2862954	rs2862954	chr10:100152307	1	#615681	SPASTIC PARAPLEGIA 62, AUTOSOMAL RECESSIVE; SPG62 17	ERLIN1		rs876661322, rs876657413
rs10409243	rs2116942	chr19:10223987	0.988256	#610419	DEAFNESS, AUTOSOMAL RECESSIVE 68; DFNB68 18	S1PR2		rs869312750, rs869312749
rs11555039	rs17571	chr11:1761364	0.988679	#610127	CEROID LIPOFUSCINOSIS, NEURONAL, 10; CLN10 19-21	CTSD		rs121912789, rs121912790, rs786205105, rs797045137, rs797045138
rs8176279	rs1799966	chr17:43071077	0.963054	#604370	BREAST-OVARIAN CANCER, FAMILIAL, SUSCEPTIBILITY TO, 1; BROVCA1 22-37	BRCA1	rs28897686	rs28897672, rs28897686, rs387906563, rs41293455, rs41293459, rs41293463, rs62625306, rs62625308, rs67284603, rs80357064, rs80357382, rs80357508, rs80357540, rs80357569, rs80357571, rs80357579, rs80357601, rs80357629, rs80357662, rs80357711, rs80357780, rs80357823, rs80357856, rs80357868, rs80357877, rs80357906, rs80357914, rs80357919, rs80357971, rs80359874, rs8035988
rs8176279	rs1799966	chr17:43071077	0.963054	#617883	FANCONI ANEMIA, COMPLEMENTATION GROUP S; FANCS 38-41	BRCA1		rs1555589094, rs397508838, rs45553935, rs55770810, rs797045175, rs80357346, rs80357669
rs6541998	rs7604639	chr2:111994351	0.929035	#613862	RETINITIS PIGMENTOSA 38; RP38 42-44	MERTK		rs119489105, rs371956016, rs387907314, rs730880273
rs6541998	rs2230515	chr2:111997424	0.928045	#613862	RETINITIS PIGMENTOSA 38; RP38 42-44			rs119489105, rs371956016, rs387907314, rs730880273
rs3850625	rs3850625	chr1:201047168	1	#601887	MALIGNANT HYPERTHERMIA, SUSCEPTIBILITY TO, 5 45	CACNA1S		rs1800559
rs3850625	rs3850625	chr1:201047168	1	#170400	HYPOKALEMIC PERIODIC PARALYSIS, TYPE 1; HOKPP1 45-48	CACNA1S		rs267606698, rs28930068, rs28930069, rs80338777, rs80338779
rs3850625	rs3850625	chr1:201047168	1	#188580	THYROTOXIC PERIODIC PARALYSIS, SUSCEPTIBILITY TO, 1; TTPP1 49	CACNA1S	rs1325310, rs2281845, rs3831308	rs1325310, rs2281845, rs3831308
rs9521787	rs7990383	chr13:110458888	0.995114	#614483	BRAIN SMALL VESSEL DISEASE 2; BSVD2 50	COL4A2		rs387906602, rs387906603
rs2279252	rs2279252	chr4:5798767	1	#225500	ELLIS-VAN CREVELD SYNDROME; EVC 51	EVC	rs121908425, rs35953626	rs121908424, rs121908425, rs121908426, rs35953626, rs587776619, rs794726665, rs794726666
rs2279252	rs2279252	chr4:5798767	1	#193530	WEYERS ACROFACIAL DYSOSTOSIS; WAD 52-54	EVC		rs146538906, rs1560121645, rs587776568
rs599633	rs7545855	chr1:234609263	0.812682	#617765	IMMUNODEFICIENCY, COMMON VARIABLE, 14; CVID14 55	IRF2BP2		rs1553319504
rs2290846	rs2290846	chr4:150277928	1	#614700	IMMUNODEFICIENCY, COMMON VARIABLE, 8, WITH AUTOIMMUNITY; CVID8 56-58	LRBA		rs199469662, rs199469663, rs199469664, rs727503779, rs727503780
rs2290846	rs3749574	chr4:150285975	0.969544	#614700	IMMUNODEFICIENCY, COMMON VARIABLE, 8, WITH AUTOIMMUNITY; CVID8 56-58	LRBA		rs199469662, rs199469663, rs199469664, rs727503779, rs727503780
rs174566	rs174535	chr11:61783884	0.952995	#618113	ENCEPHALITIS/ENCEPHALOPATHY, MILD, WITH REVERSIBLE MYELIN VACUOLIZATION; MMERV 59	MYRF		rs1057518279
rs174566	rs174535	chr11:61783884	0.952995	#618280	CARDIAC-UROGENITAL SYNDROME; CUGS 59-61	MYRF		rs1057518279, rs1382225004, rs1565295395, rs1565295550, rs1565304230
rs13273326	rs2280838	chr8:144416618	0.8119	#201100	ACRODERMATITIS ENTEROPATHICA, ZINC-DEFICIENCY TYPE; AEZ 62-64	SLC39A4	rs121434287	rs121434287, rs121434288, rs121434289, rs121434290, rs121434291, rs121434292, rs121434293
rs13273326	rs2280839	chr8:144416180	0.969544	#201100	ACRODERMATITIS ENTEROPATHICA, ZINC-DEFICIENCY TYPE; AEZ 62-64	SLC39A4	rs121434287	rs121434287, rs121434288, rs121434289, rs121434290, rs121434291, rs121434292, rs121434293
rs12225548	rs2276065	chr11:118659902	0.976611	#612119	TREHALASE DEFICIENCY 65	TREH		rs527655595
rs9501030	rs9394021	chr6:30925350	0.84875	#615917	COMBINED OXIDATIVE PHOSPHORYLATION DEFICIENCY 20; COXPD20 66,67	VARS2		rs587777583, rs587777584, rs587777585
LD, linkage disequilibrium. CHR:POS, chromosome:position. "Covariates" column indicates Mendelian disease variants that were present in UK BioBank. Bold denotes that the liver enzyme-affecting variant influences liver enzymes independently of previously-reported Mendelian disease-causing variants. Italics denotes that the liver enzyme-affecting variant is the same as a previously-reported Mendeli…
