# Supplementary material for: Genome-wide association study of serum liver enzymes implicates diverse metabolic and liver pathology
Source: Nat Commun. 2021 Feb 5;12:816. doi: 10.1038/s41467-020-20870-1 (PMC7865025; doi:10.1038/s41467-020-20870-1)
Supplement: Supplementary file 32 — Supplementary Data 30 [file 41467_2020_20870_MOESM32_ESM.xlsx]

## Sheet: Sheet1
Supplementary Data 30: Expression of prioritized genes associated with liver enzyme increasing-alleles in liver single cell RNAseq data: summary
Gene	Hepatocytes	Cholangioctytes	Endothelial cells	Kupffer cells	NK/T/NKT cells	Significance	Cell specificity
PNPLA3	0.62	0.4	0.01	0.01	0.01	rstuvw
AKNA	0.13	0.09	0.08	0.91	1.86	stvwxyz	n
ERLIN1	0.61	0.15	0.1	0.12	0.04	qrstwyz	h
TRIB1	2.01	1.12	0.62	0.71	0.05	rstuvwyz
LINC00861	0.01	0.01	0.01	0.01	0.2	twyz	n
TM6SF2	0.2	0.01	0	0	0	qrst	h
KLHL8	0.31	0.18	0.1	0.44	0.09	qrstvwxz	k
MIR5705	0	0	0	0	0
ZNF827	0.02	0.19	0.1	0.03	0.15	qrtuvxz
PANX1	0.06	0.06	0.01	0.03	0.02	rtu
EPHA2	0.29	1.06	0.14	0.02	0.01	qrstuvwxy	c
ARHGEF19	0	0.03	0.02	0.01	0.01	q
EFHD1	0.58	0.03	0.01	0.01	0	qrstw	h
ABCB4	0.47	0.02	0	0.05	0	qrstxz	h
NEDD4L	0.23	1.12	0.07	0.07	0.02	qrstuvwyz	c
MIR122	0	0	0	0	0
HLA-DRB1	0.15	0.28	0.87	14.61	0.55	qrstuvwxz	k
HLA-DQA1	0.04	0.07	0.07	4.17	0.18	stvwxyz	k
APOE	16.98	2.25	0.05	0.75	0.04	qrstuvwxz	h
APOL3	0.07	0.06	0.18	0.17	0.21	rstuvw
MARC1	0.4	0.06	0.03	0.02	0	qrstwy	h
EFNA1	0.77	0.81	0.26	0.02	0.01	rstuvwxy
GPAM	0.79	0.47	0.03	0.02	0.03	qrstuvw	h
TECTB	0	0	0	0	0
MSL2	0.1	0.18	0.08	0.16	0.25	qtuxy
PCCB	0.51	0.18	0.04	0.07	0.05	qrstuvw	h
DLG5	0.02	0.12	0.02	0.01	0.04	quvw	c
ABCB11	0.12	0	0	0	0	qrst	h
SH2B3	0.09	0.09	0.31	0.83	0.12	rsuvxyz	k
ZNF251	0.01	0.03	0.01	0.01	0.01
ABO	0	0.01	0.02	0.02	0
MLXIP	0.32	0.74	0.97	0.8	0.35	qrswyz
CDH6	0.01	0.4	0.01	0	0	quvw	c
ACTG1	4.74	13.14	3.88	5.89	3.56	qsuvwxyz	c
TRIM5	0.08	0.11	0.06	0.08	0.05	w
TM4SF1-AS1	0	0	0	0	0
TM4SF4	2.32	14.53	0.06	0.08	0.07	qrstuvw	c
MAST3	0.02	0.03	0.01	0.05	0.05	stxy
SHROOM3	0.13	0.92	0.01	0.01	0.01	qrstuvw	c
PPARG	0.03	0.02	0.15	0.05	0	rtuxyz	e
BPTF	0.87	1.87	1.2	1.03	1.06	qrstuvw
MIR5702	0	0	0	0	0
JAZF1	0.04	0.11	0.02	0.18	0.08	qstuxyz
MLYCD	0.25	0.18	0.03	0.05	0.05	rstuvw
OSGIN1	0.18	0.07	0.01	0.02	0	qrstuw	h
CD276	0.18	0.35	0.28	0.3	0.11	qrswyz
C8orf74	0	0	0	0	0
SOX7	0.03	0.02	0.87	0.02	0.01	ruxy	e
DYNLRB1	0.44	1.06	0.54	0.43	0.29	qtuvwyz	c
MAP1LC3A	0.19	0.18	0.2	0.03	0.02	stvwxy
CHEK2	0.02	0.03	0.01	0.04	0.01	z
NINJ1	0.11	0.3	0.07	0.28	0.06	qstuwxz
SRP14	1.67	2.89	1.3	1.43	0.98	qtuvwz	c
COBLL1	1.28	0.53	0.03	0.03	0.02	qrstuvw	h
KLF10	0.8	1.54	0.24	0.34	0.06	qrstuvwyz	hc
S1PR2	0.02	0.04	0.02	0.02	0.03
LINC00189	0	0	0	0	0
PMFBP1	0	0	0.01	0.01	0
RORA-AS1	0	0	0	0	0
PEPD	0.93	0.35	0.18	0.28	0.1	qrstuwxyz	h
TNFSF10	0.84	0.4	0.33	0.3	0.19	qrstwy	h
TBL2	0.05	0.13	0.04	0.05	0.03	quw
MLXIPL	2.83	1.07	0.02	0.03	0.02	qrstuvw	h
HNF1B	0.03	0.52	0	0	0	qrtuvw	c
CYFIP2	0.4	0.24	0.02	0.16	0.68	rstuwxyz	n
PIK3AP1	0.32	0.71	0.01	0.38	0.25	qruvwxyz	c
C5orf67	0	0	0	0	0
NLRP3	0.03	0	0	0.76	0.02	svxz	k
SPTLC3	0.05	0.09	0.01	0.01	0.01	rstuvw
VEGFA	1.37	1.87	0.44	0.66	0.05	qrstuvwyz	hc
CDK6	0.12	0.51	0.1	0.38	0.26	qstuwxy
TRIM59	0.01	0.03	0.02	0.02	0.04	t
KPNA4	0.32	0.71	0.63	0.56	0.37	qrswyz
LINC01191	0	0.02	0	0	0	quw
CPS1	10.82	0.16	0.05	0.06	0.04	qrstw	h
FRMD8	0.04	0.1	0.48	0.12	0.08	qrstuxy	e
ITGA1	0.72	0.3	0.47	0.03	0.06	qstuvwxy
BCL2	0.05	0.38	0.03	0.29	0.53	qstuxyz
LINC00880	0	0	0	0	0
NYNRIN	0.07	0.09	0.12	0.06	0.01	twyz
SLCO1B3	1.01	0.04	0.01	0	0	qrstuw	h
LINC01252	0.03	0.03	0.05	0.02	0.02
ETV6	0.08	0.26	0.35	0.63	0.12	qrsvwxyz	k
CFL2	1.34	0.5	0.16	0.08	0.06	qrstuvwxy	h
SOX9-AS1	0.01	0.14	0	0	0	quvw	c
TARS2	0.22	0.28	0.12	0.18	0.13	rtuw
SLC2A4	0.01	0.01	0.01	0	0
KLRC2	0	0	0	0	0.11	twyz	n
HGFAC	0.72	0.03	0	0	0	qrstuw	h
PSPH	0.03	0.05	0.02	0.03	0.01	tuw
DMTN	0.04	0.22	0.04	0	0.03	qsuvwx	c
ATP5B	1.88	3.36	0.91	1.41	0.65	qrtuvwxz	c
SERPINA6	1.89	1.68	0.02	0.03	0.02	rstuvw
STARD10	0.2	0.28	0.01	0.01	0.01	rstuvw
FRK	0.17	0.24	0.08	0.07	0.05	rstuvw
L3MBTL3	0.05	0.02	0.03	0.05	0.04
NIN	0.09	0.17	0.26	0.48	0.44	qrstvwxy
OASL	0.05	0.02	0.02	0.03	0.05
P2RX7	0.1	0.2	0.12	0.5	0.18	qstuvxz	k
MAFF	0.58	2.19	0.99	0.37	0.28	qrtuvwxy	c
TMEM147	0.14	0.38	0.14	0.23	0.08	qsuvwyz	c
AHNAK	1	5.35	1.76	3.45	1.49	qrstuvwxz	c
DEF6	0.03	0.01	0.02	0.28	0.4	stvwxyz	n
GALK1	0.24	0.06	0.02	0.08	0.02	qrstwxz	h
H3F3B	2.64	5.2	2.33	4.1	2.62	qstuvwxyz
GLDC	0.15	0.1	0	0	0	rstuvw
KDM4C	0.05	0.13	0.03	0.08	0.09	quy
CASC15	0.03	0.22	0.04	0.02	0.01	quvw	c
LEPR	2.47	0.68	0.65	0.63	0.38	qrstwyz	h
PDE4B	0.05	0.03	0.39	0.31	0.29	rstuvw
UBE2G2	0.48	0.69	0.66	0.61	0.43	qrswyz
ABCG8	0.1	0.02	0	0	0	qrstuw	h
PKN2-AS1	0	0	0.01	0	0
PSMG1	0.19	0.19	0.09	0.1	0.05	rtuwz
EFNA5	0.01	0.32	0.04	0.01	0.02	qruvw	c
HSPA6	0.07	0.05	0.02	1.13	0.51	stvwxyz	kn
FCGR3A	0.05	0.02	0.02	1.98	0.33	stvwxyz	k
EPB41L4B	0.74	0.28	0.01	0	0.01	qrstuvw	h
KCNJ2	0	0	0.09	0.08	0	rsuvyz
CASC17	0	0	0	0	0
MMP15	0.05	0.61	0.07	0.01	0	qstuvwxy	c
ATF1	0.12	0.2	0.08	0.12	0.1	quw
TMPRSS12	0	0	0	0	0
LIPC	1.05	0.21	0.01	0	0.02	qrstuvw	h
DR1	0.15	0.34	0.14	0.27	0.25	qstuxy
FNBP1L	0.08	0.37	0.14	0.02	0.01	qrstuvwxy	c
OR2H2	0	0	0	0	0
ANPEP	0.56	3.02	0.38	0.2	0.03	qstuvwxyz	c
WDR91	0.05	0.25	0.03	0.1	0.03	qsuvwxz	c
GSDMD	0.1	0.22	0.16	0.14	0.13	qrw
MLIP	0.14	0	0.01	0.01	0	qrst	h
ANO5	0.02	0.07	0.01	0.01	0	qtuvw	c
GAB2	0.02	0.04	0.07	0.2	0.02	rsvxyz	k
SOX6	0.21	0.81	0.03	0.02	0.01	qrstuvw	c
ARL15	0.04	0.08	0.25	0.07	0.05	ruxy	e
E2F3	0.04	0.07	0.11	0.27	0.15	rstvwxz	k
TJP3	0.03	0.11	0	0	0.01	qrtuvw	c
MET	0.42	0.39	0.03	0.01	0	rstuvwy
MIF-AS1	0	0	0	0	0
GSTT2B	0	0	0	0	0
P4HA1	0.4	0.06	0.17	0.13	0.04	qrstuyz	h
COL4A2	0.06	0.91	2.67	0.04	0.02	qruvwxy	e
SKI	0.23	0.3	0.48	0.21	0.12	rtuwxyz	e
SLC2A2	3.47	1.07	0.01	0.03	0.02	qrstuvw	h
FTO	0.21	0.44	0.21	0.17	0.12	qtuvwy	c
PSRC1	0.02	0	0	0.01	0	t
LCORL	0.08	0.25	0.12	0.13	0.08	quwy
DCAF12	0.07	0.15	0.08	0.08	0.07	quw
FABP1	12.65	0.08	0.05	0.1	0.1	qrsty	h
SMARCD2	0.2	0.42	0.06	0.17	0.12	qrtuvwxy	c
SLC12A8	0.01	0.06	0	0	0	quvw	c
MACROD2	0.02	0.09	0.02	0.01	0	qtuvwy	c
IL37	0	0	0	0	0
IL36G	0	0	0	0	0
PTEN	0.57	0.66	0.25	1.39	0.33	rstuvwxz	k
RNLS	0.07	0.11	0.01	0.02	0.01	rtuvw
RBM6	0.29	0.36	0.37	0.36	0.23	wyz
RBM5	0.37	0.64	0.69	0.52	0.39	qrswy
LINC01625	0	0	0	0	0
AGPAT5	0.14	0.12	0.09	0.1	0.04	twyz
SLC33A1	0.26	0.45	0.13	0.18	0.13	qrtuvw	c
NUP160	0.07	0.15	0.07	0.08	0.08	quvw	c
PTPRJ	0.12	0.28	0.11	0.35	0.22	qstuxyz
MIR548N	0	0	0	0	0
IL1R1	0.27	0.45	1.43	0.24	0.02	qrtuvwxyz	e
CCDC134	0	0	0	0	0
SREBF2	0.14	0.61	0.13	0.14	0.15	quvw	c
ALOX5	0.02	0.17	0.01	0.78	0.03	qsuvwxz	k
KRT8	2.54	6.79	0.24	0.17	0.14	qrstuvwy	hc
CDKN1A	0.97	1.41	1.71	0.92	0.14	rtuwxyz	e
CASP10	0.05	0.14	0.17	0.16	0.1	qrsty
MYCT1	0.02	0.03	0.98	0.02	0.02	ruxy	e
SPINT2	0.08	2.65	0.07	0.59	0.1	qstuvwxz	c
COPS3	0.11	0.15	0.07	0.19	0.11	suxz
STT3A-AS1	0	0	0	0	0
SSPN	0.01	0.23	0.03	0.03	0	quvw	c
ITPR2	1.24	0.54	0.25	0.49	0.19	qrstuwxz	h
MLH1	0.05	0.13	0.06	0.09	0.06	q
TOR1B	0.05	0.07	0.03	0.03	0.05	u
PNP	0.13	0.19	0.39	0.13	0.12	rxy
PTCH1	0.03	0.36	0.04	0.01	0.05	quvwz	c
C4orf17	0	0	0	0	0
KRAS	0.15	0.21	0.31	0.18	0.14	ry
LMNTD1	0	0	0	0	0
MERTK	0.07	0.02	0.22	0.45	0.01	qrstuvxyz	ek
ARID1A	0.22	0.57	0.33	0.66	0.46	qrstuxyz
PTBP1	0.58	1.28	0.81	0.75	0.46	qrsuvwyz	c
STRN	0.14	0.18	0.17	0.13	0.1	w
EVI5L	0.01	0.05	0.04	0.02	0.03	qr
PARP6	0.05	0.19	0.08	0.13	0.1	qstuw
CELF6	0.02	0.03	0.01	0.03	0.01
EYA1	0	0	0	0	0
MSC	0	0	0	0	0.01	t
CSF1	0.03	0.21	0.29	0.01	0.06	qrvwxyz
PXK	0.04	0.07	0.1	0.15	0.06	rsz
FCHO2	0.07	0.17	0.23	0.25	0.02	qrstwyz
RGL1	0.03	0.11	0.39	0.7	0.02	qrsuvwyz
B4GALT1	1.03	1.18	0.8	0.73	0.32	qtuvwyz
LINC00603	0	0	0	0	0
FCGR2B	0.03	0.02	0.68	0.78	0.03	rsuvyz
SLC45A4	0	0.16	0.05	0.02	0.02	qrstuvw	c
SNX13	0.08	0.2	0.2	0.16	0.08	qrswyz
INHBC	0.03	0	0	0	0	rt
GCKR	0.34	0.03	0	0	0	qrstuw	h
FUT6	0.07	0.24	0.04	0.05	0.04	quvw	c
MFHAS1	0.11	0.38	0.21	0.14	0.17	qrtuvw	c
CLEC4M	0.05	0.03	3.57	0.06	0.06	ruxy	e
ZPR1	0.12	0.14	0.07	0.13	0.08	uw
CTSS	0.29	0.37	0.25	4.49	0.55	stvxyz	k
CTSK	0.01	0.05	0.04	0.01	0.01	qrwy
KLRC3	0	0	0	0	0.01
NOSTRIN	0.02	0.12	1	0.01	0.01	qruvwxy	e
HPR	2.9	0.02	0	0.02	0.01	qrst	h
APOH	53.35	1.56	0.1	0.21	0.17	qrstuvwxy	h
SAMD4A	0.12	0.18	0.07	0.03	0.01	stuvwyz
IL1F10	0	0	0	0	0
IL1RN	1.15	0.03	0	0.34	0.01	qrstvxz	h
GAS6	0.04	0.24	0.23	0.1	0.01	qrstvwyz
SPPL3	0.11	0.33	0.17	0.21	0.11	qrsuwz
MYH7B	0.01	0	0	0	0
ALPK2	0.11	0.04	0	0.01	0	qrstw	h
ARSA	0.05	0.06	0.01	0.06	0.02	rux
SHANK3	0.08	0.04	2.12	0.03	0.03	rstuxy	e
ST3GAL4	0.03	0.05	0.19	0.03	0.03	ruxy	e
RASIP1	0.02	0.02	0.83	0.02	0.01	ruxy	e
EVI2B	0.11	0.03	0.04	2.1	0.79	stvwxyz	k
NF1	0.2	0.55	0.24	0.18	0.12	qtuvwy	c
ARHGAP29	0.26	0.39	1.23	0.02	0.01	qrstuvwxy	e
ATPIF1	1.11	1.15	0.27	0.27	0.38	rstuvwy
SESN2	0.16	0.19	0.06	0.08	0.08	rstuvw
DNAJC13	0.07	0.22	0.16	0.22	0.1	qrswz
PRKD2	0.04	0.18	0.19	0.04	0.15	qrtvxz
STRN4	0.13	0.33	0.38	0.24	0.1	qrswxyz
PGS1	0.03	0.1	0.19	0.1	0.08	qrsty
CTSD	1.23	2.86	2.74	2.65	0.54	qrstvwyz
C5orf56	0.04	0.1	0.07	0.06	0.2	qtwyz	n
HPSE2	0	0	0.01	0	0
BRCA1	0.04	0.04	0.06	0.04	0.03
SLC39A8	0.28	0.04	0.07	0.12	0.08	qrstv	h
RHOBTB2	0.01	0.03	0.03	0.03	0.02	r
ERAP2	0.08	0.11	0.34	0.3	0.57	rstuvwyz	n
GLB1	0.14	0.41	0.13	0.32	0.09	qsuwxz
SDCBP	0.51	0.54	1.72	1.88	0.53	rsuvyz
C1GALT1	0.18	0.2	0.08	0.18	0.19	ruxy
LILRB5	0.01	0.01	0.04	0.34	0.01	rsvxyz	k
CTSH	0.42	1.58	0.12	1.22	0.07	qrstuvwxz	ck
RAB5B	0.21	0.4	0.17	0.18	0.16	quvw	c
BACH1	0.23	0.28	0.3	0.39	0.07	stwyz
BACH1-IT2	0	0	0	0	0
APOC1	37.89	1.26	0.09	0.42	0.13	qrstuvwxz	h
PPARGC1A	1.43	0.99	0.02	0.02	0.02	rstuvw
GRB2	0.33	0.6	0.35	1.18	0.44	qstuvwxz	k
HSD52	0	0	0	0.01	0
FGGY	0.3	0.63	0.01	0.02	0.02	qrstuvw	hc
CFH	6.84	0.65	0.09	0.06	0.1	qrstuvw	h
HERPUD1	1.55	0.89	0.44	2.48	0.57	rstuvwxz	k
CETP	0.01	0	0.31	0.1	0	rsuvxyz	e
RNF213	0.26	0.82	0.53	0.85	1.04	qrstuwxy
ST7L	0.01	0.02	0.02	0.01	0.01
CALCRL	0.01	0.03	0.67	0.05	0.01	ruxyz	e
ST3GAL1	0.81	0.61	0.33	0.74	0.8	ruxy
NFE2L1	0.78	1.44	0.75	0.26	0.14	qstuvwxyz	c
CBX1	0.07	0.21	0.09	0.13	0.08	qsuw
PRKCI	0.09	0.21	0.09	0.08	0.05	quvw	c
SKIL	0.28	0.32	0.4	0.44	0.12	rstwyz
ZSCAN2	0.01	0.04	0.01	0.02	0.01
LTBR	0.4	0.82	0.35	0.37	0.03	qtuvwyz	c
CSF1R	0.03	0.01	0.01	2.45	0.04	svxz	k
RAB3IL1	0	0.01	0.03	0.03	0	rsyz
BEST1	0.02	0.02	0.03	0.11	0.02	svxz	k
XCR1	0	0	0	0.19	0	svxz	k
CCR1	0.02	0.01	0.01	0.99	0.19	stvwxyz	k
ABCA1	2.1	0.34	0.12	0.53	0.03	qrstuwxyz	h
PTPRC	0.31	0.08	0.06	3.14	4.16	rstvwxyz	kn
PKM	0.14	1.05	0.57	1.85	0.62	qrstuvwxz	k
COLEC10	0	0.02	0.01	0	0
MAL2	0.2	0.72	0.01	0	0.01	qrstuvw	c
USP12-AS2	0	0	0	0	0
LINC00412	0	0	0	0	0
FAM227B	0.01	0.01	0	0	0
IRF8	0.14	0.05	0.01	0.79	0.18	qrsuvwxyz	k
LINC01082	0	0	0	0	0
NIPAL1	0.2	0.11	0.01	0.01	0.01	rstuvw
TXK	0.02	0.01	0	0.01	0.43	twyz	n
PANK2	0.1	0.2	0.16	0.16	0.12	qrw
DENND2D	0.04	0.07	0.01	0.07	0.5	rtuwxyz	n
LY75	0.01	0.01	0	0.07	0.06	stvwxy
LY75-CD302	0	0	0	0	0
MIR588	0	0	0	0	0
RSPO3	0	0.03	0.13	0	0	ruxy	e
TBC1D9B	0.16	0.4	0.19	0.3	0.17	qsuwz
SLC39A12	0	0	0	0	0
ONECUT2	0.42	1.11	0.04	0.03	0.03	qrstuvw	hc
GOT2	1.13	0.39	0.13	0.09	0.09	qrstuvw	h
PTPRR	0	0	0.01	0	0
BAG3	0.18	0.43	0.38	0.12	0.15	qrtvwxyz
INPP5F	0.02	0.04	0.02	0.06	0.02	s
VIM-AS1	0.01	0.03	0	0.03	0.03	qstuxy
HBS1L	0.12	0.13	0.11	0.06	0.08
MYB	0	0.01	0.01	0.03	0.01	s
CUX2	0.37	0.2	0	0.01	0.01	qrstuvw	h
GFOD1	0.22	0.23	0.41	0.34	0.54	rtuwz
SIRT5	0.23	0.17	0.06	0.07	0.04	rstuvw
CNTN2	0	0	0	0	0
RAB2A	0.95	1.03	0.55	0.45	0.26	rstuvwyz
LINC01336	0	0.01	0	0	0
ANKRD31	0.01	0.01	0.01	0.01	0
AP1B1	0.13	0.28	0.36	0.71	0.13	qrsvwxyz	k
RFX6	0	0	0	0	0
VGLL2	0	0	0	0	0
TCF7L1	0.12	0.25	0.63	0.05	0.02	qrtuvwxyz	e
CDKL1	0	0	0.01	0	0
MAPT	0	0.03	0	0	0	qw
MSANTD3-TMEFF1	0	0	0	0	0
TMEFF1	0	0	0	0	0
FBXO11	0.04	0.08	0.08	0.08	0.04	ry
FOXN2	0.14	0.12	0.15	0.37	0.12	svxz	k
MIR100HG	0.04	0.04	0.07	0.05	0.04
UBASH3B	0.01	0.09	0.03	0.15	0.17	qstuxy
NAP1L4	0.19	0.35	0.19	0.19	0.37	qtuvyz
CARS2	0.09	0.18	0.06	0.13	0.08	quw
FGF9	0	0.01	0.01	0.01	0.01
LINC00424	0	0	0	0	0
CACNA1S	0	0	0	0	0
SAPCD2	0	0	0	0.01	0.01
UAP1L1	0.01	0.01	0.05	0.06	0.02	rsuvz
ZC3H18	0.11	0.2	0.18	0.28	0.14	qrsz
KLF5	0.07	0.87	0.01	0.01	0.01	qrstuvw	c
LINC00392	0	0	0	0	0
MARK3	0.21	0.39	0.34	0.29	0.21	qrwy
ZNF638	0.71	0.84	0.57	0.4	0.29	stuvwy
KRT78	0	0	0	0	0
CLEC16A	0.05	0.11	0.12	0.07	0.05	qrwy
SOCS1	0.02	0.01	0.04	0.07	0.19	stvwyz	n
NOX4	0.03	0.03	0.07	0.03	0.03	y
MANEA	0.29	0.14	0.11	0.04	0.05	qrstvwy	h
FUT9	0	0	0.01	0.01	0
NHLRC2	0.19	0.33	0.1	0.19	0.08	qrtuvwz	c
ADRB1	0.06	0	0	0.02	0.01	qrt
NPAS2	0.02	0.13	0.13	0	0	qrvwxy
WWC2	0.27	0.83	0.21	0.05	0.02	qstuvwxy	c
DUSP6	1.71	1.45	3.48	1.61	0.39	rtuwxyz	e
LINC01370	0.02	0	0	0	0	rt
PDE3A	0	0.06	0	0	0	quvw	c
FAM76B	0.25	0.26	0.11	0.12	0.1	rstuvw
NOC3L	0.11	0.18	0.11	0.13	0.05	twyz
ATG7	0.01	0.05	0.02	0.06	0.01	qswxz
RGS6	0	0	0	0	0
ZNF704	0.05	0.48	0.17	0.03	0.01	qrtuvwxy	ce
PAG1	0.09	0.14	0.07	0.7	0.48	stvwxy
MCM6	0.03	0.04	0.05	0.09	0.1	t
TTC28	0.09	0.16	0.27	0.03	0.02	rstuvwxy	e
HARS2	0.06	0.08	0.03	0.05	0.04
BORCS5	0.04	0.04	0.02	0.04	0.05
WDR41	0.06	0.11	0.03	0.13	0.05	suwxz
HMCN2	0	0	0	0	0
TMEM150B	0	0	0	0	0
TSPAN9	0.15	0.14	0.3	0.01	0	rstuvwxy	e
ALPL	0.13	0.02	0.42	0	0.01	qrstuxy	e
GPLD1	0.35	0.01	0.01	0	0	qrst	h
ASGR1	3.43	0.25	0.04	0.05	0.01	qrstuvwyz	h
DLG4	0.01	0.01	0.03	0.02	0	ry
REEP3	0.28	0.24	0.45	0.23	0.07	rtuwxyz	e
HNF1A	0.03	0.02	0.01	0.01	0.01	t
TNFRSF11B	0.03	0.21	0.01	0	0	qtuvw	c
MAFTRR	0.01	0.01	0	0	0
MBOAT7	0.04	0.12	0.05	0.18	0.05	qsuwxz
ALDOB	88.16	2.38	0.32	0.58	0.45	qrstuvwx	h
TMEM246-AS1	0	0	0	0	0
FADS2	0.09	0.03	0.01	0.03	0.01	qrst	h
PINX1	0.02	0.03	0.03	0.03	0.02
DHRS9	0.01	0	0	0.14	0.01	svxz	k
AQP9	2.27	0.04	0.01	0.08	0.02	qrstuxz	h
TREH	0.02	0.01	0	0	0	rt
MIR22HG	0.09	0.31	0.25	0.1	0.04	qrtvwxyz
RIC1	0.04	0.07	0.06	0.1	0.04	sz
IL6R	1.13	0.56	0.05	0.58	0.05	qrstuwxz	h
PGAP3	0.07	0.15	0.04	0.05	0.04	quvw	c
ATXN2	0.28	0.51	0.38	0.29	0.17	qrtvwyz
LINC01572	0	0	0	0	0
CYP20A1	0.52	1.03	0.8	0.79	0.57	qrsuw
TRIM8	0.2	0.47	0.19	0.25	0.07	qtuvwyz	c
ST5	0.01	0.06	0.01	0	0	quvw	c
COG5	0.04	0.1	0.06	0.1	0.06	qs
MAFB	0.83	0.1	0.09	4.34	0.15	qrstvxz	k
C9orf163	0	0	0	0	0
NOTCH1	0.03	0.18	0.38	0.06	0.08	qrtuvwxy	e
LRBA	0.1	0.48	0.08	0.09	0.18	qtuvwyz	c
NCOA2	0.22	0.25	0.1	0.13	0.17	ruvy
RIC8B	0.05	0.3	0.05	0.04	0.04	quvw	c
TMEM263	0.28	0.19	0.14	0.04	0.08	rstvwxy
USP43	0.07	0.14	0	0	0.01	qrstuvw	hc
FAM43B	0	0	0.01	0	0
CDA	0.26	0.03	0.05	0.03	0	qrstwyz	h
MFGE8	0.02	0.07	0.03	0.01	0.01	qvwy
RER1	0.26	0.31	0.12	0.16	0.12	rtuvw
PLTP	0.02	0.05	1.31	0.78	0.03	rsuvxyz	ek
PCIF1	0.07	0.16	0.06	0.1	0.07	quw
MYO1B	2.71	1.2	0.04	0.02	0.03	qrstuvw	h
TONSL	0.07	0.1	0.07	0.08	0.06
NFATC3	0.02	0.03	0.02	0.03	0.06	ty
PGF	0	0	0.01	0	0
EIF2B2	0.06	0.17	0.08	0.07	0.04	quvw	c
SEC16B	0.02	0	0	0	0	t
UBAP2	0.11	0.31	0.15	0.13	0.1	quvw	c
ZBTB20	0.79	2.45	0.41	0.16	0.17	qrstuvwxy	c
IFI30	0	0	0	0.01	0	z
MPV17L2	0.02	0.05	0.01	0.04	0.02	qu
LARP1B	0.83	0.42	0.13	0.11	0.07	qrstuvwy	h
FUT3	0.01	0.11	0	0	0	qtuvw	c
ST3GAL3	0.02	0.03	0.02	0.02	0.01
SEMA4B	0.11	0.3	0.02	0.06	0.03	qrtuvw	c
DCTN6	0.19	0.28	0.16	0.13	0.13	tuvw
RBPMS-AS1	0	0.02	0	0	0	qw
AKR1C4	2.17	0.04	0.01	0.02	0.02	qrst	h
PPARD	0.05	0.14	0.11	0.11	0.03	qrswyz
TMBIM1	0.22	0.9	0.17	0.4	0.14	qstuvwxz	c
GSK3B	0.16	0.31	0.22	0.2	0.17	qw
GPR156	0	0	0	0	0
NFATC1	0.03	0.15	0.23	0.12	0.09	qrsty
RPS7	3.45	5.98	2.62	5.23	4	qrstuvwxy
COLEC11	0.02	0.24	0.08	0	0	wy
FAM47E	0.02	0.11	0	0	0	qtuvw	c
FAM47E-STBD1	0	0	0	0	0
PRKAR1A	1.19	1.75	2.16	1.27	0.56	qrtvwxyz
WIPI1	0.01	0.06	0.06	0.01	0.01	qrvwxy
NUCKS1	3.73	3.94	1.62	1.78	1.29	qrstuvwz	h
TRIP6	0.29	0.68	0.08	0.12	0.02	qrstuvwyz	c
C11orf58	0.63	0.88	0.38	0.47	0.31	qrtuvwz
EXOC3L4	0.01	0	0	0	0
DCBLD2	0.12	0.25	0.04	0.02	0.01	qrstuvwy	hc
MIR548G	0	0	0	0	0
NPHP3-ACAD11	0	0	0	0	0
FCRLB	0	0	0.02	0.01	0.01
DUSP12	0.04	0.1	0.03	0.07	0.06	qu
ELOVL6	0.12	0.02	0.03	0.01	0.13	qrswyz
ENPEP	0.19	0.02	0.01	0	0	qrst	h
APOB	20.94	7.66	0.1	0.16	0.1	qrstuvw	h
CALCOCO2	0.56	0.52	0.68	0.47	0.19	twxyz
CDO1	2.13	0.05	0.01	0.01	0.01	qrstuw	h
ATG12	0.33	0.38	0.26	0.3	0.26
TNKS2	0.21	0.29	0.25	0.3	0.2
FGFBP3	0.01	0.02	0	0.01	0.02
AKTIP	0.05	0.18	0.06	0.01	0.04	quvw	c
MANBA	0.01	0.04	0	0.07	0.02	suxz
SENP7	0.07	0.21	0.16	0.14	0.14	qrstw
ZNF318	0.07	0.16	0.08	0.1	0.06	quw
ABCC10	0.01	0.06	0.03	0.03	0.04	qt
HELLS	0.01	0.04	0.02	0.03	0.02	q
CYP2C18	0.98	0.24	0.01	0.01	0.01	qrstuvw	h
HDLBP	1.66	1.57	0.81	0.67	0.29	rstuvwyz
EDEM2	0.05	0.11	0.05	0.05	0.05	quw
ZNF512B	0.02	0.02	0.02	0.01	0
LIMS1	0.44	0.7	0.49	1.98	0.48	qsuvwxz	k
ZFAND4	0.03	0.03	0.01	0.02	0.02
ENPP3	0.01	0	0	0	0
ECI1	0.66	0.74	0.05	0.12	0.05	rstuvwxz
FAM160B1	0.18	0.26	0.14	0.06	0.12	stuvwx
RRBP1	1.78	1.38	2.4	0.57	0.14	rstuvwxyz	e
FRMD5	0	0	0	0	0
RREB1	0.46	0.33	0.12	0.23	0.07	rstuwyz
LTBP3	0.07	0.4	0.07	0.05	0.11	qtuvw	c
MOGAT2	0.35	0	0	0	0	qrst	h
ZFPM1	0.01	0.04	0.03	0.03	0.04	qrt
TNIP1	0.24	0.79	0.15	0.16	0.2	quvw	c
TXNDC11	0.23	0.2	0.08	0.1	0.07	rstuvw
RIN3	0.04	0.01	0.03	0.48	0.11	stvwxyz	k
LDLRAD4	0.18	0.04	0.09	0.31	0.06	qrstvxz	k
FAM210A	0.15	0.14	0.15	0.1	0.04	twyz
LINC01569	0.01	0.01	0	0	0
FGFRL1	0.14	0.2	0.01	0.01	0.03	rstuvw
GSTA1	6.36	0.08	0.01	0.03	0.02	qrstu	h
BHLHE40	1	0.58	1.78	0.68	0.33	qrstuwxyz	e
ARL8B	0.21	0.43	0.24	0.41	0.15	qsuwxyz
CACUL1	0.24	0.82	0.29	0.55	0.2	qsuvwxz	c
NANOS1	0.01	0.05	0.01	0.01	0.01	quw
NTN5	0	0	0	0	0
TNKS	0.13	0.27	0.15	0.11	0.12	quvw	c
B4GALNT3	0	0.07	0	0	0.02	qtuvwy	c
ABHD12	0.12	0.33	0.08	0.3	0.06	qstuwxz
AKAP11	0.2	0.29	0.15	0.15	0.12	tuvw
GPR180	0.1	0.06	0.05	0.05	0.03	t
TNFRSF11A	0	0.02	0.02	0.11	0.01	svxz	k
MGAT5	0.02	0.12	0.06	0.1	0.12	qrsty
ARHGAP10	0.05	0.06	0.04	0.06	0.07
RHPN2	0.12	0.33	0.02	0.01	0.01	qrstuvw	hc
TMPRSS11E	0	0	0	0	0
DLX4	0	0	0	0	0
SATB2	0.01	0.02	0.01	0.01	0	w
PROX1	2.01	1.99	0.05	0.05	0.04	rstuvw
SMYD2	0.11	0.52	0.06	0.04	0.06	quvw	c
SPTBN1	1.55	3.04	1.77	0.07	0.13	qrstuvwxy	c
B3GAT1	0.07	0.04	0	0	0.04	rsuy
ATP6AP1L	0.03	0.03	0.02	0.03	0.02
SP7	0	0	0	0	0
SLC17A1	0.06	0.02	0	0	0	rstuw
COL4A2-AS2	0	0	0	0	0
MEF2C-AS1	0	0	0.01	0	0
TET2	0.15	0.19	0.17	0.81	0.19	svxz	k
PKD2L1	0	0	0	0.01	0
BMP8A	0	0	0	0	0
SLC1A3	0.01	0	0	0.56	0.01	svxz	k
LCLAT1	0.15	0.26	0.24	0.18	0.16	qrw
IRF2BP2	1.26	3.09	0.88	0.85	0.35	qrtuvwyz	c
LINC00184	0	0	0	0	0
C12orf4	0.03	0.08	0.06	0.06	0.04	q
CALD1	3.5	2.44	0.83	0.07	0.04	qrstuvwxy	h
LINC01101	0	0	0	0	0
GLI2	0	0	0	0	0
KLF12	0.21	0.12	0.03	0.09	0.27	qrsuwxyz
LINC00402	0.01	0	0	0	0
TMEM167B	0.11	0.2	0.11	0.16	0.1	quw
SCARNA2	0.01	0.08	0.01	0.01	0.02	quvw	c
SMAD7	0.04	0.1	0.31	0.08	0.1	qrtuxy	e
CSRNP3	0.01	0.07	0.02	0.01	0.01	quvw	c
GALNT3	0.01	0.16	0.01	0.03	0.04	qtuvwy	c
DTNBP1	0.03	0.09	0.07	0.14	0.08	qrst
ACVR1C	0.05	0.01	0.01	0.01	0.02	rt
CDYL2	0.01	0.02	0.04	0.02	0.02	r
FUBP3	0.21	0.32	0.15	0.1	0.08	qstuvwy	c
EPHA8	0	0	0	0	0
UBE2E3	0.24	0.7	0.16	0.19	0.16	quvw	c
KIAA1614	0	0.01	0	0	0
FMN2	0	0	0.01	0.01	0
USP34	0.21	0.36	0.39	0.29	0.26	qry
AZIN1	0.54	0.69	0.14	0.38	0.2	qrtuvwxz	c
INPP5D	0.05	0.04	0.19	0.82	0.62	rstuvwxy
ATG16L1	0.1	0.11	0.07	0.07	0.16	tyz
TMEM176A	5.28	0.55	0.03	0.18	0.04	qrstuvwxz	h
AOC1	0.06	0	0	0	0	qrst	h
LINC00243	0.01	0	0.01	0.01	0.03	t
HOMEZ	0.03	0.14	0.03	0.04	0.02	quvw	c
ADAMTSL1	0	0.01	0.02	0	0	ry
CNOT1	0.05	0.09	0.05	0.08	0.07
MIR4532	0	0	0	0	0
NT5DC1	0.56	0.45	0.12	0.15	0.11	rstuvw
LSM14B	0.07	0.12	0.05	0.08	0.04	uw
NR2F2-AS1	0.01	0.13	0.11	0	0.01	qrvwxy
SUPT3H	0.01	0.05	0.01	0.02	0.04	qtu
PPP1R21	0.09	0.19	0.06	0.15	0.09	quwx
PKD2	0.13	0.75	0.18	0.14	0.05	qtuvwyz	c
TMEM106B	0.53	0.62	0.23	0.2	0.19	rstuvw
MIR99AHG	0.07	0.09	0.04	0.01	0	stvwy
ZFP28	0.01	0.04	0.02	0.01	0.01	qw
ARHGAP25	0.02	0.02	0.08	0.27	0.43	rstuvwxyz	n
EVC	0.01	0.05	0	0	0	quvw	c
BCAS1	0.09	0.1	0.04	0.07	0.04	w
CYP24A1	0	0	0	0	0
LINC00824	0.02	0.03	0.03	0.02	0.02
LINC00976	0.44	0.61	0.68	0.57	0.57	qrst
UBD	0.02	0.12	0	0	0	qtuvw	c
SNORD32B	0	0	0	0	0
XPO6	0.13	0.28	0.14	0.44	0.39	qstuxy
SBK1	0.01	0.08	0	0.01	0.05	qtuvy
CCDC170	0.01	0.02	0.01	0.13	0.01	svxz	k
CCDC126	0.03	0.06	0.02	0.02	0.02	uw
EBF1	0.01	0.02	0.06	0.03	0.01	ruy
XBP1	1.62	1.15	0.27	0.42	0.4	rstuvwxy
ZNRF3	0.09	0.21	0.03	0.01	0.01	qrstuvwy	hc
LINC00476	0.01	0.03	0.01	0.01	0.02
AP3B1	0.12	0.3	0.2	0.32	0.14	qrswxz
POU5F1B	0.01	0.02	0.03	0.01	0.02	r
HSD17B13	3.06	0.04	0.03	0.04	0.03	qrst	h
PPP1R3B	0.96	0.74	0.52	0.36	0.28	rstvwy
C1orf115	0.4	0.14	0.05	0	0.01	qrstuvwxy	h
HLX	0.1	0.01	0.19	0.11	0	qrtuvyz
HKDC1	0.01	0.26	0	0.01	0.01	quvw	c
CDH9	0	0	0	0	0
FSCN2	0	0	0	0	0
TM4SF1	0.23	3.35	3.34	0.05	0.05	qrtvwxy
MAF	0.28	0.66	1.73	0.97	0.64	qrstuxy	e
DYNLRB2	0	0.01	0	0	0	w
NYAP2	0.08	0.16	0.15	0.13	0.17	qrst
IRS1	0.25	0.21	0.01	0	0.01	rstuvw
EGLN2	0.06	0.17	0.18	0.13	0.1	qrswy
MAP3K7CL	0.02	0.01	0.01	0.02	0.01
RORA	1.46	0.66	0.34	0.04	0.83	qrstuvwxyz	h
NCEH1	0.03	0.29	0.03	0.13	0.02	qsuvwxz	ck
RILPL2	0.13	0.15	0.22	1.11	0.24	rstvxz	k
ANKRD55	0.01	0.01	0.06	0.01	0.02	ruxy	e
MAP3K1	0.11	0.66	0.13	0.47	0.21	qstuwxyz
BTBD3	0.03	0.12	0.1	0.03	0	qrtvwxyz
C6orf223	0	0.03	0	0	0	quvw	c
ACTR3	0.36	0.75	0.54	1.14	0.74	qrstuxyz
DPP10	0	0.11	0	0.01	0	quvw	c
LEKR1	0.01	0.01	0	0.01	0
CCNL1	1.59	1.94	1.14	1.01	0.74	qtuvwyz
PRB2	0	0	0	0	0
BAZ1A	0.75	0.72	1.49	1.44	0.72	rsuvyz
SOX9	0.06	2.18	0.02	0.01	0.01	quvw	c
BAZ2A	0.25	0.91	0.74	0.63	0.53	qrstvwy
PTGES3	0.81	1.3	0.42	0.58	0.5	qrtuvwx	c
GSX1	0	0	0	0	0
PDX1	0	0.07	0	0	0	quvw	c
SCGB1A1	0	0	0	0	0
LYPLAL1	0.22	0.27	0.05	0.07	0.03	rstuvw
SLC30A10	0.03	0.02	0	0	0	rstw
UNK	0.05	0.11	0.05	0.06	0.06	q
SOX4	0.44	4.74	0.82	0.51	0.12	qrstuvwxyz	c
PRL	0	0	0	0	0
PCOLCE2	0.11	0.03	0	0	0	qrstuvw	h
PAQR9	0.06	0.03	0	0	0	rstuvw
LMO4	0.3	0.96	0.19	0.42	0.31	qruvwxy	c
PKN2	0.16	0.29	0.21	0.16	0.09	qtvwy
BRWD1	0.45	0.68	0.42	0.32	0.35	quvw
ZKSCAN8	0.05	0.11	0.06	0.07	0.06
ZSCAN9	0.02	0.09	0.03	0.04	0.03	quw
MIF	0.02	0.13	0.01	0.01	0.01	quvw	c
CELSR2	0.06	0.05	0	0.01	0.01	rstuvw
UBE2D3	1.22	1.5	0.84	1.05	0.76	qrtuvwxz
CITED2	0.61	0.15	0.06	0.3	0.37	qrstvwxy	h
NMBR	0	0	0	0	0
FKBP7	0.05	0.05	0.03	0.01	0	twy
PLEKHA3	0.17	0.25	0.19	0.15	0.13	w
EI24	1.41	0.79	0.36	0.24	0.17	qrstuvwy	h
IRF2BPL	0.13	0.28	0.21	0.11	0.25	qtvz
CIPC	0.13	0.14	0.06	0.06	0.03	rtuwy
SMU1	0.12	0.26	0.16	0.19	0.12	quw
DAB2	0.05	0.61	1	1.43	0.05	qrsuvwyz
PTGER4	0.07	0.02	0.01	0.62	0.74	rstvwxy
ADH4	22.58	0.08	0.05	0.1	0.08	qrst	h
ADH6	1.66	0.13	0.01	0.01	0.01	qrstuvw	h
TNFAIP8L3	0.02	0.01	0.05	0.09	0	svyz
CYP19A1	0	0	0	0	0
DNAJC8	0.35	0.61	0.44	0.4	0.32	quvw
SLC22A5	0.04	0.15	0	0.01	0.01	qrtuvw	c
IRF1	0.49	0.7	0.61	1.07	1.17	qrstvwxy
JUN	8.18	10.9	7.81	4.27	2.97	qrstuvwxyz
WDR73	0.1	0.39	0.14	0.15	0.14	quvw	c
USP12	0.19	0.23	0.25	0.13	0.1	twy
RPL21	4.93	6.94	2.21	8.12	6.74	qrstuxy
FOXF1	0	0.01	0	0	0
OR10H1	0	0	0	0	0
CYP4F2	0.99	0.04	0	0.01	0	qrstuw	h
CENPW	0.01	0.03	0.01	0.02	0	qw
CDH8	0	0.01	0.02	0.01	0
IRX3	0.01	0.01	0.06	0	0	ruxy	e
IRX5	0	0	0.01	0	0
POM121L2	0	0	0	0	0
ZNF391	0	0.01	0.01	0	0
TRDMT1	0.01	0.03	0.01	0	0.01	qu
VIM	0.33	2.07	2.63	5.82	1.39	qrstuvxyz	k
GCNT4	0.01	0.31	0.01	0	0.02	quvw	c
BLID	0	0	0	0	0
SGCG	0	0	0	0	0
ASB2	0	0	0	0.07	0.02	stvx
OTUB2	0	0	0	0	0
KITLG	0	0	0	0	0
DHX35	0.07	0.07	0.03	0.06	0.02	twz
TBC1D5	0.12	0.44	0.27	0.35	0.2	qrstuwz
SATB1	0.19	0.24	0.17	0.46	0.68	stvwxyz	n
SESN3	0.07	0.03	0.1	0.15	0.07	suvz
LCT	0	0	0	0	0
KIRREL3	0	0.05	0	0	0	quvw	c
IFITM5	0	0	0	0	0
RNF20	0.11	0.22	0.07	0.16	0.09	quwxz
TLCD2	0.44	1.08	0.95	0.73	0.54	qrstvwy
WDR81	0.01	0.04	0	0.09	0.02	suxz
ZFHX3	0.51	0.99	0.49	0.94	0.05	qstuwxyz
RPL27A	3.91	4.67	2.37	7.37	6.03	qrstuvwxy
AKIP1	0.04	0.13	0.07	0.07	0.03	qwy
SEC16A	0.29	0.4	0.28	0.24	0.18	twy
THNSL2	0.12	0.17	0.01	0.04	0.01	rstuvwxz
RBPMS	0.45	1.73	0.43	0.03	0.02	qstuvwxy	c
PNKD	0.43	0.71	0.12	0.19	0.07	qrstuvwz	hc
CDC42BPB	0.18	0.48	0.65	0.12	0.01	qrtvwxyz
COL8A1	0.01	0.01	0.17	0.01	0	ruxy	e
NPHP3	0.05	0.09	0.1	0.04	0.04	wy
RPGRIP1L	0.02	0.11	0.06	0.04	0.04	qrvw
SAMD10	0.02	0.06	0.02	0.01	0.05	qtuv
APBA3	0.03	0.06	0.04	0.04	0.05	q
DGAT2	0.75	0.01	0	0.04	0.01	qrstxz	h
SRL	0	0	0.01	0	0
TFAP4	0.01	0.02	0.01	0.02	0.01
ETS2	2.05	0.71	1.55	1.79	0.09	qtuvwyz
TNFSF11	0.14	0.05	0	0	0	qrstuvw	h
TAC4	0	0	0	0	0
PLCL1	0	0.03	0.01	0.02	0.01	qs
TMEM167A	0.27	0.28	0.15	0.28	0.15	rtuwxz
MEF2C	0.02	0.02	0.73	0.66	0.03	rsuvyz
CETN3	0.05	0.08	0.04	0.03	0.03	w
CXXC4	0.03	0.05	0.02	0.01	0.01	tw
SLC25A13	0.91	0.24	0.14	0.13	0.04	qrstwyz	h
TOMM20	0.82	2.01	0.52	0.78	0.49	qrtuvwxz	c
INHBB	0.53	0.69	0.32	0.01	0.01	qrstuvwxy	hc
TBC1D4	0.11	0.22	0.43	0.08	0.06	qrtuvwxy	e
C1orf194	0	0	0	0	0
SLC30A1	0.51	0.21	0.08	0.18	0.05	qrstuwxz	h
NEK2	0.01	0.01	0.01	0.01	0.01
ITGA4	0.01	0.01	0.01	0.26	0.19	stvwxy
IER3	0.18	1.07	0.47	1.38	0.1	qrstuwxyz
DDR1	0.02	0.62	0.01	0.03	0.01	quvw	c
PPP1R3E	0.05	0.04	0.02	0.03	0.03
PMEPA1	0.05	2.71	0.44	0.09	0.03	qruvwxyz	c
C20orf85	0	0	0	0	0
MCTP2	0.03	0.1	0.02	0.03	0.22	qtuvwyz	n
NR2F2	0.4	3.25	2.54	0.04	0.04	qrstuvwxy	ce
CDC5L	0.45	0.46	0.23	0.31	0.2	rtuwz
TAB1	0.04	0.09	0.04	0.04	0.05	qu
TMEM196	0	0	0	0	0
MACC1	0.27	0.94	0.42	0.41	0.31	qrsuvwz	c
USP25	0.14	0.33	0.15	0.12	0.17	quvw	c
CXADR	0.96	2.09	0.13	0.05	0.03	qrstuvwxy	hc
MYC	0.4	0.31	0.51	0.08	0.05	stvwxy
GSDMC	0	0	0	0	0
ERCC6L2	0.02	0.04	0.04	0.03	0.02
Mean expression of genes and coding genes nearest to liver enzyme-increasing variants, based on cell type. NK, natural killer. Significance: q, significantly different in hepatocytes vs. cholangiocytes; r, hepatocytes vs. endothelial cells; s, hepatocytes vs. Kupffer cells; t, hepatocytes vs. NK/T/NKT cells; u, cholangiocytes vs. endothelial cells; v, cholangiocytes vs. Kupffer cells; w, cholangi…
