# Supplementary material for: Genome-wide association study of serum liver enzymes implicates diverse metabolic and liver pathology
Source: Nat Commun. 2021 Feb 5;12:816. doi: 10.1038/s41467-020-20870-1 (PMC7865025; doi:10.1038/s41467-020-20870-1)
Supplement: Supplementary file 33 — Supplementary Data 31 [file 41467_2020_20870_MOESM33_ESM.xlsx]

## Sheet: Supp Table 49 scRNAseq raw
Supplementary Data 31: Expression of prioritized genes associated with liver enzyme increasing-alleles in liver single cell RNAseq data: individual-level data
Cell	Cell type	PNPLA3	AKNA	ERLIN1	TRIB1	LINC00861	TM6SF2	KLHL8	MIR5705	ZNF827	PANX1	EPHA2	ARHGEF19	EFHD1	ABCB4	NEDD4L	MIR122	HLA-DRB1	HLA-DQA1	APOE	APOL3	2020-03-01	EFNA1	GPAM	TECTB	MSL2	PCCB	DLG5	ABCB11	SH2B3	ZNF251	ABO	MLXIP	CDH6	ACTG1	TRIM5	TM4SF1-AS1	TM4SF4	MAST3	SHROOM3	PPARG	BPTF	MIR5702	JAZF1	MLYCD	OSGIN1	CD276	C8orf74	SOX7
ASGR1_CD45_UNB_P4_5_16	nkt	0	1.00012	0	0	0	0	0	0	0	0	0	0	0	0	0	0	2.00049	0	0	0	0	0	0	0	0	0	0	0	0	0	0	0	0	1.00012	0	0	0	1.00012	0	0	0	0	0	0	0	0	0	0
ASGR1_CD45_UNB_P4_5_19	nkt	0	3.0011	0	2.00049	0	0	0	0	0	0	0	0	0	0	0	0	2.00049	0	0	0	0	1.00012	0	0	0	0	0	0	0	0	0	1.00012	0	0	0	0	0	0	0	0	0	0	0	0	0	0	0	0
ASGR1_CD45_UNB_P4_5_26	kupffer	0	1.00012	0	0	0	0	1.00012	0	0	0	0	1.00012	0	0	1.00012	0	5.00305	7.00599	0	0	0	0	0	0	0	0	0	0	0	0	0	0	0	5.00305	0	0	0	0	0	0	1.00012	0	0	1.00012	0	0	0	0
ASGR1_CD45_UNB_P4_5_27	nkt	0	3.0011	0	0	0	0	0	0	0	0	0	0	0	0	0	0	0	0	0	0	0	0	0	0	1.00012	0	0	0	0	0	0	0	0	1.00012	0	0	0	0	0	0	1.00012	0	0	0	0	0	0	0
ASGR1_CD45_UNB_P4_5_30	cholangiocyte	1.00012	0	0	0	0	0	0	0	0	0	1.00012	0	0	2.00049	0	0	0	0	0	0	0	1.00012	1.00012	0	0	0	0	0	2.00049	0	0	1.00012	0	15.0275	0	0	20.049	0	4.00195	0	0	0	0	0	0	0	0	0
ASGR1_CD45_UNB_P4_5_35	nkt	0	0	0	0	0	0	0	0	0	0	0	0	0	0	0	0	3.0011	0	0	0	0	0	0	0	0	0	0	0	0	0	0	0	0	2.00049	0	0	0	0	0	0	0	0	0	0	0	0	0	0
ASGR1_CD45_UNB_P4_5_50	kupffer	0	4.00195	0	0	0	0	0	0	0	0	1.00012	0	0	0	0	0	6.0044	3.0011	0	0	0	0	0	0	0	0	0	0	0	0	0	0	0	9.0099	0	0	0	0	0	0	1.00012	0	0	0	0	0	0	0
ASGR1_CD45_UNB_P4_5_51	nkt	0	1.00012	0	0	0	0	0	0	0	0	0	0	0	0	0	0	2.00049	0	0	0	0	0	0	0	0	0	0	0	0	0	0	0	0	5.00305	0	0	0	0	0	0	0	0	0	0	0	0	0	0
ASGR1_CD45_UNB_P4_5_54	nkt	0	1.00012	0	0	0	0	1.00012	0	0	0	0	0	0	0	0	0	0	0	0	0	0	0	0	0	0	0	0	0	0	0	0	0	0	4.00195	0	0	0	0	0	0	0	0	0	0	0	0	0	0
ASGR1_CD45_UNB_P4_5_55	nkt	0	3.0011	1.00012	0	0	0	0	0	1.00012	0	0	1.00012	0	0	1.00012	0	2.00049	0	0	0	0	0	0	0	1.00012	0	0	0	0	0	0	0	0	6.0044	0	0	1.00012	0	0	0	3.0011	0	0	0	0	0	0	0
ASGR1_CD45_UNB_P4_5_59	nkt	0	3.0011	1.00012	0	3.0011	0	0	0	0	0	0	0	0	0	0	0	5.00305	4.00195	0	1.00012	0	0	0	0	0	0	0	0	0	0	0	2.00049	0	9.0099	0	0	1.00012	0	0	0	0	0	0	0	0	0	0	0
ASGR1_CD45_UNB_P4_5_61	cholangiocyte	0	0	1.00012	0	0	0	0	0	0	1.00012	1.00012	0	0	0	3.0011	0	1.00012	0	4.00195	0	0	0	2.00049	0	0	0	0	0	0	0	0	0	1.00012	18.0397	0	0	14.024	0	4.00195	0	2.00049	0	0	0	0	1.00012	0	0
ASGR1_CD45_UNB_P4_5_64	nkt	0	3.0011	0	0	1.00012	0	0	0	0	0	0	0	0	0	0	0	1.00012	1.00012	0	0	0	0	0	0	0	0	0	0	0	0	0	1.00012	0	3.0011	0	0	0	0	0	0	0	0	0	0	0	1.00012	0	0
ASGR1_CD45_UNB_P4_5_65	nkt	0	1.00012	0	0	0	0	0	0	0	0	0	0	0	0	0	0	6.0044	0	0	0	0	0	0	0	0	0	0	0	1.00012	0	0	0	0	7.00599	0	0	0	0	0	0	0	0	0	0	0	0	0	0
ASGR1_CD45_UNB_P4_5_69	nkt	0	5.00305	0	0	1.00012	0	0	0	0	0	0	0	0	0	0	0	0	1.00012	0	0	0	0	0	0	0	0	0	0	0	0	0	0	0	5.00305	0	0	0	1.00012	0	0	1.00012	0	0	0	0	0	0	0
ASGR1_CD45_UNB_P4_5_70	nkt	0	1.00012	0	0	1.00012	0	0	0	0	1.00012	0	0	0	0	0	0	1.00012	1.00012	0	0	0	0	0	0	0	0	0	0	0	0	0	0	0	3.0011	0	0	0	0	0	0	0	0	0	0	0	1.00012	0	0
ASGR1_CD45_UNB_P4_5_83	nkt	0	2.00049	0	0	1.00012	0	0	0	2.00049	0	0	0	0	0	0	0	0	0	0	0	0	0	0	0	0	0	0	0	0	0	0	2.00049	0	4.00195	0	0	0	0	0	0	2.00049	0	0	0	0	0	0	0
ASGR1_CD45_UNB_P4_5_91	nkt	0	6.0044	0	0	0	0	0	0	0	0	0	0	0	0	0	0	0	0	0	0	0	0	0	0	0	0	0	0	0	0	0	0	0	6.0044	0	0	0	0	0	0	2.00049	0	0	0	0	0	0	0
ASGR1_CD45_UNB_P4_5_94	nkt	0	2.00049	0	0	1.00012	0	0	0	0	0	0	0	0	0	0	0	1.00012	0	0	0	0	0	0	0	0	0	0	0	0	0	0	0	0	7.00599	1.00012	0	0	0	0	0	0	0	1.00012	0	0	0	0	0
ASGR1_CD45_UNB_P4_6_106	kupffer	0	0	0	0	0	0	0	0	0	0	0	0	0	0	0	0	7.00599	0	0	0	0	0	0	0	0	0	0	0	2.00049	0	0	0	0	7.00599	0	0	0	0	0	0	0	0	0	2.00049	0	0	0	0
ASGR1_CD45_UNB_P4_6_116	cholangiocyte	0	0	3.0011	2.00049	0	0	0	0	0	0	0	0	0	0	0	0	2.00049	0	0	0	0	1.00012	2.00049	0	0	0	0	0	0	0	0	0	0	8.00782	0	0	11.0148	0	0	0	4.00195	0	0	0	0	0	0	0
ASGR1_CD45_UNB_P4_6_131	nkt	0	2.00049	1.00012	0	1.00012	0	0	0	0	0	0	0	0	0	0	0	1.00012	2.00049	0	0	0	0	0	0	0	0	0	0	0	0	0	0	0	2.00049	0	0	0	0	0	0	0	0	0	0	0	0	0	0
ASGR1_CD45_UNB_P4_6_135	nkt	0	2.00049	0	0	2.00049	0	0	0	0	0	0	0	0	0	0	0	3.0011	0	0	0	0	0	0	0	2.00049	0	0	0	0	0	0	0	0	3.0011	0	0	0	0	1.00012	0	2.00049	0	0	0	0	0	0	0
ASGR1_CD45_UNB_P4_6_140	nkt	0	6.0044	0	0	1.00012	0	0	0	0	0	0	0	0	0	0	0	0	0	0	1.00012	0	0	0	0	0	0	0	0	1.00012	0	0	0	0	7.00599	0	0	1.00012	0	0	0	0	0	0	1.00012	0	0	0	0
ASGR1_CD45_UNB_P4_6_150	cholangiocyte	0	0	0	0	0	0	0	0	0	0	0	0	0	0	0	0	0	0	0	0	0	2.00049	0	0	0	0	2.00049	0	0	0	0	0	0	4.00195	0	0	2.00049	0	2.00049	0	0	0	0	0	0	0	0	0
ASGR1_CD45_UNB_P4_6_151	kupffer	0	1.00012	0	0	0	0	0	0	1.00012	0	0	0	0	0	0	0	34.1419	8.00782	0	0	0	0	0	0	0	0	0	0	1.00012	0	0	0	0	11.0148	0	0	0	1.00012	0	0	0	0	0	0	0	0	0	0
ASGR1_CD45_UNB_P4_6_163	nkt	0	1.00012	0	0	0	0	0	0	1.00012	0	0	0	0	0	0	0	2.00049	1.00012	0	0	0	0	0	0	0	0	0	0	0	0	0	0	0	1.00012	0	0	0	0	0	0	1.00012	0	0	0	0	1.00012	0	0
ASGR1_CD45_UNB_P4_6_166	cholangiocyte	0	1.00012	0	1.00012	0	0	0	0	0	0	1.00012	0	0	0	0	0	0	0	0	0	0	0	0	0	0	0	0	0	0	0	0	0	0	6.0044	0	0	11.0148	0	0	0	0	0	0	0	0	2.00049	0	1.00012
ASGR1_CD45_UNB_P4_6_169	nkt	0	1.00012	0	0	0	0	0	0	0	0	0	0	0	0	0	0	2.00049	0	0	0	0	0	1.00012	0	0	0	0	0	0	0	0	0	0	8.00782	0	0	1.00012	0	0	0	1.00012	0	0	0	0	0	0	0
ASGR1_CD45_UNB_P4_6_171	cholangiocyte	0	1.00012	0	1.00012	0	0	0	0	0	0	1.00012	0	0	0	1.00012	0	0	0	0	0	0	0	2.00049	0	0	0	1.00012	0	0	0	0	1.00012	0	3.0011	0	0	7.00599	0	1.00012	0	4.00195	0	0	0	0	1.00012	0	0
ASGR1_CD45_UNB_P4_6_173	kupffer	0	1.00012	0	0	0	0	3.0011	0	0	0	0	0	0	1.00012	2.00049	0	92.0261	28.0961	0	2.00049	0	0	0	0	0	2.00049	0	0	2.00049	0	0	0	0	31.1179	0	0	0	0	0	0	1.00012	0	0	0	0	0	0	0
ASGR1_CD45_UNB_P4_6_179	kupffer	0	3.0011	0	0	0	0	4.00195	0	0	0	0	0	0	0	0	0	54.3591	18.0397	0	0	0	0	0	0	1.00012	2.00049	0	0	0	0	0	0	0	10.0122	0	0	0	0	0	0	1.00012	0	2.00049	4.00195	0	0	0	0
ASGR1_CD45_UNB_P4_6_181	kupffer	0	0	0	0	0	0	0	0	0	0	0	0	0	0	0	0	22.0593	1.00012	0	0	0	0	0	0	0	0	0	0	0	0	0	1.00012	0	3.0011	0	0	1.00012	0	0	0	0	0	0	0	0	0	0	0
ASGR1_CD45_UNB_P4_6_190	nkt	0	4.00195	0	0	0	0	1.00012	0	0	0	0	0	0	0	0	0	1.00012	0	0	0	0	0	0	0	0	0	0	0	0	0	0	0	0	8.00782	0	0	0	0	0	0	1.00012	0	0	0	0	0	0	0
ASGR1_CD45_UNB_P4_7_2	kupffer	0	1.00012	1.00012	0	0	0	2.00049	0	0	0	0	0	0	0	0	0	62.474	23.0648	0	0	0	0	0	0	0	0	0	0	0	0	0	0	0	12.0176	0	0	1.00012	0	0	0	3.0011	0	0	1.00012	0	1.00012	0	0
ASGR1_CD45_UNB_P4_7_4	nkt	0	3.0011	0	0	0	0	0	0	0	0	0	0	0	0	0	0	1.00012	0	0	0	0	0	0	0	0	0	0	0	0	0	0	0	0	5.00305	0	0	0	0	0	0	3.0011	0	0	0	0	0	0	0
ASGR1_CD45_UNB_P4_7_7	nkt	0	1.00012	0	0	1.00012	0	0	0	0	0	0	0	0	0	0	0	1.00012	2.00049	0	0	0	0	0	0	0	1.00012	0	0	0	0	0	0	0	6.0044	1.00012	0	0	0	0	0	1.00012	0	0	0	0	0	0	0
ASGR1_CD45_UNB_P4_7_14	cholangiocyte	1.00012	1.00012	1.00012	0	0	0	0	0	0	0	3.0011	0	0	0	2.00049	0	1.00012	0	0	0	0	1.00012	0	0	0	1.00012	0	0	0	0	0	0	1.00012	18.0397	0	0	10.0122	0	2.00049	0	3.0011	0	0	0	0	1.00012	0	0
ASGR1_CD45_UNB_P4_7_16	nkt	0	1.00012	0	0	0	0	0	0	0	0	0	0	0	0	0	0	0	1.00012	0	1.00012	0	0	0	0	0	0	0	0	1.00012	0	0	0	0	0	0	0	0	1.00012	0	0	0	0	0	0	0	0	0	0
ASGR1_CD45_UNB_P4_7_24	nkt	0	4.00195	0	0	1.00012	0	0	0	0	0	0	0	0	0	0	0	1.00012	0	0	0	0	0	0	0	1.00012	0	1.00012	0	0	0	0	0	0	4.00195	2.00049	0	0	0	0	0	4.00195	0	0	0	0	0	0	0
ASGR1_CD45_UNB_P4_7_34	nkt	0	1.00012	0	2.00049	0	0	0	0	0	0	0	0	0	0	1.00012	0	0	0	0	0	0	0	0	0	0	0	0	0	0	0	0	1.00012	0	3.0011	0	0	0	0	0	0	1.00012	0	0	0	0	1.00012	0	0
ASGR1_CD45_UNB_P4_7_37	nkt	0	0	0	0	0	0	0	0	1.00012	0	0	0	0	0	0	0	1.00012	0	0	0	0	0	0	0	1.00012	0	0	0	0	0	0	1.00012	0	8.00782	0	0	0	0	0	0	1.00012	0	0	0	0	1.00012	0	0
ASGR1_CD45_UNB_P4_7_40	kupffer	0	1.00012	0	0	0	0	0	0	0	0	1.00012	0	0	0	0	0	11.0148	5.00305	0	0	0	0	2.00049	0	0	0	0	0	1.00012	0	0	0	0	4.00195	0	0	0	0	0	0	2.00049	0	1.00012	0	0	0	0	0
ASGR1_CD45_UNB_P4_7_41	nkt	0	1.00012	0	0	1.00012	0	0	0	0	0	0	0	0	0	0	0	0	0	0	0	0	0	0	0	0	1.00012	0	0	0	0	0	0	0	4.00195	0	0	0	0	0	0	0	0	0	0	0	0	0	0
ASGR1_CD45_UNB_P4_7_47	nkt	0	1.00012	0	0	0	0	0	0	0	0	0	0	0	0	0	0	0	0	0	0	0	0	0	0	0	0	0	0	0	0	0	0	0	3.0011	0	0	0	0	0	0	2.00049	0	0	0	0	0	0	0
ASGR1_CD45_UNB_P4_7_50	nkt	0	5.00305	0	0	0	0	0	0	0	0	0	0	0	0	0	0	2.00049	2.00049	0	0	0	0	0	0	0	0	0	0	0	0	0	0	0	2.00049	0	0	0	0	0	0	0	0	0	0	0	0	0	0
ASGR1_CD45_UNB_P4_7_52	other	0	0	0	0	0	0	0	0	0	0	0	0	0	0	0	0	0	0	0	0	0	0	0	0	0	0	0	0	0	0	0	1.00012	0	0	0	0	0	0	0	0	0	0	0	0	0	0	0	0
ASGR1_CD45_UNB_P4_7_54	cholangiocyte	0	2.00049	0	1.00012	0	0	0	0	0	0	0	0	0	0	1.00012	0	2.00049	1.00012	0	1.00012	0	0	1.00012	0	1.00012	0	0	0	1.00012	0	0	0	2.00049	19.0442	0	0	18.0397	0	3.0011	0	2.00049	0	0	0	0	0	0	0
ASGR1_CD45_UNB_P4_7_55	lsec	0	1.00012	0	0	0	0	0	0	0	0	0	0	0	0	0	0	1.00012	0	0	0	0	0	0	0	0	0	0	0	0	0	0	0	0	1.00012	0	0	0	0	0	0	1.00012	0	0	0	0	0	0	0
ASGR1_CD45_UNB_P4_7_57	nkt	0	1.00012	0	0	0	0	1.00012	0	0	0	0	0	0	0	0	0	3.0011	0	0	0	0	0	0	0	0	0	0	0	0	0	0	0	0	0	0	0	0	0	0	0	1.00012	0	0	0	0	0	0	0
ASGR1_CD45_UNB_P4_7_59	nkt	0	6.0044	0	0	0	0	0	0	0	0	0	0	0	0	0	0	4.00195	2.00049	0	0	0	0	0	0	0	0	0	0	1.00012	0	0	1.00012	0	10.0122	0	0	0	0	0	0	4.00195	0	1.00012	1.00012	0	0	0	0
ASGR1_CD45_UNB_P4_7_60	mvec	0	0	0	0	0	0	0	0	0	0	0	0	1.00012	0	0	0	8.00782	0	0	0	0	0	0	0	0	0	0	0	0	0	0	0	1.00012	3.0011	0	0	2.00049	0	0	0	2.00049	0	0	0	0	0	0	0
ASGR1_CD45_UNB_P4_7_61	cholangiocyte	0	1.00012	0	0	0	0	0	0	0	0	0	0	0	0	1.00012	0	0	0	0	0	0	0	0	0	0	0	0	0	0	0	0	0	0	1.00012	0	0	2.00049	0	0	0	0	0	0	0	0	0	0	0
ASGR1_CD45_UNB_P4_7_65	kupffer	0	1.00012	0	2.00049	0	0	2.00049	0	0	0	0	0	0	0	0	0	66.5375	31.1179	0	0	0	0	0	0	0	0	0	0	6.0044	0	0	0	0	3.0011	0	0	0	0	0	0	2.00049	0	1.00012	0	0	1.00012	0	0
ASGR1_CD45_UNB_P4_7_73	nkt	0	1.00012	0	0	0	0	0	0	0	0	0	0	0	0	0	0	0	0	0	2.00049	0	0	0	0	0	0	0	0	0	0	0	0	0	9.0099	0	0	0	0	0	0	0	0	0	0	0	0	0	0
ASGR1_CD45_UNB_P4_7_75	nkt	0	0	0	0	1.00012	0	0	0	1.00012	0	0	0	0	0	0	0	0	0	0	0	0	0	0	0	0	0	1.00012	0	0	0	0	0	0	6.0044	0	0	0	0	0	0	0	0	1.00012	0	0	0	0	0
ASGR1_CD45_UNB_P4_7_76	nkt	0	4.00195	1.00012	1.00012	0	0	0	0	0	0	0	0	0	0	0	0	3.0011	0	0	0	0	0	0	0	0	0	0	0	0	0	0	0	0	6.0044	0	0	2.00049	0	0	0	0	0	0	0	0	0	0	0
ASGR1_CD45_UNB_P4_7_78	nkt	0	3.0011	0	0	0	0	0	0	0	0	0	0	0	0	0	0	0	0	0	1.00012	0	0	0	0	0	0	0	0	1.00012	0	0	0	0	2.00049	0	0	0	0	0	0	0	0	0	0	0	1.00012	0	0
ASGR1_CD45_UNB_P4_7_96	kupffer	0	2.00049	0	1.00012	0	0	1.00012	0	0	0	0	0	0	0	0	0	86.9157	31.1179	0	0	0	0	0	0	1.00012	0	0	0	1.00012	0	0	3.0011	0	21.054	0	0	0	0	0	0	7.00599	0	0	0	0	0	0	0
ASGR1_CD45_UNB_P4_7_104	nkt	0	1.00012	0	0	0	0	0	0	0	0	0	0	0	0	0	0	0	1.00012	0	0	0	1.00012	0	0	0	0	0	0	0	0	0	0	0	1.00012	0	0	2.00049	0	1.00012	0	1.00012	0	0	0	0	0	0	0
ASGR1_CD45_UNB_P4_7_136	nkt	0	1.00012	0	0	0	0	0	0	0	0	0	0	0	0	0	0	1.00012	0	0	0	0	0	0	0	1.00012	0	0	0	1.00012	0	0	0	0	1.00012	0	0	0	0	0	0	1.00012	0	0	0	0	0	0	0
ASGR1_CD45_UNB_P4_7_137	nkt	0	0	0	0	0	0	0	0	0	0	0	0	0	0	0	0	2.00049	1.00012	0	0	0	0	0	0	0	0	0	0	0	0	0	0	0	0	0	0	2.00049	0	0	0	1.00012	0	0	0	0	0	0	0
ASGR1_CD45_UNB_P4_7_151	mvec	0	0	0	0	0	0	0	0	0	0	0	0	0	0	0	0	2.00049	1.00012	0	0	0	0	0	0	0	0	0	0	0	0	0	0	0	2.00049	0	0	0	0	0	0	0	0	0	0	0	0	0	0
ASGR1_CD45_UNB_P4_7_167	other	0	0	0	0	0	0	0	0	0	0	0	0	0	0	0	0	0	0	0	0	0	0	0	0	0	0	0	0	0	0	0	0	0	1.00012	0	0	0	0	0	0	0	0	0	0	0	0	0	0
ASGR1_CD45_UNB_P4_7_168	kupffer	0	1.00012	0	0	0	0	0	0	0	0	0	0	0	0	0	0	2.00049	2.00049	0	0	0	0	0	0	1.00012	0	0	0	0	0	0	0	0	2.00049	0	0	0	0	0	0	0	0	0	0	0	0	0	0
ASGR1_CD45_UNB_P4_7_169	nkt	0	1.00012	0	1.00012	0	0	0	0	0	0	0	0	0	0	0	0	1.00012	0	0	0	0	0	0	0	1.00012	0	0	0	0	0	0	0	0	4.00195	0	0	0	0	0	0	1.00012	0	0	0	0	0	0	0
ASGR1_CD45_UNB_P4_7_173	hepatocyte	0	0	0	0	0	0	0	0	0	0	0	0	0	0	0	0	6.0044	2.00049	0	0	0	0	0	0	0	0	0	0	0	0	0	0	0	2.00049	0	0	1.00012	0	0	0	0	0	0	0	0	0	0	0
ASGR1_CD45_UNB_P4_7_174	nkt	0	2.00049	0	0	0	0	1.00012	0	0	0	0	0	0	0	0	0	6.0044	4.00195	0	1.00012	0	0	0	0	0	0	0	0	0	0	0	0	0	3.0011	0	0	0	0	0	0	0	0	0	0	0	0	0	0
ASGR1_CD45_UNB_P4_7_175	nkt	0	2.00049	0	0	0	0	0	0	0	0	0	0	0	0	0	0	2.00049	1.00012	0	0	0	0	0	0	0	0	0	0	0	0	0	0	0	3.0011	0	0	0	0	0	0	1.00012	0	0	0	0	0	0	0
ASGR1_CD45_UNB_P4_7_184	kupffer	0	0	0	0	0	0	0	0	0	0	0	0	0	0	0	0	0	2.00049	0	0	0	0	0	0	0	0	0	0	0	0	0	1.00012	0	1.00012	0	0	0	0	0	0	0	0	0	0	0	0	0	0
ASGR1_CD45_UNB_P4_7_187	cholangiocyte	0	0	0	0	0	0	1.00012	0	0	0	0	0	0	0	1.00012	0	0	0	0	0	0	0	0	0	0	0	0	0	0	0	0	0	0	9.0099	0	0	6.0044	0	2.00049	0	0	0	0	0	0	0	0	0
ASGR1_CD45_UNB_P4_8_103	kupffer	0	2.00049	0	0	0	0	0	0	0	0	0	0	0	0	0	0	6.0044	13.0207	0	0	0	0	0	0	0	0	0	0	0	0	0	0	0	0	0	0	0	0	0	0	1.00012	0	0	0	0	1.00012	0	0
ASGR1_CD45_UNB_P4_8_104	nkt	0	2.00049	0	0	0	0	0	0	0	0	0	0	0	0	0	0	1.00012	0	0	0	0	0	0	0	0	0	0	0	0	0	0	0	0	5.00305	1.00012	0	0	0	0	0	0	0	0	0	0	0	0	0
ASGR1_CD45_UNB_P4_8_105	nkt	0	0	0	0	1.00012	0	0	0	0	0	0	0	0	0	0	0	1.00012	0	0	1.00012	0	0	0	0	0	0	0	0	0	0	0	0	0	0	0	0	0	0	0	0	1.00012	0	0	0	0	0	0	0
ASGR1_CD45_UNB_P4_8_108	nkt	0	1.00012	0	0	0	0	1.00012	0	0	0	0	0	0	0	0	0	0	0	0	0	0	0	0	0	0	0	0	0	0	0	0	0	0	1.00012	0	0	0	0	0	0	2.00049	0	0	0	0	0	0	0
ASGR1_CD45_UNB_P4_8_120	nkt	0	3.0011	0	0	0	0	0	0	0	0	0	0	0	0	0	0	2.00049	0	0	0	0	0	0	0	4.00195	0	0	0	0	0	0	0	0	3.0011	0	0	0	0	0	0	2.00049	0	0	0	0	0	0	0
ASGR1_CD45_UNB_P4_8_121	nkt	0	4.00195	0	0	0	0	0	0	0	0	0	0	0	0	0	0	2.00049	0	0	0	0	0	0	0	5.00305	2.00049	0	0	0	0	0	0	0	2.00049	0	0	0	0	0	0	0	0	0	0	0	0	0	0
ASGR1_CD45_UNB_P4_8_127	nkt	0	1.00012	0	0	0	0	0	0	0	0	0	0	0	0	0	0	1.00012	0	0	0	0	0	0	0	0	0	0	0	0	0	0	0	0	4.00195	0	0	0	0	0	0	0	0	0	0	0	0	0	0
ASGR1_CD45_UNB_P4_8_136	nkt	0	3.0011	0	0	1.00012	0	0	0	0	0	0	0	0	0	0	0	2.00049	1.00012	0	0	0	0	0	0	0	0	0	0	0	0	0	0	0	7.00599	0	0	0	0	0	0	0	0	0	0	0	0	0	0
ASGR1_CD45_UNB_P4_8_137	nkt	0	2.00049	0	0	0	0	0	0	0	0	0	0	0	0	0	0	1.00012	1.00012	0	0	0	0	0	0	0	0	0	0	0	0	0	1.00012	0	3.0011	0	0	0	0	0	0	2.00049	0	0	0	0	0	0	0
ASGR1_CD45_UNB_P4_8_138	nkt	0	2.00049	0	0	0	0	2.00049	0	0	0	0	0	0	0	0	0	1.00012	0	0	0	0	0	0	0	0	0	0	0	0	0	0	1.00012	0	1.00012	0	0	0	0	0	0	0	0	0	0	0	0	0	0
ASGR1_CD45_UNB_P4_8_144	hepatocyte	0	0	2.00049	0	0	0	0	0	0	0	0	0	0	0	0	0	0	0	0	0	0	0	0	0	0	0	0	0	0	0	0	0	0	0	0	0	1.00012	0	0	0	0	0	0	0	0	0	0	0
ASGR1_CD45_UNB_P4_8_151	mvec	0	1.00012	0	0	0	0	0	0	0	0	0	0	0	0	1.00012	0	3.0011	2.00049	0	1.00012	0	0	0	0	0	0	0	0	0	0	0	0	0	1.00012	0	0	0	0	0	0	0	0	0	0	0	0	0	0
ASGR1_CD45_UNB_P4_8_159	lsec	0	0	0	0	0	0	0	0	0	0	0	0	0	0	0	0	1.00012	3.0011	0	0	0	0	0	0	1.00012	0	0	0	0	0	0	0	0	3.0011	0	0	0	0	0	0	0	0	0	0	0	0	0	0
ASGR1_CD45_UNB_P4_8_167	other	0	0	0	0	0	0	0	0	0	0	0	0	0	0	0	0	1.00012	0	0	0	0	0	0	0	0	0	0	0	0	0	0	0	0	0	0	0	0	0	0	0	0	0	0	0	0	0	0	0
ASGR1_CD45_UNB_P4_8_168	kupffer	0	2.00049	0	0	0	0	1.00012	0	0	0	0	0	0	0	0	0	6.0044	7.00599	0	0	0	0	0	0	2.00049	0	0	0	0	0	0	0	0	2.00049	1.00012	0	0	0	0	0	0	0	0	0	0	0	0	0
ASGR1_CD45_UNB_P4_8_169	nkt	0	1.00012	0	0	0	0	0	0	0	0	0	0	0	0	0	0	0	0	0	0	0	0	0	0	1.00012	0	0	0	0	0	0	0	0	6.0044	1.00012	0	0	0	0	0	0	0	0	0	0	0	0	0
ASGR1_CD45_UNB_P4_8_171	nkt	0	1.00012	0	0	1.00012	0	0	0	0	0	0	0	0	0	0	0	0	0	0	0	0	0	0	0	0	0	0	0	0	0	0	1.00012	0	4.00195	0	0	0	0	0	0	0	0	0	0	0	0	0	0
ASGR1_CD45_UNB_P4_8_173	hepatocyte	1.00012	0	0	0	0	0	1.00012	0	0	0	0	0	0	0	0	0	3.0011	2.00049	0	0	0	0	0	0	0	0	0	0	0	0	0	0	0	1.00012	0	0	0	0	0	0	0	0	0	0	0	0	0	0
ASGR1_CD45_UNB_P4_8_174	nkt	0	1.00012	0	0	0	0	1.00012	0	0	0	0	0	0	1.00012	0	0	1.00012	2.00049	0	1.00012	0	0	0	0	0	0	0	0	0	0	0	0	0	8.00782	0	0	0	0	0	0	0	0	0	0	0	0	0	0
ASGR1_CD45_UNB_P4_8_175	nkt	0	6.0044	0	0	1.00012	0	0	0	0	0	0	0	0	0	0	0	4.00195	0	0	0	0	0	0	0	0	0	0	0	0	0	0	0	0	7.00599	0	0	0	1.00012	0	0	6.0044	0	0	0	0	0	0	0
ASGR1_CD45_UNB_P4_8_184	kupffer	0	0	1.00012	0	1.00012	0	0	0	0	0	0	0	0	0	2.00049	0	11.0148	4.00195	0	0	0	0	0	0	0	0	0	0	0	0	0	3.0011	0	3.0011	0	0	3.0011	0	0	0	0	0	0	0	0	0	0	0
ASGR1_CD45_UNB_P4_8_187	cholangiocyte	0	0	0	0	0	0	1.00012	0	0	0	1.00012	0	0	0	2.00049	0	0	0	0	0	0	0	0	0	0	0	0	0	0	0	0	2.00049	2.00049	23.0648	0	0	20.049	0	2.00049	0	2.00049	0	0	0	0	1.00012	0	0
ASGR1pos304_5_5	nkt	0	3.0011	0	0	0	0	0	0	0	0	0	0	0	0	0	0	1.00012	0	1.00012	0	0	0	1.00012	0	2.00049	2.00049	0	0	0	0	0	0	0	3.0011	0	0	0	0	0	0	3.0011	0	0	0	0	0	0	0
ASGR1pos304_5_6	hepatocyte	0	0	0	0	0	0	0	0	0	0	0	0	0	0	0	0	0	0	1.00012	0	0	0	0	0	0	0	0	0	0	0	0	0	0	1.00012	0	0	0	0	0	0	0	0	0	0	0	0	0	0
ASGR1pos304_5_7	hepatocyte	0	0	0	0	0	0	0	0	0	0	0	0	2.00049	0	0	0	0	0	3.0011	0	0	0	1.00012	0	0	0	0	0	0	0	0	0	0	2.00049	0	0	1.00012	0	0	0	0	0	0	0	0	0	0	0
ASGR1pos304_5_8	hepatocyte	0	0	0	0	0	0	0	0	0	0	0	0	0	0	0	0	0	0	3.0011	0	0	0	0	0	0	0	0	0	0	0	0	0	0	1.00012	0	0	0	0	0	0	2.00049	0	0	0	0	0	0	0
ASGR1pos304_5_10	nkt	0	3.0011	0	0	0	0	0	0	0	0	0	0	0	0	0	0	1.00012	1.00012	0	0	0	0	0	0	1.00012	0	0	0	0	0	0	0	0	1.00012	0	0	0	0	0	0	0	0	0	0	0	2.00049	0	0
ASGR1pos304_5_11	hepatocyte	0	1.00012	0	1.00012	0	0	0	0	0	0	0	0	0	0	0	0	0	0	1.00012	0	0	0	0	0	0	0	0	0	0	0	0	0	0	0	0	0	0	0	0	0	0	0	0	0	0	0	0	0
ASGR1pos304_5_18	hepatocyte	0	0	0	0	0	0	0	0	0	0	0	0	0	0	0	0	0	0	1.00012	0	0	0	1.00012	0	0	0	0	0	0	0	0	0	0	1.00012	0	0	0	0	0	0	0	0	0	0	0	0	0	0
ASGR1pos304_5_20	hepatocyte	0	1.00012	0	0	0	0	0	0	0	0	0	0	0	0	0	0	1.00012	0	0	0	0	0	0	0	0	0	0	0	0	0	0	0	0	0	0	0	0	0	0	0	0	0	0	0	0	0	0	0
ASGR1pos304_5_24	nkt	0	5.00305	0	0	0	0	0	0	0	0	0	0	0	0	0	0	1.00012	0	0	0	0	0	0	0	0	0	0	0	0	0	0	0	0	8.00782	0	0	0	0	0	0	5.00305	0	0	0	0	1.00012	0	0
ASGR1pos304_5_28	hepatocyte	0	0	0	0	0	0	0	0	0	0	0	0	0	0	1.00012	0	0	0	0	0	0	0	0	0	0	0	0	0	0	0	0	0	0	1.00012	0	0	0	0	0	0	0	0	0	0	0	0	0	0
ASGR1pos304_5_30	nkt	0	5.00305	0	0	0	0	0	0	0	0	0	0	0	0	0	0	0	0	0	0	0	0	0	0	0	0	0	0	0	0	0	1.00012	0	8.00782	0	0	0	0	0	0	2.00049	0	0	0	0	0	0	0
ASGR1pos304_5_36	hepatocyte	0	0	0	0	0	0	1.00012	0	0	0	0	0	2.00049	0	0	0	0	0	4.00195	0	0	1.00012	0	0	0	0	0	0	0	0	0	0	0	1.00012	0	0	2.00049	0	0	0	0	0	0	1.00012	0	0	0	0
ASGR1pos304_5_38	nkt	0	9.0099	0	0	0	0	0	0	0	0	0	0	0	0	0	0	0	0	0	0	0	0	0	0	0	0	0	0	0	0	0	2.00049	0	5.00305	0	0	0	0	0	0	2.00049	0	0	0	1.00012	0	0	0
ASGR1pos304_5_39	hepatocyte	0	0	0	0	0	0	0	0	0	0	0	0	0	0	0	0	0	0	0	0	1.00012	1.00012	0	0	0	0	0	0	0	0	0	0	0	1.00012	0	0	0	0	0	0	0	0	0	0	0	0	0	0
ASGR1pos304_5_44	nkt	0	3.0011	0	0	0	0	0	0	0	0	0	0	0	0	0	0	0	0	0	0	0	0	0	0	0	0	0	0	0	0	0	0	0	8.00782	0	0	0	0	0	0	2.00049	0	0	0	0	0	0	0
ASGR1pos304_5_52	hepatocyte	0	0	0	0	0	0	1.00012	0	0	0	0	0	0	0	1.00012	0	0	0	2.00049	0	0	0	0	0	0	0	0	0	0	0	0	0	0	2.00049	0	0	0	0	0	0	0	0	0	0	0	0	0	0
ASGR1pos304_5_53	nkt	0	1.00012	0	0	2.00049	0	0	0	1.00012	0	0	0	0	0	0	0	0	0	0	0	0	0	0	0	0	0	0	0	0	0	0	0	0	10.0122	0	0	0	0	0	0	4.00195	0	0	0	0	1.00012	0	0
ASGR1pos304_5_55	hepatocyte	2.00049	0	1.00012	0	0	0	0	0	0	0	0	0	0	1.00012	0	0	0	0	35.1504	0	0	0	1.00012	0	0	0	0	0	0	0	0	1.00012	0	8.00782	0	0	7.00599	0	1.00012	0	5.00305	0	0	0	2.00049	0	0	0
ASGR1pos304_5_56	hepatocyte	0	0	0	0	0	0	0	0	0	0	0	0	0	0	0	0	0	0	3.0011	0	0	0	0	0	0	0	0	0	0	0	0	0	0	1.00012	0	0	2.00049	0	0	0	0	0	0	1.00012	0	0	0	0
ASGR1pos304_5_61	hepatocyte	0	0	0	0	0	0	0	0	0	0	0	0	0	0	0	0	0	0	5.00305	0	0	0	0	0	0	0	0	0	0	0	0	1.00012	0	1.00012	0	0	2.00049	0	1.00012	0	0	0	0	0	0	0	0	0
ASGR1pos304_5_67	nkt	0	1.00012	0	0	0	0	0	0	0	0	0	0	0	0	0	0	0	0	0	0	0	0	0	0	1.00012	0	0	0	0	0	0	0	0	4.00195	0	0	0	0	0	0	2.00049	0	0	0	0	1.00012	0	0
ASGR1pos304_5_69	nkt	0	1.00012	0	0	0	0	0	0	0	0	0	0	0	0	0	0	0	0	0	0	0	0	0	0	0	0	0	0	0	0	0	0	0	9.0099	0	0	0	1.00012	0	0	0	0	0	0	0	0	0	0
ASGR1pos304_5_78	hepatocyte	0	0	0	0	0	0	0	0	0	0	0	0	1.00012	0	0	0	0	0	0	0	0	0	0	0	0	1.00012	0	0	0	0	0	0	0	2.00049	0	0	0	0	0	0	1.00012	0	0	0	0	0	0	0
ASGR1pos304_5_81	nkt	0	6.0044	0	0	2.00049	0	0	0	0	0	0	0	0	0	0	0	0	0	1.00012	0	0	0	0	0	1.00012	0	0	0	0	0	0	0	0	3.0011	0	0	0	0	0	0	6.0044	0	0	0	0	1.00012	0	0
ASGR1pos304_5_84	hepatocyte	0	2.00049	0	0	0	0	1.00012	0	0	0	0	0	0	0	0	0	0	0	3.0011	0	1.00012	0	0	0	0	1.00012	0	0	0	0	0	2.00049	0	2.00049	0	0	1.00012	0	0	0	0	0	0	0	0	0	0	0
ASGR1pos304_5_87	nkt	0	5.00305	0	0	0	0	0	0	0	0	0	0	0	0	0	0	0	0	0	1.00012	0	0	0	0	0	0	0	0	0	0	0	1.00012	0	2.00049	0	0	0	0	0	0	2.00049	0	0	0	0	0	0	0
ASGR1pos304_5_89	hepatocyte	0	0	0	0	0	0	0	0	0	0	0	0	2.00049	0	0	0	0	0	3.0011	0	0	0	1.00012	0	0	0	0	0	0	0	0	0	0	2.00049	0	0	2.00049	0	0	0	0	0	0	0	0	0	0	0
ASGR1pos304_5_90	nkt	0	5.00305	0	0	2.00049	0	0	0	0	0	0	0	0	0	0	0	0	0	0	0	0	0	0	0	0	0	1.00012	0	0	0	0	0	0	1.00012	0	0	0	0	0	0	1.00012	0	0	0	0	0	0	0
ASGR1pos304_6_98	nkt	0	2.00049	0	0	1.00012	0	0	0	0	0	0	0	0	0	0	0	0	0	0	0	0	0	0	0	0	0	0	0	0	0	0	0	0	3.0011	0	0	0	0	0	0	5.00305	0	0	0	0	0	0	0
ASGR1pos304_6_105	nkt	0	8.00782	0	0	1.00012	0	0	0	0	0	0	0	0	0	0	0	0	0	0	0	0	0	0	0	1.00012	0	0	0	0	0	0	0	0	0	0	0	0	0	0	0	4.00195	0	0	0	0	0	0	0
ASGR1pos304_6_106	hepatocyte	0	0	0	0	0	0	0	0	0	0	0	0	2.00049	0	0	0	0	0	1.00012	0	0	0	0	0	0	0	0	0	0	0	0	0	0	1.00012	0	0	2.00049	0	1.00012	0	0	0	0	0	0	0	0	0
ASGR1pos304_6_108	hepatocyte	0	1.00012	1.00012	0	0	0	0	0	0	0	0	0	2.00049	0	0	0	0	0	5.00305	0	0	0	0	0	0	2.00049	0	0	0	0	0	0	0	0	0	0	1.00012	0	0	0	0	0	0	0	0	0	0	0
ASGR1pos304_6_110	nkt	0	2.00049	0	0	3.0011	0	0	0	0	0	0	0	0	0	0	0	0	0	0	0	0	0	0	0	1.00012	0	0	0	1.00012	0	0	0	0	2.00049	0	0	0	0	0	0	0	0	0	0	0	0	0	0
ASGR1pos304_6_114	hepatocyte	0	0	0	1.00012	0	0	0	0	0	0	0	0	0	0	0	0	0	0	1.00012	0	0	0	0	0	0	3.0011	0	0	0	0	0	0	0	2.00049	0	0	0	0	0	0	0	0	0	0	0	0	0	0
ASGR1pos304_6_115	hepatocyte	0	0	0	2.00049	0	0	0	0	0	0	0	0	0	0	0	0	0	0	4.00195	0	0	0	0	0	0	0	0	0	0	0	0	0	0	3.0011	0	0	0	0	0	0	1.00012	0	0	0	0	0	0	0
ASGR1pos304_6_118	nkt	0	2.00049	0	0	0	0	0	0	0	0	0	0	0	0	0	0	1.00012	0	0	0	0	0	0	0	0	0	0	0	0	0	0	0	0	10.0122	0	0	0	1.00012	0	0	1.00012	0	0	0	0	0	0	0
ASGR1pos304_6_119	nkt	0	4.00195	0	0	0	0	0	0	3.0011	0	0	0	0	0	0	0	2.00049	0	0	1.00012	0	0	0	0	0	0	0	0	0	0	0	0	0	6.0044	0	0	0	0	0	0	0	0	0	1.00012	0	0	0	0
ASGR1pos304_6_122	nkt	0	3.0011	0	0	0	0	0	0	0	0	0	0	0	0	0	0	1.00012	0	2.00049	0	0	0	0	0	0	0	0	0	0	0	0	0	0	2.00049	0	0	0	0	1.00012	0	0	0	0	0	0	0	0	0
ASGR1pos304_6_125	hepatocyte	0	0	0	0	0	0	0	0	0	0	0	0	0	0	0	0	0	0	2.00049	0	0	0	0	0	0	0	0	0	0	0	0	0	0	2.00049	0	0	1.00012	0	0	0	0	0	0	0	0	0	0	0
ASGR1pos304_6_127	hepatocyte	2.00049	0	0	0	0	0	0	0	0	0	0	0	1.00012	0	0	0	0	0	3.0011	0	0	0	0	0	0	1.00012	0	0	0	0	0	0	0	1.00012	0	0	0	0	0	0	2.00049	0	0	0	0	0	0	0
ASGR1pos304_6_131	hepatocyte	0	0	0	0	0	0	0	0	0	0	0	0	0	0	0	0	0	0	16.0313	0	0	0	0	0	0	0	0	0	0	0	0	0	0	1.00012	0	0	1.00012	0	0	0	0	0	0	0	1.00012	0	0	0
ASGR1pos304_6_134	nkt	0	5.00305	0	0	1.00012	0	1.00012	0	3.0011	0	0	0	0	0	0	0	0	0	0	1.00012	0	0	0	0	0	0	0	0	0	0	0	1.00012	0	2.00049	0	0	0	0	0	0	2.00049	0	0	0	0	0	0	0
ASGR1pos304_6_135	nkt	0	9.0099	2.00049	0	0	0	0	0	0	0	0	0	0	0	0	0	1.00012	1.00012	0	1.00012	0	0	1.00012	0	2.00049	0	0	0	0	0	0	1.00012	0	8.00782	0	0	0	0	0	0	2.00049	0	0	0	0	0	0	0
ASGR1pos304_6_136	hepatocyte	1.00012	0	0	0	0	0	0	0	0	0	0	0	0	0	0	0	0	0	7.00599	0	0	0	0	0	0	2.00049	0	0	0	0	0	0	0	5.00305	0	0	1.00012	1.00012	0	0	0	0	0	0	0	0	0	0
ASGR1pos304_6_137	hepatocyte	0	0	0	0	0	0	0	0	0	0	0	0	0	0	0	0	0	0	1.00012	0	0	0	0	0	0	0	0	0	0	0	0	0	0	0	0	0	0	0	0	0	0	0	0	0	0	0	0	0
ASGR1pos304_6_140	nkt	0	4.00195	0	0	1.00012	0	0	0	1.00012	0	0	0	0	0	0	0	0	0	1.00012	1.00012	0	0	0	0	0	0	0	0	0	0	0	0	0	2.00049	0	0	0	0	0	0	2.00049	0	0	0	0	0	0	0
ASGR1pos304_6_142	nkt	0	12.0176	0	0	0	0	0	0	0	0	0	0	0	0	0	0	0	1.00012	0	0	0	0	0	0	1.00012	0	0	0	0	0	0	0	0	7.00599	0	0	0	0	0	0	5.00305	0	0	1.00012	0	0	0	0
ASGR1pos304_6_143	hepatocyte	0	0	0	0	0	0	0	0	0	0	0	0	0	0	0	0	0	0	4.00195	0	0	0	0	0	0	0	0	0	0	0	0	0	0	4.00195	0	0	0	0	0	0	0	0	0	0	2.00049	0	0	0
ASGR1pos304_6_146	nkt	0	0	0	0	0	0	0	0	0	0	0	0	0	0	0	0	0	0	0	0	0	0	0	0	0	0	0	0	0	0	0	0	0	1.00012	0	0	0	0	0	0	0	0	0	0	0	0	0	0
ASGR1pos304_6_150	hepatocyte	0	1.00012	0	0	0	0	0	0	0	0	0	0	0	0	0	0	0	0	0	0	0	0	0	0	0	0	0	0	0	0	0	0	0	1.00012	0	0	0	0	0	0	0	0	0	0	0	0	0	0
ASGR1pos304_6_152	nkt	0	0	0	0	0	0	0	0	0	0	0	0	0	0	0	0	0	0	0	0	0	0	1.00012	0	0	0	0	0	0	1.00012	0	0	0	4.00195	0	0	0	0	0	0	0	0	0	0	0	0	0	0
ASGR1pos304_6_154	hepatocyte	0	0	0	0	0	0	0	0	0	0	0	0	0	0	0	0	0	0	0	0	0	0	0	0	0	0	0	0	0	0	0	0	0	0	0	0	0	0	0	0	1.00012	0	0	0	0	0	0	0
ASGR1pos304_6_156	nkt	0	2.00049	0	0	0	0	0	0	2.00049	0	0	0	0	0	0	0	0	0	0	1.00012	0	0	0	0	1.00012	0	0	0	0	0	0	0	0	0	0	0	0	0	0	0	2.00049	0	0	1.00012	0	0	0	0
ASGR1pos304_6_161	hepatocyte	0	0	0	0	0	0	0	0	0	0	0	0	0	0	0	0	0	0	3.0011	0	0	0	0	0	0	0	0	0	0	0	0	0	0	4.00195	0	0	0	0	0	0	0	0	0	0	0	0	0	0
ASGR1pos304_6_163	hepatocyte	0	0	0	0	0	0	0	0	0	0	0	0	3.0011	0	0	0	0	0	0	0	0	0	0	0	0	0	0	0	0	0	0	0	0	1.00012	0	0	0	0	0	0	0	0	0	0	0	0	0	0
ASGR1pos304_6_164	nkt	1.00012	11.0148	0	0	0	0	0	0	1.00012	0	0	0	0	0	0	0	0	0	0	1.00012	0	0	0	0	3.0011	0	0	0	0	0	0	0	0	3.0011	0	0	0	0	0	0	3.0011	0	0	0	0	0	0	0
ASGR1pos304_6_167	kupffer	0	1.00012	0	2.00049	0	0	0	0	0	0	0	0	0	0	1.00012	0	15.0275	1.00012	0	0	0	0	0	0	0	0	0	0	2.00049	0	0	0	0	6.0044	0	0	0	0	0	0	3.0011	0	1.00012	0	0	1.00012	0	0
ASGR1pos304_6_170	nkt	1.00012	3.0011	0	0	0	0	0	0	0	0	0	0	0	0	0	0	0	0	1.00012	1.00012	0	0	0	0	0	0	0	0	0	0	0	0	0	16.0313	0	0	0	0	0	0	1.00012	0	1.00012	0	0	1.00012	0	0
ASGR1pos304_6_172	hepatocyte	0	0	0	0	0	0	0	0	0	0	0	0	0	0	0	0	0	0	2.00049	0	0	0	0	0	0	0	0	0	0	0	0	0	0	2.00049	0	0	0	0	0	0	0	0	0	0	0	0	0	0
ASGR1pos304_6_176	nkt	0	2.00049	0	0	1.00012	0	1.00012	0	0	0	0	0	0	0	0	0	0	0	0	0	0	0	0	0	0	0	1.00012	0	1.00012	0	0	1.00012	0	4.00195	0	0	0	1.00012	0	0	1.00012	0	0	0	0	0	0	0
ASGR1pos304_6_178	nkt	0	5.00305	0	0	0	0	0	0	0	1.00012	0	0	0	0	0	0	0	0	0	0	0	0	0	0	1.00012	0	0	0	0	0	0	0	0	7.00599	0	0	0	1.00012	0	0	1.00012	0	1.00012	0	0	0	0	0
ASGR1pos304_6_181	nkt	0	5.00305	0	0	1.00012	0	0	0	0	0	0	1.00012	0	0	0	0	0	0	0	1.00012	0	0	0	0	0	0	0	0	0	0	0	0	0	28.0961	0	0	0	0	0	0	3.0011	0	0	0	0	1.00012	0	0
ASGR1pos304_6_182	hepatocyte	0	0	0	0	0	0	0	0	0	0	0	0	0	0	0	0	0	0	6.0044	0	0	0	0	0	0	1.00012	0	0	0	0	0	0	0	0	0	0	2.00049	0	0	0	0	0	0	0	0	0	0	0
ASGR1pos304_6_187	nkt	0	4.00195	0	0	0	0	0	0	0	0	0	0	0	0	0	0	2.00049	0	0	1.00012	0	0	0	0	0	0	0	0	0	0	0	0	0	3.0011	0	0	0	0	0	0	3.0011	0	0	0	0	0	0	0
ASGR1pos304_6_188	hepatocyte	0	2.00049	0	0	0	0	0	0	0	0	0	0	0	0	0	0	0	0	4.00195	0	0	0	1.00012	0	0	0	0	0	0	0	0	1.00012	0	1.00012	0	0	0	0	0	0	0	0	0	0	0	0	0	0
ASGR1pos304_6_189	nkt	0	1.00012	0	0	0	0	0	0	0	0	0	0	0	0	0	0	0	0	0	0	0	0	0	0	0	0	0	0	1.00012	0	0	1.00012	0	2.00049	0	0	0	0	0	0	0	0	0	0	0	0	0	0
ASGR1pos304_6_190	hepatocyte	0	0	0	0	0	0	0	0	0	0	0	0	0	0	0	0	0	0	3.0011	0	0	1.00012	0	0	0	1.00012	0	0	0	0	0	0	0	3.0011	0	0	0	0	0	0	0	0	0	0	0	0	0	0
ASGR1pos304_7_2	nkt	0	3.0011	0	0	1.00012	0	0	0	0	0	0	0	0	0	0	0	0	0	0	0	0	0	0	0	0	0	0	0	0	0	0	2.00049	0	2.00049	0	0	0	0	0	0	2.00049	0	0	0	0	0	0	0
ASGR1pos304_7_3	nkt	0	5.00305	0	0	0	0	0	0	0	0	0	0	0	0	0	0	0	0	0	0	0	0	0	0	0	1.00012	0	0	0	0	0	0	0	9.0099	0	0	0	0	0	0	1.00012	0	0	0	0	0	0	0
ASGR1pos304_7_4	nkt	0	3.0011	0	0	1.00012	0	0	0	0	0	0	0	0	0	0	0	0	0	0	0	0	0	0	0	1.00012	0	0	0	0	0	0	1.00012	0	2.00049	0	0	0	0	0	0	4.00195	0	0	0	0	0	0	0
ASGR1pos304_7_6	hepatocyte	0	0	0	0	0	0	3.0011	0	0	0	0	0	1.00012	0	0	0	0	0	3.0011	0	2.00049	2.00049	0	0	0	0	0	0	0	0	0	0	0	3.0011	0	0	1.00012	0	0	0	0	0	0	0	1.00012	0	0	0
ASGR1pos304_7_7	hepatocyte	0	0	0	1.00012	0	0	0	0	0	1.00012	0	0	0	0	0	0	0	0	0	0	0	0	0	0	0	0	0	0	0	0	0	0	0	1.00012	0	0	0	0	0	0	0	0	1.00012	0	0	0	0	0
ASGR1pos304_7_10	nkt	0	7.00599	0	0	0	0	0	0	0	0	0	0	0	0	0	0	0	0	0	0	0	0	0	0	3.0011	0	0	0	1.00012	0	0	0	0	2.00049	1.00012	0	0	1.00012	0	0	0	0	0	0	0	0	0	0
ASGR1pos304_7_11	nkt	0	6.0044	0	0	1.00012	0	0	0	0	0	0	0	0	0	0	0	0	0	0	0	0	0	0	0	0	0	0	0	2.00049	0	0	2.00049	0	14.024	1.00012	0	0	0	0	0	2.00049	0	0	0	1.00012	1.00012	0	0
ASGR1pos304_7_13	hepatocyte	0	0	0	0	0	0	0	0	0	0	0	0	0	0	1.00012	0	0	0	0	0	0	0	0	0	0	0	0	0	0	0	0	0	0	0	0	0	0	0	0	0	2.00049	0	0	0	0	0	0	0
ASGR1pos304_7_20	hepatocyte	0	0	0	0	0	0	0	0	0	0	0	0	0	0	0	0	0	0	0	0	0	0	0	0	0	0	0	0	0	0	0	0	0	0	0	0	0	0	0	0	0	0	0	0	0	1.00012	0	0
ASGR1pos304_7_22	hepatocyte	0	0	0	0	0	0	0	0	0	0	0	0	1.00012	0	0	0	3.0011	0	3.0011	0	0	0	0	0	0	0	1.00012	0	0	0	0	0	0	1.00012	0	0	0	0	0	0	0	0	0	0	0	0	0	0
ASGR1pos304_7_24	hepatocyte	0	0	0	1.00012	0	0	0	0	0	0	0	0	1.00012	0	1.00012	0	0	0	1.00012	0	0	0	0	0	0	0	0	0	0	0	0	0	0	2.00049	0	0	0	0	0	0	0	0	0	0	0	0	0	0
ASGR1pos304_7_28	nkt	0	0	0	0	0	0	0	0	1.00012	0	0	0	0	0	0	0	3.0011	0	1.00012	1.00012	0	0	0	0	0	0	0	0	0	0	0	0	0	4.00195	1.00012	0	0	0	0	0	1.00012	0	0	0	0	0	0	0
ASGR1pos304_7_30	hepatocyte	2.00049	2.00049	0	0	0	0	0	0	0	0	0	0	0	0	0	0	0	0	1.00012	0	0	0	0	0	0	0	0	0	0	0	0	0	0	2.00049	0	0	0	0	0	0	0	0	0	0	0	0	0	0
ASGR1pos304_7_32	hepatocyte	0	0	0	1.00012	0	1.00012	0	0	0	0	0	0	0	0	0	0	0	0	1.00012	0	0	0	0	0	0	0	0	0	0	0	0	0	0	0	0	0	0	0	0	0	0	0	0	0	1.00012	0	0	0
ASGR1pos304_7_33	nkt	0	2.00049	0	0	0	0	0	0	0	0	0	0	0	0	0	0	0	0	0	0	0	0	0	0	1.00012	0	0	0	0	0	0	1.00012	0	1.00012	1.00012	0	0	0	0	0	2.00049	0	0	0	0	0	0	0
ASGR1pos304_7_35	nkt	0	4.00195	0	0	0	0	0	0	0	0	0	0	0	0	0	0	0	0	0	1.00012	0	0	0	0	0	0	0	0	0	0	0	0	0	0	0	0	0	0	0	0	0	0	0	0	0	0	0	0
ASGR1pos304_7_38	hepatocyte	0	0	0	1.00012	0	0	0	0	0	0	0	0	0	0	0	0	0	0	3.0011	0	0	0	0	0	0	0	0	0	0	0	0	1.00012	0	0	0	0	0	0	0	0	0	0	0	0	0	0	0	0
ASGR1pos304_7_39	nkt	0	5.00305	0	0	0	0	0	0	0	0	0	0	0	0	0	0	1.00012	1.00012	0	0	0	0	0	0	2.00049	0	0	0	0	0	0	0	0	2.00049	0	0	0	0	0	0	2.00049	0	0	0	0	1.00012	0	0
ASGR1pos304_7_42	nkt	0	4.00195	0	0	0	0	0	0	2.00049	0	0	0	0	0	0	0	0	0	0	1.00012	0	0	0	0	0	0	0	0	0	0	0	1.00012	0	3.0011	0	0	0	0	0	0	2.00049	0	0	0	0	0	0	0
ASGR1pos304_7_43	hepatocyte	0	0	0	1.00012	0	0	0	0	0	0	0	0	0	0	0	0	0	0	5.00305	0	0	0	0	0	0	0	0	0	0	0	0	1.00012	0	2.00049	0	0	0	0	0	0	0	0	0	0	0	0	0	0
ASGR1pos304_7_44	nkt	0	5.00305	0	0	0	0	0	0	0	0	0	0	0	0	0	0	0	0	0	0	0	0	0	0	3.0011	0	0	0	0	0	0	0	0	13.0207	0	0	0	0	0	0	2.00049	0	0	0	0	0	0	0
ASGR1pos304_7_45	kupffer	0	0	1.00012	0	0	0	0	0	0	0	0	0	0	0	0	0	33.1337	4.00195	0	0	0	0	0	0	0	0	0	0	2.00049	0	0	1.00012	0	24.0706	0	0	0	0	0	0	4.00195	0	0	0	0	8.00782	0	0
ASGR1pos304_7_49	nkt	0	8.00782	0	0	0	0	0	0	0	0	0	0	0	0	0	0	0	0	0	0	0	0	0	0	0	0	0	0	0	0	0	0	0	0	0	0	0	0	0	0	2.00049	0	0	0	0	0	0	0
ASGR1pos304_7_53	hepatocyte	0	0	0	0	0	0	0	0	0	0	0	0	1.00012	2.00049	0	0	0	0	5.00305	0	0	1.00012	0	0	0	0	0	0	0	0	0	0	0	4.00195	0	0	0	0	0	0	0	0	0	0	0	0	0	0
ASGR1pos304_7_55	hepatocyte	0	0	0	1.00012	0	0	0	0	0	0	0	0	0	0	0	0	0	0	0	0	0	0	0	0	1.00012	0	0	0	0	1.00012	0	0	0	1.00012	0	0	0	0	0	0	0	0	0	0	0	0	0	0
ASGR1pos304_7_64	nkt	0	1.00012	0	0	0	0	0	0	0	0	0	0	0	0	0	0	0	0	0	0	0	1.00012	0	0	0	0	1.00012	0	0	2.00049	0	0	0	2.00049	0	0	0	0	0	0	2.00049	0	0	0	0	0	0	0
ASGR1pos304_7_68	nkt	0	2.00049	0	0	0	0	0	0	0	0	0	0	0	0	0	0	1.00012	0	0	0	0	0	0	0	0	0	0	0	0	0	0	0	0	7.00599	0	0	0	0	0	0	2.00049	0	0	0	0	0	0	0
ASGR1pos304_7_70	hepatocyte	1.00012	0	0	0	0	0	0	0	0	0	0	0	1.00012	0	0	0	0	0	2.00049	0	0	0	0	0	0	0	0	0	0	0	0	0	0	2.00049	1.00012	0	0	0	0	0	0	0	0	0	0	0	0	0
ASGR1pos304_7_74	nkt	0	2.00049	0	0	0	0	0	0	1.00012	0	0	0	0	0	0	0	0	0	0	0	0	0	0	0	0	1.00012	0	0	0	0	0	3.0011	0	7.00599	0	0	0	0	0	0	3.0011	0	0	0	0	1.00012	0	0
ASGR1pos304_7_75	hepatocyte	0	0	1.00012	1.00012	0	0	0	0	0	0	0	0	0	0	0	0	0	0	4.00195	0	0	0	0	0	0	0	0	0	0	0	0	0	0	2.00049	0	0	0	0	0	0	0	0	0	0	0	0	0	0
ASGR1pos304_7_78	hepatocyte	1.00012	0	0	0	0	0	0	0	0	0	0	0	0	0	0	0	0	0	3.0011	0	0	0	0	0	0	0	0	0	0	0	0	0	0	2.00049	0	0	0	0	0	0	0	0	0	0	0	0	0	0
ASGR1pos304_7_81	hepatocyte	0	0	0	0	0	0	0	0	0	0	0	0	1.00012	0	0	0	0	0	0	0	0	0	0	0	0	0	0	0	0	0	0	0	0	0	0	0	0	0	0	0	1.00012	0	0	0	0	0	0	0
ASGR1pos304_7_83	nkt	0	0	0	0	1.00012	0	0	0	0	0	0	0	0	0	0	0	0	0	0	0	0	0	0	0	3.0011	0	0	0	0	0	0	0	0	27.0894	0	0	0	0	0	0	2.00049	0	0	0	0	0	0	0
ASGR1pos304_7_84	nkt	0	0	0	0	0	0	0	0	0	0	0	0	0	0	0	0	0	0	0	0	0	0	0	0	0	0	0	0	0	0	0	0	0	3.0011	0	0	0	0	0	0	0	0	0	0	0	1.00012	0	0
ASGR1pos304_7_89	kupffer	0	3.0011	0	0	0	0	0	0	0	0	0	0	0	0	0	0	2.00049	0	2.00049	1.00012	0	0	0	0	0	0	0	0	0	0	2.00049	3.0011	0	2.00049	0	0	0	0	0	0	0	0	0	0	0	0	0	0
ASGR1pos304_7_93	hepatocyte	0	0	0	0	0	0	0	0	0	0	0	0	0	0	0	0	0	0	4.00195	0	0	0	0	0	0	0	0	0	0	0	0	0	0	3.0011	0	0	0	0	0	0	0	0	0	0	0	0	0	0
ASGR1pos304_7_94	hepatocyte	0	0	0	0	0	0	0	0	0	0	0	0	0	0	0	0	0	0	0	0	0	0	0	0	0	0	0	0	0	0	0	0	0	0	0	0	0	0	0	0	0	0	0	0	0	0	0	0
ASGR1pos304_7_95	nkt	0	5.00305	3.0011	0	1.00012	0	0	0	0	0	0	0	0	0	0	0	1.00012	0	0	0	0	0	0	0	1.00012	0	0	0	0	0	0	2.00049	0	3.0011	0	0	0	1.00012	0	0	2.00049	0	0	1.00012	0	1.00012	0	0
ASGR1pos304_7_96	nkt	0	4.00195	0	0	0	0	0	0	0	0	0	0	0	0	0	0	6.0044	2.00049	0	0	0	0	0	0	3.0011	0	0	0	0	0	0	1.00012	0	5.00305	0	0	0	0	0	0	1.00012	0	0	0	0	1.00012	0	0
ASGR1pos304_8_101	hepatocyte	0	0	0	1.00012	0	0	0	0	0	0	0	0	2.00049	1.00012	0	0	0	0	2.00049	0	0	0	0	0	0	0	0	0	0	0	0	0	0	1.00012	0	0	1.00012	0	0	0	0	0	0	1.00012	0	0	0	0
ASGR1pos304_8_103	hepatocyte	0	0	0	0	0	0	0	0	0	0	0	0	0	0	0	0	0	0	0	0	0	0	0	0	0	0	0	0	0	0	0	0	0	1.00012	0	0	0	0	0	0	0	0	0	0	0	0	0	0
ASGR1pos304_8_105	nkt	0	4.00195	0	0	0	0	0	0	0	0	0	0	0	0	0	0	0	0	0	0	0	0	0	0	0	0	0	0	0	0	0	0	0	5.00305	0	0	0	1.00012	0	0	3.0011	0	0	0	0	0	0	0
ASGR1pos304_8_108	hepatocyte	0	0	0	0	0	0	0	0	0	0	0	0	0	0	0	0	0	0	0	0	0	0	0	0	0	0	0	0	0	0	0	0	0	0	0	0	0	0	0	0	0	0	0	0	0	0	0	0
ASGR1pos304_8_110	hepatocyte	0	0	0	0	0	0	0	0	0	0	2.00049	0	0	0	0	0	0	0	3.0011	0	0	0	0	0	0	2.00049	0	0	0	0	0	0	0	2.00049	0	0	3.0011	0	0	0	0	0	0	0	0	0	0	0
ASGR1pos304_8_114	hepatocyte	0	0	0	0	0	0	0	0	0	0	0	0	0	0	0	0	0	0	0	0	0	0	0	0	0	0	0	0	0	0	0	0	0	1.00012	0	0	0	0	0	0	0	0	0	0	0	0	0	0
ASGR1pos304_8_123	nkt	0	5.00305	0	0	0	0	0	0	0	0	0	0	0	0	0	0	1.00012	0	0	0	0	0	0	0	2.00049	1.00012	0	0	0	0	0	2.00049	0	9.0099	0	0	0	0	0	0	4.00195	0	0	0	0	0	0	0
ASGR1pos304_8_127	hepatocyte	0	0	0	0	0	0	0	0	0	0	0	0	1.00012	0	1.00012	0	0	0	3.0011	0	0	1.00012	0	0	0	0	0	0	0	0	0	0	0	2.00049	0	0	1.00012	0	0	0	0	0	0	0	0	0	0	0
ASGR1pos304_8_129	hepatocyte	0	0	0	0	0	0	0	0	0	0	0	0	0	0	0	0	0	0	3.0011	0	0	0	0	0	0	0	0	0	0	0	0	0	0	1.00012	3.0011	0	0	0	0	0	0	0	0	0	1.00012	0	0	0
ASGR1pos304_8_135	nkt	0	4.00195	1.00012	0	0	0	0	0	0	1.00012	0	0	0	0	0	0	1.00012	2.00049	0	0	0	0	0	0	2.00049	0	0	0	0	0	0	0	0	6.0044	0	0	0	0	0	0	5.00305	0	0	0	0	0	0	0
ASGR1pos304_8_137	nkt	0	3.0011	0	0	0	0	0	0	0	0	0	0	0	0	0	0	0	0	0	0	0	0	0	0	1.00012	0	0	0	0	0	0	0	1.00012	4.00195	0	0	0	0	0	0	1.00012	0	0	0	0	2.00049	0	0
ASGR1pos304_8_141	nkt	0	4.00195	1.00012	0	0	0	0	0	0	0	0	0	0	0	0	0	1.00012	0	1.00012	0	0	0	0	0	0	0	0	0	0	0	0	2.00049	0	4.00195	0	0	0	0	0	0	5.00305	0	0	0	0	0	0	0
ASGR1pos304_8_146	hepatocyte	0	0	0	1.00012	0	0	0	0	0	0	0	0	0	0	0	0	0	0	0	0	0	0	2.00049	0	0	0	0	0	0	0	0	0	0	1.00012	0	0	0	0	0	0	2.00049	0	0	0	0	0	0	0
ASGR1pos304_8_150	kupffer	0	0	0	2.00049	0	0	0	0	0	0	0	0	0	0	0	0	2.00049	3.0011	0	0	0	0	0	0	0	0	0	0	1.00012	0	0	2.00049	0	2.00049	0	0	0	0	0	0	1.00012	0	0	0	0	1.00012	0	0
ASGR1pos304_8_153	hepatocyte	0	2.00049	0	0	0	0	0	0	0	0	0	0	0	0	0	0	0	0	7.00599	0	0	0	0	0	0	0	0	0	0	0	0	0	0	0	0	0	0	0	0	0	0	0	0	0	0	0	0	0
ASGR1pos304_8_155	hepatocyte	0	0	0	0	0	0	0	0	0	0	0	0	0	0	0	0	0	0	0	0	0	0	0	0	0	0	0	0	0	0	0	0	0	2.00049	0	0	1.00012	0	0	0	0	0	0	0	0	0	0	0
ASGR1pos304_8_165	nkt	0	3.0011	0	0	0	0	0	0	0	0	0	0	0	0	0	0	0	0	0	0	0	0	0	0	1.00012	0	0	0	0	0	0	0	0	4.00195	0	0	0	0	0	0	2.00049	0	0	0	0	1.00012	0	0
ASGR1pos304_8_173	hepatocyte	0	0	0	0	0	0	0	0	0	0	0	0	0	0	0	0	0	0	0	0	0	0	0	0	0	0	0	0	0	0	0	0	0	1.00012	0	0	1.00012	0	0	0	1.00012	0	0	1.00012	0	0	0	0
ASGR1pos304_8_177	hepatocyte	0	0	1.00012	0	0	0	0	0	0	0	0	0	0	0	0	0	0	0	1.00012	0	0	0	1.00012	0	0	0	0	0	0	0	0	0	0	0	0	0	0	0	0	0	0	0	0	1.00012	0	0	0	0
ASGR1pos304_8_180	nkt	0	3.0011	0	0	0	0	0	0	0	0	0	0	0	0	0	0	0	0	0	0	0	0	1.00012	0	0	1.00012	0	0	0	0	0	0	0	2.00049	0	0	0	0	0	0	3.0011	0	0	1.00012	0	0	0	0
ASGR1pos304_8_181	nkt	0	4.00195	0	0	0	0	0	0	0	0	0	0	1.00012	0	0	0	0	0	0	0	0	0	0	0	1.00012	0	0	0	0	0	0	0	0	1.00012	0	0	0	0	0	0	0	0	0	0	0	0	0	0
ASGR1pos304_8_183	hepatocyte	0	0	0	0	0	0	0	0	0	0	0	0	0	0	0	0	0	0	0	0	0	0	0	0	0	0	0	0	0	0	0	0	0	2.00049	0	0	1.00012	0	0	0	0	0	0	0	0	0	0	0
ASGR1pos304_8_185	nkt	0	3.0011	0	0	0	0	0	0	0	0	0	0	0	0	0	0	0	0	0	0	0	0	0	0	0	0	0	0	0	0	0	0	0	2.00049	0	0	0	0	0	0	0	0	0	0	0	0	0	0
ASGR1pos304_8_186	hepatocyte	0	1.00012	0	0	0	0	0	0	0	0	0	0	0	0	0	0	4.00195	0	0	2.00049	0	0	0	0	0	0	0	0	0	0	0	0	0	4.00195	0	0	0	0	0	0	2.00049	0	0	0	1.00012	1.00012	0	0
ASGR1pos304_8_188	hepatocyte	0	0	0	0	0	0	1.00012	0	0	0	0	0	0	1.00012	0	0	0	0	1.00012	0	1.00012	1.00012	0	0	0	2.00049	0	0	0	0	0	1.00012	0	6.0044	1.00012	0	0	0	0	0	0	0	0	0	0	0	0	0
ASGR1pos308_10_98	nkt	0	6.0044	0	0	0	0	0	0	3.0011	1.00012	0	0	0	0	0	0	4.00195	0	0	0	0	0	0	0	3.0011	0	0	0	0	0	0	0	0	5.00305	0	0	0	0	0	0	4.00195	0	0	0	1.00012	2.00049	0	0
ASGR1pos308_10_99	hepatocyte	0	1.00012	0	0	0	0	0	0	0	0	0	0	0	0	0	0	0	0	0	0	0	0	0	0	0	0	0	0	0	0	0	0	0	0	0	0	0	0	0	0	0	0	0	0	0	0	0	0
ASGR1pos308_10_101	hepatocyte	0	0	1.00012	1.00012	0	0	0	0	0	0	0	0	0	0	0	0	0	0	11.0148	0	0	0	0	0	0	0	0	0	0	0	0	0	0	0	0	0	4.00195	0	0	0	0	0	0	0	1.00012	0	0	0
ASGR1pos308_10_103	hepatocyte	0	0	0	0	0	0	0	0	0	0	0	0	2.00049	0	0	0	0	0	31.1179	0	0	0	0	0	0	0	0	0	0	0	0	0	0	2.00049	0	0	5.00305	0	0	0	0	0	0	0	0	0	0	0
ASGR1pos308_10_104	hepatocyte	0	0	0	0	0	0	0	0	0	0	0	0	0	0	0	0	0	0	6.0044	1.00012	0	0	0	0	0	0	0	0	0	0	0	0	0	0	0	0	0	0	0	0	0	0	0	0	0	0	0	0
ASGR1pos308_10_105	hepatocyte	0	0	0	0	1.00012	0	0	0	0	0	0	0	0	0	0	0	0	1.00012	0	0	0	1.00012	0	0	0	0	0	0	0	0	0	0	0	0	0	0	0	0	0	0	0	0	0	0	0	0	0	0
ASGR1pos308_10_106	hepatocyte	0	0	0	0	0	0	0	0	0	0	0	0	1.00012	0	0	0	0	0	13.0207	0	0	0	0	0	0	0	0	0	0	0	0	0	0	0	0	0	1.00012	0	0	0	1.00012	0	0	0	0	0	0	0
ASGR1pos308_10_107	hepatocyte	0	0	0	0	0	0	0	0	0	0	0	0	0	0	0	0	0	0	0	0	0	0	0	0	0	1.00012	0	0	0	0	0	0	0	1.00012	0	0	0	0	0	0	0	0	0	0	0	0	0	0
ASGR1pos308_10_108	hepatocyte	0	0	0	0	0	2.00049	0	0	0	0	0	0	0	0	0	0	0	0	9.0099	0	0	0	0	0	0	1.00012	0	0	0	0	0	0	0	1.00012	0	0	6.0044	0	0	0	0	0	0	0	0	0	0	0
ASGR1pos308_10_109	hepatocyte	0	0	0	0	0	0	0	0	0	0	0	0	0	0	0	0	0	0	7.00599	1.00012	0	0	0	0	0	0	0	0	0	0	0	0	0	1.00012	0	0	0	0	0	0	0	0	0	0	0	0	0	0
ASGR1pos308_10_110	hepatocyte	0	0	0	0	0	0	0	0	0	0	0	0	0	0	0	0	0	0	8.00782	1.00012	0	0	0	0	0	1.00012	0	0	0	0	0	0	0	1.00012	0	0	1.00012	0	0	0	0	0	0	0	0	0	0	0
ASGR1pos308_10_112	hepatocyte	0	0	0	4.00195	0	0	0	0	0	0	0	0	1.00012	0	0	0	0	0	21.054	0	1.00012	1.00012	0	0	0	2.00049	0	0	0	0	0	0	0	2.00049	0	0	4.00195	0	1.00012	0	0	0	0	0	0	0	0	0
ASGR1pos308_10_113	hepatocyte	0	7.00599	0	0	0	0	0	0	1.00012	0	0	0	0	0	0	0	0	0	1.00012	1.00012	0	0	0	0	1.00012	0	0	0	1.00012	0	0	0	0	2.00049	0	0	2.00049	0	0	0	0	0	0	0	0	0	0	0
ASGR1pos308_10_114	hepatocyte	0	0	0	0	0	0	0	0	0	0	0	0	0	0	0	0	0	0	3.0011	0	0	1.00012	0	0	0	0	0	0	0	0	0	0	0	3.0011	0	0	2.00049	0	0	0	1.00012	0	0	0	0	0	0	0
ASGR1pos308_10_115	hepatocyte	0	0	0	0	0	0	0	0	0	0	0	0	0	0	0	0	0	0	29.1031	2.00049	0	2.00049	0	0	0	0	0	0	0	0	0	0	0	4.00195	0	0	1.00012	0	0	0	1.00012	0	0	0	1.00012	0	0	0
ASGR1pos308_10_116	hepatocyte	0	0	0	0	0	0	0	0	0	0	0	0	0	0	0	0	0	0	5.00305	0	0	0	0	0	0	0	0	0	0	0	0	0	0	0	0	0	1.00012	0	0	0	0	0	0	0	0	0	0	0
ASGR1pos308_10_119	hepatocyte	0	0	0	1.00012	0	0	0	0	0	0	0	0	0	0	0	0	0	0	2.00049	0	0	0	0	0	0	0	0	0	0	0	0	0	0	3.0011	0	0	0	0	0	0	0	0	0	0	0	0	0	0
ASGR1pos308_10_120	hepatocyte	0	0	0	0	0	0	0	0	0	0	0	0	0	0	0	0	0	0	16.0313	0	0	4.00195	0	0	0	0	0	0	0	0	0	0	0	0	0	0	0	0	0	0	0	0	0	0	0	0	0	0
ASGR1pos308_10_121	hepatocyte	0	0	0	0	0	0	0	0	0	0	0	0	0	0	0	0	0	0	6.0044	0	0	0	0	0	0	0	0	0	0	0	0	0	0	0	0	0	1.00012	0	0	0	0	0	0	0	0	0	0	0
ASGR1pos308_10_122	hepatocyte	1.00012	1.00012	0	0	0	0	0	0	0	0	0	0	0	0	1.00012	0	0	0	2.00049	0	0	0	0	0	0	2.00049	0	0	0	0	0	0	0	0	0	0	1.00012	0	0	0	0	0	0	0	0	0	0	0
ASGR1pos308_10_125	hepatocyte	0	5.00305	0	0	0	0	0	0	0	0	0	0	0	0	0	0	0	0	0	3.0011	0	0	0	0	1.00012	0	0	0	0	0	0	0	0	0	0	0	0	0	0	0	1.00012	0	0	0	0	0	0	0
ASGR1pos308_10_126	nkt	0	4.00195	0	0	0	0	0	0	0	0	0	1.00012	0	0	0	0	0	0	4.00195	0	0	0	0	0	0	1.00012	0	0	0	0	0	0	0	12.0176	0	0	0	0	0	0	3.0011	0	0	0	0	0	0	0
ASGR1pos308_10_127	hepatocyte	0	0	0	0	0	0	0	0	0	0	0	0	0	0	0	0	0	0	4.00195	0	0	2.00049	0	0	0	0	0	0	0	0	0	0	0	2.00049	0	0	1.00012	0	0	0	0	0	0	0	0	0	0	0
ASGR1pos308_10_128	hepatocyte	0	0	0	0	0	0	0	0	0	0	0	0	0	0	0	0	0	0	4.00195	0	0	0	0	0	0	0	0	0	0	0	0	0	0	0	0	0	3.0011	0	0	0	0	0	0	0	0	0	0	0
ASGR1pos308_10_129	hepatocyte	0	1.00012	1.00012	0	0	0	0	0	0	0	0	0	0	0	0	0	0	0	1.00012	0	0	0	0	0	0	0	0	0	0	0	0	0	0	2.00049	0	0	0	0	0	0	3.0011	0	0	0	0	2.00049	0	0
ASGR1pos308_10_130	hepatocyte	0	0	0	0	0	0	0	0	0	0	0	0	0	0	0	0	0	0	0	0	0	0	1.00012	0	0	0	0	1.00012	0	0	0	0	0	1.00012	0	0	0	0	0	0	0	0	0	0	0	0	0	0
ASGR1pos308_10_132	hepatocyte	0	0	0	0	0	0	0	0	0	0	0	0	0	0	0	0	0	0	4.00195	0	0	1.00012	0	0	0	0	0	0	0	0	0	0	0	1.00012	0	0	0	0	0	0	0	0	0	0	1.00012	0	0	0
ASGR1pos308_10_135	hepatocyte	0	0	0	0	0	0	0	0	0	0	0	0	0	0	0	0	0	0	8.00782	0	0	0	0	0	0	4.00195	0	0	0	0	0	0	0	1.00012	0	0	1.00012	0	0	0	0	0	0	0	0	0	0	0
ASGR1pos308_10_136	hepatocyte	0	0	0	0	0	0	0	0	0	0	0	0	0	0	0	0	2.00049	0	2.00049	0	0	0	0	0	0	0	0	0	0	0	0	0	0	1.00012	0	0	1.00012	0	0	0	0	0	0	0	0	0	0	1.00012
ASGR1pos308_10_137	hepatocyte	0	0	0	0	0	0	0	0	0	0	0	0	0	0	0	0	0	0	18.0397	0	0	1.00012	0	0	0	0	0	0	0	0	0	0	0	1.00012	0	0	4.00195	0	0	0	0	0	0	0	0	0	0	0
ASGR1pos308_10_138	hepatocyte	0	1.00012	0	0	0	0	0	0	0	0	0	0	0	0	0	0	0	0	13.0207	1.00012	0	1.00012	0	0	0	1.00012	0	0	0	0	0	0	0	2.00049	0	0	0	0	0	0	0	0	0	0	1.00012	0	0	0
ASGR1pos308_10_139	hepatocyte	0	0	0	0	0	0	0	0	0	0	0	0	0	0	1.00012	0	0	0	4.00195	0	0	0	0	0	0	1.00012	0	0	0	0	0	0	0	0	0	0	0	0	0	0	0	0	0	0	0	0	0	0
ASGR1pos308_10_140	hepatocyte	0	0	1.00012	0	0	0	0	0	0	0	0	0	0	0	0	0	0	0	1.00012	0	0	0	0	0	0	0	0	0	0	0	0	0	0	0	0	0	1.00012	0	0	0	0	0	0	0	0	0	0	0
ASGR1pos308_10_141	hepatocyte	0	0	0	0	0	1.00012	0	0	0	0	0	0	0	0	1.00012	0	0	0	37.1681	0	0	0	0	0	0	1.00012	0	0	0	0	0	0	0	3.0011	0	0	1.00012	0	0	0	0	0	0	0	0	0	0	0
ASGR1pos308_10_145	hepatocyte	0	0	0	0	0	0	0	0	0	0	0	0	0	0	0	0	0	0	0	0	0	1.00012	0	0	0	0	0	0	0	0	0	0	0	1.00012	0	0	1.00012	0	0	0	0	0	0	0	0	0	0	0
ASGR1pos308_10_146	hepatocyte	0	0	0	2.00049	0	0	0	0	0	0	0	0	0	1.00012	0	0	0	0	3.0011	0	0	0	0	0	0	0	0	0	0	0	0	0	0	1.00012	0	0	0	0	0	0	0	0	0	0	0	0	0	0
ASGR1pos308_10_151	hepatocyte	0	0	0	0	0	0	0	0	0	0	0	0	0	0	0	0	1.00012	0	6.0044	0	0	0	0	0	0	2.00049	0	0	0	0	0	0	0	1.00012	0	0	2.00049	0	0	0	0	0	0	0	0	0	0	0
ASGR1pos308_10_152	hepatocyte	0	0	0	0	0	0	0	0	0	2.00049	0	0	0	0	0	0	0	0	9.0099	0	0	0	0	0	0	0	0	0	0	0	0	0	0	0	0	0	1.00012	0	0	0	0	0	0	0	0	0	0	0
ASGR1pos308_10_153	hepatocyte	0	0	1.00012	3.0011	0	0	0	0	0	0	0	0	0	1.00012	0	0	0	0	10.0122	2.00049	0	1.00012	0	0	0	1.00012	0	0	0	0	0	0	0	4.00195	0	0	1.00012	0	1.00012	0	0	0	0	1.00012	0	0	0	0
ASGR1pos308_10_155	hepatocyte	0	0	0	0	0	0	0	0	0	0	0	0	0	0	0	0	0	0	0	0	0	2.00049	0	0	0	0	0	0	0	0	0	0	0	4.00195	0	0	1.00012	0	0	0	0	0	0	0	0	0	0	0
ASGR1pos308_10_157	hepatocyte	0	1.00012	0	0	0	0	0	0	1.00012	0	0	0	0	0	0	0	0	0	4.00195	1.00012	0	0	0	0	0	1.00012	0	0	0	0	0	1.00012	0	8.00782	0	0	0	0	0	0	6.0044	0	0	0	0	0	0	0
ASGR1pos308_10_158	hepatocyte	0	0	1.00012	1.00012	0	0	0	0	0	0	0	0	0	0	0	0	0	0	3.0011	0	0	0	0	0	0	0	0	0	0	0	0	0	0	0	0	0	0	0	0	0	0	0	0	0	0	0	0	0
ASGR1pos308_10_159	hepatocyte	0	0	0	0	0	0	0	0	0	0	0	0	1.00012	0	0	0	0	0	10.0122	0	0	0	0	0	0	0	0	0	0	0	0	0	0	0	0	0	0	0	0	0	0	0	0	0	0	0	0	0
ASGR1pos308_10_161	hepatocyte	0	0	0	0	0	0	0	0	0	0	0	0	0	0	0	0	0	0	8.00782	0	0	0	0	0	0	0	0	0	0	0	0	0	0	0	0	0	1.00012	0	0	0	0	0	0	0	0	0	0	0
ASGR1pos308_10_163	hepatocyte	0	0	0	0	0	0	0	0	0	0	0	0	0	0	0	0	0	0	4.00195	0	0	1.00012	0	0	0	0	0	0	0	0	0	0	0	0	0	0	1.00012	0	0	0	0	0	0	0	1.00012	0	0	0
ASGR1pos308_10_164	hepatocyte	2.00049	0	0	0	0	0	0	0	0	0	0	0	0	0	0	0	0	0	0	0	0	1.00012	0	0	0	0	0	0	0	0	0	0	0	1.00012	0	0	0	0	0	0	0	0	0	0	0	0	0	0
ASGR1pos308_10_165	hepatocyte	0	0	0	1.00012	0	0	0	0	0	0	0	0	0	0	0	0	0	0	3.0011	0	0	0	0	0	0	0	0	0	0	0	0	0	0	1.00012	0	0	1.00012	0	0	0	0	0	0	0	0	0	0	0
ASGR1pos308_10_167	hepatocyte	0	0	0	0	0	0	0	0	0	0	0	0	0	1.00012	0	0	0	0	13.0207	0	0	0	0	0	0	0	0	0	0	0	0	0	0	2.00049	0	0	0	0	0	0	0	0	0	0	0	0	0	0
ASGR1pos308_10_169	hepatocyte	1.00012	0	0	0	0	0	0	0	0	0	0	0	0	0	0	0	0	0	5.00305	0	0	0	0	0	0	0	0	0	0	0	0	1.00012	0	1.00012	0	0	0	0	1.00012	0	0	0	0	0	0	0	0	0
ASGR1pos308_10_173	hepatocyte	0	0	0	0	0	0	0	0	0	0	0	0	0	0	0	0	0	0	8.00782	0	0	0	0	0	0	0	0	0	0	0	0	0	0	0	0	0	0	0	0	0	0	0	0	0	0	0	0	0
ASGR1pos308_10_175	hepatocyte	0	0	0	0	0	0	0	0	0	0	0	0	0	0	0	0	0	0	8.00782	0	0	0	0	0	0	1.00012	0	0	0	0	0	0	0	2.00049	0	0	1.00012	0	0	0	0	0	0	0	1.00012	0	0	0
ASGR1pos308_10_176	hepatocyte	0	0	0	0	0	0	0	0	0	0	0	0	0	0	0	0	0	0	3.0011	0	0	0	0	0	0	0	0	0	0	0	0	0	0	0	0	0	0	0	0	0	0	0	0	0	0	0	0	0
ASGR1pos308_10_177	hepatocyte	0	1.00012	0	0	0	1.00012	0	0	0	0	0	0	0	0	0	0	0	1.00012	2.00049	0	0	0	0	0	0	0	0	0	0	0	0	1.00012	0	3.0011	0	0	0	0	0	0	0	0	0	0	0	0	0	0
ASGR1pos308_10_180	hepatocyte	0	0	0	0	0	0	0	0	0	0	0	0	0	0	0	0	0	0	6.0044	0	0	0	0	0	0	0	0	0	0	0	0	0	0	1.00012	0	0	1.00012	0	0	0	3.0011	0	0	0	0	0	0	0
ASGR1pos308_10_181	hepatocyte	0	0	0	0	0	0	0	0	0	0	0	0	0	0	0	0	1.00012	0	13.0207	0	0	0	0	0	0	2.00049	0	0	0	0	0	1.00012	0	6.0044	0	0	3.0011	0	0	0	0	0	0	0	0	0	0	0
ASGR1pos308_10_184	hepatocyte	0	0	0	0	0	0	0	0	0	0	0	0	0	1.00012	0	0	0	0	9.0099	1.00012	0	0	0	0	0	0	0	0	0	0	0	0	0	1.00012	0	0	6.0044	0	0	0	0	0	0	0	0	0	0	0
ASGR1pos308_10_186	hepatocyte	0	0	0	3.0011	0	0	0	0	0	0	0	0	0	0	0	0	0	0	14.024	1.00012	1.00012	2.00049	2.00049	0	0	1.00012	0	0	0	0	0	1.00012	0	1.00012	0	0	3.0011	0	0	0	0	0	0	1.00012	3.0011	0	0	0
ASGR1pos308_10_187	hepatocyte	0	0	0	0	0	0	0	0	0	0	0	0	0	0	0	0	0	0	5.00305	1.00012	0	0	0	0	0	0	0	0	0	0	0	0	0	0	0	0	1.00012	0	0	0	0	0	0	0	0	0	0	0
ASGR1pos308_10_189	hepatocyte	0	0	0	0	0	0	0	0	0	0	0	0	0	0	0	0	0	0	3.0011	2.00049	0	0	0	0	0	0	0	0	0	0	0	0	0	0	0	0	1.00012	0	0	0	2.00049	0	0	0	0	0	0	0
ASGR1pos308_10_190	hepatocyte	0	0	0	0	0	0	0	0	0	0	0	0	0	0	0	0	0	0	16.0313	0	0	0	0	0	0	4.00195	0	0	0	0	0	0	0	0	0	0	2.00049	0	0	0	0	0	0	0	1.00012	0	0	0
ASGR1pos308_10_191	hepatocyte	0	0	0	0	0	0	0	0	0	0	0	0	0	0	0	0	0	0	10.0122	1.00012	0	0	0	0	0	0	0	0	0	0	0	0	0	0	0	0	1.00012	0	0	0	0	0	0	0	0	0	0	0
ASGR1pos308_10_192	hepatocyte	0	2.00049	0	0	0	0	0	0	0	0	0	0	0	0	0	0	2.00049	0	1.00012	0	0	0	0	0	0	0	0	0	0	0	0	0	0	2.00049	0	0	0	0	0	0	2.00049	0	0	0	0	0	0	0
ASGR1pos308_11_1	hepatocyte	0	0	0	0	0	0	0	0	0	0	0	0	0	0	0	0	0	0	7.00599	0	0	1.00012	1.00012	0	0	0	0	0	0	0	0	0	0	0	0	0	0	0	0	0	0	0	0	0	3.0011	0	0	0
ASGR1pos308_11_3	hepatocyte	0	0	0	3.0011	0	0	0	0	0	0	0	0	1.00012	0	0	0	0	0	10.0122	0	0	0	0	0	0	0	0	0	0	0	0	0	0	0	0	0	1.00012	0	0	0	0	0	0	0	0	0	0	0
ASGR1pos308_11_4	hepatocyte	0	0	0	0	0	0	0	0	0	0	0	0	0	0	0	0	0	1.00012	4.00195	0	1.00012	0	0	0	0	0	0	0	0	0	0	0	0	0	0	0	0	0	0	0	0	0	0	0	0	0	0	0
ASGR1pos308_11_6	hepatocyte	0	0	0	0	0	0	0	0	0	1.00012	0	0	0	0	0	0	0	1.00012	20.049	0	0	1.00012	0	0	0	1.00012	0	0	0	0	0	0	0	2.00049	0	0	4.00195	0	0	0	0	0	1.00012	1.00012	0	0	0	0
ASGR1pos308_11_7	hepatocyte	0	0	0	0	0	0	0	0	0	0	0	0	0	0	0	0	0	0	3.0011	0	0	0	0	0	0	0	0	0	0	0	0	0	0	0	0	0	0	0	0	0	0	0	0	0	0	0	0	0
ASGR1pos308_11_11	hepatocyte	0	0	0	0	0	0	0	0	0	0	0	0	1.00012	0	0	0	1.00012	0	5.00305	0	0	0	0	0	0	0	0	0	0	0	0	0	0	0	0	0	1.00012	0	0	0	0	0	0	0	0	0	0	0
ASGR1pos308_11_13	hepatocyte	0	2.00049	0	0	0	0	0	0	0	0	0	0	0	0	0	0	0	0	0	0	0	0	0	0	0	0	0	0	0	0	0	0	0	0	0	0	0	0	0	0	3.0011	0	0	0	0	0	0	0
ASGR1pos308_11_14	hepatocyte	0	0	0	0	0	0	0	0	0	0	0	0	0	0	0	0	0	0	9.0099	0	1.00012	0	0	0	0	1.00012	0	0	0	0	0	0	0	1.00012	0	0	2.00049	0	0	0	0	0	0	1.00012	1.00012	0	0	0
ASGR1pos308_11_15	hepatocyte	0	0	1.00012	0	0	0	0	0	0	0	0	0	0	0	0	0	0	0	5.00305	0	0	1.00012	0	0	0	0	0	0	0	0	0	0	0	0	0	0	0	0	0	0	0	0	0	0	0	0	0	0
ASGR1pos308_11_16	nkt	0	7.00599	0	0	0	0	0	0	0	1.00012	0	0	0	0	0	0	1.00012	0	2.00049	0	0	0	0	0	0	0	0	0	0	0	0	1.00012	0	2.00049	0	0	0	0	0	0	3.0011	0	0	0	0	1.00012	0	0
ASGR1pos308_11_17	nkt	0	2.00049	0	0	1.00012	0	0	0	0	0	0	0	0	0	0	0	0	0	1.00012	0	0	0	0	0	0	0	0	0	1.00012	0	0	0	0	4.00195	0	0	0	0	0	0	2.00049	0	0	0	0	0	0	0
ASGR1pos308_11_18	hepatocyte	0	0	1.00012	0	0	0	0	0	0	0	0	0	0	0	0	0	0	0	8.00782	0	0	0	0	0	0	0	0	0	0	0	0	0	0	1.00012	0	0	2.00049	0	0	0	0	0	0	0	0	0	0	0
ASGR1pos308_11_19	hepatocyte	0	0	0	0	0	0	0	0	0	0	0	0	0	0	0	0	0	0	4.00195	1.00012	0	0	0	0	0	0	0	0	0	0	0	0	0	5.00305	0	0	1.00012	0	0	0	0	0	0	0	1.00012	0	0	0
ASGR1pos308_11_20	hepatocyte	0	1.00012	0	0	0	0	0	0	0	0	0	0	0	0	0	0	0	0	15.0275	0	0	0	0	0	0	0	0	1.00012	0	0	0	0	0	0	0	0	4.00195	0	0	0	0	0	0	0	0	0	0	0
ASGR1pos308_11_21	hepatocyte	0	0	0	0	0	0	0	0	0	0	0	0	0	0	0	0	0	0	7.00599	2.00049	0	2.00049	0	0	0	1.00012	0	0	0	0	0	0	0	0	0	0	1.00012	0	0	0	0	0	0	0	0	0	0	0
ASGR1pos308_11_22	hepatocyte	3.0011	0	0	1.00012	0	1.00012	0	0	0	0	0	0	0	3.0011	1.00012	0	2.00049	0	1.00012	0	0	1.00012	2.00049	0	0	0	0	1.00012	0	0	0	0	0	2.00049	0	0	1.00012	0	2.00049	0	3.0011	0	0	0	0	3.0011	0	0
ASGR1pos308_11_23	hepatocyte	0	0	0	0	0	0	0	0	0	0	0	0	0	1.00012	0	0	0	0	5.00305	0	0	1.00012	0	0	0	0	0	0	0	0	0	0	0	0	0	0	0	0	0	0	0	0	0	0	0	0	0	0
ASGR1pos308_11_27	hepatocyte	0	0	0	1.00012	0	0	0	0	0	0	0	0	0	0	0	0	0	0	1.00012	0	0	0	0	0	0	0	0	0	0	0	0	0	0	2.00049	0	0	0	0	0	0	0	0	0	0	0	0	0	0
ASGR1pos308_11_28	hepatocyte	0	0	0	0	0	0	0	0	0	0	0	0	0	0	0	0	0	0	11.0148	1.00012	0	0	1.00012	0	0	1.00012	0	0	0	0	0	0	0	1.00012	0	0	0	0	0	0	0	0	0	1.00012	0	0	0	0
ASGR1pos308_11_29	hepatocyte	0	0	0	0	0	1.00012	0	0	0	0	0	0	0	0	0	0	0	0	5.00305	0	0	0	0	0	0	0	0	0	0	0	0	0	0	0	0	0	0	0	0	0	0	0	0	0	0	0	0	0
ASGR1pos308_11_30	hepatocyte	2.00049	0	0	1.00012	0	0	0	0	0	0	0	0	0	0	1.00012	0	0	0	0	0	0	0	2.00049	0	0	0	0	1.00012	0	0	0	0	0	0	0	0	0	0	0	0	0	0	0	1.00012	0	2.00049	0	0
ASGR1pos308_11_31	kupffer	0	8.00782	0	1.00012	0	0	1.00012	0	0	0	0	0	0	0	0	0	41.2066	20.049	1.00012	0	0	0	0	0	0	0	0	0	0	0	0	1.00012	0	11.0148	0	0	0	0	0	0	1.00012	0	0	0	0	0	0	0
ASGR1pos308_11_32	hepatocyte	0	0	0	0	0	0	0	0	0	0	0	0	0	0	0	0	0	0	8.00782	0	0	1.00012	0	0	0	0	0	0	0	0	0	0	0	0	0	0	0	0	0	0	0	0	0	0	0	0	0	0
ASGR1pos308_11_33	hepatocyte	0	0	0	0	0	0	0	0	0	0	0	0	0	0	0	0	0	0	4.00195	0	0	0	0	0	0	0	0	0	0	0	0	1.00012	0	0	0	0	0	0	0	0	0	0	0	0	0	0	0	0
ASGR1pos308_11_35	nkt	0	2.00049	0	0	0	0	0	0	0	0	0	0	0	0	0	0	0	0	1.00012	0	0	0	0	0	0	0	0	0	1.00012	0	0	0	0	7.00599	0	0	0	0	0	0	0	0	0	0	0	0	0	0
ASGR1pos308_11_36	hepatocyte	0	0	0	0	0	0	0	0	0	0	0	0	0	0	0	0	0	0	7.00599	0	0	0	0	0	0	0	0	0	0	0	0	0	0	1.00012	0	0	0	0	0	0	0	0	0	0	0	0	0	0
ASGR1pos308_11_38	hepatocyte	0	0	0	1.00012	0	0	0	0	0	0	0	0	0	0	0	0	0	0	7.00599	0	0	0	0	0	0	0	0	0	0	0	0	0	0	0	0	0	1.00012	0	0	0	0	0	0	1.00012	0	0	0	0
ASGR1pos308_11_39	hepatocyte	0	0	0	0	0	0	0	0	0	0	0	0	0	0	1.00012	0	0	0	6.0044	0	0	0	0	0	0	0	0	0	0	0	0	0	0	0	0	0	0	0	0	0	4.00195	0	0	0	0	0	0	0
ASGR1pos308_11_40	hepatocyte	0	0	0	0	0	0	0	0	0	0	0	0	0	0	0	0	0	0	4.00195	0	0	0	0	0	0	0	0	0	0	0	0	0	0	0	0	0	0	0	0	0	0	0	0	0	0	0	0	0
ASGR1pos308_11_41	nkt	0	3.0011	0	0	0	0	0	0	0	0	0	0	0	0	0	0	0	0	0	0	0	0	0	0	0	0	0	0	0	0	0	0	0	2.00049	0	0	0	0	0	0	0	0	0	0	0	0	0	0
ASGR1pos308_11_42	nkt	0	1.00012	0	0	0	0	0	0	1.00012	0	0	0	0	0	0	0	1.00012	1.00012	0	0	0	0	0	0	0	0	0	0	0	0	0	1.00012	0	8.00782	0	0	0	0	0	0	2.00049	0	0	0	0	0	0	0
ASGR1pos308_11_45	hepatocyte	0	0	0	0	0	0	0	0	0	1.00012	0	0	0	0	0	0	1.00012	0	13.0207	0	0	0	0	0	0	0	0	0	0	0	0	0	0	2.00049	1.00012	0	0	0	0	0	0	0	0	0	0	0	0	0
ASGR1pos308_11_47	hepatocyte	0	0	1.00012	0	0	0	0	0	0	0	0	0	0	0	1.00012	0	0	0	5.00305	0	0	0	0	0	0	0	0	0	0	0	0	0	0	2.00049	0	0	0	0	0	0	0	0	0	0	0	0	0	0
ASGR1pos308_11_48	hepatocyte	0	0	0	0	0	0	0	0	0	0	0	0	0	0	0	0	0	0	2.00049	0	0	0	0	0	0	0	0	0	0	0	0	0	0	2.00049	0	0	3.0011	0	0	0	1.00012	0	0	0	0	0	0	0
ASGR1pos308_11_51	hepatocyte	0	0	0	0	0	0	0	0	0	0	0	0	0	0	0	0	0	0	5.00305	0	0	0	0	0	0	1.00012	0	0	0	0	0	0	0	0	0	0	1.00012	0	0	0	0	0	0	0	0	0	0	0
ASGR1pos308_11_52	nkt	0	2.00049	1.00012	0	1.00012	0	0	0	0	0	0	0	0	0	0	0	3.0011	0	0	0	0	0	0	0	0	0	0	0	0	0	0	0	0	5.00305	0	0	0	0	0	0	0	0	0	0	0	0	0	0
ASGR1pos308_11_54	hepatocyte	0	0	0	0	0	0	0	0	0	0	0	0	0	0	0	0	0	0	9.0099	0	0	0	0	0	0	0	0	0	0	0	0	0	0	1.00012	0	0	1.00012	0	0	0	0	0	0	0	0	0	0	0
ASGR1pos308_11_55	hepatocyte	0	0	0	0	0	0	0	0	0	0	0	0	0	0	0	0	0	0	5.00305	0	0	0	0	0	0	0	0	0	0	0	0	0	0	1.00012	0	0	0	0	0	0	0	0	0	0	0	0	0	0
ASGR1pos308_11_56	hepatocyte	0	0	0	1.00012	0	0	0	0	0	0	0	0	0	1.00012	0	0	0	0	4.00195	0	2.00049	0	1.00012	0	0	0	0	0	0	0	0	0	0	0	0	0	2.00049	0	0	0	0	0	0	0	0	0	0	0
ASGR1pos308_11_57	hepatocyte	0	0	0	0	0	0	0	0	0	0	0	0	0	0	0	0	0	0	3.0011	0	0	0	0	0	0	0	0	0	0	0	0	0	0	0	0	0	2.00049	0	0	0	0	0	0	0	0	0	0	0
ASGR1pos308_11_59	hepatocyte	0	0	0	0	0	0	0	0	0	0	0	0	0	0	0	0	0	0	3.0011	0	0	0	0	0	0	0	0	0	0	0	0	0	0	0	0	0	0	0	0	0	0	0	1.00012	0	1.00012	0	0	0
ASGR1pos308_11_63	hepatocyte	0	0	0	0	0	0	0	0	0	0	0	0	0	0	0	0	0	0	8.00782	0	1.00012	1.00012	0	0	1.00012	0	0	0	0	0	0	0	0	0	0	0	1.00012	0	0	0	0	0	0	0	0	0	0	0
ASGR1pos308_11_65	hepatocyte	0	0	0	0	0	0	0	0	0	0	0	0	0	0	0	0	0	0	4.00195	0	0	0	0	0	0	0	0	0	0	0	0	0	0	1.00012	0	0	0	0	0	0	0	0	0	0	0	0	0	0
ASGR1pos308_11_69	hepatocyte	3.0011	0	1.00012	0	0	0	0	0	0	0	0	0	0	1.00012	0	0	0	0	1.00012	0	0	3.0011	2.00049	0	0	0	0	0	0	0	0	1.00012	0	1.00012	0	0	0	0	1.00012	0	3.0011	0	0	0	0	0	0	0
ASGR1pos308_11_71	other	0	2.00049	0	0	0	0	0	0	0	0	0	0	0	0	0	0	7.00599	1.00012	0	0	0	0	0	0	0	0	0	0	0	0	0	0	0	21.054	0	0	0	0	0	0	1.00012	0	0	0	0	0	0	0
ASGR1pos308_11_72	hepatocyte	0	0	0	2.00049	0	0	0	0	0	0	0	0	0	0	0	0	0	0	15.0275	1.00012	0	1.00012	0	0	0	0	0	0	0	0	0	0	0	1.00012	0	0	1.00012	0	0	0	0	0	0	0	0	0	0	0
ASGR1pos308_11_74	hepatocyte	0	0	0	0	0	0	0	0	0	0	0	0	0	0	0	0	0	1.00012	6.0044	0	0	1.00012	0	0	0	0	0	0	0	0	0	0	0	1.00012	0	0	1.00012	0	0	0	0	0	0	0	0	0	0	0
ASGR1pos308_11_78	hepatocyte	0	0	0	0	0	0	0	0	0	0	0	0	0	0	0	0	0	0	1.00012	0	1.00012	0	0	0	0	0	0	0	0	0	0	0	0	1.00012	0	0	0	0	0	0	0	0	0	0	0	0	0	0
ASGR1pos308_11_79	hepatocyte	0	0	0	0	0	0	0	0	0	0	0	0	0	0	0	0	0	0	6.0044	0	0	0	0	0	0	0	0	0	0	0	0	0	0	0	0	0	1.00012	0	0	0	0	0	0	0	0	0	0	0
ASGR1pos308_11_80	hepatocyte	0	0	0	0	0	0	0	0	0	0	0	0	0	0	1.00012	0	0	0	1.00012	1.00012	0	1.00012	0	0	0	0	0	0	0	0	0	0	0	1.00012	0	0	0	0	0	0	0	0	0	0	0	0	0	0
ASGR1pos308_11_86	hepatocyte	0	0	1.00012	2.00049	0	0	0	0	0	0	0	0	0	0	0	0	0	0	1.00012	0	0	1.00012	0	0	0	0	0	0	0	0	0	0	0	1.00012	0	0	0	0	0	0	0	0	0	0	0	0	0	0
ASGR1pos308_11_87	hepatocyte	0	0	0	0	0	0	0	0	0	0	0	0	0	0	0	0	0	0	11.0148	2.00049	0	0	0	0	0	0	0	0	0	0	0	0	0	1.00012	0	0	1.00012	0	0	0	2.00049	0	0	0	0	0	0	0
ASGR1pos308_11_91	hepatocyte	0	0	0	0	0	0	0	0	0	0	0	0	0	0	0	0	0	0	8.00782	0	0	0	0	0	0	0	0	0	0	0	0	0	0	0	0	0	0	0	0	0	0	0	0	0	0	0	0	0
ASGR1pos308_11_92	nkt	0	8.00782	0	0	1.00012	0	0	0	1.00012	0	0	0	0	0	0	0	1.00012	0	0	0	0	0	0	0	0	0	0	0	0	0	0	0	0	12.0176	0	0	0	0	0	0	1.00012	0	1.00012	1.00012	0	0	0	0
ASGR1pos308_11_94	nkt	0	1.00012	0	0	0	0	0	0	0	0	0	0	0	0	0	0	0	0	0	0	0	0	0	0	0	0	0	0	0	0	0	0	0	5.00305	0	0	0	0	0	0	1.00012	0	0	0	0	0	0	0
ASGR1pos308_11_95	hepatocyte	1.00012	0	0	0	1.00012	0	0	0	0	0	0	0	0	4.00195	0	0	0	0	4.00195	0	0	0	0	0	0	0	0	0	0	0	0	0	0	0	0	0	0	0	0	0	0	0	0	0	0	0	0	0
ASGR1pos308_12_97	hepatocyte	0	0	0	0	0	0	0	0	0	0	0	0	0	0	0	0	0	0	5.00305	0	0	3.0011	0	0	0	0	0	0	0	0	0	0	0	0	0	0	2.00049	0	0	0	0	0	0	0	0	0	0	0
ASGR1pos308_12_98	hepatocyte	0	0	0	0	0	0	0	0	0	0	0	0	0	0	0	0	0	0	7.00599	0	0	0	0	0	0	0	0	0	0	0	0	0	0	0	0	0	0	0	0	0	0	0	0	0	0	0	0	0
ASGR1pos308_12_99	hepatocyte	0	0	0	0	0	0	0	0	0	0	0	0	0	0	0	0	0	0	6.0044	0	0	0	0	0	0	0	0	0	0	0	0	0	0	1.00012	0	0	0	0	0	0	0	0	0	0	0	0	0	0
ASGR1pos308_12_101	hepatocyte	0	0	0	0	0	0	0	0	0	0	0	0	0	0	0	0	0	0	5.00305	0	0	0	0	0	0	0	0	0	0	0	0	0	0	0	0	0	0	0	0	0	0	0	0	0	0	0	0	0
ASGR1pos308_12_102	hepatocyte	0	1.00012	1.00012	1.00012	0	1.00012	0	0	0	1.00012	0	0	0	0	0	0	0	0	6.0044	0	0	0	0	0	0	1.00012	0	0	0	0	0	0	0	0	0	0	1.00012	0	0	0	0	0	0	0	0	0	0	0
ASGR1pos308_12_103	nkt	0	3.0011	0	0	0	0	0	0	0	0	0	0	0	0	0	0	0	0	1.00012	0	0	0	0	0	0	0	0	0	0	0	0	0	0	5.00305	0	0	1.00012	0	0	0	1.00012	0	0	0	0	0	0	0
ASGR1pos308_12_104	hepatocyte	0	0	0	0	0	0	0	0	0	0	0	0	0	0	0	0	2.00049	0	10.0122	0	0	0	0	0	0	0	0	0	0	0	0	0	0	0	0	0	2.00049	0	0	0	0	0	0	0	0	0	0	0
ASGR1pos308_12_106	hepatocyte	0	3.0011	0	0	0	0	0	0	0	0	0	0	0	0	0	0	0	0	1.00012	0	0	0	0	0	0	1.00012	0	0	0	0	0	0	0	11.0148	0	0	0	0	0	0	5.00305	0	0	0	0	0	0	0
ASGR1pos308_12_108	hepatocyte	0	0	0	0	0	0	0	0	0	0	0	0	0	0	0	0	0	0	6.0044	0	0	0	0	0	0	0	0	0	0	0	0	0	0	1.00012	0	0	4.00195	0	0	0	0	0	0	0	0	0	0	0
ASGR1pos308_12_109	hepatocyte	0	0	0	0	0	0	0	0	0	0	0	0	1.00012	0	0	0	0	0	4.00195	0	0	0	0	0	0	0	0	0	0	0	0	0	0	0	0	0	1.00012	0	0	0	0	0	0	0	2.00049	0	0	0
ASGR1pos308_12_111	hepatocyte	0	0	0	0	0	0	0	0	0	0	0	0	0	0	1.00012	0	0	0	7.00599	0	0	1.00012	0	0	0	0	0	0	0	0	0	0	0	0	0	0	0	0	0	0	0	0	0	0	0	0	0	0
ASGR1pos308_12_113	hepatocyte	0	0	0	0	0	0	0	0	0	0	0	0	0	0	1.00012	0	0	0	16.0313	0	0	0	0	0	0	0	0	0	0	0	0	0	0	0	0	0	0	0	0	0	0	0	0	0	0	0	0	0
ASGR1pos308_12_115	hepatocyte	0	0	0	0	0	0	0	0	0	0	0	0	0	0	0	0	0	0	2.00049	0	0	0	0	0	0	1.00012	0	0	0	0	0	0	0	1.00012	0	0	0	0	0	0	0	0	0	0	0	0	0	0
ASGR1pos308_12_116	nkt	0	4.00195	0	0	0	0	0	0	0	0	0	0	0	0	0	0	0	0	0	0	0	0	0	0	1.00012	0	0	0	0	0	0	0	0	3.0011	0	0	0	0	0	0	0	0	1.00012	1.00012	0	0	0	0
ASGR1pos308_12_117	hepatocyte	0	1.00012	0	0	1.00012	0	0	0	0	0	0	0	0	0	0	0	0	0	2.00049	0	0	0	0	0	0	0	0	0	0	0	0	0	0	4.00195	0	0	0	0	0	0	0	0	0	0	0	0	0	0
ASGR1pos308_12_122	hepatocyte	0	0	0	0	0	0	0	0	0	0	0	0	0	0	0	0	0	0	16.0313	0	0	0	0	0	0	0	0	0	0	0	0	0	0	0	0	0	1.00012	0	2.00049	0	0	0	0	1.00012	0	0	0	0
ASGR1pos308_12_123	hepatocyte	0	0	0	0	0	1.00012	0	0	0	0	0	0	0	0	0	0	0	0	4.00195	0	0	0	0	0	0	0	0	0	0	0	0	0	0	3.0011	0	0	0	0	0	0	0	0	0	0	0	0	0	0
ASGR1pos308_12_124	hepatocyte	0	0	0	0	0	0	1.00012	0	0	0	0	0	0	0	1.00012	0	0	0	15.0275	0	0	1.00012	0	0	0	1.00012	0	0	0	0	0	0	0	0	0	0	2.00049	0	0	0	0	0	0	0	0	0	0	0
ASGR1pos308_12_127	hepatocyte	0	0	0	0	0	0	0	0	0	0	0	0	0	0	0	0	0	0	0	1.00012	0	0	0	0	0	0	0	0	0	0	0	0	0	0	0	0	0	0	0	0	0	0	0	2.00049	0	0	0	0
ASGR1pos308_12_132	hepatocyte	0	0	0	0	0	0	0	0	0	0	0	0	0	0	0	0	0	0	2.00049	0	0	0	0	0	0	1.00012	0	0	0	0	0	0	0	0	0	0	1.00012	0	0	0	0	0	0	0	0	0	0	0
ASGR1pos308_12_136	hepatocyte	0	0	0	0	0	0	0	0	0	0	0	0	0	0	0	0	0	0	3.0011	0	0	0	0	0	0	0	0	0	0	0	0	0	0	0	0	0	0	0	0	0	0	0	0	1.00012	0	0	0	0
ASGR1pos308_12_137	hepatocyte	0	0	0	0	0	0	0	0	0	0	0	0	0	0	0	0	0	0	3.0011	0	0	0	1.00012	0	0	2.00049	0	0	0	0	0	0	0	0	0	0	0	0	0	0	0	0	0	0	1.00012	0	0	0
ASGR1pos308_12_138	hepatocyte	0	0	0	0	0	0	0	0	0	0	0	0	0	0	0	0	0	0	5.00305	0	0	0	0	0	0	1.00012	0	0	0	0	0	0	0	1.00012	0	0	2.00049	0	0	0	0	0	0	0	1.00012	0	0	0
ASGR1pos308_12_139	hepatocyte	0	0	0	0	0	0	0	0	0	0	0	0	1.00012	0	0	0	0	0	2.00049	0	0	0	0	0	0	0	0	0	0	0	0	0	0	0	0	0	0	0	0	0	0	0	0	0	0	0	0	0
ASGR1pos308_12_140	hepatocyte	0	0	0	1.00012	0	0	0	0	0	0	0	0	0	0	0	0	0	0	11.0148	1.00012	0	1.00012	0	0	0	0	0	0	0	0	0	3.0011	0	1.00012	0	0	0	0	0	0	0	0	0	0	0	0	0	0
ASGR1pos308_12_142	hepatocyte	0	0	1.00012	0	0	0	0	0	0	0	0	0	0	0	1.00012	0	0	0	6.0044	0	0	0	0	0	0	0	0	0	0	0	0	0	0	0	0	0	0	0	1.00012	0	0	0	0	0	0	0	0	0
ASGR1pos308_12_154	hepatocyte	0	0	0	1.00012	0	0	2.00049	0	0	0	0	0	0	0	0	0	0	0	25.0766	0	0	1.00012	0	0	0	0	0	0	0	0	0	0	0	2.00049	0	0	3.0011	0	0	0	0	0	0	0	0	0	0	0
ASGR1pos308_12_158	hepatocyte	0	0	0	0	0	2.00049	1.00012	0	0	0	0	0	0	0	0	0	0	0	3.0011	0	0	0	0	0	0	0	0	0	0	0	0	0	0	0	0	0	1.00012	0	0	0	0	0	0	0	0	0	0	0
ASGR1pos308_12_159	hepatocyte	1.00012	1.00012	0	1.00012	0	0	0	0	0	0	0	0	0	0	0	0	0	0	1.00012	0	0	0	0	0	0	0	0	0	0	0	0	1.00012	0	1.00012	0	0	0	0	0	0	0	0	0	0	0	0	0	0
ASGR1pos308_12_162	hepatocyte	0	0	0	0	0	0	0	0	0	0	0	0	0	1.00012	0	0	0	0	9.0099	0	0	0	0	0	0	0	0	0	0	0	0	0	0	0	0	0	1.00012	0	0	0	0	0	0	0	0	0	0	0
ASGR1pos308_12_164	hepatocyte	0	1.00012	0	0	0	0	0	0	0	0	0	0	0	0	0	0	0	0	0	0	0	0	0	0	0	0	0	0	0	0	0	0	0	0	0	0	0	0	0	0	1.00012	0	0	0	0	0	0	0
ASGR1pos308_12_167	hepatocyte	0	0	0	0	0	0	0	0	0	0	0	0	0	0	0	0	0	0	0	0	0	0	0	0	0	0	0	0	0	0	0	0	0	2.00049	0	0	0	0	0	0	0	0	0	1.00012	0	0	0	0
ASGR1pos308_12_168	hepatocyte	0	0	0	0	0	0	0	0	0	0	0	0	0	0	0	0	0	0	3.0011	0	0	0	0	0	0	0	0	0	0	0	0	0	0	0	0	0	0	0	0	0	0	0	0	0	0	0	0	0
ASGR1pos308_12_170	hepatocyte	0	0	0	0	0	0	0	0	0	0	0	0	0	0	0	0	0	0	19.0442	0	0	0	0	0	0	2.00049	0	0	0	0	0	0	0	1.00012	0	0	2.00049	0	1.00012	0	0	0	0	0	0	0	0	0
ASGR1pos308_12_171	hepatocyte	0	0	0	0	0	0	0	0	0	0	0	0	0	0	0	0	0	0	5.00305	0	0	0	0	0	0	2.00049	0	0	0	0	0	0	0	0	0	0	0	0	0	0	0	0	0	0	0	0	0	0
ASGR1pos308_12_174	hepatocyte	0	0	0	0	0	0	0	0	0	0	0	0	0	0	0	0	0	0	3.0011	0	0	0	0	0	0	0	0	0	0	0	0	0	0	1.00012	0	0	0	0	0	0	0	0	0	0	0	0	0	0
ASGR1pos308_12_175	hepatocyte	1.00012	0	0	0	0	0	0	0	0	0	0	0	0	0	0	0	0	0	10.0122	1.00012	0	0	0	0	0	1.00012	0	0	0	0	0	0	0	1.00012	0	0	1.00012	0	0	0	0	0	0	0	0	0	0	0
ASGR1pos308_12_178	nkt	0	1.00012	0	0	0	0	0	0	0	0	0	0	0	0	0	0	0	0	0	0	0	0	0	0	0	0	0	0	0	0	0	0	0	2.00049	0	0	0	0	0	0	8.00782	0	0	1.00012	0	0	0	0
ASGR1pos308_12_179	hepatocyte	0	0	0	0	0	0	0	0	0	0	0	0	1.00012	1.00012	0	0	0	0	11.0148	0	0	0	0	0	1.00012	1.00012	0	0	0	0	0	0	0	0	0	0	1.00012	0	0	0	0	0	0	0	0	0	0	0
ASGR1pos308_12_180	hepatocyte	0	0	0	0	0	0	0	0	0	0	1.00012	0	0	0	0	0	0	0	18.0397	0	0	0	0	0	0	3.0011	0	0	0	0	0	0	0	2.00049	0	0	4.00195	0	0	0	0	0	0	1.00012	0	0	0	0
ASGR1pos308_12_183	hepatocyte	0	0	0	0	0	0	0	0	0	0	0	0	0	0	0	0	0	0	9.0099	0	0	0	0	0	0	0	0	0	0	0	0	0	0	0	0	0	1.00012	0	0	0	0	0	0	0	0	1.00012	0	1.00012
ASGR1pos308_12_185	hepatocyte	0	3.0011	2.00049	0	0	0	0	0	0	0	0	0	0	0	0	0	0	0	0	0	0	0	0	0	0	0	0	0	0	0	0	0	0	6.0044	0	0	0	0	0	0	0	0	1.00012	0	0	0	0	0
ASGR1pos308_12_186	hepatocyte	0	0	0	1.00012	0	0	0	0	0	0	0	0	0	0	0	0	0	0	5.00305	0	0	0	0	0	0	0	0	0	0	0	0	0	0	0	0	0	2.00049	0	0	0	0	0	0	0	0	0	0	0
ASGR1pos308_12_189	hepatocyte	0	0	0	0	0	0	0	0	0	0	0	0	0	0	0	0	0	0	13.0207	0	0	2.00049	0	0	0	0	0	0	0	0	0	0	0	0	0	0	0	0	0	0	0	0	0	0	0	0	0	0
ASGR1pos308_9_1	hepatocyte	0	2.00049	0	0	0	1.00012	0	0	0	0	0	0	0	0	0	0	1.00012	0	0	0	0	0	0	0	0	0	0	0	0	0	0	0	0	5.00305	0	0	0	0	0	0	0	0	0	0	0	0	0	0
ASGR1pos308_9_3	hepatocyte	0	0	0	0	0	2.00049	0	0	0	0	0	0	0	0	0	0	0	0	3.0011	0	0	0	0	0	0	0	0	0	0	0	0	0	0	0	0	0	0	0	0	0	0	0	0	0	0	0	0	0
ASGR1pos308_9_4	hepatocyte	0	0	0	1.00012	0	0	0	0	0	0	0	0	0	0	0	0	0	0	17.0354	1.00012	0	1.00012	0	0	0	0	0	0	0	0	0	0	0	1.00012	0	0	3.0011	0	0	0	0	0	1.00012	0	0	0	0	0
ASGR1pos308_9_5	hepatocyte	0	5.00305	0	0	0	0	0	0	0	0	0	0	1.00012	0	0	0	0	0	2.00049	0	0	0	0	0	0	0	0	0	0	0	0	1.00012	0	5.00305	0	0	0	0	0	0	1.00012	0	0	0	0	1.00012	0	0
ASGR1pos308_9_6	hepatocyte	0	0	0	1.00012	0	0	0	0	0	0	0	0	0	0	0	0	0	0	4.00195	0	0	0	0	0	0	0	0	0	0	0	0	0	0	0	0	0	1.00012	0	0	0	0	0	0	0	0	0	0	0
ASGR1pos308_9_8	hepatocyte	0	0	0	1.00012	0	0	0	0	0	0	0	0	0	0	1.00012	0	0	0	12.0176	0	0	0	0	0	0	1.00012	0	0	0	0	0	0	0	1.00012	0	0	2.00049	0	1.00012	0	0	0	0	0	0	0	0	0
ASGR1pos308_9_10	hepatocyte	0	0	0	0	0	0	0	0	0	0	0	0	0	0	0	0	0	0	1.00012	0	0	0	0	0	0	0	0	0	0	0	0	0	0	0	0	0	1.00012	0	0	0	0	0	0	0	0	0	0	0
ASGR1pos308_9_11	hepatocyte	0	0	0	1.00012	0	0	0	0	0	0	0	0	0	0	0	0	0	0	5.00305	0	0	0	0	0	0	0	0	0	0	0	0	0	0	2.00049	0	0	1.00012	0	0	0	0	0	0	0	0	0	0	0
ASGR1pos308_9_14	hepatocyte	0	0	0	0	0	0	0	0	0	0	0	0	0	0	0	0	0	0	1.00012	0	0	0	0	0	0	0	0	0	0	0	0	0	0	0	0	0	1.00012	0	0	0	0	0	0	0	0	0	0	0
ASGR1pos308_9_15	hepatocyte	0	0	0	2.00049	0	0	0	0	0	0	0	0	0	0	0	0	0	0	14.024	0	0	4.00195	0	0	0	0	0	0	0	0	0	0	0	2.00049	0	0	2.00049	0	0	0	0	0	0	0	0	0	0	0
ASGR1pos308_9_18	hepatocyte	0	0	0	0	0	0	0	0	0	0	0	0	0	0	0	0	0	0	2.00049	0	0	0	0	0	0	0	0	0	0	0	0	0	0	0	0	0	1.00012	0	0	0	0	0	0	0	0	0	0	0
ASGR1pos308_9_19	hepatocyte	0	0	0	0	0	0	0	0	0	0	0	0	0	0	0	0	0	0	10.0122	0	0	0	0	0	0	0	0	0	0	0	0	0	0	3.0011	0	0	2.00049	0	0	0	0	0	0	0	0	0	0	0
ASGR1pos308_9_20	hepatocyte	0	0	0	0	0	0	0	0	0	0	0	0	0	0	0	0	0	0	1.00012	0	0	0	0	0	0	0	0	0	0	0	0	0	0	0	0	0	0	0	0	0	0	0	0	0	0	0	0	0
ASGR1pos308_9_22	kupffer	0	4.00195	0	0	0	0	0	0	0	0	0	0	0	0	0	0	42.2168	10.0122	8.00782	0	0	0	0	0	0	0	0	0	3.0011	0	0	0	0	7.00599	0	0	0	0	0	0	0	0	0	0	0	2.00049	0	0
ASGR1pos308_9_23	hepatocyte	1.00012	0	2.00049	0	0	0	0	0	0	0	0	0	0	0	0	0	0	0	24.0706	0	0	0	0	0	0	0	0	0	0	0	0	0	0	0	0	0	2.00049	0	0	0	0	0	0	0	0	0	0	0
ASGR1pos308_9_24	hepatocyte	0	0	0	0	0	0	0	0	0	0	0	0	0	0	0	0	0	0	3.0011	0	0	0	0	0	0	0	0	0	0	0	0	0	0	0	0	0	1.00012	0	0	0	0	0	0	0	0	0	0	0
ASGR1pos308_9_25	hepatocyte	0	0	0	0	0	0	0	0	0	0	0	0	0	1.00012	0	0	0	0	4.00195	0	0	0	0	0	0	0	0	0	0	0	0	0	0	1.00012	0	0	0	0	0	0	0	0	0	0	1.00012	0	0	0
ASGR1pos308_9_26	hepatocyte	0	0	0	0	0	0	0	0	0	0	0	0	3.0011	0	0	0	0	0	10.0122	0	1.00012	0	0	0	0	0	0	0	0	0	0	0	0	0	0	0	0	0	0	0	0	0	0	0	0	0	0	0
ASGR1pos308_9_29	hepatocyte	0	0	0	0	0	0	0	0	0	0	0	0	0	0	0	0	0	0	4.00195	0	0	0	0	0	1.00012	2.00049	0	0	0	0	0	0	0	1.00012	0	0	0	0	0	0	0	0	0	0	0	0	0	0
ASGR1pos308_9_30	hepatocyte	0	0	0	0	0	0	0	0	0	0	0	0	0	0	0	0	0	0	6.0044	0	0	0	0	0	0	0	0	0	0	0	0	1.00012	0	0	0	0	1.00012	0	0	0	0	0	0	0	0	0	0	0
ASGR1pos308_9_31	hepatocyte	0	0	1.00012	0	0	3.0011	0	0	0	0	0	0	0	0	0	0	1.00012	0	22.0593	3.0011	0	1.00012	0	0	0	2.00049	0	0	0	0	0	0	0	4.00195	0	0	3.0011	0	0	0	1.00012	0	1.00012	0	0	0	0	0
ASGR1pos308_9_32	hepatocyte	0	0	0	1.00012	0	1.00012	0	0	0	0	0	0	0	0	0	0	0	0	10.0122	0	0	0	0	0	0	0	0	0	0	0	0	0	0	2.00049	0	0	1.00012	0	0	0	0	0	0	0	0	0	0	0
ASGR1pos308_9_33	hepatocyte	0	0	0	0	0	1.00012	0	0	0	0	0	0	0	0	0	0	0	0	8.00782	0	0	0	0	0	0	1.00012	0	0	0	0	0	0	0	1.00012	0	0	0	0	0	0	0	0	0	0	0	0	0	0
ASGR1pos308_9_34	hepatocyte	0	0	1.00012	0	0	0	0	0	0	0	0	0	0	0	0	0	0	0	12.0176	1.00012	0	0	1.00012	0	0	0	0	0	0	0	0	0	0	1.00012	1.00012	0	3.0011	0	0	0	0	0	0	0	0	0	0	0
ASGR1pos308_9_36	hepatocyte	0	0	0	0	0	0	0	0	0	0	0	0	0	0	0	0	0	0	5.00305	0	0	0	0	0	0	0	0	0	0	0	0	0	0	0	0	0	0	0	0	0	0	0	0	0	0	0	0	0
ASGR1pos308_9_37	nkt	0	4.00195	0	0	0	0	0	0	0	0	0	0	0	0	0	0	0	0	0	0	0	0	0	0	3.0011	0	0	0	0	0	0	0	0	8.00782	0	0	1.00012	0	0	0	1.00012	0	0	0	0	1.00012	0	0
ASGR1pos308_9_38	hepatocyte	0	0	0	1.00012	0	0	0	0	0	0	0	0	0	0	0	0	0	0	4.00195	0	0	0	0	0	0	0	0	0	0	0	0	0	0	0	0	0	0	0	0	0	0	0	0	0	0	0	0	0
ASGR1pos308_9_39	hepatocyte	0	0	0	0	0	0	0	0	0	0	0	0	0	0	0	0	0	0	6.0044	2.00049	0	0	0	0	0	1.00012	0	0	0	1.00012	0	0	0	1.00012	0	0	0	0	0	0	0	0	0	0	0	0	0	0
ASGR1pos308_9_40	hepatocyte	0	0	1.00012	1.00012	0	0	0	0	0	0	0	0	0	0	0	0	0	0	6.0044	0	0	0	0	0	0	0	0	0	0	0	0	0	0	0	0	0	0	0	0	0	0	0	0	0	0	0	0	0
ASGR1pos308_9_41	hepatocyte	0	0	0	0	0	0	0	0	0	0	0	0	0	0	0	0	0	0	4.00195	0	0	0	0	0	0	0	0	0	0	0	0	0	0	0	0	0	0	0	0	0	0	0	0	0	0	0	0	0
ASGR1pos308_9_43	hepatocyte	0	0	0	0	0	0	0	0	0	0	0	0	0	0	0	0	0	0	5.00305	0	0	0	0	0	0	0	0	0	0	0	0	0	0	0	0	0	0	0	0	0	0	0	0	0	0	0	0	0
ASGR1pos308_9_44	hepatocyte	0	0	0	0	0	0	0	0	0	0	0	0	0	0	0	0	0	0	0	0	0	0	0	0	0	0	0	0	0	0	0	0	0	0	0	0	0	0	0	0	0	0	0	0	0	0	0	0
ASGR1pos308_9_48	hepatocyte	0	0	0	0	0	0	0	0	0	0	0	0	0	0	0	0	0	0	14.024	0	0	0	0	0	0	0	0	0	0	0	0	0	0	0	0	0	3.0011	0	0	0	0	0	0	0	0	0	0	0
ASGR1pos308_9_49	hepatocyte	0	0	0	0	0	0	0	0	0	0	0	0	1.00012	0	0	0	0	0	16.0313	0	0	0	0	0	0	0	0	0	1.00012	0	0	0	0	1.00012	0	0	2.00049	0	0	0	0	0	0	0	0	0	0	0
ASGR1pos308_9_52	hepatocyte	0	0	0	0	0	0	0	0	0	0	0	0	0	0	0	0	0	0	1.00012	0	0	0	0	0	0	0	0	0	0	0	0	0	0	0	0	0	0	0	0	0	0	0	0	0	0	0	0	0
ASGR1pos308_9_55	hepatocyte	0	1.00012	2.00049	2.00049	0	0	1.00012	0	0	0	0	0	1.00012	0	0	0	0	1.00012	20.049	0	0	2.00049	0	0	0	0	0	0	0	0	0	0	0	5.00305	0	0	8.00782	0	0	0	0	0	0	1.00012	1.00012	0	0	0
ASGR1pos308_9_56	hepatocyte	0	0	0	0	0	0	0	0	0	0	0	0	0	0	0	0	0	0	1.00012	0	0	0	0	0	0	0	0	0	0	0	0	0	0	0	0	0	0	0	0	0	0	0	0	0	0	0	0	0
ASGR1pos308_9_57	hepatocyte	0	0	0	1.00012	0	0	0	0	0	0	0	0	2.00049	0	0	0	0	0	18.0397	0	0	0	0	0	0	0	0	0	0	0	0	0	0	2.00049	0	0	3.0011	0	0	0	0	0	0	1.00012	0	0	0	0
ASGR1pos308_9_58	hepatocyte	0	0	0	0	0	0	0	0	0	0	2.00049	0	0	0	0	0	0	0	11.0148	0	0	1.00012	0	0	0	0	0	0	0	0	0	0	0	0	0	0	2.00049	0	0	0	0	0	0	0	0	0	0	0
ASGR1pos308_9_59	hepatocyte	0	0	0	0	0	0	0	0	0	0	0	0	0	0	0	0	0	0	7.00599	0	0	0	0	0	0	0	0	0	0	0	0	0	0	0	0	0	1.00012	0	0	0	0	0	0	0	0	0	0	0
ASGR1pos308_9_60	hepatocyte	0	0	0	0	0	0	0	0	0	0	0	0	0	0	0	0	0	0	2.00049	0	0	0	0	0	0	0	0	0	0	0	0	0	0	0	0	0	1.00012	0	0	0	0	0	0	0	0	1.00012	0	0
ASGR1pos308_9_61	hepatocyte	0	0	0	0	0	0	0	0	0	0	0	0	0	0	0	0	0	0	12.0176	0	0	0	0	0	0	0	0	0	0	0	0	0	0	2.00049	0	0	1.00012	0	1.00012	0	0	0	0	1.00012	0	0	0	0
ASGR1pos308_9_62	hepatocyte	0	3.0011	0	0	0	1.00012	0	0	0	0	0	0	0	0	0	0	0	0	1.00012	0	0	0	0	0	0	0	0	0	1.00012	0	0	0	0	3.0011	0	0	0	0	0	0	3.0011	0	0	0	0	0	0	0
ASGR1pos308_9_63	hepatocyte	0	0	0	2.00049	0	0	0	0	0	0	0	0	0	0	0	0	0	0	22.0593	0	0	0	0	0	0	2.00049	0	0	0	0	0	0	0	0	0	0	6.0044	0	0	0	2.00049	0	0	4.00195	0	0	0	0
ASGR1pos308_9_65	hepatocyte	0	0	0	0	0	0	0	0	0	0	0	0	0	0	0	0	0	0	5.00305	1.00012	0	0	0	0	0	0	0	0	0	0	0	0	0	0	0	0	1.00012	0	0	0	0	0	0	0	0	0	0	0
ASGR1pos308_9_66	hepatocyte	0	1.00012	0	0	0	0	0	0	0	0	0	0	0	0	0	0	1.00012	0	2.00049	0	0	0	0	0	0	0	0	0	0	0	0	0	0	4.00195	0	0	0	0	0	0	1.00012	0	0	0	0	1.00012	0	0
ASGR1pos308_9_67	hepatocyte	5.00305	1.00012	0	0	0	4.00195	0	0	0	0	1.00012	0	0	0	2.00049	0	0	0	4.00195	0	0	1.00012	4.00195	0	0	1.00012	1.00012	0	0	0	0	1.00012	0	2.00049	0	0	1.00012	0	0	0	4.00195	0	0	2.00049	0	0	0	0
ASGR1pos308_9_69	hepatocyte	1.00012	2.00049	0	0	0	0	0	0	0	0	0	0	0	0	0	0	0	0	14.024	0	0	0	1.00012	0	0	0	0	0	1.00012	0	0	0	0	4.00195	0	0	1.00012	0	0	0	0	0	0	0	0	0	0	0
ASGR1pos308_9_70	hepatocyte	0	0	0	0	0	0	0	0	0	0	0	0	0	0	0	0	0	0	2.00049	0	0	0	0	0	0	0	0	0	0	0	0	0	0	1.00012	0	0	0	0	0	0	0	0	0	0	0	0	0	0
ASGR1pos308_9_71	hepatocyte	0	0	0	0	0	0	0	0	0	0	0	0	0	0	0	0	0	0	16.0313	0	2.00049	0	0	0	0	0	0	0	0	0	0	0	0	0	0	0	0	0	1.00012	0	0	0	0	0	1.00012	0	0	0
ASGR1pos308_9_72	hepatocyte	0	0	0	0	0	0	0	0	0	0	0	0	0	0	0	0	0	0	8.00782	0	0	0	0	0	0	0	0	0	0	0	0	0	0	0	0	0	0	0	0	0	0	0	0	0	0	0	0	0
ASGR1pos308_9_73	hepatocyte	0	0	0	0	0	0	0	0	0	0	1.00012	0	0	0	0	0	0	0	6.0044	0	0	0	0	0	0	0	0	0	0	0	0	0	0	1.00012	0	0	0	0	0	0	0	0	0	0	0	0	0	0
ASGR1pos308_9_75	hepatocyte	0	1.00012	1.00012	0	0	0	0	0	0	0	0	0	0	0	0	0	0	0	14.024	0	0	2.00049	0	0	0	0	0	0	0	0	0	0	0	0	0	0	0	0	0	0	0	0	0	1.00012	0	0	0	0
ASGR1pos308_9_76	hepatocyte	0	1.00012	0	0	0	2.00049	0	0	0	0	0	0	0	0	0	0	0	1.00012	15.0275	0	0	2.00049	0	0	0	0	0	0	1.00012	0	0	0	0	4.00195	0	0	2.00049	0	0	0	1.00012	0	0	0	1.00012	0	0	0
ASGR1pos308_9_78	nkt	0	7.00599	0	0	0	0	0	0	1.00012	0	0	0	0	0	0	0	0	0	1.00012	0	0	0	0	0	0	0	0	0	0	0	0	2.00049	0	3.0011	0	0	0	0	0	0	2.00049	0	0	0	0	0	0	0
ASGR1pos308_9_80	hepatocyte	0	0	1.00012	0	0	0	0	0	0	0	0	0	0	0	0	0	0	0	3.0011	0	0	0	0	0	0	0	0	0	0	0	0	0	0	0	0	0	1.00012	0	0	0	0	0	0	0	0	0	0	0
ASGR1pos308_9_81	hepatocyte	0	0	0	0	0	0	0	0	0	0	0	0	1.00012	0	0	0	0	0	4.00195	0	1.00012	0	0	0	0	0	0	0	0	0	0	0	0	0	0	0	0	0	0	0	1.00012	0	0	0	0	0	0	0
ASGR1pos308_9_85	hepatocyte	0	0	0	0	0	0	0	0	0	0	0	0	0	0	0	0	0	0	0	0	0	0	0	0	0	0	0	0	0	0	0	0	0	1.00012	0	0	1.00012	0	0	0	0	0	0	0	0	0	0	0
ASGR1pos308_9_86	hepatocyte	0	2.00049	0	0	0	0	0	0	0	0	0	0	0	0	0	0	0	1.00012	0	0	0	0	0	0	0	0	0	0	0	0	0	0	0	0	0	0	0	0	0	0	0	0	0	0	0	0	0	0
ASGR1pos308_9_88	hepatocyte	0	3.0011	0	0	1.00012	0	0	0	0	0	0	0	0	0	0	0	0	0	1.00012	0	0	1.00012	1.00012	0	0	0	0	0	0	0	0	0	0	15.0275	0	0	0	0	0	0	2.00049	0	0	0	0	0	0	0
ASGR1pos308_9_89	hepatocyte	0	0	0	0	0	0	0	0	0	0	0	0	0	0	0	0	0	0	2.00049	0	0	0	0	0	0	0	0	0	0	0	0	0	0	0	0	0	1.00012	0	0	0	0	0	0	0	0	0	0	0
ASGR1pos308_9_90	hepatocyte	0	0	0	0	0	0	0	0	0	0	0	0	1.00012	0	0	0	0	0	11.0148	0	0	0	0	0	0	0	0	0	0	0	0	0	0	0	0	0	3.0011	0	0	0	0	0	0	0	0	0	0	0
ASGR1pos308_9_91	hepatocyte	0	0	1.00012	0	0	0	0	0	0	0	0	0	0	0	0	0	0	0	9.0099	0	0	1.00012	0	0	0	0	0	0	0	0	0	0	0	2.00049	0	0	1.00012	0	0	0	0	0	0	1.00012	0	0	0	0
ASGR1pos308_9_93	hepatocyte	0	0	0	0	0	0	0	0	0	0	0	0	0	0	0	0	0	0	1.00012	0	0	0	0	0	0	0	0	0	0	0	0	0	0	0	0	0	0	0	0	0	0	0	1.00012	0	0	0	0	0
ASGR1pos308_9_94	hepatocyte	0	0	0	1.00012	0	0	1.00012	0	0	1.00012	0	0	0	0	0	0	0	0	2.00049	0	0	2.00049	0	0	0	0	0	0	0	0	0	1.00012	0	2.00049	0	0	0	0	0	0	0	0	1.00012	0	0	1.00012	0	2.00049
ASGR1pos310_5_2	hepatocyte	0	0	1.00012	0	0	0	0	0	0	0	0	0	0	0	0	0	0	0	0	0	0	1.00012	0	0	0	0	0	0	0	0	0	0	0	1.00012	0	0	2.00049	0	0	0	2.00049	0	0	0	0	0	0	0
ASGR1pos310_5_5	hepatocyte	0	0	0	0	0	0	0	0	0	0	0	0	0	0	0	0	0	0	3.0011	0	0	0	0	0	0	0	0	0	0	0	0	0	0	0	0	0	0	0	0	0	0	0	0	0	0	0	0	0
ASGR1pos310_5_6	hepatocyte	0	0	0	0	0	0	0	0	0	0	0	0	0	0	0	0	0	0	0	0	0	0	0	0	0	1.00012	0	0	0	0	0	0	0	0	0	0	0	0	0	0	0	0	0	0	0	0	0	0
ASGR1pos310_5_7	hepatocyte	0	0	0	0	0	0	0	0	0	0	0	0	1.00012	0	0	0	0	0	3.0011	0	0	0	0	0	0	0	0	0	0	0	0	0	0	1.00012	0	0	0	0	0	0	0	0	0	0	0	0	0	0
ASGR1pos310_5_9	hepatocyte	0	0	0	0	0	0	0	0	0	0	0	0	0	0	0	0	0	0	3.0011	0	0	0	0	0	0	2.00049	0	0	0	0	0	0	0	1.00012	0	0	0	0	0	0	0	0	0	0	0	0	0	0
ASGR1pos310_5_10	hepatocyte	0	0	0	0	0	0	0	0	0	0	0	0	0	0	0	0	0	0	4.00195	0	0	1.00012	1.00012	0	0	0	0	0	1.00012	0	0	0	0	2.00049	0	0	0	0	0	0	0	0	0	0	0	0	0	0
ASGR1pos310_5_11	hepatocyte	0	0	0	1.00012	0	0	0	0	0	0	0	0	3.0011	0	0	0	0	0	2.00049	0	0	0	0	0	0	0	0	0	0	0	0	1.00012	0	1.00012	0	0	1.00012	0	0	0	0	0	0	0	0	0	0	0
ASGR1pos310_5_12	hepatocyte	0	0	0	1.00012	0	0	0	0	0	0	0	0	0	0	1.00012	0	0	0	2.00049	0	1.00012	2.00049	0	0	0	1.00012	0	0	0	0	0	0	0	1.00012	0	0	0	0	0	1.00012	0	0	0	0	0	0	0	0
ASGR1pos310_5_13	hepatocyte	0	0	0	0	0	0	0	0	0	0	0	0	0	0	0	0	0	0	2.00049	0	0	0	0	0	0	0	0	0	0	0	0	0	0	0	0	0	0	0	0	0	0	0	0	0	0	0	0	0
ASGR1pos310_5_15	hepatocyte	0	0	0	0	0	0	0	0	0	0	0	0	0	0	0	0	0	0	3.0011	0	0	0	0	0	0	0	0	0	0	0	0	0	0	1.00012	0	0	1.00012	0	0	0	0	0	0	0	0	0	0	0
ASGR1pos310_5_18	hepatocyte	0	0	0	0	0	1.00012	1.00012	0	0	0	0	0	0	0	0	0	0	0	7.00599	0	0	0	0	0	0	1.00012	0	0	0	0	0	0	0	1.00012	0	0	0	0	0	0	0	0	0	1.00012	0	0	0	0
ASGR1pos310_5_20	hepatocyte	0	0	0	2.00049	0	0	0	0	0	0	0	0	0	0	0	0	7.00599	3.0011	11.0148	0	0	0	0	0	0	1.00012	0	0	0	0	0	3.0011	0	5.00305	0	0	0	0	0	0	4.00195	0	0	0	0	0	0	0
ASGR1pos310_5_21	hepatocyte	0	0	0	7.00599	0	0	0	0	0	0	1.00012	0	4.00195	0	0	0	0	0	8.00782	0	0	3.0011	0	0	0	2.00049	0	0	0	0	0	0	0	10.0122	0	0	0	0	0	0	2.00049	0	0	0	0	0	0	1.00012
ASGR1pos310_5_23	hepatocyte	0	0	1.00012	0	0	0	0	0	0	0	0	0	0	0	0	0	0	0	5.00305	0	0	0	0	0	0	0	0	0	0	0	0	0	0	0	0	0	0	0	0	0	0	0	0	0	0	0	0	0
ASGR1pos310_5_27	hepatocyte	0	0	0	0	0	0	0	0	0	0	0	0	0	0	0	0	0	0	8.00782	0	1.00012	1.00012	0	0	0	3.0011	0	0	0	0	0	0	0	0	0	0	1.00012	0	0	0	2.00049	0	0	0	0	0	0	0
ASGR1pos310_5_29	hepatocyte	0	0	0	0	0	0	0	0	0	0	0	0	1.00012	0	0	0	0	0	8.00782	0	0	1.00012	0	0	1.00012	0	0	0	0	0	0	0	0	0	0	0	0	0	0	0	0	0	0	0	0	0	0	0
ASGR1pos310_5_30	hepatocyte	0	0	0	0	0	0	2.00049	0	0	0	0	0	1.00012	0	0	0	0	0	6.0044	0	0	0	0	0	0	0	0	0	0	0	0	0	0	4.00195	0	0	0	0	0	0	0	0	0	0	0	0	0	0
ASGR1pos310_5_31	hepatocyte	0	0	0	3.0011	0	0	1.00012	0	0	0	0	0	0	0	0	0	0	0	5.00305	0	0	2.00049	0	0	0	0	0	0	0	0	0	0	0	2.00049	0	0	0	0	0	0	0	0	0	0	0	0	0	0
ASGR1pos310_5_34	hepatocyte	0	0	0	0	0	0	0	0	0	0	0	0	1.00012	0	0	0	0	0	4.00195	0	0	0	0	0	0	0	0	0	0	0	0	0	0	0	0	0	0	0	0	0	0	0	0	0	0	0	0	0
ASGR1pos310_5_35	hepatocyte	0	0	0	0	0	0	0	0	0	0	0	0	0	0	0	0	0	0	4.00195	0	0	0	0	0	0	0	0	0	0	0	0	0	0	0	0	0	0	0	0	0	0	0	0	0	0	0	0	0
ASGR1pos310_5_36	hepatocyte	0	0	0	0	0	0	0	0	0	0	0	0	0	0	0	0	0	0	2.00049	0	0	0	0	0	0	0	0	0	0	0	0	0	0	0	0	0	0	0	0	0	0	0	0	0	0	0	0	0
ASGR1pos310_5_37	hepatocyte	0	0	0	1.00012	0	0	1.00012	0	0	0	0	0	3.0011	0	0	0	0	0	8.00782	0	0	0	1.00012	0	0	0	0	0	0	0	0	0	0	4.00195	0	0	0	0	0	0	0	0	0	0	0	0	0	0
ASGR1pos310_5_39	hepatocyte	0	0	1.00012	0	0	0	0	0	0	0	0	0	1.00012	0	0	0	0	0	4.00195	0	0	0	0	0	0	0	0	0	0	0	0	0	0	0	0	0	1.00012	0	0	0	0	0	0	0	0	0	0	0
ASGR1pos310_5_40	hepatocyte	0	0	0	0	0	0	0	0	0	0	0	0	3.0011	0	0	0	0	0	4.00195	0	0	0	0	0	0	1.00012	0	0	0	0	0	0	0	2.00049	0	0	0	0	0	0	0	0	0	0	0	0	0	0
ASGR1pos310_5_42	hepatocyte	0	0	0	2.00049	0	0	0	0	0	0	0	0	0	0	0	0	0	0	2.00049	0	0	1.00012	0	0	0	0	0	0	0	0	0	0	0	0	0	0	0	0	0	0	0	0	0	1.00012	0	0	0	0
ASGR1pos310_5_44	hepatocyte	0	0	0	0	0	0	0	0	0	0	0	0	0	0	0	0	0	0	1.00012	0	0	0	0	0	0	0	0	0	0	0	0	0	0	1.00012	0	0	1.00012	0	0	0	0	0	0	0	0	0	0	0
ASGR1pos310_5_45	hepatocyte	0	0	0	0	0	0	0	0	0	0	0	0	0	0	0	0	0	0	4.00195	0	0	0	0	0	0	0	0	0	0	0	0	0	0	1.00012	0	0	0	0	0	0	0	0	0	0	0	0	0	0
ASGR1pos310_5_47	hepatocyte	0	0	0	0	0	0	0	0	0	0	0	0	0	0	0	0	0	0	1.00012	0	0	0	0	0	0	0	0	0	0	0	0	0	0	3.0011	0	0	0	0	0	0	0	0	0	0	0	0	0	0
ASGR1pos310_5_48	hepatocyte	0	0	0	0	0	0	0	0	0	0	0	0	0	0	0	0	0	0	6.0044	0	0	0	0	0	0	0	0	0	0	0	0	0	0	0	0	0	0	0	0	0	0	0	0	0	0	0	0	0
ASGR1pos310_5_52	hepatocyte	0	0	1.00012	0	0	0	0	0	0	0	0	0	0	0	0	0	0	0	9.0099	0	0	0	0	0	1.00012	0	0	0	0	0	0	0	0	3.0011	0	0	1.00012	0	0	0	0	0	0	0	0	0	0	0
ASGR1pos310_5_53	hepatocyte	0	0	0	0	0	0	0	0	0	0	0	0	0	0	0	0	0	0	1.00012	0	0	0	0	0	0	0	0	0	0	0	0	0	0	0	0	0	0	0	0	0	0	0	0	0	0	0	0	0
ASGR1pos310_5_54	hepatocyte	0	0	0	0	0	0	1.00012	0	0	0	0	0	1.00012	1.00012	0	0	0	0	4.00195	0	0	0	0	0	0	0	0	0	0	0	0	0	0	0	0	0	0	0	0	0	0	0	0	0	0	0	0	0
ASGR1pos310_5_56	hepatocyte	0	0	0	0	0	0	0	0	0	0	0	0	0	0	0	0	0	0	3.0011	0	0	0	0	0	0	0	0	0	0	0	0	0	0	0	0	0	0	0	0	0	0	0	0	0	0	0	0	0
ASGR1pos310_5_57	hepatocyte	0	0	1.00012	0	0	0	0	0	0	0	0	0	0	0	0	0	0	0	21.054	0	1.00012	1.00012	0	0	0	0	0	0	0	0	0	0	0	2.00049	0	0	1.00012	0	0	0	1.00012	0	0	1.00012	0	0	0	0
ASGR1pos310_5_58	hepatocyte	0	0	1.00012	2.00049	0	0	0	0	0	0	0	0	1.00012	0	0	0	0	0	4.00195	0	0	1.00012	0	0	0	0	0	0	0	0	0	0	0	0	0	0	1.00012	0	0	0	0	0	0	0	0	0	0	0
ASGR1pos310_5_59	hepatocyte	0	0	0	1.00012	0	0	0	0	0	0	0	0	0	0	0	0	0	0	28.0961	0	0	0	0	0	0	0	0	0	0	0	0	0	0	0	0	0	2.00049	0	0	0	0	0	0	0	1.00012	0	0	0
ASGR1pos310_5_60	hepatocyte	0	0	0	1.00012	0	0	0	0	0	0	0	0	0	0	2.00049	0	0	0	3.0011	0	0	0	0	0	0	0	0	0	0	0	0	0	0	1.00012	0	0	4.00195	0	0	0	1.00012	0	0	1.00012	0	0	0	0
ASGR1pos310_5_61	hepatocyte	1.00012	0	0	4.00195	0	0	0	0	0	0	1.00012	0	0	1.00012	0	0	0	0	6.0044	0	0	0	0	0	0	3.0011	0	0	0	0	0	0	0	3.0011	0	0	1.00012	0	0	0	2.00049	0	0	0	0	0	0	0
ASGR1pos310_5_63	hepatocyte	0	0	0	0	0	0	0	0	0	0	0	0	1.00012	0	0	0	0	0	7.00599	0	0	0	0	0	0	0	0	0	0	0	0	0	0	1.00012	0	0	0	0	0	0	0	0	0	0	0	0	0	0
ASGR1pos310_5_64	hepatocyte	0	0	0	0	0	0	0	0	0	0	0	0	2.00049	0	0	0	0	0	7.00599	0	0	2.00049	1.00012	0	0	0	0	0	0	0	0	0	0	0	0	0	1.00012	0	0	0	0	0	0	0	0	0	0	0
ASGR1pos310_5_66	hepatocyte	0	0	0	0	0	0	2.00049	0	0	0	0	0	2.00049	0	0	0	0	0	0	0	0	0	0	0	0	0	0	0	0	0	0	0	0	0	0	0	0	0	0	0	0	0	0	0	0	0	0	0
ASGR1pos310_5_67	hepatocyte	0	0	0	0	0	0	0	0	0	0	0	0	2.00049	0	0	0	0	0	2.00049	0	0	0	0	0	0	0	0	0	0	0	0	0	0	4.00195	0	0	1.00012	0	0	0	0	0	0	0	0	0	0	0
ASGR1pos310_5_68	hepatocyte	0	0	0	0	0	0	0	0	0	0	0	0	1.00012	0	0	0	0	0	4.00195	0	0	0	0	0	0	0	0	0	0	0	0	0	0	2.00049	0	0	0	0	0	0	0	0	0	0	0	0	0	0
ASGR1pos310_5_70	hepatocyte	0	0	0	0	0	0	0	0	0	1.00012	0	1.00012	0	0	0	0	0	0	6.0044	0	0	0	0	0	0	0	0	0	0	0	0	0	0	0	0	0	0	0	0	0	0	0	0	0	1.00012	0	0	0
ASGR1pos310_5_73	hepatocyte	0	0	0	0	0	0	0	0	0	0	0	0	0	0	0	0	0	0	3.0011	0	0	0	0	0	0	0	0	0	0	0	0	0	0	2.00049	0	0	0	0	0	0	0	0	0	0	0	0	0	0
ASGR1pos310_5_74	hepatocyte	0	0	0	0	0	0	0	0	0	0	0	0	5.00305	0	0	0	0	0	20.049	0	1.00012	0	0	0	0	0	0	1.00012	0	0	0	0	0	1.00012	1.00012	0	0	0	0	0	2.00049	0	0	0	0	0	0	0
ASGR1pos310_5_76	hepatocyte	0	0	0	0	0	0	0	0	0	0	0	0	0	0	0	0	0	0	15.0275	0	0	0	0	0	0	0	0	0	0	0	0	0	0	0	0	0	0	0	0	0	2.00049	0	0	0	0	0	0	0
ASGR1pos310_5_77	hepatocyte	0	0	0	0	0	0	0	0	0	0	0	0	2.00049	0	0	0	0	0	5.00305	0	0	1.00012	0	0	0	0	0	0	0	0	0	0	0	4.00195	0	0	1.00012	0	0	0	0	0	0	1.00012	0	0	0	0
ASGR1pos310_5_78	hepatocyte	0	0	1.00012	0	0	1.00012	1.00012	0	0	0	0	0	2.00049	0	0	0	0	0	9.0099	0	0	1.00012	0	0	0	0	0	0	0	0	0	0	0	1.00012	0	0	0	0	0	0	0	0	0	0	0	0	0	0
ASGR1pos310_5_79	hepatocyte	0	0	0	0	0	0	0	0	0	0	0	0	0	0	0	0	0	0	4.00195	1.00012	0	0	0	0	0	1.00012	0	0	0	0	0	0	0	1.00012	0	0	0	0	0	0	0	0	1.00012	0	0	0	0	0
ASGR1pos310_5_84	hepatocyte	0	0	0	1.00012	0	0	0	0	0	0	0	0	0	0	0	0	0	0	7.00599	0	0	1.00012	0	0	0	0	0	0	0	0	0	0	0	3.0011	0	0	4.00195	0	0	0	0	0	1.00012	2.00049	0	0	0	0
ASGR1pos310_5_85	hepatocyte	0	0	0	0	0	0	0	0	0	0	0	0	0	0	0	0	0	0	1.00012	0	0	0	0	0	0	2.00049	0	0	0	0	0	0	0	4.00195	0	0	0	0	0	0	0	0	0	1.00012	0	0	0	0
ASGR1pos310_5_86	hepatocyte	0	0	0	0	0	0	0	0	0	0	0	0	0	0	0	0	0	0	2.00049	0	0	0	0	0	0	0	0	0	0	0	0	0	0	0	0	0	0	0	0	0	0	0	0	0	0	0	0	0
ASGR1pos310_5_87	hepatocyte	0	0	0	0	0	0	0	0	0	0	0	0	1.00012	0	0	0	0	0	6.0044	0	0	0	0	0	0	0	0	0	0	0	0	0	0	5.00305	0	0	1.00012	0	0	0	1.00012	0	0	0	1.00012	0	0	0
ASGR1pos310_5_90	hepatocyte	0	0	0	0	0	0	0	0	0	0	0	0	0	0	0	0	0	0	1.00012	0	0	0	0	0	0	0	0	0	0	0	0	0	0	0	0	0	0	0	0	0	0	0	0	0	0	0	0	0
ASGR1pos310_5_91	hepatocyte	1.00012	0	0	0	0	0	0	0	0	0	0	0	1.00012	0	0	0	0	0	9.0099	0	0	0	0	0	0	2.00049	0	0	0	0	0	0	0	1.00012	0	0	0	0	0	0	0	0	0	0	0	0	0	0
ASGR1pos310_5_94	hepatocyte	0	0	0	0	0	0	0	0	0	0	0	0	0	0	0	0	0	0	4.00195	0	0	0	0	0	0	0	0	0	0	0	0	0	0	1.00012	0	0	2.00049	0	0	0	0	0	0	0	0	0	0	0
ASGR1pos310_5_95	hepatocyte	0	0	0	0	0	0	0	0	0	0	0	0	0	0	0	0	0	0	4.00195	0	0	1.00012	0	0	0	0	0	0	0	0	0	0	0	0	0	0	0	0	0	0	0	0	0	0	0	0	0	0
ASGR1pos310_5_96	hepatocyte	0	0	0	1.00012	0	0	0	0	0	0	0	0	0	0	0	0	0	1.00012	0	0	0	0	0	0	0	0	0	0	0	0	0	0	0	0	0	0	1.00012	0	0	0	0	0	0	0	0	0	0	0
ASGR1pos310_6_97	hepatocyte	0	0	0	0	0	0	0	0	0	0	0	0	0	0	0	0	0	0	0	0	0	0	0	0	0	0	0	0	0	0	0	0	0	0	0	0	0	0	0	0	0	0	0	0	0	0	0	0
ASGR1pos310_6_98	hepatocyte	0	0	0	2.00049	0	0	0	0	0	0	0	0	0	0	0	0	0	0	14.024	0	0	1.00012	0	0	1.00012	0	0	0	0	0	0	0	0	2.00049	0	0	3.0011	0	0	0	0	0	0	0	0	0	0	0
ASGR1pos310_6_99	hepatocyte	1.00012	0	0	1.00012	0	0	0	0	0	0	0	0	2.00049	0	0	0	0	0	2.00049	0	0	0	0	0	0	0	0	0	0	0	0	0	0	1.00012	0	0	0	0	0	0	0	0	0	0	0	0	0	0
ASGR1pos310_6_101	hepatocyte	0	0	0	0	0	0	0	0	0	0	0	0	0	0	0	0	1.00012	0	4.00195	0	0	0	0	0	0	1.00012	0	0	0	0	0	0	0	0	0	0	0	0	0	0	0	0	0	0	0	0	0	0
ASGR1pos310_6_102	hepatocyte	0	0	0	0	0	0	0	0	0	0	0	0	0	0	0	0	0	0	4.00195	0	0	0	0	0	0	0	0	0	0	0	0	0	0	0	0	0	0	0	0	0	0	0	0	2.00049	0	0	0	0
ASGR1pos310_6_104	hepatocyte	0	0	0	1.00012	0	0	1.00012	0	0	0	2.00049	0	0	0	0	0	0	0	7.00599	0	0	0	0	0	0	0	0	0	0	0	0	0	0	1.00012	0	0	1.00012	0	1.00012	0	0	0	0	0	0	0	0	0
ASGR1pos310_6_107	hepatocyte	0	0	0	2.00049	0	0	0	0	0	0	0	0	0	0	0	0	0	0	2.00049	0	0	0	0	0	0	0	0	0	0	0	0	0	0	1.00012	0	0	0	0	0	0	3.0011	0	0	0	0	0	0	0
ASGR1pos310_6_108	hepatocyte	0	0	0	0	0	0	0	0	0	0	0	0	0	0	0	0	0	0	5.00305	0	0	0	0	0	0	2.00049	0	0	0	0	0	0	0	0	0	0	0	0	0	0	4.00195	0	0	0	0	0	0	0
ASGR1pos310_6_109	hepatocyte	0	0	0	0	0	0	0	0	0	0	0	0	0	0	0	0	0	0	5.00305	0	0	0	0	0	0	0	0	0	0	0	0	0	0	0	0	0	0	0	0	0	1.00012	0	0	0	0	0	0	0
ASGR1pos310_6_110	hepatocyte	0	0	0	0	0	0	0	0	0	0	0	0	0	0	0	0	0	0	12.0176	0	0	0	0	0	0	0	0	0	0	0	0	0	0	2.00049	0	0	0	0	0	0	0	0	0	0	0	0	0	0
ASGR1pos310_6_112	hepatocyte	0	0	0	0	0	0	0	0	0	0	0	0	0	0	3.0011	0	0	0	3.0011	0	0	1.00012	0	0	0	0	0	0	0	0	0	0	0	0	0	0	0	0	0	0	0	0	0	0	0	0	0	0
ASGR1pos310_6_113	hepatocyte	0	0	0	0	0	0	0	0	0	0	0	0	1.00012	0	0	0	0	0	0	0	0	0	0	0	0	0	0	0	0	0	0	0	0	0	0	0	0	0	0	0	0	0	0	0	0	0	0	0
ASGR1pos310_6_114	hepatocyte	0	0	0	0	0	0	0	0	0	2.00049	0	0	0	0	0	0	0	0	2.00049	0	0	1.00012	0	0	0	1.00012	0	0	0	0	0	0	0	1.00012	0	0	0	0	0	0	0	0	0	0	0	0	0	0
ASGR1pos310_6_117	hepatocyte	0	0	0	0	0	0	0	0	0	0	0	0	2.00049	0	0	0	0	0	3.0011	0	1.00012	1.00012	0	0	0	0	0	0	0	0	0	0	0	0	0	0	0	0	0	0	1.00012	0	0	0	0	0	0	0
ASGR1pos310_6_118	hepatocyte	0	0	0	0	0	0	0	0	0	0	0	0	1.00012	0	0	0	0	0	3.0011	0	0	0	0	0	1.00012	0	0	0	1.00012	0	0	0	0	2.00049	0	0	1.00012	0	0	0	0	0	0	0	0	0	0	0
ASGR1pos310_6_119	hepatocyte	0	0	0	0	0	0	0	0	0	0	0	0	1.00012	0	0	0	0	0	6.0044	0	0	0	0	0	0	0	0	0	0	0	0	0	0	1.00012	0	0	0	0	0	0	0	0	0	0	0	0	0	0
ASGR1pos310_6_120	hepatocyte	0	0	0	1.00012	0	0	0	0	0	0	0	0	1.00012	0	0	0	0	0	4.00195	0	0	0	0	0	0	0	0	0	0	0	0	0	0	1.00012	0	0	0	0	0	0	0	0	0	0	0	0	0	0
ASGR1pos310_6_122	hepatocyte	0	0	0	2.00049	0	0	0	0	0	0	0	0	1.00012	0	0	0	0	0	3.0011	0	0	0	0	0	0	0	0	0	0	0	0	0	0	1.00012	0	0	0	0	0	0	0	0	0	0	0	0	0	0
ASGR1pos310_6_124	hepatocyte	0	0	0	0	0	0	0	0	0	0	0	0	0	0	0	0	0	0	2.00049	0	0	0	0	0	0	0	0	0	0	0	0	0	0	0	0	0	0	0	0	0	0	0	0	0	0	0	0	0
ASGR1pos310_6_127	hepatocyte	0	0	0	2.00049	0	0	0	0	0	0	0	0	1.00012	1.00012	0	0	0	0	6.0044	0	0	0	0	0	0	0	0	0	0	0	0	0	0	4.00195	0	0	2.00049	0	0	0	0	0	0	0	0	0	0	0
ASGR1pos310_6_129	hepatocyte	0	0	0	0	0	0	0	0	0	0	0	0	0	1.00012	0	0	0	0	2.00049	0	0	0	0	0	2.00049	0	0	0	0	0	0	0	0	0	0	0	1.00012	0	0	0	0	0	0	0	0	0	0	0
ASGR1pos310_6_130	hepatocyte	0	0	0	3.0011	0	1.00012	1.00012	0	0	0	0	0	2.00049	0	0	0	0	0	6.0044	0	1.00012	1.00012	0	0	0	0	0	0	0	0	0	0	0	6.0044	0	0	1.00012	0	0	0	0	0	0	0	0	0	0	0
ASGR1pos310_6_131	hepatocyte	0	0	0	1.00012	0	1.00012	0	0	0	0	0	0	0	0	0	0	0	0	6.0044	0	0	0	0	0	0	0	0	0	0	0	0	0	0	1.00012	0	0	0	0	0	0	0	0	0	1.00012	0	0	0	0
ASGR1pos310_6_132	hepatocyte	0	0	0	0	0	0	0	0	0	0	0	0	0	0	0	0	0	0	6.0044	0	0	0	0	0	0	0	0	0	0	0	0	0	0	1.00012	0	0	0	0	0	0	0	0	0	0	0	0	0	0
ASGR1pos310_6_135	hepatocyte	0	0	0	0	0	0	0	0	0	0	0	0	0	0	0	0	0	0	3.0011	0	0	0	0	0	0	0	0	0	0	0	0	0	0	2.00049	0	0	0	0	0	0	0	0	0	0	0	0	0	0
ASGR1pos310_6_138	hepatocyte	0	0	0	0	0	0	0	0	0	0	0	0	0	0	0	0	0	0	5.00305	0	0	0	0	0	0	0	0	0	0	0	0	1.00012	0	0	0	0	0	0	0	0	0	0	0	0	0	0	0	0
ASGR1pos310_6_143	hepatocyte	0	0	0	5.00305	0	0	1.00012	0	0	0	1.00012	0	2.00049	0	0	0	0	0	7.00599	0	0	0	0	0	0	1.00012	0	0	0	0	0	0	0	0	0	0	1.00012	0	0	0	0	0	0	0	0	0	0	0
ASGR1pos310_6_144	hepatocyte	0	0	0	1.00012	0	0	0	0	0	0	0	0	0	0	0	0	0	0	4.00195	0	0	0	0	0	0	1.00012	0	0	0	0	0	0	0	0	0	0	0	0	0	0	0	0	0	0	0	0	0	0
ASGR1pos310_6_146	hepatocyte	0	0	2.00049	0	0	0	0	0	0	0	0	0	1.00012	0	0	0	0	0	16.0313	0	0	1.00012	0	0	0	2.00049	0	0	0	0	0	0	0	2.00049	0	0	0	0	0	0	0	0	0	0	1.00012	0	0	0
ASGR1pos310_6_149	hepatocyte	0	0	0	1.00012	0	0	0	0	0	0	3.0011	0	0	0	0	0	0	0	8.00782	0	0	0	0	0	0	0	0	0	0	0	0	1.00012	0	3.0011	0	0	0	0	0	0	0	0	0	0	0	0	0	0
ASGR1pos310_6_151	hepatocyte	0	0	0	0	0	0	0	0	0	0	0	0	0	0	0	0	0	0	2.00049	0	0	0	0	0	0	0	0	0	0	0	0	0	0	0	0	0	0	0	0	0	0	0	0	0	0	0	0	0
ASGR1pos310_6_156	hepatocyte	0	0	0	0	0	0	0	0	0	0	0	0	3.0011	0	0	0	0	0	6.0044	0	0	0	0	0	0	0	0	0	0	0	0	0	0	1.00012	0	0	0	0	0	0	0	0	0	0	0	0	0	0
ASGR1pos310_6_158	hepatocyte	0	0	0	0	0	0	0	0	0	0	0	0	1.00012	0	0	0	0	0	5.00305	0	0	0	0	0	0	0	0	0	0	0	0	0	0	2.00049	0	0	0	0	0	0	0	0	0	0	0	1.00012	0	0
ASGR1pos310_6_160	hepatocyte	0	0	1.00012	0	0	0	0	0	0	0	0	0	0	0	0	0	0	0	14.024	0	0	0	1.00012	0	0	0	0	0	0	0	0	0	0	4.00195	0	0	0	0	0	1.00012	0	0	0	0	0	0	0	0
ASGR1pos310_6_161	hepatocyte	0	1.00012	0	0	0	0	0	0	0	0	0	0	1.00012	0	0	0	0	0	2.00049	0	0	0	0	0	0	0	0	0	0	0	0	0	0	0	0	0	0	0	0	0	0	0	0	0	0	0	0	0
ASGR1pos310_6_162	hepatocyte	0	0	0	0	0	0	0	0	0	0	0	0	0	0	0	0	1.00012	0	4.00195	0	0	0	0	0	0	0	0	0	0	0	0	0	0	2.00049	0	0	0	0	0	0	0	0	0	0	0	0	0	0
ASGR1pos310_6_168	hepatocyte	0	0	1.00012	2.00049	0	1.00012	0	0	0	0	1.00012	0	0	0	0	0	0	0	5.00305	0	0	0	0	0	0	0	0	0	0	0	0	0	0	1.00012	0	0	1.00012	0	0	0	0	0	0	1.00012	1.00012	0	0	0
ASGR1pos310_6_169	hepatocyte	0	0	0	0	0	0	0	0	0	0	0	0	1.00012	0	0	0	0	1.00012	4.00195	0	0	1.00012	1.00012	0	1.00012	2.00049	0	0	0	0	0	0	0	1.00012	0	0	1.00012	0	0	0	0	0	0	1.00012	0	0	0	0
ASGR1pos310_6_170	hepatocyte	0	0	0	0	0	0	0	0	0	0	1.00012	0	1.00012	0	0	0	0	0	15.0275	0	0	0	0	0	0	1.00012	0	0	0	0	0	0	0	3.0011	0	0	1.00012	0	0	0	0	0	0	0	0	0	0	0
ASGR1pos310_6_172	hepatocyte	0	0	0	0	0	0	0	0	0	0	0	0	0	0	0	0	0	0	3.0011	0	0	0	0	0	0	0	0	0	0	0	0	0	0	0	0	0	0	0	0	0	0	0	0	0	0	0	0	0
ASGR1pos310_6_173	hepatocyte	0	0	1.00012	0	0	0	0	0	0	0	1.00012	0	1.00012	0	0	0	1.00012	0	10.0122	0	0	1.00012	0	0	1.00012	3.0011	0	0	0	0	0	0	0	7.00599	1.00012	0	1.00012	0	0	0	0	0	1.00012	1.00012	0	0	0	0
ASGR1pos310_6_174	hepatocyte	0	0	0	0	0	2.00049	0	0	0	0	0	0	0	0	0	0	0	0	4.00195	0	0	0	0	0	0	0	0	0	0	0	0	0	0	1.00012	0	0	0	0	0	0	0	0	0	0	0	0	0	0
ASGR1pos310_6_175	hepatocyte	0	0	0	1.00012	0	0	0	0	0	0	0	0	2.00049	0	0	0	0	0	3.0011	0	0	0	0	0	0	1.00012	0	0	0	0	0	0	0	4.00195	0	0	0	0	0	0	0	0	0	2.00049	0	0	0	0
ASGR1pos310_6_176	hepatocyte	0	0	0	5.00305	0	0	0	0	0	0	0	0	4.00195	0	0	0	0	0	8.00782	0	0	0	1.00012	0	0	3.0011	0	0	0	0	0	0	0	6.0044	0	0	0	0	0	0	0	0	0	0	0	0	0	0
ASGR1pos310_6_177	hepatocyte	0	0	0	0	0	0	0	0	0	0	0	0	0	0	0	0	0	0	4.00195	0	0	0	0	0	0	0	0	0	0	0	0	0	0	2.00049	0	0	0	0	0	0	0	0	0	0	0	0	0	0
ASGR1pos310_6_179	hepatocyte	0	0	0	0	0	0	1.00012	0	0	0	0	0	0	0	0	0	0	0	3.0011	0	0	0	0	0	0	0	0	0	0	0	0	0	0	2.00049	0	0	0	0	0	0	0	0	0	0	0	0	0	0
ASGR1pos310_6_180	hepatocyte	0	0	0	0	0	0	0	0	0	0	0	0	0	0	0	0	0	0	2.00049	0	0	0	0	0	0	0	0	0	0	0	0	0	0	1.00012	0	0	0	0	0	0	0	0	0	0	0	0	0	0
ASGR1pos310_6_182	hepatocyte	0	0	0	0	0	0	0	0	0	0	0	0	0	0	0	0	0	0	1.00012	0	0	0	0	0	0	1.00012	0	0	0	0	0	0	0	0	0	0	0	0	0	0	0	0	0	0	0	0	0	0
ASGR1pos310_6_183	hepatocyte	0	0	0	0	0	0	0	0	0	0	0	0	0	0	0	0	0	0	0	0	0	0	0	0	0	0	0	0	0	0	0	0	0	0	0	0	0	0	0	0	0	0	0	0	0	0	0	0
ASGR1pos310_6_186	hepatocyte	0	0	0	2.00049	0	0	0	0	0	0	0	0	3.0011	0	0	0	0	0	7.00599	0	1.00012	2.00049	0	0	0	1.00012	0	0	0	0	0	0	0	4.00195	0	0	0	0	0	0	0	0	0	0	0	0	0	0
ASGR1pos310_6_188	hepatocyte	0	1.00012	0	4.00195	0	0	0	0	0	0	0	0	0	0	0	0	0	0	4.00195	0	1.00012	0	0	0	0	0	0	0	0	0	0	0	0	0	0	0	1.00012	0	0	0	0	0	0	0	0	0	0	0
ASGR1pos310_6_189	hepatocyte	0	0	0	0	0	0	0	0	0	0	0	0	0	0	0	0	0	0	3.0011	0	0	0	0	0	0	0	0	0	0	0	0	0	0	1.00012	0	0	1.00012	0	0	0	0	0	0	0	0	0	0	0
ASGR1pos310_6_190	hepatocyte	0	0	0	0	0	0	0	0	0	0	0	0	0	0	0	0	0	0	4.00195	0	0	0	0	0	0	0	0	0	0	0	0	0	0	1.00012	0	0	0	0	0	0	0	0	0	0	0	0	0	0
ASGR1pos310_6_191	hepatocyte	0	0	1.00012	0	0	0	0	0	0	0	0	0	0	0	0	0	0	0	1.00012	0	0	0	0	0	0	0	0	0	0	0	0	0	0	1.00012	0	0	0	0	0	0	0	0	0	0	0	0	0	0
ASGR1pos310_7_1	hepatocyte	0	0	0	0	0	0	0	0	0	0	0	0	0	0	0	0	0	0	2.00049	0	0	0	0	0	0	0	0	0	0	0	0	0	0	0	0	0	0	0	0	0	0	0	0	0	0	0	0	0
ASGR1pos310_7_3	hepatocyte	0	0	0	2.00049	0	0	0	0	0	0	0	0	0	0	0	0	0	0	8.00782	0	0	0	1.00012	0	0	1.00012	0	0	0	0	0	0	0	3.0011	0	0	1.00012	0	0	0	0	0	0	0	0	0	0	0
ASGR1pos310_7_5	hepatocyte	0	0	0	0	0	0	1.00012	0	0	0	0	0	0	0	0	0	0	0	2.00049	0	0	0	0	0	0	0	0	0	0	0	0	0	0	0	0	0	0	0	0	0	0	0	0	0	0	0	0	0
ASGR1pos310_7_7	hepatocyte	0	0	0	2.00049	0	0	0	0	0	0	0	0	0	0	0	0	0	0	1.00012	0	0	0	0	0	0	0	0	0	0	0	0	0	0	0	0	0	1.00012	0	0	0	0	0	0	0	0	0	0	0
ASGR1pos310_7_8	hepatocyte	0	0	0	0	0	0	0	0	0	0	0	0	0	0	0	0	0	0	2.00049	0	0	0	0	0	0	0	0	0	0	0	0	0	0	0	0	0	2.00049	0	0	0	0	0	0	0	1.00012	0	0	0
ASGR1pos310_7_10	hepatocyte	0	0	0	0	0	0	0	0	0	0	0	0	0	0	0	0	0	0	1.00012	0	0	0	0	0	0	0	0	0	1.00012	0	0	0	0	0	0	0	0	0	0	0	0	0	0	0	0	0	0	0
ASGR1pos310_7_11	hepatocyte	0	0	0	0	0	0	0	0	0	0	0	0	0	0	0	0	0	0	1.00012	0	0	0	0	0	0	0	0	0	0	0	0	0	0	0	0	0	0	0	0	0	0	0	0	0	0	0	0	0
ASGR1pos310_7_12	hepatocyte	0	0	0	0	0	0	1.00012	0	0	0	0	0	1.00012	0	0	0	0	0	3.0011	0	0	1.00012	0	0	0	0	0	0	0	0	0	0	0	0	1.00012	0	0	0	0	0	0	0	0	0	0	0	0	0
ASGR1pos310_7_14	hepatocyte	1.00012	0	0	6.0044	0	0	0	0	0	0	0	0	0	0	0	0	0	0	36.1591	0	0	1.00012	0	0	0	0	0	0	0	0	0	0	0	6.0044	0	0	9.0099	0	1.00012	0	1.00012	0	0	0	0	0	0	0
ASGR1pos310_7_15	hepatocyte	0	0	0	0	0	0	0	0	0	0	0	0	0	0	0	0	0	1.00012	0	0	0	0	0	0	0	0	0	0	0	0	0	0	0	0	0	0	1.00012	0	0	0	1.00012	0	0	0	1.00012	0	0	0
ASGR1pos310_7_16	hepatocyte	0	0	0	0	0	0	0	0	0	0	0	0	0	0	0	0	0	0	6.0044	0	0	0	0	0	0	0	0	0	0	0	0	0	0	1.00012	0	0	0	0	0	0	0	0	0	0	0	0	0	0
ASGR1pos310_7_17	hepatocyte	0	0	0	1.00012	0	0	0	0	0	0	0	0	0	0	0	0	0	0	1.00012	0	0	0	0	0	0	0	0	0	0	0	0	0	0	0	0	0	0	0	0	0	0	0	0	0	0	0	0	0
ASGR1pos310_7_18	hepatocyte	0	0	0	0	0	0	0	0	0	0	0	0	0	0	0	0	0	0	2.00049	0	0	0	0	0	0	0	0	0	0	0	0	0	0	0	0	0	1.00012	0	0	0	0	0	0	0	0	0	0	0
ASGR1pos310_7_19	hepatocyte	0	0	0	1.00012	0	0	0	0	0	0	0	0	0	0	0	0	0	0	5.00305	0	0	0	0	0	0	0	0	0	0	0	0	0	0	1.00012	0	0	1.00012	0	0	0	0	0	0	0	1.00012	0	0	0
ASGR1pos310_7_21	hepatocyte	0	0	0	0	0	0	0	0	0	0	0	0	0	0	0	0	0	0	0	0	0	0	1.00012	0	0	1.00012	0	0	0	0	0	0	0	0	0	0	0	0	0	0	0	0	0	0	0	0	0	0
ASGR1pos310_7_22	hepatocyte	0	0	0	0	0	0	0	0	0	0	0	0	0	0	1.00012	0	0	0	5.00305	0	0	1.00012	0	0	0	0	0	0	0	0	0	0	0	0	0	0	2.00049	0	0	0	0	0	0	0	0	0	0	0
ASGR1pos310_7_23	hepatocyte	0	0	0	6.0044	0	0	0	0	0	0	1.00012	0	2.00049	1.00012	0	0	0	0	13.0207	0	1.00012	2.00049	2.00049	0	0	1.00012	2.00049	0	1.00012	0	0	0	0	6.0044	0	0	3.0011	0	0	0	3.0011	0	0	0	0	0	0	0
ASGR1pos310_7_27	hepatocyte	0	0	0	0	0	0	0	0	0	0	2.00049	0	0	0	0	0	0	0	1.00012	0	0	0	0	0	0	0	0	0	0	0	0	0	0	1.00012	0	0	2.00049	0	0	0	0	0	0	0	0	0	0	0
ASGR1pos310_7_28	hepatocyte	0	0	0	0	0	0	0	0	0	0	0	0	0	0	0	0	0	0	8.00782	0	0	0	0	0	0	1.00012	0	0	0	0	0	0	0	2.00049	0	0	2.00049	0	0	0	0	0	0	0	0	0	0	0
ASGR1pos310_7_29	hepatocyte	0	0	1.00012	0	0	0	0	0	0	0	0	0	0	0	0	0	0	0	6.0044	0	0	0	0	0	0	3.0011	0	0	0	0	0	0	0	2.00049	0	0	1.00012	0	0	0	0	0	0	0	0	0	0	0
ASGR1pos310_7_30	hepatocyte	0	0	0	2.00049	0	0	0	0	0	0	0	0	0	0	0	0	0	0	10.0122	1.00012	0	0	1.00012	0	0	0	0	0	0	0	0	0	0	1.00012	0	0	3.0011	0	0	0	0	0	0	0	0	0	0	0
ASGR1pos310_7_32	hepatocyte	0	0	0	1.00012	0	0	0	0	0	0	0	0	0	0	0	0	0	0	2.00049	0	0	0	2.00049	0	0	0	0	0	0	0	0	0	0	3.0011	0	0	0	0	0	0	0	0	0	0	0	0	0	0
ASGR1pos310_7_34	hepatocyte	1.00012	0	0	0	0	0	0	0	0	0	0	0	1.00012	0	0	0	1.00012	0	3.0011	0	0	0	0	0	0	0	0	0	0	0	0	0	0	2.00049	0	0	1.00012	0	0	0	0	0	1.00012	0	0	0	0	0
ASGR1pos310_7_35	hepatocyte	0	0	0	0	0	0	0	0	0	0	0	0	1.00012	1.00012	0	0	0	0	6.0044	0	0	0	0	0	0	0	0	0	0	0	0	0	0	5.00305	0	0	0	0	0	0	0	0	0	0	0	0	0	0
ASGR1pos310_7_36	hepatocyte	1.00012	0	0	0	0	0	0	0	0	0	0	0	0	0	0	0	0	0	0	0	0	0	0	0	0	0	0	0	0	0	0	0	0	2.00049	0	0	0	0	0	0	0	0	0	0	0	0	0	0
ASGR1pos310_7_37	hepatocyte	0	0	0	0	0	0	0	0	0	0	0	1.00012	0	0	0	0	0	0	1.00012	0	0	0	0	0	0	0	0	0	0	0	0	0	0	3.0011	0	0	0	0	0	0	2.00049	0	0	0	0	0	0	0
ASGR1pos310_7_38	hepatocyte	0	0	0	0	0	0	0	0	0	0	0	0	0	0	0	0	0	0	8.00782	0	0	1.00012	1.00012	0	0	0	0	0	0	0	0	0	0	0	0	0	0	0	0	0	0	0	0	1.00012	0	0	0	0
ASGR1pos310_7_42	hepatocyte	0	0	0	0	0	0	0	0	0	0	0	0	2.00049	0	0	0	0	0	6.0044	0	0	0	0	0	0	0	0	0	0	0	0	0	0	0	0	0	0	0	0	0	0	0	0	0	0	0	0	0
ASGR1pos310_7_43	hepatocyte	0	0	0	0	0	0	0	0	0	0	0	0	2.00049	0	0	0	1.00012	0	9.0099	0	0	0	0	0	0	0	0	0	0	0	0	0	0	0	0	0	1.00012	0	0	0	0	0	0	0	0	0	0	0
ASGR1pos310_7_44	hepatocyte	0	0	0	0	0	0	0	0	0	0	0	0	0	0	0	0	0	0	11.0148	0	0	0	0	0	0	0	0	0	0	0	0	0	0	3.0011	0	0	2.00049	0	0	0	0	0	0	0	0	0	0	0
ASGR1pos310_7_45	hepatocyte	0	0	0	1.00012	0	0	1.00012	0	0	0	0	0	0	0	0	0	0	0	8.00782	0	0	0	0	0	0	0	0	0	0	0	0	0	0	2.00049	0	0	0	0	0	0	3.0011	0	0	1.00012	0	0	0	0
ASGR1pos310_7_48	hepatocyte	0	1.00012	0	3.0011	0	0	0	0	0	0	0	0	3.0011	0	0	0	0	0	12.0176	0	0	1.00012	0	0	0	0	0	0	1.00012	0	0	0	0	4.00195	0	0	0	0	0	0	3.0011	0	0	0	0	0	0	0
ASGR1pos310_7_49	hepatocyte	0	0	0	2.00049	0	0	0	0	0	5.00305	0	0	0	0	0	0	0	0	9.0099	0	1.00012	2.00049	1.00012	0	0	1.00012	0	0	0	0	0	0	0	0	0	0	2.00049	0	0	0	0	0	0	0	1.00012	0	0	0
ASGR1pos310_7_50	hepatocyte	0	0	0	1.00012	0	0	0	0	0	0	0	0	0	0	0	0	0	0	1.00012	0	0	0	0	0	0	0	0	0	0	0	0	0	0	0	0	0	0	0	0	0	0	0	0	0	0	0	0	0
ASGR1pos310_7_52	hepatocyte	0	0	0	0	0	0	0	0	0	0	0	0	0	0	0	0	0	0	1.00012	0	1.00012	0	0	0	0	0	0	0	0	0	0	0	0	0	0	0	1.00012	0	0	0	0	0	0	0	0	0	0	0
ASGR1pos310_7_54	hepatocyte	0	0	0	6.0044	0	0	0	0	0	0	0	0	1.00012	0	0	0	0	0	8.00782	0	0	0	3.0011	0	0	1.00012	0	0	0	0	0	0	0	1.00012	1.00012	0	0	0	0	0	0	0	0	0	0	0	0	0
ASGR1pos310_7_56	hepatocyte	0	0	0	4.00195	0	0	1.00012	0	0	0	0	0	1.00012	0	0	0	0	0	6.0044	0	0	0	0	0	0	0	0	0	0	0	0	0	0	2.00049	0	0	4.00195	0	0	0	2.00049	0	0	0	0	0	0	0
ASGR1pos310_7_57	hepatocyte	0	0	0	0	0	0	0	0	0	0	0	0	1.00012	0	0	0	0	0	10.0122	0	0	0	0	0	0	2.00049	0	0	0	0	0	0	0	1.00012	0	0	0	0	0	0	0	0	0	2.00049	0	0	0	0
ASGR1pos310_7_58	hepatocyte	0	0	0	1.00012	0	0	0	0	0	0	0	0	0	0	0	0	0	0	0	0	0	0	0	0	0	0	0	0	0	0	0	0	0	0	0	0	1.00012	0	0	0	0	0	0	0	0	0	0	0
ASGR1pos310_7_59	hepatocyte	0	1.00012	1.00012	0	0	0	0	0	0	0	0	0	0	0	0	0	0	0	7.00599	0	0	0	1.00012	0	0	0	0	0	1.00012	0	0	0	0	5.00305	0	0	0	0	0	0	0	0	0	0	1.00012	0	0	0
ASGR1pos310_7_60	hepatocyte	1.00012	0	0	0	0	0	0	0	0	0	0	0	0	0	0	0	0	0	3.0011	0	0	0	0	0	0	0	0	0	0	0	0	0	0	1.00012	0	0	1.00012	0	0	0	0	0	0	0	0	0	0	0
ASGR1pos310_7_61	hepatocyte	0	0	1.00012	0	0	0	1.00012	0	0	0	0	0	1.00012	0	0	0	0	0	1.00012	0	1.00012	1.00012	0	0	0	0	0	0	0	0	0	0	0	1.00012	0	0	2.00049	0	0	0	1.00012	0	0	0	0	0	0	0
ASGR1pos310_7_62	hepatocyte	0	0	0	0	0	0	0	0	0	0	0	0	0	0	0	0	0	0	7.00599	0	0	0	0	0	0	0	0	0	2.00049	0	0	0	0	1.00012	0	0	1.00012	0	0	0	0	0	0	0	0	0	0	0
ASGR1pos310_7_63	hepatocyte	0	0	0	0	0	0	0	0	0	0	0	0	0	0	0	0	0	0	1.00012	0	0	0	0	0	0	0	0	0	0	0	0	0	0	2.00049	0	0	0	0	0	0	0	0	0	0	0	0	0	0
ASGR1pos310_7_64	hepatocyte	0	0	0	1.00012	0	0	0	0	0	0	0	0	0	0	0	0	0	0	0	0	0	0	1.00012	0	0	0	0	0	0	0	0	0	0	2.00049	0	0	0	0	0	0	0	0	0	0	0	0	0	0
ASGR1pos310_7_65	hepatocyte	0	0	0	1.00012	0	0	0	0	0	0	0	0	0	0	0	0	0	0	7.00599	0	0	0	0	0	0	0	0	0	0	0	0	1.00012	0	0	0	0	2.00049	0	0	0	0	0	0	0	0	0	0	0
ASGR1pos310_7_67	hepatocyte	0	0	0	0	0	0	0	0	0	0	0	0	0	0	0	0	0	0	3.0011	0	0	0	0	0	0	1.00012	0	0	0	0	0	0	0	0	0	0	0	0	0	0	0	0	0	0	0	0	0	0
ASGR1pos310_7_68	hepatocyte	0	1.00012	0	0	0	0	0	0	0	0	0	0	0	0	0	0	0	0	2.00049	0	0	1.00012	0	0	0	0	0	0	0	0	0	0	0	1.00012	0	0	1.00012	0	0	0	0	0	0	0	0	0	0	0
ASGR1pos310_7_71	hepatocyte	0	0	0	0	0	0	0	0	0	0	0	0	1.00012	0	0	0	0	0	0	0	0	0	0	0	0	0	0	0	0	0	0	0	0	1.00012	0	0	0	0	0	0	0	0	0	0	0	0	0	0
ASGR1pos310_7_73	hepatocyte	0	0	0	0	0	0	0	0	0	0	0	0	2.00049	0	0	0	0	0	14.024	0	1.00012	0	0	0	0	2.00049	1.00012	0	0	0	0	0	0	5.00305	0	0	2.00049	0	0	0	0	0	0	0	0	0	0	0
ASGR1pos310_7_76	hepatocyte	0	0	0	0	0	0	0	0	0	0	0	0	0	0	0	0	0	0	6.0044	0	0	0	0	0	0	0	0	0	0	0	0	0	0	0	0	0	0	0	0	0	0	0	0	0	0	0	0	0
ASGR1pos310_7_80	hepatocyte	0	0	0	1.00012	0	0	0	0	0	0	0	0	3.0011	0	0	0	0	0	5.00305	0	0	0	0	0	0	0	0	0	0	0	0	0	0	0	0	0	0	0	0	0	0	0	0	0	0	0	0	0
ASGR1pos310_7_81	hepatocyte	0	0	0	0	0	0	0	0	0	0	0	0	0	0	0	0	0	0	6.0044	0	0	1.00012	0	0	0	0	0	0	0	0	0	0	0	0	0	0	0	0	0	0	0	0	0	0	0	0	0	0
ASGR1pos310_7_83	hepatocyte	0	0	0	1.00012	0	0	0	0	0	0	0	0	0	0	0	0	0	0	4.00195	0	0	0	0	0	0	0	0	0	0	0	0	0	0	1.00012	0	0	0	0	0	0	0	0	0	0	0	0	0	0
ASGR1pos310_7_85	hepatocyte	0	0	0	0	0	0	0	0	0	0	0	0	1.00012	0	0	0	0	0	1.00012	0	0	0	0	0	0	1.00012	0	0	0	0	0	0	0	0	0	0	1.00012	0	0	0	0	0	0	0	0	0	0	0
ASGR1pos310_7_87	hepatocyte	0	0	0	0	0	0	0	0	0	0	0	0	0	0	0	0	0	0	1.00012	0	0	0	0	0	0	0	0	0	0	0	0	0	0	0	0	0	0	0	0	0	0	0	0	0	0	0	0	0
ASGR1pos310_7_88	hepatocyte	0	0	0	0	0	0	0	0	0	0	0	0	0	0	0	0	0	0	0	0	0	0	0	0	0	0	0	0	0	0	0	1.00012	0	0	0	0	1.00012	0	0	0	0	0	0	0	0	0	0	0
ASGR1pos310_7_92	hepatocyte	0	0	0	0	0	0	0	0	0	0	0	0	0	0	0	0	0	0	7.00599	0	0	0	0	0	0	0	0	0	0	0	0	0	0	1.00012	0	0	0	0	0	0	0	0	0	0	0	0	0	0
ASGR1pos310_7_93	hepatocyte	1.00012	0	0	0	0	0	1.00012	0	0	0	0	0	1.00012	0	0	0	0	0	3.0011	0	0	0	0	0	0	0	0	0	0	0	0	0	0	2.00049	0	0	0	0	0	0	0	0	0	0	0	0	0	0
ASGR1pos310_7_94	hepatocyte	0	0	0	0	0	0	1.00012	0	0	0	0	0	0	0	0	0	0	0	3.0011	0	0	0	0	0	0	0	0	0	0	0	0	0	0	1.00012	0	0	0	0	0	0	0	0	0	0	0	0	0	0
ASGR1pos310_7_95	hepatocyte	0	0	0	0	0	0	0	0	0	0	0	0	0	0	0	0	0	0	2.00049	0	0	1.00012	0	0	0	0	0	0	0	0	0	0	0	0	0	0	2.00049	0	0	0	1.00012	0	0	0	0	0	0	0
ASGR1pos310_8_98	hepatocyte	0	0	0	0	0	0	0	0	0	0	0	0	1.00012	0	0	0	0	0	10.0122	1.00012	0	0	0	0	0	0	0	0	0	0	0	0	0	0	0	0	0	0	0	0	0	0	0	0	0	0	0	0
ASGR1pos310_8_100	hepatocyte	0	0	0	0	0	0	0	0	0	0	0	0	1.00012	0	0	0	0	0	0	0	0	0	0	0	0	0	0	0	0	0	0	0	0	1.00012	0	0	0	0	0	0	0	0	0	0	0	0	0	0
ASGR1pos310_8_102	hepatocyte	0	0	0	0	0	0	0	0	0	0	0	0	0	0	0	0	0	1.00012	0	0	0	0	0	0	0	0	0	0	0	0	0	0	0	0	0	0	0	0	0	0	0	0	0	0	0	0	0	0
ASGR1pos310_8_104	hepatocyte	0	0	0	0	0	0	0	0	0	0	0	0	0	0	0	0	0	0	5.00305	0	0	0	0	0	0	0	0	0	1.00012	0	0	0	0	0	0	0	0	0	0	0	0	0	0	0	0	0	0	0
ASGR1pos310_8_107	hepatocyte	0	0	0	1.00012	0	0	0	0	0	0	0	0	0	0	0	0	0	0	8.00782	0	0	1.00012	0	0	0	0	0	0	0	0	0	0	0	2.00049	0	0	1.00012	0	0	0	0	0	0	0	0	0	0	0
ASGR1pos310_8_110	hepatocyte	0	0	0	0	0	0	0	0	0	0	1.00012	0	0	0	0	0	0	0	5.00305	0	0	0	0	0	0	0	0	0	0	0	0	0	0	1.00012	0	0	0	0	0	0	0	0	0	0	0	0	0	0
ASGR1pos310_8_115	hepatocyte	0	0	0	0	0	0	0	0	0	0	0	0	2.00049	0	0	0	0	0	9.0099	0	0	0	0	0	0	0	0	0	0	0	0	0	0	0	0	0	0	0	0	0	0	0	0	0	0	0	0	0
ASGR1pos310_8_117	hepatocyte	0	0	0	0	0	0	0	0	0	0	0	0	0	0	0	0	0	0	2.00049	0	0	0	0	0	0	1.00012	0	0	0	0	0	0	0	2.00049	0	0	0	0	0	0	0	0	0	0	0	0	0	0
ASGR1pos310_8_118	hepatocyte	0	0	0	2.00049	0	0	0	0	0	0	2.00049	0	0	0	0	0	0	0	2.00049	0	0	0	0	0	0	0	0	0	0	0	0	0	0	2.00049	0	0	2.00049	0	0	0	0	0	0	0	0	0	0	0
ASGR1pos310_8_119	hepatocyte	0	0	0	0	0	1.00012	3.0011	0	0	0	0	0	0	0	0	0	0	0	5.00305	0	0	0	2.00049	0	0	0	0	0	0	0	0	0	0	1.00012	0	0	1.00012	0	0	0	0	0	0	0	0	0	0	0
ASGR1pos310_8_124	hepatocyte	0	0	0	2.00049	0	0	0	0	0	0	0	0	3.0011	0	0	0	0	0	4.00195	0	0	1.00012	0	0	0	0	0	0	5.00305	0	0	0	0	3.0011	0	0	0	0	1.00012	0	0	0	0	1.00012	0	0	0	0
ASGR1pos310_8_125	hepatocyte	0	0	0	0	0	0	0	0	0	0	0	0	1.00012	0	0	0	0	0	1.00012	0	0	1.00012	0	0	0	1.00012	0	0	0	0	0	0	0	0	0	0	0	0	0	0	0	0	0	0	0	0	0	0
ASGR1pos310_8_129	hepatocyte	0	0	1.00012	0	0	0	0	0	0	0	0	0	1.00012	0	0	0	0	0	4.00195	0	0	0	1.00012	0	0	0	0	0	0	0	0	0	0	6.0044	0	0	2.00049	0	0	0	0	0	0	0	0	0	0	0
ASGR1pos310_8_130	hepatocyte	0	0	0	0	0	0	0	0	0	0	0	0	0	0	0	0	0	0	2.00049	0	0	0	0	0	0	1.00012	0	0	0	0	0	0	0	1.00012	0	0	0	0	0	0	0	0	0	0	0	0	0	0
ASGR1pos310_8_132	hepatocyte	0	0	0	0	0	0	1.00012	0	0	0	0	0	0	0	0	0	0	0	2.00049	0	0	0	0	0	0	0	0	0	0	0	0	0	0	0	0	0	0	0	0	0	0	0	0	0	0	0	0	0
ASGR1pos310_8_134	hepatocyte	0	0	0	0	0	1.00012	0	0	0	0	0	0	0	0	0	0	0	0	2.00049	0	0	0	2.00049	0	0	0	0	0	1.00012	0	0	0	0	0	0	0	1.00012	0	0	0	1.00012	0	0	0	0	0	0	0
ASGR1pos310_8_135	hepatocyte	0	0	0	0	0	0	0	0	0	0	0	0	3.0011	0	0	0	0	0	5.00305	0	0	0	0	0	0	0	0	0	0	0	0	0	0	1.00012	0	0	0	0	0	0	0	0	0	0	2.00049	0	0	0
ASGR1pos310_8_141	hepatocyte	0	0	0	1.00012	0	0	0	0	0	0	0	0	1.00012	0	0	0	0	0	9.0099	0	0	2.00049	0	0	0	0	0	0	0	0	0	0	0	3.0011	0	0	0	0	0	0	0	0	0	1.00012	0	0	0	0
ASGR1pos310_8_143	hepatocyte	0	0	2.00049	4.00195	0	0	0	0	0	0	0	0	4.00195	0	0	0	0	0	6.0044	0	0	0	0	0	1.00012	0	0	0	0	0	0	0	0	0	0	0	1.00012	0	0	0	0	0	0	0	0	0	0	0
ASGR1pos310_8_145	hepatocyte	0	0	0	5.00305	0	0	0	0	0	0	0	0	0	0	0	0	0	0	3.0011	0	0	1.00012	0	0	0	0	0	0	0	0	0	0	0	0	0	0	2.00049	0	0	0	0	0	0	0	0	0	0	0
ASGR1pos310_8_151	hepatocyte	0	0	0	1.00012	0	0	0	0	0	0	2.00049	0	0	0	0	0	0	0	3.0011	0	0	0	0	0	0	0	0	0	0	0	0	0	0	4.00195	0	0	3.0011	0	0	0	0	0	0	0	2.00049	0	0	0
ASGR1pos310_8_153	hepatocyte	0	0	0	0	0	0	2.00049	0	0	0	0	0	0	0	0	0	0	0	6.0044	0	0	0	0	0	0	2.00049	0	0	0	0	0	0	0	0	0	0	1.00012	0	0	0	0	0	0	0	0	0	0	0
ASGR1pos310_8_154	hepatocyte	0	0	0	0	0	0	0	0	0	0	0	0	1.00012	0	0	0	0	0	11.0148	0	1.00012	0	0	0	0	0	0	0	0	0	0	0	0	1.00012	0	0	0	0	0	0	0	0	0	0	0	0	0	0
ASGR1pos310_8_156	hepatocyte	0	0	1.00012	4.00195	0	1.00012	1.00012	0	0	0	0	0	0	0	0	0	0	0	19.0442	0	2.00049	1.00012	2.00049	0	0	2.00049	0	0	0	0	0	0	0	3.0011	0	0	0	0	0	0	0	0	0	0	0	0	0	0
ASGR1pos310_8_157	hepatocyte	0	0	0	0	0	0	0	0	0	1.00012	0	0	1.00012	0	0	0	0	0	10.0122	0	0	0	0	0	0	0	0	0	0	0	0	1.00012	0	5.00305	0	0	0	0	0	0	1.00012	0	0	0	0	0	0	0
ASGR1pos310_8_164	hepatocyte	0	0	0	7.00599	0	0	0	0	0	0	0	0	0	0	0	0	0	0	5.00305	0	0	0	1.00012	0	0	0	0	0	0	0	0	0	0	5.00305	0	0	3.0011	0	0	0	0	0	0	0	0	0	0	0
ASGR1pos310_8_170	hepatocyte	0	0	0	0	0	0	0	0	0	0	0	0	0	0	0	0	0	0	5.00305	0	1.00012	0	0	0	0	0	0	0	0	0	0	0	0	2.00049	0	0	1.00012	0	1.00012	0	0	0	1.00012	0	0	0	0	0
ASGR1pos310_8_175	hepatocyte	0	0	0	0	0	0	0	0	0	0	0	0	0	0	0	0	0	0	2.00049	0	0	0	0	0	0	1.00012	0	0	0	0	0	0	0	0	0	0	1.00012	0	0	0	2.00049	0	0	0	0	0	0	0
ASGR1pos310_8_179	hepatocyte	0	0	0	0	0	0	0	0	0	0	0	0	0	0	0	0	0	0	2.00049	0	0	0	0	0	1.00012	0	0	0	0	0	0	0	0	0	0	0	0	0	0	0	0	0	0	0	0	0	0	0
ASGR1pos310_8_182	hepatocyte	0	0	0	0	0	0	0	0	0	0	0	0	0	0	0	0	0	0	2.00049	0	0	1.00012	0	0	0	0	0	0	0	0	0	0	0	1.00012	0	0	0	0	1.00012	0	0	0	0	0	0	0	0	0
ASGR1pos310_8_183	hepatocyte	0	0	0	2.00049	0	0	0	0	0	0	0	0	0	0	0	0	0	0	2.00049	0	0	0	0	0	0	0	0	0	0	0	0	0	0	1.00012	0	0	0	0	0	0	0	0	0	0	0	0	0	0
ASGR1pos310_8_185	hepatocyte	0	0	0	0	0	0	0	0	0	0	0	0	0	0	0	0	0	0	2.00049	0	0	0	0	0	0	0	0	0	0	0	0	0	0	1.00012	0	0	1.00012	0	0	0	0	0	0	0	0	0	0	0
ASGR1pos310_8_187	hepatocyte	0	0	0	0	0	0	0	0	0	0	0	0	0	0	0	0	0	0	4.00195	0	3.0011	0	0	0	0	0	0	0	2.00049	0	0	0	0	0	0	0	2.00049	0	0	0	0	0	0	0	0	0	0	0
ASGR1pos310_8_189	hepatocyte	0	0	0	3.0011	0	0	0	0	0	0	0	0	2.00049	0	0	0	0	0	17.0354	0	0	0	0	0	0	1.00012	0	0	0	0	0	0	0	1.00012	0	0	0	0	0	0	0	0	0	0	0	0	0	0
ASGR1pos310_8_190	hepatocyte	0	0	0	0	0	0	0	0	0	0	0	0	1.00012	0	0	0	0	0	16.0313	0	0	4.00195	0	0	0	0	0	0	0	0	0	0	0	1.00012	0	0	1.00012	0	0	0	0	0	0	0	1.00012	0	0	0
ASGR1pos315_1_25	hepatocyte	0	0	0	1.00012	0	0	0	0	0	0	0	0	0	0	0	0	0	0	5.00305	0	0	0	0	0	0	0	0	0	0	0	0	0	0	0	0	0	0	0	0	0	1.00012	0	0	0	0	0	0	1.00012
ASGR1pos315_1_28	hepatocyte	0	0	0	0	0	0	0	0	0	0	0	0	0	0	0	0	0	0	0	0	0	0	0	0	0	0	0	0	0	0	0	1.00012	0	1.00012	0	0	0	0	0	0	1.00012	0	0	0	0	0	0	0
ASGR1pos315_1_36	hepatocyte	0	0	0	0	0	0	0	0	0	0	0	0	0	0	0	0	0	0	2.00049	0	0	0	0	0	0	0	0	0	0	0	0	0	0	0	0	0	0	0	0	0	1.00012	0	0	0	0	0	0	0
ASGR1pos315_1_39	hepatocyte	0	0	0	0	0	0	0	0	0	0	0	0	0	0	0	0	0	0	2.00049	0	0	0	1.00012	0	0	0	0	0	0	0	0	0	0	0	0	0	1.00012	0	0	0	0	0	0	0	0	0	0	0
ASGR1pos315_1_48	hepatocyte	1.00012	2.00049	0	2.00049	0	0	0	0	0	0	0	0	0	0	1.00012	0	0	0	28.0961	0	0	1.00012	3.0011	0	0	0	0	0	1.00012	0	0	2.00049	0	5.00305	0	0	8.00782	0	0	0	3.0011	0	0	1.00012	0	0	0	0
ASGR1pos315_1_54	hepatocyte	0	0	0	0	0	0	0	0	0	0	0	0	0	0	0	0	0	0	2.00049	0	0	0	0	0	0	0	0	0	0	0	0	0	0	0	0	0	0	0	0	0	0	0	0	1.00012	0	0	0	0
ASGR1pos315_1_60	hepatocyte	0	0	0	0	0	0	0	0	0	0	0	0	0	0	1.00012	0	0	0	0	0	0	0	0	0	0	0	0	0	0	0	0	0	0	0	0	0	0	0	0	0	1.00012	0	0	0	0	0	0	0
ASGR1pos315_1_62	hepatocyte	0	0	0	1.00012	0	0	3.0011	0	0	0	0	0	0	0	0	0	0	0	1.00012	0	0	1.00012	0	0	0	0	0	0	0	0	0	0	0	0	0	0	0	0	0	0	0	0	0	0	0	0	0	0
ASGR1pos315_1_67	cholangiocyte	0	0	0	1.00012	0	0	0	0	0	0	0	0	0	0	1.00012	0	0	0	0	0	0	1.00012	0	0	0	0	0	0	0	0	0	0	0	6.0044	0	0	10.0122	0	0	0	0	0	1.00012	0	0	0	0	0
ASGR1pos315_1_71	hepatocyte	0	0	0	2.00049	0	0	0	0	0	0	0	0	0	0	1.00012	0	0	0	2.00049	0	0	0	0	0	0	0	0	0	0	0	0	0	0	4.00195	0	0	0	0	0	0	0	0	0	0	0	0	0	0
ASGR1pos315_1_81	hepatocyte	0	0	0	1.00012	0	0	0	0	0	0	0	0	0	0	0	0	0	0	0	0	0	0	0	0	0	0	0	0	0	0	0	1.00012	0	1.00012	0	0	0	0	0	0	0	0	0	0	0	0	0	0
ASGR1pos315_2_98	lsec	0	0	0	0	0	0	0	0	0	0	0	0	0	0	0	0	0	0	0	0	0	0	0	0	0	0	0	0	0	0	0	0	0	1.00012	0	0	0	0	0	0	1.00012	0	0	0	0	0	0	0
ASGR1pos315_2_106	hepatocyte	0	0	0	1.00012	0	0	0	0	0	0	0	0	1.00012	0	0	0	0	0	4.00195	0	0	1.00012	0	0	0	0	0	0	0	0	0	0	0	1.00012	0	0	0	0	0	0	0	0	0	0	0	0	0	0
ASGR1pos315_2_111	hepatocyte	0	0	0	0	0	0	0	0	0	0	0	0	0	0	0	0	0	0	0	0	1.00012	2.00049	0	0	0	2.00049	0	0	0	0	0	0	0	1.00012	0	0	0	0	0	0	0	0	0	0	0	0	0	0
ASGR1pos315_2_129	hepatocyte	1.00012	0	0	0	0	0	0	0	0	0	0	0	0	0	0	0	0	0	1.00012	0	0	0	0	0	0	0	0	0	0	0	0	0	0	0	0	0	1.00012	0	0	0	0	0	0	0	0	0	0	0
ASGR1pos315_2_135	hepatocyte	0	0	0	0	0	0	0	0	0	0	0	0	0	0	0	0	0	0	2.00049	0	0	0	0	0	0	0	0	0	0	0	0	0	0	0	0	0	1.00012	0	0	0	0	0	0	0	0	0	0	0
ASGR1pos315_2_159	hepatocyte	0	0	0	0	0	0	0	0	0	0	0	0	1.00012	0	0	0	0	0	2.00049	0	0	0	0	0	0	0	0	0	0	0	0	0	0	1.00012	1.00012	0	0	0	0	0	0	0	0	0	0	0	0	0
ASGR1pos315_2_162	lsec	0	0	0	0	0	0	0	0	0	0	0	0	0	0	0	0	1.00012	0	0	0	0	0	0	0	0	0	0	0	0	0	0	6.0044	0	5.00305	0	0	0	0	0	0	1.00012	0	0	0	0	0	0	5.00305
ASGR1pos315_2_164	hepatocyte	0	0	0	0	0	0	0	0	0	0	0	0	0	0	0	0	0	0	1.00012	0	0	0	0	0	0	0	0	0	0	0	0	0	0	1.00012	0	0	0	0	0	0	0	0	0	0	0	0	0	0
ASGR1pos315_2_169	hepatocyte	0	0	0	0	0	0	0	0	0	0	0	0	0	0	0	0	0	0	1.00012	0	0	0	0	0	0	1.00012	0	0	0	0	0	0	0	1.00012	0	0	2.00049	0	0	0	0	0	0	0	0	0	0	0
ASGR1pos315_2_180	hepatocyte	0	0	0	0	0	0	0	0	0	0	0	0	0	0	0	0	0	0	2.00049	0	1.00012	1.00012	0	0	0	0	0	0	0	0	0	0	0	2.00049	0	0	2.00049	0	0	0	1.00012	0	0	0	0	0	0	0
ASGR1pos315_2_181	hepatocyte	0	0	0	0	0	0	0	0	0	0	0	0	0	0	0	0	0	0	4.00195	0	0	0	0	0	0	0	0	0	0	0	0	0	0	0	0	0	2.00049	0	0	0	1.00012	0	0	0	0	0	0	0
ASGR1pos315_2_184	hepatocyte	0	0	0	0	0	0	0	0	0	0	0	0	0	0	0	0	0	0	0	0	0	0	0	0	0	0	0	0	0	0	0	0	0	0	0	0	0	0	0	0	0	0	0	0	0	0	0	0
ASGR1pos315_3_6	hepatocyte	0	0	0	0	0	0	0	0	0	0	0	0	0	0	0	0	0	0	2.00049	0	0	0	0	0	0	0	0	0	0	0	0	1.00012	0	1.00012	1.00012	0	0	0	0	0	0	0	0	0	0	0	0	0
ASGR1pos315_3_29	hepatocyte	0	0	0	1.00012	0	0	0	0	0	0	0	0	0	0	0	0	0	0	2.00049	0	0	0	0	0	0	0	0	0	0	0	0	0	0	1.00012	0	0	0	0	0	0	0	0	0	0	0	0	0	0
ASGR1pos315_3_33	hepatocyte	0	0	0	0	0	0	1.00012	0	0	0	0	0	0	0	0	0	0	0	3.0011	0	0	0	1.00012	0	0	0	0	0	0	0	0	0	0	1.00012	0	0	0	0	0	0	0	0	0	0	0	0	0	0
ASGR1pos315_3_36	hepatocyte	0	0	0	0	0	0	0	0	0	0	0	0	0	0	0	0	0	0	1.00012	0	0	0	0	0	0	0	0	0	0	0	0	0	0	0	0	0	0	0	0	0	0	0	0	0	0	0	0	0
ASGR1pos315_3_41	hepatocyte	0	0	0	0	0	0	0	0	0	0	0	0	0	0	0	0	0	0	4.00195	0	1.00012	1.00012	0	0	0	0	0	0	0	0	0	0	0	0	0	0	0	0	0	0	0	0	0	0	0	0	0	0
ASGR1pos315_3_48	hepatocyte	0	0	0	0	0	0	0	0	0	0	0	0	0	0	1.00012	0	0	0	1.00012	0	0	0	1.00012	0	0	0	0	0	0	0	0	0	0	0	0	0	1.00012	0	0	0	0	0	0	0	0	0	0	0
ASGR1pos315_3_53	hepatocyte	0	0	0	0	0	0	0	0	0	0	0	0	0	0	0	0	0	0	5.00305	0	0	0	0	0	0	0	0	0	0	0	0	0	0	0	0	0	0	0	0	0	0	0	0	0	0	0	0	0
ASGR1pos315_3_74	nkt	0	4.00195	0	0	0	0	0	0	0	1.00012	0	0	0	0	0	0	0	0	0	0	0	0	0	0	1.00012	0	0	0	0	0	0	0	0	6.0044	0	0	0	0	0	0	0	0	0	0	0	0	0	0
ASGR1pos315_3_81	hepatocyte	0	0	0	0	0	0	0	0	0	0	0	0	0	0	0	0	0	0	3.0011	0	0	0	0	0	0	0	0	0	0	0	0	0	0	6.0044	0	0	2.00049	0	0	0	0	0	0	0	0	0	0	0
ASGR1pos315_3_92	hepatocyte	0	0	0	0	0	0	0	0	0	0	0	0	0	0	0	0	0	0	0	0	0	1.00012	0	0	0	0	0	0	0	0	0	0	0	0	0	0	0	0	0	0	0	0	0	0	0	0	0	0
ASGR1pos315_4_109	hepatocyte	0	0	1.00012	0	0	0	0	0	0	0	0	0	0	0	0	0	0	0	1.00012	0	1.00012	0	0	0	0	0	0	0	0	0	0	0	0	2.00049	1.00012	0	1.00012	0	0	0	0	0	0	0	0	0	0	0
ASGR1pos315_4_119	hepatocyte	0	0	0	1.00012	0	0	3.0011	0	0	0	0	0	0	0	0	0	0	0	5.00305	0	0	1.00012	1.00012	0	0	0	0	0	0	0	0	0	0	1.00012	0	0	1.00012	0	0	0	0	0	0	0	0	0	0	0
ASGR1pos315_4_122	hepatocyte	0	0	0	0	0	0	0	0	0	0	0	0	0	0	0	0	0	0	0	0	0	0	0	0	0	0	0	0	0	0	0	0	0	0	0	0	0	0	0	0	0	0	0	0	0	0	0	0
ASGR1pos315_4_143	hepatocyte	0	1.00012	0	0	0	0	0	0	0	0	0	0	0	0	0	0	0	0	5.00305	0	0	0	0	0	0	1.00012	0	0	0	0	0	0	0	4.00195	0	0	1.00012	0	0	0	0	0	0	0	0	0	0	0
ASGR1pos315_4_148	hepatocyte	0	0	0	0	0	0	0	0	0	0	0	0	0	0	0	0	0	0	0	0	0	0	0	0	0	1.00012	0	0	0	0	0	0	0	0	0	0	0	0	0	0	0	0	0	0	0	0	0	0
ASGR1pos315_4_158	lsec	0	0	0	0	0	0	0	0	0	0	0	0	0	0	0	0	0	0	0	1.00012	0	0	0	0	0	0	0	0	1.00012	0	0	0	0	2.00049	0	0	0	0	0	1.00012	0	0	0	0	0	0	0	0
ASGR1pos315_4_159	hepatocyte	0	1.00012	0	0	0	0	0	0	0	0	0	0	0	0	0	0	0	0	1.00012	0	0	0	0	0	0	0	0	0	0	0	0	0	0	0	0	0	0	0	0	0	0	0	0	0	0	0	0	0
ASGR1pos315_4_166	hepatocyte	0	0	0	0	0	0	0	0	0	0	0	0	0	0	0	0	0	0	3.0011	0	0	0	0	0	0	0	0	0	0	0	0	0	0	2.00049	0	0	0	0	0	0	0	0	0	0	0	0	0	0
ASGR1pos325_1_2	nkt	0	3.0011	0	0	0	0	0	0	0	0	0	0	0	0	0	0	0	0	0	1.00012	0	0	0	0	0	0	0	0	0	0	0	0	1.00012	1.00012	0	0	0	0	0	0	4.00195	0	0	0	0	0	0	0
ASGR1pos325_1_3	hepatocyte	0	0	0	0	0	0	0	0	0	0	0	0	0	0	0	0	0	0	0	0	0	0	0	0	0	1.00012	0	0	0	0	0	0	0	1.00012	0	0	0	0	0	0	0	0	0	0	0	0	0	0
ASGR1pos325_1_5	nkt	0	0	0	0	1.00012	0	0	0	0	0	0	0	0	0	0	0	0	0	0	0	0	0	0	0	0	0	0	0	0	0	0	0	0	5.00305	0	0	0	0	0	0	3.0011	0	1.00012	3.0011	0	1.00012	0	0
ASGR1pos325_1_6	hepatocyte	0	0	0	0	0	0	0	0	0	0	0	0	0	0	0	0	1.00012	0	2.00049	0	0	0	0	0	0	0	0	0	0	0	0	0	0	0	0	0	0	0	0	0	1.00012	0	0	0	0	0	0	0
ASGR1pos325_1_7	hepatocyte	0	0	0	0	0	0	0	0	0	0	0	0	0	0	0	0	0	0	0	0	0	0	0	0	0	0	0	0	0	0	0	0	0	2.00049	0	0	0	0	0	0	0	0	0	0	0	0	0	0
ASGR1pos325_1_9	nkt	0	5.00305	0	0	0	0	0	0	0	0	0	0	0	0	0	0	0	0	0	0	0	0	0	0	0	0	0	0	0	0	0	0	0	0	0	0	0	0	0	0	1.00012	0	0	0	0	0	0	0
ASGR1pos325_1_10	hepatocyte	0	0	0	1.00012	0	0	0	0	0	0	0	0	0	0	0	0	0	0	2.00049	0	0	0	0	0	0	1.00012	0	0	0	0	0	0	0	1.00012	0	0	0	0	0	0	0	0	0	0	0	0	0	0
ASGR1pos325_1_11	hepatocyte	0	0	0	0	0	0	0	0	0	0	0	0	0	0	0	0	0	0	0	0	0	0	0	0	0	0	0	0	0	0	0	0	0	0	0	0	1.00012	0	0	0	0	0	0	0	0	0	0	0
ASGR1pos325_1_12	hepatocyte	1.00012	0	0	0	0	0	0	0	2.00049	0	0	0	0	0	0	0	0	0	0	0	0	0	0	0	0	0	0	0	0	0	0	1.00012	0	0	0	0	0	0	0	0	1.00012	0	0	0	0	0	0	0
ASGR1pos325_1_14	nkt	0	1.00012	0	0	0	0	0	0	0	0	0	0	0	0	0	0	0	0	0	0	0	0	0	0	0	0	0	0	0	0	0	0	0	6.0044	0	0	0	0	0	0	3.0011	0	0	0	0	1.00012	0	0
ASGR1pos325_1_15	hepatocyte	0	0	0	0	0	0	0	0	0	0	0	0	0	0	0	0	0	0	1.00012	0	0	0	0	0	0	0	0	0	0	0	0	0	0	0	0	0	0	0	0	0	0	0	0	1.00012	0	0	0	0
ASGR1pos325_1_16	cholangiocyte	4.00195	1.00012	0	0	0	0	0	0	0	0	2.00049	0	0	0	0	0	0	0	5.00305	0	0	2.00049	0	0	0	0	0	0	0	0	0	0	0	8.00782	0	0	5.00305	0	1.00012	0	0	0	0	0	0	0	0	0
ASGR1pos325_1_17	nkt	0	5.00305	0	0	0	0	0	0	1.00012	0	0	0	0	0	0	0	0	0	0	0	1.00012	0	0	0	1.00012	0	0	0	0	0	0	1.00012	0	1.00012	0	0	0	0	0	0	0	0	0	0	0	1.00012	0	0
ASGR1pos325_1_19	other	0	1.00012	0	0	0	0	0	0	0	0	0	1.00012	0	0	0	0	6.0044	1.00012	0	0	0	0	0	0	1.00012	3.0011	0	0	0	0	0	1.00012	0	19.0442	0	0	0	0	0	0	2.00049	0	1.00012	0	0	1.00012	0	0
ASGR1pos325_1_21	hepatocyte	0	0	0	0	0	0	0	0	0	0	0	0	0	0	0	0	0	0	0	0	0	0	0	0	0	1.00012	0	0	0	0	0	0	0	0	0	0	0	0	0	0	0	0	0	0	0	0	0	0
ASGR1pos325_1_22	hepatocyte	0	0	0	0	0	0	0	0	0	0	0	0	0	0	0	0	0	0	1.00012	0	0	0	0	0	0	0	0	0	0	0	0	0	0	1.00012	0	0	0	0	0	0	0	0	0	0	0	0	0	0
ASGR1pos325_1_23	hepatocyte	0	0	0	0	0	0	0	0	0	0	0	0	0	0	0	0	0	0	1.00012	0	0	0	0	0	0	0	0	0	0	0	0	0	0	1.00012	0	0	0	0	0	0	0	0	0	0	0	0	0	0
ASGR1pos325_1_25	nkt	0	1.00012	0	0	0	0	1.00012	0	0	0	0	0	0	0	0	0	0	0	0	0	0	0	0	0	0	3.0011	0	0	0	0	0	1.00012	0	3.0011	0	0	0	0	0	0	0	0	0	0	0	0	0	0
ASGR1pos325_1_28	hepatocyte	0	0	0	0	0	0	0	0	0	0	0	0	0	0	0	0	0	0	0	0	0	1.00012	2.00049	0	1.00012	0	0	0	0	0	0	0	0	0	0	0	0	0	0	0	0	0	0	0	0	0	0	0
ASGR1pos325_1_32	nkt	0	2.00049	0	0	0	0	0	0	0	0	0	0	0	0	0	0	0	1.00012	0	0	0	0	0	0	1.00012	0	0	0	0	0	0	0	0	1.00012	0	0	1.00012	0	0	0	1.00012	0	0	0	0	0	0	0
ASGR1pos325_1_33	nkt	0	3.0011	0	0	1.00012	0	0	0	0	0	0	0	0	0	0	0	0	0	0	0	0	0	0	0	1.00012	0	0	0	0	0	0	1.00012	0	7.00599	0	0	1.00012	0	0	0	1.00012	0	0	0	0	0	0	0
ASGR1pos325_1_34	hepatocyte	0	0	0	0	0	0	0	0	0	0	0	0	0	1.00012	0	0	0	0	4.00195	0	0	0	0	0	0	1.00012	0	0	0	0	0	0	0	1.00012	0	0	2.00049	0	0	0	0	0	0	0	0	0	0	0
ASGR1pos325_1_36	nkt	0	1.00012	0	0	1.00012	0	0	0	0	0	0	0	0	0	0	0	0	0	0	0	0	0	0	0	0	0	0	0	0	0	0	0	0	6.0044	0	0	0	0	0	0	0	0	0	0	0	1.00012	0	0
ASGR1pos325_1_37	hepatocyte	0	0	0	0	0	0	0	0	0	0	0	0	0	0	0	0	0	0	1.00012	0	0	1.00012	0	0	0	2.00049	0	0	0	0	0	0	0	0	0	0	1.00012	0	0	0	1.00012	0	0	0	0	0	0	0
ASGR1pos325_1_38	nkt	0	0	0	1.00012	0	0	0	0	0	0	0	0	0	0	0	0	0	0	0	0	0	0	0	0	0	0	0	0	0	0	0	1.00012	0	8.00782	0	0	0	0	0	0	1.00012	0	0	0	0	2.00049	0	0
ASGR1pos325_1_39	hepatocyte	0	0	1.00012	0	0	0	0	0	0	0	0	0	0	0	0	0	0	0	1.00012	0	0	0	1.00012	0	0	1.00012	0	0	0	0	0	0	0	4.00195	0	0	0	0	0	0	0	0	0	0	0	0	0	0
ASGR1pos325_1_40	hepatocyte	0	0	0	1.00012	0	0	0	0	0	0	0	0	0	0	0	0	0	0	2.00049	0	0	0	0	0	0	0	0	0	0	0	0	0	0	1.00012	0	0	3.0011	0	0	0	0	0	1.00012	0	0	0	0	0
ASGR1pos325_1_41	hepatocyte	0	0	0	0	0	0	0	0	0	0	0	0	0	1.00012	0	0	0	0	1.00012	0	1.00012	0	0	0	0	0	0	0	0	0	0	0	0	0	0	0	0	0	0	0	0	0	0	0	0	0	0	0
ASGR1pos325_1_43	hepatocyte	0	0	1.00012	0	0	0	0	0	0	0	0	0	1.00012	0	0	0	0	0	3.0011	0	0	0	0	0	0	0	0	0	0	0	0	0	0	0	0	0	0	0	0	0	0	0	0	0	0	0	0	0
ASGR1pos325_1_44	nkt	0	2.00049	0	0	1.00012	0	0	0	0	0	0	0	0	0	0	0	0	0	0	2.00049	0	0	0	0	1.00012	0	0	0	0	0	0	0	0	5.00305	0	0	0	0	0	0	2.00049	0	0	0	0	0	0	0
ASGR1pos325_1_45	hepatocyte	0	0	0	0	0	0	0	0	0	0	0	0	0	0	0	0	0	0	0	0	0	0	0	0	0	0	0	0	0	0	0	0	0	1.00012	0	0	0	0	0	0	0	0	0	0	0	0	0	0
ASGR1pos325_1_53	nkt	0	2.00049	0	1.00012	0	0	0	0	0	0	0	0	0	0	0	0	0	0	0	0	0	0	0	0	0	0	0	0	0	0	0	0	0	4.00195	0	0	0	0	0	0	0	0	0	0	0	0	0	0
ASGR1pos325_1_54	hepatocyte	0	0	0	1.00012	0	0	0	0	0	0	0	0	0	0	0	0	0	0	0	0	0	0	0	0	0	1.00012	0	0	0	0	0	0	0	1.00012	0	0	0	0	0	0	0	0	0	0	0	0	0	0
ASGR1pos325_1_55	hepatocyte	0	0	1.00012	0	0	0	0	0	0	0	0	0	0	1.00012	0	0	0	0	3.0011	0	0	0	0	0	0	0	0	0	0	0	0	0	0	1.00012	0	0	2.00049	0	0	0	0	0	0	0	0	0	0	0
ASGR1pos325_1_60	hepatocyte	0	0	0	0	0	0	0	0	0	0	0	0	0	0	0	0	0	0	1.00012	0	0	0	0	0	0	1.00012	0	0	0	0	0	0	0	0	0	0	0	0	0	0	0	0	0	0	0	0	0	1.00012
ASGR1pos325_1_61	hepatocyte	0	0	0	0	0	0	0	0	0	0	0	0	2.00049	0	0	0	0	0	1.00012	0	0	1.00012	0	0	0	2.00049	0	0	0	0	0	0	0	1.00012	0	0	0	0	0	0	4.00195	0	0	0	1.00012	0	0	0
ASGR1pos325_1_62	nkt	0	0	0	0	0	0	0	0	0	0	0	0	0	0	0	0	0	0	0	0	0	0	0	0	0	0	0	0	0	0	0	0	0	6.0044	0	0	0	0	0	0	0	0	0	0	0	0	0	0
ASGR1pos325_1_64	nkt	0	1.00012	0	0	0	0	0	0	0	0	0	0	0	0	0	0	0	1.00012	0	0	0	0	0	0	0	1.00012	0	0	0	0	0	0	0	1.00012	0	0	0	0	0	0	0	0	0	0	0	0	0	0
ASGR1pos325_1_66	hepatocyte	0	0	0	0	0	0	0	0	0	0	0	0	0	0	0	0	0	0	2.00049	0	0	0	0	0	0	0	0	0	0	0	0	0	0	0	0	0	0	0	0	0	0	0	0	0	0	0	0	0
ASGR1pos325_1_67	nkt	0	0	0	0	0	0	0	0	0	0	0	0	0	0	0	0	0	0	0	0	0	0	0	0	1.00012	0	0	0	0	0	0	3.0011	0	8.00782	0	0	0	0	0	0	1.00012	0	0	0	0	0	0	0
ASGR1pos325_1_68	nkt	0	4.00195	0	0	1.00012	0	0	0	0	0	0	0	0	0	0	0	0	0	0	0	0	0	0	0	0	0	0	0	0	0	0	2.00049	0	3.0011	0	0	0	0	0	0	1.00012	0	0	0	0	0	0	0
ASGR1pos325_1_70	hepatocyte	0	0	0	0	0	0	0	0	0	0	0	0	0	0	0	0	1.00012	1.00012	5.00305	0	1.00012	0	0	0	0	0	0	0	0	0	0	0	0	2.00049	0	0	1.00012	0	0	0	0	0	0	0	1.00012	0	0	0
ASGR1pos325_1_71	hepatocyte	0	0	0	0	0	0	0	0	0	0	0	0	0	0	1.00012	0	0	0	1.00012	0	0	0	0	0	0	1.00012	0	0	0	0	0	0	0	8.00782	0	0	13.0207	0	0	0	0	0	0	0	0	1.00012	0	0
ASGR1pos325_1_72	nkt	0	4.00195	0	0	0	0	0	0	0	0	0	0	0	0	0	0	0	0	0	0	0	0	0	0	0	0	0	0	0	0	0	0	0	7.00599	0	0	0	0	0	0	0	0	0	0	0	0	0	0
ASGR1pos325_1_73	nkt	0	2.00049	0	0	0	0	0	0	1.00012	0	0	0	0	0	0	0	0	0	0	0	0	0	0	0	0	0	0	0	0	0	0	0	0	2.00049	0	0	0	0	0	0	0	0	0	0	0	1.00012	0	0
ASGR1pos325_1_74	hepatocyte	0	0	0	0	0	0	0	0	0	0	0	0	0	0	0	0	0	0	0	0	0	0	0	0	0	0	0	0	0	0	0	0	0	1.00012	0	0	0	0	0	0	0	0	0	0	0	0	0	0
ASGR1pos325_1_75	nkt	0	4.00195	0	0	0	0	0	0	0	0	0	0	0	0	0	0	0	0	0	0	0	0	0	0	0	0	0	0	0	0	0	0	0	2.00049	0	0	0	0	0	0	0	0	0	0	0	0	0	0
ASGR1pos325_1_76	nkt	0	1.00012	0	0	0	0	0	0	0	0	0	0	0	0	0	0	1.00012	1.00012	0	0	0	0	0	0	0	0	0	0	0	0	0	1.00012	0	6.0044	0	0	0	0	0	0	0	0	1.00012	0	0	0	0	0
ASGR1pos325_1_77	nkt	0	0	0	0	0	0	0	0	0	0	0	0	0	0	0	0	2.00049	0	0	0	0	0	0	0	1.00012	0	0	0	1.00012	0	0	0	0	2.00049	0	0	0	2.00049	0	0	1.00012	0	0	0	0	0	0	0
ASGR1pos325_1_78	hepatocyte	0	0	0	1.00012	0	0	0	0	0	0	0	0	0	0	0	0	0	0	1.00012	0	1.00012	0	0	0	0	0	0	0	0	0	0	0	0	3.0011	0	0	1.00012	0	0	0	0	0	0	0	0	0	0	0
ASGR1pos325_1_79	hepatocyte	0	0	0	0	0	0	0	0	0	0	0	0	0	0	0	0	0	0	1.00012	0	0	0	0	0	0	2.00049	0	0	0	0	0	0	0	1.00012	0	0	1.00012	0	0	0	0	0	0	0	0	0	0	0
ASGR1pos325_1_81	hepatocyte	0	0	0	0	0	0	0	0	0	0	0	0	0	0	0	0	0	0	2.00049	0	0	0	0	0	0	2.00049	0	0	0	0	0	0	0	1.00012	0	0	1.00012	0	0	0	0	0	0	0	0	0	0	0
ASGR1pos325_1_83	hepatocyte	0	0	0	0	0	0	0	0	0	0	0	0	0	0	0	0	1.00012	0	0	0	0	0	0	0	0	0	0	0	1.00012	0	0	0	0	3.0011	0	0	0	0	0	0	0	0	0	0	0	0	0	0
ASGR1pos325_1_84	hepatocyte	0	0	0	0	0	0	0	0	0	0	0	0	0	1.00012	0	0	0	0	0	0	0	0	0	0	0	0	0	0	0	0	0	0	0	0	0	0	1.00012	0	0	0	0	0	0	0	0	0	0	0
ASGR1pos325_1_85	hepatocyte	0	0	0	0	0	0	0	0	0	0	0	0	0	0	0	0	0	0	1.00012	0	0	1.00012	0	0	0	0	0	0	0	0	0	0	0	1.00012	0	0	0	0	0	0	1.00012	0	0	0	0	0	0	0
ASGR1pos325_1_86	nkt	0	3.0011	0	0	1.00012	0	0	0	0	0	0	0	0	0	0	0	1.00012	0	0	1.00012	0	1.00012	0	0	0	0	0	0	0	0	0	0	0	7.00599	0	0	0	0	0	0	0	0	0	0	0	0	0	0
ASGR1pos325_1_87	nkt	0	1.00012	0	0	0	0	0	0	0	0	0	0	0	0	0	0	0	0	0	0	0	0	2.00049	0	0	0	0	0	0	0	0	0	0	10.0122	0	0	2.00049	0	0	0	2.00049	0	0	0	1.00012	0	0	0
ASGR1pos325_1_88	nkt	0	2.00049	1.00012	0	0	0	0	0	0	0	0	0	0	0	0	0	0	0	0	0	0	0	0	0	0	0	0	0	0	0	0	0	0	0	0	0	0	0	0	0	0	0	0	0	0	1.00012	0	0
ASGR1pos325_1_89	hepatocyte	0	0	0	0	0	0	0	0	0	0	0	0	0	1.00012	0	0	0	0	3.0011	0	0	0	0	0	0	0	0	0	0	0	0	0	0	1.00012	0	0	0	0	0	0	0	0	0	0	0	0	0	0
ASGR1pos325_1_91	lsec	0	0	0	0	0	0	0	0	0	0	0	0	0	0	0	0	0	0	0	0	0	0	0	0	1.00012	0	0	0	0	0	0	0	0	0	0	0	0	0	0	0	3.0011	0	0	0	0	0	0	0
ASGR1pos325_1_92	hepatocyte	0	0	0	0	0	1.00012	0	0	0	0	0	0	0	0	0	0	0	0	1.00012	0	0	0	0	0	0	1.00012	0	0	0	0	0	0	0	2.00049	0	0	1.00012	0	0	0	0	0	0	0	0	0	0	0
ASGR1pos325_1_93	nkt	0	2.00049	0	0	0	0	0	0	0	0	0	0	0	0	0	0	0	0	0	0	0	0	0	0	0	0	0	0	0	0	0	0	0	12.0176	0	0	0	0	0	0	0	0	0	0	0	0	0	0
ASGR1pos325_1_94	nkt	0	5.00305	0	0	0	0	2.00049	0	1.00012	0	0	0	0	0	0	0	0	0	0	0	0	0	0	0	1.00012	0	0	0	0	0	0	0	0	6.0044	0	0	0	0	0	0	2.00049	0	1.00012	0	0	0	0	0
ASGR1pos325_2_98	nkt	0	1.00012	0	0	0	0	0	0	0	0	0	0	0	0	0	0	0	0	0	0	0	0	0	0	0	0	0	0	1.00012	0	0	0	0	6.0044	0	0	0	0	0	0	0	0	0	0	0	0	0	0
ASGR1pos325_2_100	hepatocyte	2.00049	0	0	0	0	0	0	0	0	0	0	0	0	1.00012	0	0	0	0	0	0	0	0	0	0	0	0	0	0	0	0	0	0	0	1.00012	0	0	0	0	0	0	1.00012	0	0	0	0	0	0	0
ASGR1pos325_2_102	hepatocyte	0	0	1.00012	0	0	0	0	0	0	0	0	0	0	0	0	0	0	0	1.00012	0	0	0	0	0	0	6.0044	0	0	0	0	0	0	0	1.00012	0	0	0	0	0	0	0	0	0	0	0	0	0	0
ASGR1pos325_2_103	hepatocyte	0	0	0	0	0	0	0	0	0	0	0	0	0	0	0	0	0	0	0	0	0	0	0	0	0	0	0	0	0	0	0	0	0	0	0	0	0	0	0	0	0	0	0	0	0	0	0	0
ASGR1pos325_2_104	hepatocyte	0	0	0	0	0	0	0	0	0	0	0	0	0	0	0	0	0	0	2.00049	0	0	1.00012	0	0	0	0	0	0	0	0	0	0	0	0	0	0	1.00012	0	0	0	0	0	0	0	0	0	0	0
ASGR1pos325_2_105	nkt	0	0	0	0	1.00012	0	0	0	0	0	0	1.00012	0	0	0	0	0	0	0	2.00049	0	0	0	0	0	0	0	0	0	0	0	1.00012	0	8.00782	0	0	0	0	0	0	1.00012	0	0	0	0	1.00012	0	0
ASGR1pos325_2_109	hepatocyte	0	0	0	0	0	0	0	0	0	0	0	0	0	0	0	0	0	0	4.00195	0	1.00012	0	0	0	0	0	0	0	0	0	0	0	0	4.00195	0	0	0	0	0	0	0	0	0	0	0	0	0	0
ASGR1pos325_2_117	nkt	0	0	0	0	0	0	0	0	0	0	0	0	0	0	0	0	0	0	0	1.00012	0	0	0	0	2.00049	0	0	0	0	0	0	0	0	1.00012	0	0	0	0	0	0	1.00012	0	0	0	0	1.00012	0	0
ASGR1pos325_2_118	hepatocyte	0	0	0	0	0	0	0	0	0	0	0	0	0	0	0	0	0	0	1.00012	0	0	0	2.00049	0	0	0	0	0	0	0	0	0	0	0	0	0	0	0	0	0	0	0	0	0	0	0	0	0
ASGR1pos325_2_120	hepatocyte	0	0	0	1.00012	0	0	1.00012	0	0	0	0	0	0	0	0	0	2.00049	1.00012	1.00012	0	0	0	0	0	0	0	0	0	0	0	0	0	0	2.00049	0	0	0	0	0	0	0	0	0	0	0	0	0	0
ASGR1pos325_2_122	nkt	0	2.00049	0	0	0	0	0	0	0	0	0	0	0	0	0	0	0	0	0	0	0	0	0	0	0	0	0	0	0	0	0	0	0	12.0176	0	0	0	0	0	0	5.00305	0	0	0	0	0	0	0
ASGR1pos325_2_123	hepatocyte	0	0	0	0	0	0	0	0	0	0	0	0	0	0	0	0	0	1.00012	1.00012	0	0	0	0	0	0	0	0	0	0	0	0	0	0	1.00012	0	0	0	0	0	0	0	0	0	0	0	0	0	0
ASGR1pos325_2_124	hepatocyte	0	0	0	1.00012	0	0	0	0	0	0	0	0	0	0	0	0	0	0	20.049	0	0	0	0	0	0	0	0	0	0	0	0	0	0	2.00049	0	0	1.00012	0	0	0	0	0	0	0	0	0	0	0
ASGR1pos325_2_127	hepatocyte	0	0	0	0	0	0	0	0	0	0	0	0	0	0	0	0	0	0	1.00012	0	0	1.00012	0	0	0	0	0	0	0	0	0	0	0	1.00012	0	0	1.00012	0	0	0	0	0	0	0	0	0	0	0
ASGR1pos325_2_128	nkt	0	1.00012	0	0	0	0	0	0	0	0	0	0	0	0	0	0	0	0	0	0	0	0	0	0	0	0	0	0	0	0	0	3.0011	0	4.00195	0	0	0	0	0	0	3.0011	0	0	0	0	0	0	0
ASGR1pos325_2_130	hepatocyte	0	0	0	0	0	0	0	0	0	0	0	0	0	0	0	0	0	0	2.00049	0	0	0	0	0	0	0	0	0	0	0	0	0	0	2.00049	0	0	0	0	0	0	0	0	0	0	0	0	0	0
ASGR1pos325_2_131	hepatocyte	0	0	0	0	0	0	0	0	0	0	0	0	0	0	0	0	0	0	2.00049	0	0	0	0	0	0	0	0	0	0	0	0	0	0	0	0	0	0	0	0	0	0	0	0	0	0	0	0	0
ASGR1pos325_2_132	hepatocyte	0	0	0	0	0	0	0	0	0	0	0	0	0	0	0	0	0	0	0	0	0	0	0	0	0	1.00012	0	0	0	0	0	0	0	0	0	0	0	0	0	0	0	0	0	1.00012	0	0	0	0
ASGR1pos325_2_133	nkt	0	0	0	0	0	0	0	0	1.00012	0	0	0	0	0	0	0	0	0	0	0	0	0	1.00012	0	0	0	0	0	0	0	0	0	0	2.00049	0	0	0	0	0	0	1.00012	0	0	0	0	0	0	0
ASGR1pos325_2_135	nkt	0	4.00195	0	0	0	0	0	0	0	0	0	0	0	0	0	0	2.00049	1.00012	0	1.00012	0	0	0	0	1.00012	0	0	0	0	0	0	2.00049	0	4.00195	0	0	0	0	0	0	2.00049	0	0	0	0	0	0	0
ASGR1pos325_2_137	nkt	0	4.00195	0	1.00012	0	0	0	0	0	0	0	0	0	0	0	0	2.00049	0	0	1.00012	0	0	0	0	0	0	0	0	0	0	0	0	0	8.00782	0	0	0	0	0	0	0	0	0	0	0	0	0	0
ASGR1pos325_2_138	hepatocyte	0	0	0	0	0	0	0	0	0	0	1.00012	0	0	0	0	0	0	0	1.00012	0	0	0	0	0	0	0	0	0	0	0	0	0	0	0	0	0	1.00012	0	0	0	0	0	0	0	0	1.00012	0	0
ASGR1pos325_2_140	nkt	0	1.00012	0	0	0	0	0	0	0	0	0	0	0	0	0	0	0	0	0	0	0	0	0	0	0	0	0	0	2.00049	0	0	0	0	7.00599	0	0	0	0	0	0	3.0011	0	0	1.00012	0	1.00012	0	0
ASGR1pos325_2_141	nkt	0	1.00012	0	0	0	0	0	0	0	0	0	1.00012	0	0	0	0	0	0	0	0	0	0	0	0	1.00012	0	0	0	0	0	0	0	0	2.00049	0	0	0	0	0	0	0	0	0	0	0	1.00012	0	0
ASGR1pos325_2_143	nkt	0	1.00012	0	0	0	0	0	0	0	0	0	0	0	0	0	0	0	0	0	1.00012	0	0	0	0	0	0	0	0	0	0	0	0	0	5.00305	0	0	0	1.00012	0	0	1.00012	0	0	0	0	0	0	0
ASGR1pos325_2_144	nkt	0	3.0011	0	0	0	0	0	0	0	0	0	0	0	0	0	0	0	0	0	1.00012	0	0	0	0	0	0	0	0	1.00012	0	0	1.00012	0	11.0148	0	0	0	1.00012	0	0	1.00012	0	0	0	0	0	0	0
ASGR1pos325_2_145	hepatocyte	0	0	0	0	0	0	0	0	0	0	0	0	0	0	0	0	0	0	0	0	0	0	2.00049	0	0	0	0	0	0	0	0	0	0	0	0	0	0	0	0	0	0	0	0	0	0	0	0	0
ASGR1pos325_2_151	nkt	0	2.00049	0	0	1.00012	0	1.00012	0	0	0	0	0	0	0	0	0	3.0011	0	0	0	0	0	0	0	0	1.00012	0	0	0	0	0	0	0	8.00782	1.00012	0	0	1.00012	0	0	0	0	0	0	0	1.00012	0	0
ASGR1pos325_2_154	hepatocyte	0	0	0	1.00012	0	0	0	0	0	0	0	0	0	0	0	0	0	0	0	0	0	0	0	0	0	0	0	0	0	0	0	0	0	3.0011	0	0	0	0	0	0	0	0	0	0	0	0	0	0
ASGR1pos325_2_155	nkt	0	2.00049	0	0	0	0	0	0	0	0	0	0	0	0	0	0	0	0	0	0	0	0	0	0	0	0	0	0	0	0	0	0	0	3.0011	0	0	0	0	0	0	0	0	0	1.00012	0	0	0	0
ASGR1pos325_2_158	nkt	0	0	0	0	0	0	0	0	0	0	0	0	0	0	0	0	0	0	0	0	0	0	0	0	0	0	0	0	0	0	0	0	0	1.00012	0	0	0	0	0	0	0	0	0	0	0	0	0	0
ASGR1pos325_2_159	hepatocyte	0	1.00012	0	0	0	0	0	0	0	0	0	0	0	0	0	0	0	0	5.00305	0	0	0	1.00012	0	0	0	0	0	0	0	0	0	0	0	0	0	0	0	0	0	0	0	0	0	0	0	0	0
ASGR1pos325_2_160	hepatocyte	0	0	0	0	0	0	0	0	0	0	0	0	0	0	0	0	0	0	0	0	0	0	0	0	0	2.00049	0	0	0	0	0	0	0	0	0	0	0	0	0	0	0	0	0	0	0	0	0	0
ASGR1pos325_2_162	hepatocyte	0	0	0	0	0	0	0	0	0	0	0	0	0	0	0	0	0	0	0	0	0	0	0	0	0	0	0	0	0	0	0	0	0	0	0	0	0	0	0	0	0	0	0	0	0	0	0	0
ASGR1pos325_2_163	hepatocyte	0	0	0	0	0	0	0	0	0	0	0	0	0	0	0	0	0	0	0	0	0	0	0	0	0	0	0	0	0	0	0	0	0	1.00012	0	0	2.00049	0	0	0	0	0	1.00012	0	0	0	0	0
ASGR1pos325_2_166	hepatocyte	0	0	1.00012	0	0	0	0	0	0	0	0	0	0	0	0	0	1.00012	0	1.00012	0	0	0	0	0	0	0	0	0	0	0	0	0	0	1.00012	0	0	2.00049	0	0	0	0	0	1.00012	0	0	0	0	0
ASGR1pos325_2_167	hepatocyte	0	0	0	0	0	0	0	0	0	0	0	0	0	0	0	0	0	0	0	0	0	0	0	0	0	0	0	0	0	0	0	0	0	1.00012	0	0	0	0	0	0	0	0	0	0	0	0	0	0
ASGR1pos325_2_168	hepatocyte	0	1.00012	0	0	0	0	0	0	0	0	0	0	0	0	0	0	0	0	4.00195	0	0	3.0011	0	0	0	2.00049	0	0	0	0	0	0	0	0	0	0	0	0	0	0	0	0	1.00012	2.00049	0	0	0	0
ASGR1pos325_2_169	nkt	0	2.00049	0	0	1.00012	0	0	0	0	0	0	0	0	0	0	0	0	0	0	0	0	0	0	0	0	0	0	0	0	0	0	0	0	8.00782	0	0	0	0	0	0	0	0	0	0	0	0	0	0
ASGR1pos325_2_170	hepatocyte	0	1.00012	0	0	0	0	0	0	0	0	0	0	0	0	0	0	0	0	1.00012	0	0	0	0	0	0	0	0	0	0	0	0	0	0	5.00305	0	0	3.0011	0	0	0	0	0	0	1.00012	0	0	0	0
ASGR1pos325_2_171	nkt	0	4.00195	0	0	0	0	0	0	0	0	0	0	0	0	0	0	0	0	0	0	0	0	0	0	1.00012	0	0	0	0	0	0	1.00012	0	1.00012	0	0	0	0	0	0	1.00012	0	0	0	0	0	0	0
ASGR1pos325_2_173	hepatocyte	0	0	0	0	0	0	0	0	0	0	0	0	0	0	0	0	0	1.00012	2.00049	0	0	0	0	0	0	1.00012	0	0	0	0	0	0	0	1.00012	0	0	3.0011	0	0	0	1.00012	0	0	1.00012	0	0	0	0
ASGR1pos325_2_175	nkt	0	3.0011	0	0	0	0	1.00012	0	0	0	0	0	0	0	0	0	0	0	0	0	0	0	0	0	0	0	0	0	0	0	0	0	0	1.00012	0	0	0	0	0	0	1.00012	0	0	0	0	0	0	0
ASGR1pos325_2_176	hepatocyte	0	1.00012	0	0	0	0	1.00012	0	0	0	0	0	0	0	0	0	0	0	4.00195	0	0	0	1.00012	0	0	0	0	0	0	0	0	0	0	0	0	0	1.00012	0	0	0	1.00012	0	0	0	0	0	0	0
ASGR1pos325_2_177	nkt	0	1.00012	0	0	0	0	1.00012	0	0	1.00012	0	0	0	0	0	0	0	0	0	0	0	0	0	0	0	0	0	0	0	0	0	0	0	0	0	0	0	0	0	0	2.00049	0	0	0	0	0	0	0
ASGR1pos325_2_178	hepatocyte	0	0	0	0	0	0	0	0	0	0	0	0	0	0	0	0	0	0	1.00012	0	1.00012	0	0	0	0	0	0	0	0	0	0	0	0	2.00049	0	0	1.00012	0	0	0	0	0	0	0	0	0	0	0
ASGR1pos325_2_181	hepatocyte	0	0	0	0	0	0	0	0	0	0	0	0	0	0	0	0	0	0	6.0044	0	0	0	0	0	0	0	0	0	0	0	0	0	0	2.00049	0	0	1.00012	0	0	0	0	0	0	0	0	0	0	0
ASGR1pos325_2_183	hepatocyte	0	0	1.00012	0	0	0	0	0	0	0	0	0	0	0	0	0	0	0	1.00012	1.00012	0	0	0	0	0	0	0	0	0	0	0	0	0	0	0	0	4.00195	0	0	0	0	0	0	0	0	0	0	0
ASGR1pos325_2_184	nkt	0	2.00049	0	0	1.00012	0	1.00012	0	0	0	0	0	0	0	0	0	0	0	0	0	0	0	0	0	0	0	0	0	0	0	0	0	0	2.00049	0	0	0	0	0	0	0	0	0	0	0	0	0	0
ASGR1pos325_2_185	hepatocyte	0	0	0	0	0	0	0	0	0	0	0	0	0	0	0	0	0	0	0	0	0	0	0	0	0	1.00012	0	0	0	0	0	0	0	2.00049	0	0	0	0	0	0	0	0	0	1.00012	0	0	0	0
ASGR1pos325_2_188	hepatocyte	0	0	0	0	0	0	0	0	0	0	0	0	0	0	0	0	0	0	1.00012	0	0	0	0	0	0	0	0	0	0	0	0	0	0	0	0	0	0	0	0	0	0	0	0	2.00049	0	0	0	0
ASGR1pos325_2_190	hepatocyte	0	0	0	0	0	0	0	0	0	0	0	0	0	0	0	0	0	0	1.00012	0	0	0	2.00049	0	0	0	0	0	0	0	0	0	0	1.00012	0	0	0	0	0	0	0	0	0	1.00012	0	0	0	0
ASGR1pos325_2_191	hepatocyte	0	0	0	0	0	0	0	0	0	0	0	0	0	0	0	0	0	0	3.0011	0	0	0	0	0	0	1.00012	0	0	0	0	0	0	0	0	0	0	0	0	0	0	0	0	0	0	0	0	0	0
ASGR1pos325_2_192	hepatocyte	0	0	0	0	0	0	0	0	0	0	0	0	0	0	0	0	0	0	0	0	1.00012	0	0	0	0	0	0	0	0	0	0	0	0	1.00012	0	0	0	0	0	0	0	0	0	0	0	0	0	0
ASGR1posCD45neg_10_98	hepatocyte	0	0	0	0	0	0	0	0	0	0	0	0	0	0	0	0	0	0	2.00049	0	0	0	0	0	0	0	0	0	0	0	0	0	0	2.00049	0	0	0	0	0	0	0	0	0	0	0	0	0	0
ASGR1posCD45neg_10_100	hepatocyte	0	0	0	0	0	0	2.00049	0	0	0	0	0	0	0	0	0	0	0	4.00195	0	0	0	0	0	0	2.00049	0	0	0	0	0	0	0	2.00049	0	0	2.00049	0	0	0	0	0	0	0	1.00012	0	0	0
ASGR1posCD45neg_10_106	hepatocyte	0	0	0	0	0	0	0	0	0	0	0	0	1.00012	0	0	0	0	0	1.00012	0	0	0	0	0	0	0	0	0	0	0	0	0	0	1.00012	1.00012	0	0	0	0	0	0	0	0	0	0	0	0	0
ASGR1posCD45neg_10_109	cholangiocyte	0	0	0	2.00049	0	0	0	0	0	0	1.00012	0	0	0	0	0	0	0	0	0	0	2.00049	0	0	0	0	0	0	0	0	0	1.00012	0	11.0148	0	0	7.00599	0	0	0	1.00012	0	0	0	0	0	0	0
ASGR1posCD45neg_10_110	hepatocyte	0	0	1.00012	0	0	0	0	0	0	0	0	0	0	0	0	0	0	0	1.00012	0	0	0	0	0	0	0	0	0	0	0	0	0	0	1.00012	0	0	0	0	0	0	0	0	0	0	0	0	0	0
ASGR1posCD45neg_10_114	hepatocyte	0	0	0	0	0	0	0	0	0	0	0	0	0	0	0	0	0	0	2.00049	0	1.00012	0	0	0	0	0	0	0	0	0	0	0	0	0	0	0	1.00012	0	0	0	0	0	0	0	0	0	0	0
ASGR1posCD45neg_10_122	hepatocyte	0	0	0	0	0	0	0	0	0	0	0	0	0	0	0	0	0	0	0	0	2.00049	0	0	0	0	0	0	0	0	0	0	0	0	0	0	0	1.00012	0	0	0	0	0	0	0	0	0	0	0
ASGR1posCD45neg_10_124	hepatocyte	0	0	0	1.00012	0	0	0	0	0	0	0	0	0	0	0	0	0	0	3.0011	0	0	0	0	0	0	0	0	0	0	0	0	0	0	1.00012	0	0	3.0011	0	0	0	0	0	0	0	0	0	0	0
ASGR1posCD45neg_10_126	hepatocyte	0	0	0	0	0	0	0	0	0	0	0	0	0	0	0	0	0	0	1.00012	0	0	0	0	0	0	0	0	0	0	0	0	0	0	3.0011	0	0	0	0	0	0	0	0	0	0	0	0	0	0
ASGR1posCD45neg_10_127	hepatocyte	0	0	0	1.00012	0	0	0	0	0	0	0	0	0	0	0	0	0	0	1.00012	0	0	0	0	0	0	0	0	0	0	0	0	0	0	8.00782	0	0	0	0	0	0	0	0	0	0	0	0	0	0
ASGR1posCD45neg_10_129	hepatocyte	0	0	0	0	0	0	0	0	0	0	0	0	0	0	0	0	0	0	3.0011	0	2.00049	0	2.00049	0	0	0	0	0	0	0	0	0	0	1.00012	0	0	2.00049	0	0	0	1.00012	0	0	0	3.0011	0	0	0
ASGR1posCD45neg_10_130	hepatocyte	0	0	0	0	0	0	0	0	0	0	0	0	0	0	0	0	0	0	0	0	0	0	1.00012	0	0	0	0	0	0	0	0	0	0	0	0	0	1.00012	0	0	0	0	0	0	0	0	0	0	0
ASGR1posCD45neg_10_134	hepatocyte	0	0	0	0	0	0	0	0	0	0	0	0	0	0	0	0	0	0	2.00049	0	0	0	0	0	0	1.00012	0	0	0	0	0	0	0	5.00305	0	0	0	0	0	0	0	0	0	0	0	0	0	0
ASGR1posCD45neg_10_138	hepatocyte	0	0	1.00012	0	0	0	0	0	0	0	0	0	0	0	0	0	0	0	4.00195	0	0	2.00049	0	0	0	0	0	0	0	0	0	0	0	0	0	0	0	0	0	0	0	0	0	0	0	0	0	0
ASGR1posCD45neg_10_141	hepatocyte	0	0	0	0	0	0	0	0	0	0	0	0	0	0	0	0	0	0	2.00049	0	0	1.00012	0	0	0	1.00012	0	0	0	0	0	0	0	0	0	0	2.00049	0	0	0	0	0	0	0	0	0	0	0
ASGR1posCD45neg_10_142	hepatocyte	0	0	0	0	0	0	0	0	0	0	0	0	0	0	0	0	0	0	2.00049	0	0	0	0	0	0	0	0	0	0	0	0	0	0	3.0011	0	0	0	0	0	0	0	0	0	0	0	0	0	0
ASGR1posCD45neg_10_144	hepatocyte	0	0	0	0	0	0	0	0	0	0	0	0	0	0	0	0	0	0	0	0	0	0	1.00012	0	0	0	0	0	0	0	0	0	0	2.00049	0	0	0	0	0	0	0	0	0	0	0	0	0	0
ASGR1posCD45neg_10_146	hepatocyte	0	0	0	0	0	0	0	0	0	0	0	0	0	0	0	0	0	0	2.00049	0	0	0	0	0	0	0	0	0	0	0	0	0	0	1.00012	0	0	3.0011	0	0	0	0	0	0	0	0	0	0	0
ASGR1posCD45neg_10_148	hepatocyte	0	0	0	0	0	0	2.00049	0	0	0	0	0	0	0	0	0	0	0	0	0	0	0	0	0	0	0	0	0	0	0	0	0	0	1.00012	0	0	1.00012	0	0	0	1.00012	0	0	0	0	0	0	0
ASGR1posCD45neg_10_149	cholangiocyte	1.00012	0	0	4.00195	0	0	0	0	2.00049	0	1.00012	0	0	0	0	0	0	0	0	0	0	4.00195	1.00012	0	0	0	0	0	0	0	0	0	1.00012	8.00782	0	0	6.0044	0	0	0	2.00049	0	0	0	1.00012	0	0	0
ASGR1posCD45neg_10_150	hepatocyte	0	0	0	0	0	0	0	0	0	0	0	0	0	0	0	0	0	0	1.00012	0	1.00012	0	0	0	0	1.00012	0	0	0	0	0	0	0	1.00012	0	0	0	0	0	0	0	0	0	0	0	0	0	0
ASGR1posCD45neg_10_151	cholangiocyte	1.00012	0	1.00012	0	0	0	0	0	0	0	1.00012	0	0	0	1.00012	0	0	0	0	0	0	0	0	0	0	1.00012	0	0	0	0	0	1.00012	0	6.0044	0	0	8.00782	0	2.00049	0	1.00012	0	1.00012	0	0	0	0	0
ASGR1posCD45neg_10_152	hepatocyte	0	0	0	0	0	0	1.00012	0	0	0	0	0	1.00012	0	0	0	0	0	5.00305	0	0	0	0	0	0	0	0	0	0	0	0	0	0	1.00012	0	0	0	0	0	0	0	0	0	0	0	0	0	0
ASGR1posCD45neg_10_154	hepatocyte	0	0	0	0	0	0	1.00012	0	0	0	0	0	0	0	0	0	0	0	5.00305	0	0	0	0	0	0	0	0	0	0	0	0	0	0	0	0	0	0	0	0	0	0	0	0	0	0	0	0	0
ASGR1posCD45neg_10_158	hepatocyte	0	0	0	0	0	0	0	0	0	0	0	0	0	0	0	0	0	0	6.0044	0	0	0	0	0	0	0	0	0	0	0	0	0	0	2.00049	0	0	0	0	0	0	0	0	0	0	0	0	0	0
ASGR1posCD45neg_10_169	hepatocyte	1.00012	0	0	0	0	0	0	0	0	0	0	0	0	0	0	0	2.00049	0	5.00305	0	0	0	0	0	0	0	0	0	0	0	0	0	0	1.00012	0	0	0	0	0	0	1.00012	0	0	0	0	0	0	0
ASGR1posCD45neg_10_171	hepatocyte	0	0	0	0	0	1.00012	0	0	0	0	0	0	0	0	0	0	0	0	2.00049	0	0	0	0	0	0	1.00012	0	0	0	0	0	0	0	0	0	0	0	0	0	0	0	0	0	0	0	0	0	0
ASGR1posCD45neg_10_173	hepatocyte	0	0	0	0	0	0	0	0	0	0	0	0	0	3.0011	0	0	0	0	2.00049	0	0	0	0	0	0	1.00012	0	0	0	0	0	0	0	0	0	0	2.00049	0	0	0	0	0	0	0	0	0	0	0
ASGR1posCD45neg_10_175	hepatocyte	0	0	0	0	0	0	0	0	0	0	0	0	0	0	0	0	0	0	1.00012	0	0	0	0	0	0	0	0	0	0	0	0	0	0	1.00012	0	0	0	0	0	0	2.00049	0	0	0	0	0	0	0
ASGR1posCD45neg_10_176	hepatocyte	0	0	0	0	0	0	0	0	0	0	1.00012	0	0	0	0	0	0	0	5.00305	0	0	0	0	0	0	1.00012	0	0	0	0	0	0	0	2.00049	0	0	0	0	0	0	1.00012	0	0	0	0	0	0	0
ASGR1posCD45neg_10_178	hepatocyte	0	0	2.00049	0	0	0	0	0	0	0	0	0	0	0	0	0	0	0	0	0	0	0	0	0	0	1.00012	0	0	0	0	0	0	0	1.00012	0	0	0	0	0	0	0	0	0	0	0	0	0	0
ASGR1posCD45neg_10_181	hepatocyte	0	0	1.00012	0	0	0	0	0	0	0	0	0	0	0	0	0	0	0	2.00049	0	0	0	0	0	0	0	0	0	0	0	0	0	0	0	0	0	0	0	0	0	0	0	0	0	0	0	0	0
ASGR1posCD45neg_10_183	hepatocyte	0	0	0	1.00012	0	0	0	0	0	0	0	0	0	0	0	0	0	0	2.00049	0	0	0	0	0	0	0	0	0	0	0	0	0	0	3.0011	0	0	0	0	0	0	0	0	0	0	0	0	0	0
ASGR1posCD45neg_10_184	hepatocyte	0	0	0	0	0	0	0	0	0	0	0	0	0	0	0	0	0	0	0	0	0	0	0	0	0	1.00012	0	0	0	0	0	0	0	0	0	0	0	0	0	0	0	0	0	0	0	0	0	0
ASGR1posCD45neg_10_185	hepatocyte	1.00012	0	1.00012	0	0	0	0	0	0	0	0	0	0	0	0	0	0	0	0	0	0	0	0	0	0	0	0	0	0	0	0	0	0	0	0	0	2.00049	0	0	0	0	0	0	1.00012	0	0	0	0
ASGR1posCD45neg_10_188	hepatocyte	0	0	0	0	0	0	0	0	0	0	0	0	0	0	0	0	0	0	4.00195	0	0	0	0	0	0	0	0	0	0	0	0	0	0	2.00049	0	0	0	0	1.00012	0	1.00012	0	0	0	0	0	0	0
ASGR1posCD45neg_10_191	hepatocyte	0	0	0	0	0	0	0	0	0	0	0	0	0	0	0	0	0	0	4.00195	0	0	0	0	0	0	0	0	0	0	0	0	0	0	0	0	0	0	1.00012	0	0	0	0	0	0	0	0	0	0
ASGR1posCD45neg_10_192	hepatocyte	0	0	0	0	0	0	0	0	0	0	0	0	0	0	0	0	0	0	2.00049	0	1.00012	0	0	0	0	0	0	0	0	0	0	0	0	2.00049	0	0	0	0	0	0	0	0	0	0	0	0	0	0
ASGR1posCD45neg_9_1	hepatocyte	0	0	0	0	0	0	0	0	0	0	0	0	0	0	0	0	0	0	1.00012	0	0	0	0	0	0	1.00012	0	0	0	0	0	1.00012	0	0	0	0	0	0	0	0	0	0	0	0	0	0	0	0
ASGR1posCD45neg_9_2	hepatocyte	9.0099	0	1.00012	1.00012	0	0	0	0	0	0	3.0011	0	0	0	0	0	0	0	0	0	0	4.00195	1.00012	0	0	0	0	1.00012	0	0	0	0	0	4.00195	0	0	2.00049	0	0	0	0	0	0	0	0	0	0	0
ASGR1posCD45neg_9_4	hepatocyte	0	0	0	0	0	0	0	0	0	0	0	0	0	0	0	0	0	0	9.0099	0	0	0	0	0	0	0	0	0	0	0	0	0	0	0	0	0	1.00012	0	0	0	0	0	0	0	0	0	0	0
ASGR1posCD45neg_9_5	hepatocyte	0	0	0	0	0	0	2.00049	0	0	0	0	0	0	0	0	0	0	0	3.0011	0	0	0	0	0	0	0	0	0	0	0	0	0	0	0	0	0	0	0	1.00012	0	0	0	0	0	0	0	0	0
ASGR1posCD45neg_9_6	hepatocyte	0	0	0	0	0	0	0	0	0	0	0	0	0	0	0	0	0	0	4.00195	0	0	0	0	0	0	0	0	0	0	0	0	0	0	1.00012	0	0	0	0	0	0	0	0	0	0	0	0	0	0
ASGR1posCD45neg_9_7	hepatocyte	0	0	0	0	0	0	0	0	0	0	1.00012	0	0	0	0	0	0	0	0	0	0	0	0	0	0	0	0	0	0	0	0	1.00012	0	6.0044	0	0	0	0	0	0	0	0	0	0	0	0	0	0
ASGR1posCD45neg_9_8	hepatocyte	1.00012	0	0	0	0	0	2.00049	0	0	0	0	0	0	0	0	0	0	0	2.00049	0	1.00012	0	0	0	0	0	0	0	0	0	0	0	0	1.00012	0	0	0	0	0	0	0	0	0	0	0	0	0	0
ASGR1posCD45neg_9_10	hepatocyte	0	0	0	0	0	0	0	0	0	0	0	0	0	0	0	0	0	1.00012	7.00599	0	1.00012	0	0	0	0	0	0	0	0	0	0	0	0	2.00049	0	0	0	0	0	0	0	0	0	0	0	0	0	0
ASGR1posCD45neg_9_12	hepatocyte	0	0	0	1.00012	0	0	0	0	0	0	0	0	0	0	0	0	0	0	3.0011	0	0	0	0	0	0	0	0	0	0	0	0	0	0	2.00049	0	0	1.00012	0	0	0	0	0	0	0	0	0	0	0
ASGR1posCD45neg_9_14	hepatocyte	0	0	0	0	0	0	0	0	0	0	0	0	0	0	0	0	0	0	1.00012	0	0	0	0	0	0	3.0011	0	0	0	0	0	0	0	0	0	0	0	0	0	0	0	0	0	0	0	1.00012	0	0
ASGR1posCD45neg_9_15	hepatocyte	0	0	0	0	0	0	0	0	0	0	0	0	0	0	0	0	0	0	2.00049	0	0	0	1.00012	0	0	1.00012	0	0	0	0	0	0	0	0	0	0	0	0	0	0	0	0	0	0	0	0	0	0
ASGR1posCD45neg_9_21	hepatocyte	0	0	0	1.00012	0	0	0	0	0	0	0	0	2.00049	0	0	0	0	0	7.00599	0	0	0	0	0	0	1.00012	0	0	0	0	0	2.00049	0	4.00195	0	0	0	0	0	0	0	0	0	0	0	0	0	0
ASGR1posCD45neg_9_27	hepatocyte	0	0	1.00012	0	0	0	0	0	0	0	0	0	0	0	0	0	0	0	2.00049	0	0	0	0	0	0	0	0	0	0	0	0	0	0	1.00012	0	0	0	0	0	0	0	0	0	0	0	0	0	0
ASGR1posCD45neg_9_28	hepatocyte	0	0	1.00012	1.00012	0	0	0	0	0	0	1.00012	0	0	0	0	0	0	0	2.00049	0	0	1.00012	0	0	0	0	0	0	0	0	0	0	0	1.00012	0	0	2.00049	0	0	0	0	0	0	1.00012	0	0	0	0
ASGR1posCD45neg_9_29	hepatocyte	0	0	0	0	0	0	0	0	0	0	0	0	0	0	0	0	0	0	2.00049	0	0	0	0	0	0	1.00012	0	0	0	0	0	0	0	1.00012	0	0	0	0	0	0	0	0	0	0	0	0	0	0
ASGR1posCD45neg_9_30	hepatocyte	0	0	0	0	0	0	0	0	0	0	0	0	0	0	0	0	0	0	4.00195	0	0	0	0	0	0	0	0	0	0	0	0	0	0	2.00049	0	0	0	0	0	0	0	0	0	0	0	0	0	0
ASGR1posCD45neg_9_33	hepatocyte	0	0	0	0	0	0	0	0	0	0	0	0	0	0	0	0	0	0	3.0011	0	0	1.00012	1.00012	0	0	0	0	0	0	0	0	0	0	0	0	0	0	0	0	0	0	0	0	0	0	0	0	0
ASGR1posCD45neg_9_35	hepatocyte	0	0	0	0	0	0	0	0	0	0	1.00012	0	0	0	0	0	0	0	3.0011	0	0	0	0	0	0	0	0	0	0	0	0	0	0	0	0	0	1.00012	0	0	0	0	0	0	1.00012	0	0	0	0
ASGR1posCD45neg_9_37	hepatocyte	0	0	0	0	0	1.00012	0	0	0	0	0	0	0	0	0	0	0	0	2.00049	0	0	0	0	0	0	0	0	0	0	0	0	0	0	2.00049	0	0	0	0	0	0	0	0	0	0	0	0	0	0
ASGR1posCD45neg_9_41	hepatocyte	0	0	0	0	0	1.00012	0	0	0	0	0	0	0	0	0	0	0	0	8.00782	1.00012	2.00049	1.00012	0	0	0	0	0	0	0	0	0	0	0	0	0	0	0	0	0	0	1.00012	0	0	1.00012	0	0	0	0
ASGR1posCD45neg_9_43	hepatocyte	0	0	0	1.00012	0	0	0	0	0	0	0	0	0	0	0	0	0	0	3.0011	0	0	0	0	0	0	0	0	0	0	0	0	0	0	1.00012	0	0	0	0	0	0	0	0	0	0	0	0	0	0
ASGR1posCD45neg_9_45	hepatocyte	0	0	0	0	0	0	0	0	0	0	0	0	0	0	0	0	0	0	1.00012	0	1.00012	0	0	0	0	0	0	0	0	0	0	0	0	0	0	0	0	0	0	0	0	0	0	0	0	0	0	0
ASGR1posCD45neg_9_49	hepatocyte	1.00012	0	0	0	0	0	0	0	0	0	0	0	0	0	0	0	0	0	1.00012	0	0	0	0	0	0	0	0	0	0	0	0	0	0	1.00012	0	0	1.00012	0	0	0	0	0	1.00012	0	0	0	0	0
ASGR1posCD45neg_9_50	hepatocyte	0	0	0	0	0	0	0	0	0	0	0	0	0	0	0	0	0	0	0	0	0	0	0	0	0	0	0	0	0	0	0	0	0	1.00012	0	0	0	0	0	0	0	0	0	0	0	0	0	0
ASGR1posCD45neg_9_51	hepatocyte	0	0	0	1.00012	0	0	0	0	0	0	0	0	0	0	0	0	0	0	3.0011	0	0	0	0	0	0	0	0	0	0	0	0	0	0	0	0	0	0	0	0	0	0	0	0	0	0	0	0	0
ASGR1posCD45neg_9_52	hepatocyte	0	0	0	0	0	0	0	0	0	0	0	0	0	0	0	0	0	0	1.00012	0	0	0	0	0	0	0	0	0	0	0	0	0	0	0	0	0	0	0	0	0	0	0	0	0	0	0	0	0
ASGR1posCD45neg_9_55	hepatocyte	0	0	0	0	0	0	0	0	0	0	0	0	1.00012	0	0	0	0	0	1.00012	0	0	0	0	0	0	0	0	0	0	0	0	0	0	0	0	0	0	0	0	0	0	0	0	0	0	0	0	0
ASGR1posCD45neg_9_56	hepatocyte	0	0	0	0	0	0	0	0	0	0	0	0	0	0	0	0	0	0	3.0011	0	0	0	0	0	0	0	0	0	0	0	0	0	0	0	0	0	0	0	0	0	0	0	0	0	0	0	0	0
ASGR1posCD45neg_9_60	hepatocyte	0	0	0	0	0	0	1.00012	0	0	0	0	0	0	0	0	0	0	0	3.0011	0	0	0	0	0	0	0	0	0	0	0	0	0	0	1.00012	0	0	4.00195	0	0	0	0	0	0	0	0	0	0	0
ASGR1posCD45neg_9_61	cholangiocyte	0	0	0	0	0	0	0	0	0	0	2.00049	0	0	0	0	0	0	0	0	0	2.00049	1.00012	0	0	0	0	0	0	2.00049	0	0	2.00049	1.00012	23.0648	0	0	17.0354	0	0	0	2.00049	0	0	0	0	1.00012	0	0
ASGR1posCD45neg_9_62	hepatocyte	0	0	0	0	0	0	0	0	0	0	0	0	0	0	1.00012	0	0	0	5.00305	0	0	0	0	0	0	0	0	0	0	0	0	0	0	1.00012	0	0	2.00049	0	0	0	0	0	0	0	0	0	0	0
ASGR1posCD45neg_9_63	hepatocyte	0	0	0	0	0	0	0	0	0	0	0	0	1.00012	0	0	0	0	0	1.00012	0	0	0	0	0	0	0	0	0	0	0	0	0	0	1.00012	0	0	3.0011	0	0	0	0	0	0	0	0	0	0	0
ASGR1posCD45neg_9_67	hepatocyte	1.00012	0	0	0	0	0	0	0	0	0	0	0	0	0	1.00012	0	0	0	13.0207	0	0	0	1.00012	0	0	5.00305	0	0	0	0	0	0	0	5.00305	0	0	3.0011	0	0	1.00012	0	0	0	0	0	0	0	0
ASGR1posCD45neg_9_68	hepatocyte	5.00305	0	0	0	0	0	0	0	0	0	0	0	0	1.00012	0	0	0	0	1.00012	0	2.00049	0	0	0	0	0	0	0	0	0	0	0	0	0	0	0	0	0	1.00012	0	0	0	0	0	3.0011	2.00049	0	0
ASGR1posCD45neg_9_71	hepatocyte	0	0	0	0	0	0	0	0	0	0	0	0	1.00012	0	0	0	0	0	3.0011	0	0	0	0	0	0	0	0	0	0	0	0	0	0	0	0	0	1.00012	0	0	0	0	0	0	0	0	0	0	0
ASGR1posCD45neg_9_72	hepatocyte	0	0	0	0	0	0	0	0	0	0	0	0	0	0	0	0	0	0	1.00012	0	1.00012	0	0	0	0	0	0	0	0	0	0	0	0	1.00012	0	0	0	0	0	0	0	0	0	0	0	0	0	0
ASGR1posCD45neg_9_75	hepatocyte	0	0	0	0	0	0	0	0	0	0	0	0	0	0	0	0	0	0	1.00012	0	1.00012	0	0	0	0	0	0	0	0	0	0	1.00012	0	0	0	0	0	0	0	0	0	0	0	0	0	0	0	0
ASGR1posCD45neg_9_78	hepatocyte	0	0	1.00012	0	0	1.00012	0	0	0	0	0	0	0	0	0	0	0	0	1.00012	0	0	0	0	0	0	0	0	0	0	0	0	0	0	1.00012	0	0	0	0	0	0	0	0	0	0	0	0	0	0
ASGR1posCD45neg_9_79	hepatocyte	0	0	0	1.00012	0	0	0	0	0	0	0	0	1.00012	1.00012	2.00049	0	0	0	3.0011	0	0	1.00012	0	0	0	0	0	0	0	0	0	0	0	3.0011	0	0	3.0011	0	0	0	0	0	0	0	0	0	0	0
ASGR1posCD45neg_9_81	hepatocyte	0	0	0	0	0	0	0	0	0	0	0	0	0	0	0	0	0	0	0	0	0	0	0	0	0	3.0011	0	0	0	0	0	0	0	1.00012	0	0	0	0	0	0	0	0	0	1.00012	0	0	0	0
ASGR1posCD45neg_9_82	hepatocyte	0	0	0	2.00049	0	1.00012	0	0	0	0	0	0	1.00012	0	2.00049	0	0	0	10.0122	0	0	2.00049	3.0011	0	0	0	0	0	0	0	0	0	0	6.0044	0	0	8.00782	0	0	0	2.00049	0	0	3.0011	0	0	0	0
ASGR1posCD45neg_9_83	hepatocyte	0	0	0	0	0	0	0	0	0	0	0	0	0	0	0	0	0	0	7.00599	0	1.00012	0	1.00012	0	0	0	0	0	0	0	0	0	0	0	0	0	1.00012	0	0	0	1.00012	0	0	0	0	0	0	0
ASGR1posCD45neg_9_84	hepatocyte	16.0313	0	0	3.0011	0	0	0	0	0	0	3.0011	0	0	1.00012	0	0	0	0	9.0099	0	0	5.00305	1.00012	0	0	0	1.00012	0	0	0	0	2.00049	0	7.00599	0	0	2.00049	0	3.0011	0	1.00012	0	0	0	0	2.00049	0	0
ASGR1posCD45neg_9_91	hepatocyte	1.00012	0	0	0	0	2.00049	0	0	0	0	0	0	0	0	0	0	0	0	5.00305	0	0	1.00012	0	0	0	0	0	0	0	0	0	0	0	0	0	0	1.00012	0	0	0	0	0	1.00012	0	0	0	0	0
ASGR1posCD45neg_9_92	hepatocyte	2.00049	0	0	0	0	0	0	0	0	0	0	0	1.00012	0	0	0	0	0	3.0011	0	0	1.00012	0	0	0	0	0	0	0	0	0	0	0	3.0011	0	0	0	0	0	0	0	0	0	0	0	0	0	0
ASGR1posCD45neg_9_94	hepatocyte	0	0	0	0	0	0	0	0	0	0	0	0	0	0	0	0	0	0	3.0011	0	0	0	0	0	0	0	0	0	0	0	0	0	0	2.00049	0	0	0	0	0	0	0	0	0	0	0	0	0	0
ASGR1posCD45neg_9_95	hepatocyte	1.00012	0	0	1.00012	0	0	1.00012	0	0	0	1.00012	0	0	0	0	0	0	0	2.00049	0	0	0	3.0011	0	0	0	1.00012	0	0	0	0	0	0	5.00305	0	0	0	0	2.00049	0	2.00049	0	0	1.00012	0	2.00049	0	0
ASGR1posCD45neg_9_96	hepatocyte	0	0	0	0	0	0	0	0	0	0	0	0	0	0	0	0	0	0	6.0044	0	0	0	0	0	0	0	0	0	0	0	0	0	0	2.00049	0	0	1.00012	0	0	0	0	0	0	0	0	0	0	0
ASGR1posCD45pos_11_1	nkt	0	0	0	0	0	0	1.00012	0	0	0	0	0	0	0	0	0	0	0	0	0	0	0	0	0	0	0	0	0	1.00012	0	0	3.0011	0	3.0011	0	0	0	1.00012	0	0	0	0	0	0	0	0	0	0
ASGR1posCD45pos_11_3	nkt	0	3.0011	0	0	0	0	0	0	0	0	0	0	0	0	0	0	0	0	0	0	0	0	0	0	0	0	0	0	0	0	0	1.00012	0	7.00599	0	0	0	0	0	0	2.00049	0	0	0	0	0	0	0
ASGR1posCD45pos_11_4	nkt	0	1.00012	0	0	0	0	0	0	0	0	0	0	0	0	0	0	0	1.00012	0	0	0	0	0	0	0	0	0	0	0	0	0	0	0	0	0	0	0	0	0	0	1.00012	0	0	0	0	0	0	0
ASGR1posCD45pos_11_5	nkt	0	2.00049	0	0	0	0	0	0	0	1.00012	0	0	0	0	0	0	1.00012	0	0	0	0	0	0	0	0	0	0	0	0	0	0	0	0	3.0011	0	0	0	0	0	0	1.00012	0	1.00012	0	0	0	0	0
ASGR1posCD45pos_11_6	nkt	0	1.00012	0	0	0	0	0	0	0	0	0	0	0	0	0	0	0	0	0	1.00012	1.00012	0	0	0	0	0	1.00012	0	0	0	0	0	0	2.00049	0	0	0	0	0	0	0	0	0	0	0	0	0	0
ASGR1posCD45pos_11_7	nkt	0	1.00012	0	0	1.00012	0	0	0	0	0	0	0	0	0	0	0	0	0	0	0	0	0	0	0	0	0	0	0	0	0	0	0	0	3.0011	0	0	0	0	0	0	0	0	0	0	0	0	0	0
ASGR1posCD45pos_11_8	other	0	5.00305	0	0	1.00012	0	0	0	0	0	0	0	0	0	0	0	8.00782	0	0	2.00049	0	0	0	0	0	0	0	0	0	0	0	0	0	52.3329	0	0	0	0	0	0	1.00012	0	0	0	0	0	0	0
ASGR1posCD45pos_11_9	nkt	0	2.00049	0	0	0	0	0	0	0	0	0	0	0	0	0	0	0	0	0	0	0	0	0	0	0	0	0	0	0	0	0	0	0	1.00012	1.00012	0	0	0	0	0	0	0	0	0	0	1.00012	0	0
ASGR1posCD45pos_11_10	nkt	0	0	0	0	0	0	0	0	0	0	0	0	0	0	0	0	0	0	0	0	0	0	0	0	0	0	0	0	0	0	0	0	0	3.0011	0	0	0	0	0	0	2.00049	0	0	0	0	0	0	0
ASGR1posCD45pos_11_11	hepatocyte	0	1.00012	1.00012	0	0	0	0	0	0	0	0	0	0	0	0	0	0	0	0	0	0	0	0	0	0	0	0	0	0	0	0	0	0	2.00049	0	0	0	0	0	0	1.00012	0	0	0	0	0	0	0
ASGR1posCD45pos_11_12	nkt	0	2.00049	0	0	1.00012	0	0	0	0	0	0	0	0	0	0	0	0	0	1.00012	0	0	0	0	0	0	0	0	0	0	0	0	0	0	2.00049	0	0	0	0	0	0	2.00049	0	0	0	0	0	0	0
ASGR1posCD45pos_11_14	hepatocyte	0	2.00049	0	0	1.00012	0	0	0	0	0	0	0	0	0	0	0	0	0	1.00012	0	0	0	0	0	0	0	0	0	1.00012	0	0	0	0	5.00305	0	0	0	0	0	0	1.00012	0	0	0	0	1.00012	0	0
ASGR1posCD45pos_11_15	nkt	0	2.00049	0	0	0	0	0	0	0	0	0	0	0	0	0	0	1.00012	0	0	0	0	0	0	0	0	0	0	0	0	0	0	1.00012	0	2.00049	0	0	0	0	0	0	2.00049	0	0	0	0	0	0	0
ASGR1posCD45pos_11_16	nkt	0	1.00012	0	0	0	0	0	0	0	0	0	0	0	0	0	0	0	0	0	0	0	0	0	0	0	0	0	0	0	0	0	0	0	2.00049	0	0	0	0	0	0	0	0	0	0	0	0	0	0
ASGR1posCD45pos_11_17	nkt	0	0	0	0	0	0	0	0	0	0	0	0	0	0	0	0	0	0	0	1.00012	0	0	0	0	0	0	0	0	0	0	0	2.00049	0	6.0044	0	0	0	0	0	0	0	0	0	0	0	0	0	0
ASGR1posCD45pos_11_18	nkt	0	0	0	0	0	0	0	0	0	0	0	0	0	0	0	0	0	0	0	0	0	0	0	0	1.00012	0	0	0	0	0	0	0	0	1.00012	0	0	0	0	0	0	1.00012	0	0	1.00012	0	0	0	0
ASGR1posCD45pos_11_19	nkt	0	3.0011	0	0	0	0	0	0	0	1.00012	0	0	0	0	0	0	0	0	0	0	0	0	0	0	0	0	0	0	1.00012	0	0	2.00049	0	2.00049	0	0	0	0	0	0	2.00049	0	0	0	0	0	0	0
ASGR1posCD45pos_11_20	nkt	0	1.00012	0	0	0	0	0	0	0	0	0	0	0	0	0	0	1.00012	0	0	0	0	0	0	0	0	0	0	0	0	0	0	0	0	2.00049	0	0	0	0	0	0	0	0	0	0	0	1.00012	0	0
ASGR1posCD45pos_11_21	nkt	0	3.0011	0	0	0	0	0	0	0	0	0	0	0	0	0	0	0	0	0	0	0	0	0	0	0	0	0	0	0	0	0	1.00012	0	0	0	0	0	0	0	0	0	0	0	0	0	0	0	0
ASGR1posCD45pos_11_22	nkt	0	0	0	0	0	0	0	0	0	0	0	0	0	0	0	0	0	0	0	0	0	0	0	0	0	0	0	0	0	0	0	0	0	0	0	0	0	0	0	0	1.00012	0	0	0	0	0	0	0
ASGR1posCD45pos_11_23	nkt	0	1.00012	0	0	0	0	0	0	0	0	0	0	0	0	0	0	0	0	0	0	0	0	0	0	0	0	0	0	2.00049	0	0	0	0	3.0011	0	0	0	0	0	0	0	0	0	0	0	1.00012	0	0
ASGR1posCD45pos_11_24	nkt	0	0	0	0	0	0	0	0	0	0	0	0	0	0	0	0	0	0	0	0	0	0	0	0	1.00012	0	0	0	0	0	0	0	0	0	0	0	0	0	0	0	0	0	0	0	0	0	0	0
ASGR1posCD45pos_11_25	nkt	0	0	0	0	0	0	0	0	0	0	0	0	0	0	0	0	0	0	0	0	0	0	0	0	0	0	0	0	0	0	0	0	0	1.00012	0	0	0	0	0	0	1.00012	0	0	0	0	0	0	0
ASGR1posCD45pos_11_26	nkt	0	1.00012	0	0	0	0	1.00012	0	2.00049	0	0	0	0	0	0	0	0	0	0	0	0	0	0	0	0	0	0	0	0	0	0	0	0	3.0011	0	0	0	0	0	0	2.00049	0	0	0	0	0	0	0
ASGR1posCD45pos_11_27	nkt	0	3.0011	0	0	0	0	0	0	1.00012	0	0	0	0	0	0	0	1.00012	0	0	2.00049	0	0	0	0	1.00012	0	0	0	0	0	0	0	0	4.00195	0	0	0	0	0	0	3.0011	0	0	0	0	1.00012	0	0
ASGR1posCD45pos_11_28	nkt	0	2.00049	1.00012	0	0	0	0	0	0	0	0	0	0	0	0	0	0	0	0	0	0	0	0	0	0	0	0	0	0	0	0	0	0	4.00195	0	0	0	0	0	0	2.00049	0	0	0	0	0	0	0
ASGR1posCD45pos_11_29	nkt	0	1.00012	0	0	0	0	0	0	0	0	0	0	0	0	0	0	0	0	0	0	0	0	0	0	0	0	0	0	4.00195	0	0	0	0	1.00012	0	0	0	0	0	0	1.00012	0	0	0	0	0	0	0
ASGR1posCD45pos_11_31	hepatocyte	0	1.00012	0	0	0	0	0	0	0	0	0	0	0	0	0	0	1.00012	0	0	0	0	0	0	0	0	0	0	0	0	0	0	1.00012	0	1.00012	0	0	0	0	0	0	0	0	0	0	0	0	0	0
ASGR1posCD45pos_11_32	nkt	0	0	0	0	0	0	0	0	0	0	0	0	0	0	0	0	1.00012	0	0	0	0	0	0	0	0	0	0	0	0	0	0	0	0	3.0011	0	0	0	0	0	0	2.00049	0	1.00012	0	0	0	0	0
ASGR1posCD45pos_11_33	nkt	0	3.0011	0	0	0	0	0	0	0	0	0	0	0	0	0	0	0	0	0	0	0	0	0	0	1.00012	0	0	0	0	0	0	0	0	1.00012	0	0	0	0	0	0	3.0011	0	0	1.00012	0	0	0	0
ASGR1posCD45pos_11_34	nkt	0	1.00012	0	0	0	0	1.00012	0	0	0	0	0	0	0	0	0	0	0	0	0	0	0	0	0	0	0	0	0	0	0	0	0	0	1.00012	0	0	0	0	0	0	0	0	0	0	0	0	0	0
ASGR1posCD45pos_11_35	nkt	0	1.00012	0	0	0	0	0	0	0	0	0	0	0	0	0	0	1.00012	0	0	0	0	0	0	0	2.00049	0	0	0	0	0	0	0	0	3.0011	0	0	0	0	0	0	0	0	0	0	0	1.00012	0	0
ASGR1posCD45pos_11_36	nkt	0	7.00599	0	0	0	0	0	0	0	0	0	0	0	0	0	0	0	0	0	0	0	0	0	0	0	0	0	0	0	0	0	1.00012	0	13.0207	0	0	0	0	0	0	0	0	0	0	0	0	0	0
ASGR1posCD45pos_11_37	hepatocyte	0	0	0	0	0	0	0	0	0	0	0	0	0	0	0	0	0	0	3.0011	0	0	0	0	0	0	0	0	0	0	0	0	0	0	1.00012	0	0	0	0	0	0	1.00012	0	0	0	0	1.00012	0	0
ASGR1posCD45pos_11_38	nkt	0	1.00012	0	0	0	0	0	0	0	0	0	0	0	0	0	0	0	0	0	0	0	0	0	0	0	0	0	0	0	0	0	0	0	3.0011	0	0	0	0	0	0	0	0	0	0	0	0	0	0
ASGR1posCD45pos_11_39	nkt	0	2.00049	0	0	0	0	0	0	0	0	0	0	2.00049	0	0	0	0	0	0	0	0	0	0	0	0	0	1.00012	0	0	0	0	0	0	1.00012	0	0	0	0	0	0	1.00012	0	0	0	0	0	0	0
ASGR1posCD45pos_11_40	nkt	0	1.00012	0	0	0	0	0	0	0	0	0	0	0	0	0	0	0	0	0	0	0	0	0	0	0	0	0	0	0	0	0	0	0	4.00195	0	0	0	0	0	0	1.00012	0	0	0	0	0	0	0
ASGR1posCD45pos_11_41	nkt	0	0	0	0	0	0	0	0	0	0	0	0	0	0	0	0	0	0	0	0	0	0	0	0	0	0	0	0	0	0	0	0	0	4.00195	0	0	0	0	0	0	0	0	0	1.00012	0	0	0	0
ASGR1posCD45pos_11_42	nkt	0	2.00049	0	0	0	0	0	0	0	0	0	0	0	0	0	0	0	0	0	1.00012	0	0	0	0	0	0	0	0	0	0	0	0	0	1.00012	0	0	0	0	0	0	0	0	0	0	0	1.00012	0	0
ASGR1posCD45pos_11_43	nkt	0	0	0	0	0	0	0	0	0	0	0	0	0	0	0	0	0	0	0	0	0	0	1.00012	0	1.00012	0	0	0	0	0	0	0	0	5.00305	0	0	0	0	0	0	1.00012	0	0	0	0	0	0	0
ASGR1posCD45pos_11_44	hepatocyte	0	0	0	0	0	0	0	0	0	0	0	0	0	0	0	0	1.00012	0	0	0	0	0	0	0	0	0	0	0	0	0	0	0	0	5.00305	0	0	0	0	0	0	2.00049	0	0	0	0	0	0	0
ASGR1posCD45pos_11_45	nkt	0	3.0011	0	0	0	0	0	0	0	0	0	0	0	0	0	0	0	0	0	0	0	0	0	0	1.00012	0	0	0	0	0	0	0	0	4.00195	0	0	0	0	0	0	1.00012	0	0	0	0	0	0	0
ASGR1posCD45pos_11_46	nkt	0	0	0	0	0	0	0	0	0	0	0	0	0	0	0	0	0	0	1.00012	0	0	0	0	0	2.00049	0	0	0	0	0	0	0	0	1.00012	0	0	0	0	0	0	0	0	0	0	0	0	0	0
ASGR1posCD45pos_11_48	nkt	0	1.00012	0	0	0	0	0	0	0	0	0	0	0	0	0	0	3.0011	2.00049	0	0	0	0	0	0	1.00012	0	0	0	0	0	0	0	0	6.0044	0	0	0	0	0	0	0	0	0	0	0	0	0	0
ASGR1posCD45pos_11_49	nkt	0	1.00012	0	0	0	0	0	0	0	0	0	0	0	0	0	0	0	0	0	0	0	0	0	0	0	0	0	0	0	0	0	0	0	10.0122	0	0	0	0	0	0	1.00012	0	0	0	0	0	0	0
ASGR1posCD45pos_11_50	nkt	0	1.00012	0	0	0	0	0	0	0	0	0	0	0	0	0	0	0	0	0	1.00012	0	0	0	0	1.00012	0	0	0	0	0	0	0	0	2.00049	0	0	0	0	0	0	3.0011	0	0	0	0	0	0	0
ASGR1posCD45pos_11_51	nkt	0	1.00012	0	0	0	0	0	0	0	0	0	0	0	0	0	0	0	0	0	0	0	0	0	0	0	0	1.00012	0	0	0	0	1.00012	0	2.00049	0	0	0	0	0	0	1.00012	0	0	0	0	0	0	0
ASGR1posCD45pos_11_52	nkt	0	0	0	0	0	0	0	0	1.00012	0	0	0	0	0	0	0	0	0	0	1.00012	0	0	0	0	0	0	0	0	0	0	0	0	0	4.00195	0	0	0	0	0	0	0	0	0	0	0	0	0	0
ASGR1posCD45pos_11_53	nkt	0	1.00012	0	0	0	0	0	0	0	0	0	0	0	0	0	0	0	0	0	0	0	0	0	0	2.00049	0	0	0	0	0	0	1.00012	0	2.00049	0	0	0	0	0	0	2.00049	0	0	0	0	0	0	0
ASGR1posCD45pos_11_54	nkt	0	1.00012	1.00012	0	0	0	1.00012	0	0	0	0	0	0	0	0	0	0	0	0	0	0	0	0	0	0	0	0	0	1.00012	0	0	0	0	2.00049	0	0	0	0	0	0	2.00049	0	0	0	0	0	0	0
ASGR1posCD45pos_11_55	nkt	0	0	0	0	0	0	0	0	0	0	0	0	0	0	0	0	0	0	0	0	0	0	0	0	0	0	0	0	0	0	0	0	0	3.0011	0	0	0	0	0	0	0	0	0	0	0	0	0	0
ASGR1posCD45pos_11_56	hepatocyte	0	1.00012	0	0	0	0	0	0	0	0	0	0	0	0	0	0	0	0	0	0	0	0	0	0	0	0	0	0	1.00012	0	0	0	0	1.00012	0	0	0	0	0	0	1.00012	0	0	0	0	0	0	0
ASGR1posCD45pos_11_57	hepatocyte	0	4.00195	0	0	0	0	0	0	0	0	0	0	0	0	0	0	0	0	1.00012	1.00012	0	0	0	0	0	0	0	0	0	0	0	0	0	1.00012	0	0	0	0	0	0	3.0011	0	0	0	0	0	0	0
ASGR1posCD45pos_11_58	nkt	0	0	0	0	0	0	0	0	0	0	0	0	0	0	0	0	0	0	0	0	0	0	0	0	0	0	0	0	0	0	0	1.00012	0	3.0011	0	0	0	0	0	0	0	0	0	0	0	0	0	0
ASGR1posCD45pos_11_60	nkt	0	3.0011	0	0	0	0	0	0	0	0	0	0	0	0	0	0	1.00012	0	0	0	0	0	0	0	0	1.00012	0	0	0	0	0	0	0	2.00049	0	0	0	0	0	0	0	0	0	0	0	0	0	0
ASGR1posCD45pos_11_61	nkt	0	1.00012	0	1.00012	0	0	0	0	0	0	0	0	0	0	0	0	0	0	0	0	0	0	0	0	0	0	0	0	0	0	0	0	0	4.00195	0	0	0	0	0	0	1.00012	0	0	0	0	0	0	0
ASGR1posCD45pos_11_62	nkt	0	3.0011	0	0	0	0	0	0	0	0	0	0	0	0	0	0	0	0	0	0	0	0	0	0	1.00012	0	0	0	0	0	0	1.00012	0	2.00049	0	0	0	0	0	0	0	0	0	0	0	0	0	0
ASGR1posCD45pos_11_63	nkt	0	1.00012	0	0	0	0	0	0	0	0	0	0	0	0	0	0	0	0	0	0	0	0	0	0	0	0	0	0	0	0	0	0	0	3.0011	0	0	0	0	0	0	1.00012	0	0	0	0	0	0	0
ASGR1posCD45pos_11_64	nkt	0	1.00012	0	0	1.00012	0	0	0	0	0	0	0	0	0	0	0	0	0	0	0	0	0	0	0	0	0	0	0	0	0	0	1.00012	0	5.00305	0	0	0	0	0	0	0	0	1.00012	0	0	0	0	0
ASGR1posCD45pos_11_65	nkt	0	2.00049	0	0	0	0	0	0	1.00012	0	0	0	0	0	0	0	0	0	0	0	0	0	0	0	1.00012	0	0	0	0	0	0	1.00012	0	3.0011	0	0	0	0	0	0	2.00049	0	0	0	0	1.00012	0	0
ASGR1posCD45pos_11_66	nkt	0	1.00012	0	0	0	0	0	0	0	0	0	0	0	0	0	0	1.00012	0	1.00012	0	0	0	0	0	0	0	0	0	1.00012	0	0	0	0	6.0044	0	0	0	0	0	0	1.00012	0	0	0	0	0	0	0
ASGR1posCD45pos_11_68	nkt	0	0	0	0	0	0	0	0	0	0	0	0	0	0	0	0	0	0	0	0	0	0	0	0	0	0	0	0	0	0	0	0	0	1.00012	0	0	0	0	0	0	1.00012	0	0	0	0	0	0	0
ASGR1posCD45pos_11_69	nkt	0	0	0	0	0	0	0	0	0	0	0	0	0	0	0	0	0	0	0	1.00012	0	0	0	0	0	0	0	0	1.00012	0	0	0	0	1.00012	0	0	0	0	0	0	0	0	0	0	0	0	0	0
ASGR1posCD45pos_11_70	nkt	0	3.0011	0	0	0	0	0	0	0	0	0	0	0	0	0	0	0	0	0	0	0	0	0	0	0	0	0	0	0	0	0	0	0	2.00049	0	0	0	0	0	0	0	0	0	0	0	0	0	0
ASGR1posCD45pos_11_71	nkt	0	0	0	0	0	0	0	0	0	0	0	0	0	0	0	0	0	0	0	0	0	0	0	0	0	0	0	0	0	0	0	0	0	4.00195	0	0	0	0	0	0	1.00012	0	0	0	0	0	0	0
ASGR1posCD45pos_11_72	nkt	0	1.00012	0	0	0	0	0	0	0	0	0	0	0	0	0	0	1.00012	0	0	0	0	0	0	0	0	0	0	0	0	0	0	0	0	2.00049	0	0	0	0	0	0	1.00012	0	0	0	0	1.00012	0	0
ASGR1posCD45pos_11_73	nkt	0	0	0	0	0	0	0	0	0	0	0	0	0	0	0	0	0	0	0	0	0	0	0	0	0	1.00012	0	0	0	0	0	1.00012	0	2.00049	0	0	0	0	0	0	1.00012	0	0	0	0	0	0	0
ASGR1posCD45pos_11_74	nkt	0	0	0	0	0	0	0	0	0	0	0	0	0	0	0	0	2.00049	0	1.00012	0	0	0	0	0	0	0	0	0	0	0	0	0	0	1.00012	0	0	0	0	0	0	2.00049	0	0	0	0	0	0	0
ASGR1posCD45pos_11_75	nkt	0	0	0	0	0	0	0	0	0	0	0	0	0	0	0	0	0	0	0	0	0	0	0	0	0	0	0	0	0	0	0	0	0	3.0011	0	0	0	0	0	0	1.00012	0	0	0	0	0	0	0
ASGR1posCD45pos_11_76	nkt	0	3.0011	0	0	0	0	0	0	0	0	0	0	0	0	0	0	0	0	0	1.00012	0	0	0	0	0	0	0	0	0	0	0	0	0	3.0011	0	0	0	0	0	0	2.00049	0	0	0	0	0	0	0
ASGR1posCD45pos_11_77	nkt	0	1.00012	0	0	1.00012	0	0	0	0	0	0	0	0	0	0	0	0	0	0	0	0	0	0	0	1.00012	0	0	0	0	0	0	0	0	2.00049	0	0	1.00012	0	0	0	1.00012	0	0	0	0	0	0	0
ASGR1posCD45pos_11_78	nkt	0	4.00195	0	0	0	0	0	0	0	0	0	1.00012	0	0	0	0	1.00012	0	0	2.00049	0	0	0	0	0	0	0	0	0	0	0	1.00012	0	3.0011	0	0	0	0	0	0	1.00012	0	0	0	0	0	0	0
ASGR1posCD45pos_11_79	nkt	0	0	0	0	0	0	0	0	0	0	0	0	0	0	0	0	0	0	0	0	0	0	0	0	0	0	0	0	0	0	0	0	0	0	0	0	0	0	0	0	0	0	0	0	0	0	0	1.00012
ASGR1posCD45pos_11_80	nkt	0	1.00012	0	0	1.00012	0	0	0	0	0	0	0	0	0	0	0	0	0	0	1.00012	0	0	0	0	0	0	0	0	0	0	0	0	0	4.00195	0	0	0	0	0	0	1.00012	0	0	0	0	2.00049	0	0
ASGR1posCD45pos_11_81	nkt	0	0	0	0	0	0	0	0	0	0	0	0	0	0	0	0	0	0	0	0	0	0	0	0	0	0	0	0	1.00012	0	0	1.00012	0	1.00012	0	0	0	0	0	0	1.00012	0	0	0	0	0	0	0
ASGR1posCD45pos_11_82	hepatocyte	0	1.00012	0	0	0	0	0	0	0	0	0	0	0	0	0	0	0	0	0	0	0	0	0	0	0	0	0	0	0	0	0	0	0	5.00305	0	0	0	0	0	0	2.00049	0	0	0	0	0	0	0
ASGR1posCD45pos_11_83	nkt	0	0	0	0	0	0	0	0	0	0	0	0	0	0	0	0	0	0	0	0	0	0	0	0	0	0	0	0	0	0	0	0	0	3.0011	0	0	0	0	0	0	1.00012	0	0	0	0	0	0	0
ASGR1posCD45pos_11_84	nkt	0	3.0011	0	0	0	0	0	0	0	0	0	0	0	0	0	0	3.0011	0	0	0	0	0	0	0	0	0	0	0	0	0	0	0	0	6.0044	0	0	0	0	0	0	2.00049	0	0	0	0	0	0	0
ASGR1posCD45pos_11_85	nkt	0	0	0	0	0	0	0	0	0	0	0	0	0	0	0	0	0	0	0	0	0	0	0	0	0	0	0	0	0	0	0	1.00012	0	6.0044	0	0	0	0	0	0	1.00012	0	0	0	0	0	0	0
ASGR1posCD45pos_11_86	nkt	0	1.00012	0	0	0	0	0	0	0	0	0	0	0	0	0	0	0	0	0	0	0	0	0	0	0	0	0	0	0	0	0	0	0	5.00305	0	0	0	0	0	0	0	0	0	0	0	0	0	0
ASGR1posCD45pos_11_87	nkt	0	1.00012	0	0	1.00012	0	0	0	0	0	0	0	0	0	0	0	1.00012	0	0	0	0	0	0	0	0	0	0	0	0	0	0	0	0	2.00049	0	0	0	0	0	0	0	0	0	0	0	0	0	0
ASGR1posCD45pos_11_88	nkt	0	3.0011	0	0	0	0	0	0	0	0	0	0	0	0	0	0	0	0	0	0	0	0	0	0	1.00012	0	0	0	1.00012	0	0	5.00305	0	5.00305	0	0	0	0	0	0	0	0	0	1.00012	0	0	0	0
ASGR1posCD45pos_11_89	nkt	0	3.0011	0	0	0	0	1.00012	0	0	0	0	0	0	0	0	0	0	0	0	1.00012	0	0	0	0	1.00012	0	0	0	0	0	0	1.00012	0	4.00195	0	0	0	0	0	0	1.00012	0	0	0	0	0	0	0
ASGR1posCD45pos_11_90	hepatocyte	0	0	0	0	0	0	0	0	0	0	0	0	0	0	0	0	1.00012	0	0	0	0	0	0	0	0	0	0	0	0	0	0	0	0	3.0011	0	0	0	0	0	0	2.00049	0	0	0	0	0	0	0
ASGR1posCD45pos_11_91	hepatocyte	0	1.00012	0	0	1.00012	0	0	0	0	0	0	0	0	0	0	0	0	0	0	0	0	0	0	0	0	0	0	0	0	0	0	1.00012	0	6.0044	0	0	0	0	0	0	0	0	0	0	0	0	0	0
ASGR1posCD45pos_11_92	nkt	0	2.00049	0	0	0	0	0	0	1.00012	0	0	0	0	0	0	0	0	0	0	0	0	0	0	0	1.00012	0	0	0	0	0	0	0	0	7.00599	0	0	0	0	0	0	2.00049	0	0	0	0	0	0	0
ASGR1posCD45pos_11_93	nkt	0	1.00012	0	0	0	0	1.00012	0	0	0	0	0	0	0	0	0	0	0	0	0	0	0	0	0	0	0	0	0	0	0	0	0	0	12.0176	0	0	0	0	0	0	1.00012	0	0	0	0	0	0	0
ASGR1posCD45pos_11_94	nkt	0	0	0	0	0	0	0	0	0	0	0	0	0	0	0	0	2.00049	0	0	0	0	0	0	0	0	1.00012	0	0	0	0	0	0	0	0	0	0	0	0	0	0	0	0	0	0	0	0	0	0
ASGR1posCD45pos_11_95	nkt	0	1.00012	0	0	0	0	0	0	0	0	0	0	0	0	0	0	0	0	0	0	0	0	0	0	0	0	0	0	0	0	0	1.00012	0	1.00012	0	0	0	0	0	0	1.00012	0	0	0	0	0	0	0
ASGR1posCD45pos_12_97	nkt	0	0	0	0	0	0	0	0	0	0	0	0	0	0	0	0	0	0	0	0	0	0	0	0	0	0	0	0	1.00012	0	0	0	0	0	0	0	0	0	0	0	0	0	0	0	0	0	0	0
ASGR1posCD45pos_12_98	nkt	0	0	0	0	0	0	0	0	0	0	0	0	0	0	0	0	0	1.00012	0	0	0	0	0	0	0	0	0	0	0	0	0	0	0	2.00049	0	0	0	0	0	0	0	0	0	0	0	0	0	0
ASGR1posCD45pos_12_99	nkt	0	4.00195	0	0	0	0	0	0	0	0	0	0	0	0	0	0	0	0	0	0	0	0	0	0	1.00012	0	0	0	0	0	0	0	0	1.00012	0	0	0	0	0	0	1.00012	0	0	0	0	0	0	0
ASGR1posCD45pos_12_100	nkt	0	2.00049	0	0	0	0	0	0	0	0	0	0	0	0	0	0	0	0	0	0	0	0	0	0	0	0	0	0	0	0	0	0	0	1.00012	0	0	0	0	0	0	0	0	0	0	0	0	0	0
ASGR1posCD45pos_12_101	other	0	0	0	0	0	0	0	0	0	0	0	0	0	0	0	0	1.00012	2.00049	0	0	0	0	0	0	0	0	0	0	0	0	0	0	0	0	0	0	0	0	0	0	1.00012	0	0	0	0	0	0	0
ASGR1posCD45pos_12_102	nkt	0	1.00012	0	0	0	0	0	0	0	0	0	0	0	0	0	0	0	0	0	0	0	0	0	0	0	0	0	0	0	0	0	0	0	3.0011	0	0	0	0	0	0	0	0	0	0	0	0	0	0
ASGR1posCD45pos_12_103	nkt	0	3.0011	0	0	0	0	0	0	0	0	0	0	0	0	0	0	0	0	0	0	0	0	0	0	0	0	0	0	0	0	0	0	0	2.00049	0	0	0	0	0	0	1.00012	0	0	0	0	0	0	0
ASGR1posCD45pos_12_104	hepatocyte	0	2.00049	0	0	0	0	0	0	0	0	0	0	0	0	0	0	2.00049	0	0	0	0	0	0	0	0	0	0	0	0	0	0	1.00012	0	2.00049	0	0	0	0	0	0	1.00012	0	0	0	0	0	0	0
ASGR1posCD45pos_12_105	nkt	0	0	0	0	0	0	0	0	0	0	0	0	0	0	0	0	1.00012	1.00012	0	0	0	0	1.00012	0	0	0	0	0	0	0	0	0	0	1.00012	0	0	0	0	0	0	0	0	0	0	0	0	0	0
ASGR1posCD45pos_12_107	hepatocyte	0	1.00012	0	0	0	0	0	0	0	0	0	0	0	0	0	0	0	0	0	0	0	0	0	0	1.00012	0	0	0	0	0	0	0	0	0	0	0	1.00012	0	0	0	2.00049	0	0	0	0	1.00012	0	0
ASGR1posCD45pos_12_108	nkt	0	0	0	0	0	0	0	0	0	0	0	0	0	0	0	0	0	0	1.00012	0	0	0	0	0	1.00012	0	0	0	0	0	0	0	0	2.00049	0	0	0	0	0	0	0	0	0	0	0	0	0	0
ASGR1posCD45pos_12_109	hepatocyte	0	0	0	0	0	0	0	0	0	0	0	0	0	0	0	0	0	0	0	0	0	0	0	0	0	0	0	0	0	0	0	0	0	1.00012	0	0	0	0	0	0	1.00012	0	0	0	0	0	0	0
ASGR1posCD45pos_12_110	nkt	0	2.00049	1.00012	0	0	0	0	0	0	0	0	0	0	0	0	0	1.00012	0	0	0	0	0	0	0	0	0	0	0	0	0	0	0	0	2.00049	0	0	0	0	0	0	1.00012	0	0	0	0	0	0	0
ASGR1posCD45pos_12_111	nkt	0	0	0	0	0	0	0	0	0	0	0	0	0	0	0	0	0	0	0	0	0	0	0	0	0	0	0	0	0	0	0	3.0011	0	0	0	0	0	0	0	0	0	0	0	0	0	0	0	0
ASGR1posCD45pos_12_113	nkt	0	1.00012	0	0	0	0	0	0	1.00012	0	0	0	0	0	0	0	0	0	0	0	0	0	0	0	0	0	0	0	0	0	0	0	0	3.0011	0	0	0	0	0	0	0	0	0	0	0	0	0	0
ASGR1posCD45pos_12_114	nkt	0	2.00049	0	0	0	0	0	0	0	0	0	0	0	0	0	0	0	0	0	1.00012	0	0	0	0	0	0	0	0	0	0	0	0	0	3.0011	0	0	0	0	0	0	2.00049	0	0	0	0	0	0	0
ASGR1posCD45pos_12_115	nkt	0	1.00012	0	0	0	0	0	0	0	0	0	0	0	0	0	0	0	0	1.00012	0	0	0	0	0	0	0	0	0	0	0	0	0	0	1.00012	0	0	0	0	0	0	1.00012	0	0	0	0	0	0	0
ASGR1posCD45pos_12_116	nkt	0	1.00012	0	0	1.00012	0	0	0	0	0	0	0	0	0	0	0	0	0	0	0	0	0	0	0	0	0	0	0	0	0	0	1.00012	0	9.0099	0	0	0	0	0	0	0	0	0	0	0	0	0	0
ASGR1posCD45pos_12_117	hepatocyte	0	0	0	0	0	0	0	0	0	0	0	0	0	0	0	0	0	0	0	0	0	0	0	0	0	0	0	0	0	0	0	0	0	3.0011	0	0	0	0	0	0	1.00012	0	0	0	0	0	0	0
ASGR1posCD45pos_12_118	nkt	0	1.00012	0	0	0	0	0	0	0	0	0	0	0	0	0	0	0	0	0	0	0	0	0	0	0	0	0	0	0	0	0	0	0	8.00782	0	0	0	0	0	0	0	0	0	0	0	0	0	0
ASGR1posCD45pos_12_119	nkt	0	1.00012	0	0	0	0	0	0	0	0	0	0	0	0	0	0	0	0	0	0	0	0	0	0	0	0	0	0	0	0	0	0	0	4.00195	0	0	0	0	0	0	0	0	0	0	0	1.00012	0	0
ASGR1posCD45pos_12_121	nkt	0	2.00049	0	0	0	0	0	0	0	0	0	0	0	0	0	0	0	0	0	0	0	0	0	0	3.0011	0	0	0	0	0	0	1.00012	0	2.00049	0	0	0	0	0	0	0	0	0	0	0	0	0	0
ASGR1posCD45pos_12_122	nkt	0	2.00049	0	0	0	0	0	0	0	0	0	0	0	0	0	0	0	0	0	0	0	0	0	0	0	0	0	0	0	0	0	1.00012	0	6.0044	0	0	0	0	0	0	1.00012	0	0	0	0	0	0	0
ASGR1posCD45pos_12_123	hepatocyte	4.00195	1.00012	1.00012	7.00599	0	0	0	0	0	0	1.00012	0	1.00012	0	0	0	11.0148	4.00195	15.0275	0	0	0	2.00049	0	0	1.00012	0	0	0	0	0	1.00012	0	17.0354	0	0	6.0044	0	0	0	2.00049	0	0	2.00049	0	2.00049	0	0
ASGR1posCD45pos_12_124	hepatocyte	0	0	0	0	0	0	0	0	0	0	0	0	0	0	0	0	0	0	0	1.00012	0	0	0	0	1.00012	0	0	0	0	0	0	0	0	6.0044	0	0	0	0	0	0	0	0	0	0	0	0	0	0
ASGR1posCD45pos_12_127	nkt	0	2.00049	0	0	0	0	0	0	0	0	0	0	0	0	0	0	0	0	0	0	0	0	0	0	0	0	0	0	0	0	0	0	0	3.0011	0	0	0	0	0	0	0	0	0	0	0	0	0	0
ASGR1posCD45pos_12_129	hepatocyte	0	2.00049	0	0	0	0	0	0	0	0	0	0	0	0	0	0	0	0	0	0	0	0	0	0	0	0	0	0	1.00012	0	0	0	0	1.00012	0	0	0	0	0	0	0	0	0	0	0	0	0	0
ASGR1posCD45pos_12_130	hepatocyte	0	0	0	0	0	0	0	0	0	0	0	0	0	0	0	0	0	0	1.00012	0	0	0	0	0	0	1.00012	0	0	0	0	0	0	0	0	0	0	0	0	0	0	0	0	0	0	0	0	0	0
ASGR1posCD45pos_12_131	nkt	0	7.00599	0	0	0	0	0	0	0	0	0	0	0	0	0	0	0	0	0	0	0	0	0	0	0	0	0	0	0	0	0	1.00012	0	1.00012	0	0	0	0	0	0	1.00012	0	0	0	0	0	0	0
ASGR1posCD45pos_12_132	hepatocyte	0	5.00305	0	0	0	0	0	0	0	0	0	0	0	0	0	0	0	1.00012	0	0	0	0	0	0	0	0	0	0	0	0	0	2.00049	0	1.00012	0	0	0	0	0	0	0	0	0	0	0	0	0	0
ASGR1posCD45pos_12_134	nkt	0	0	0	0	0	0	0	0	0	0	0	0	0	0	0	0	0	0	1.00012	0	0	0	0	0	0	0	0	0	0	0	0	0	0	0	0	0	0	0	0	0	0	0	0	0	0	0	0	0
ASGR1posCD45pos_12_135	hepatocyte	0	1.00012	0	0	0	0	0	0	0	0	0	0	0	0	0	0	0	0	0	0	0	0	0	0	0	0	0	0	0	0	0	0	0	1.00012	0	0	0	0	0	0	0	0	0	0	0	0	0	0
ASGR1posCD45pos_12_136	nkt	0	0	0	0	0	0	0	0	0	0	0	0	0	0	0	0	0	0	0	0	0	0	0	0	0	0	0	0	0	0	0	0	0	5.00305	0	0	0	0	0	0	1.00012	0	0	0	0	0	0	0
ASGR1posCD45pos_12_137	nkt	0	2.00049	0	0	0	0	0	0	0	0	0	0	0	0	0	0	0	0	0	0	0	0	0	0	0	0	0	0	1.00012	0	0	0	0	2.00049	0	0	0	0	0	0	0	0	0	0	0	0	0	0
ASGR1posCD45pos_12_139	nkt	0	2.00049	0	0	0	0	0	0	0	0	0	0	0	0	0	0	1.00012	0	0	0	0	0	0	0	0	0	0	0	0	0	0	1.00012	0	2.00049	0	0	0	0	0	0	0	0	0	0	0	0	0	0
ASGR1posCD45pos_12_141	nkt	0	4.00195	1.00012	0	2.00049	0	1.00012	0	1.00012	0	0	0	0	0	0	0	0	0	0	0	0	0	0	0	0	0	0	0	1.00012	0	0	0	0	2.00049	0	0	0	0	0	0	1.00012	0	0	1.00012	0	0	0	0
ASGR1posCD45pos_12_142	nkt	0	2.00049	0	0	1.00012	0	0	0	0	0	0	0	0	0	0	0	0	0	1.00012	0	0	0	0	0	0	0	0	0	0	0	0	0	0	2.00049	0	0	0	0	0	0	0	0	0	0	0	0	0	0
ASGR1posCD45pos_12_143	hepatocyte	0	1.00012	0	0	0	0	0	0	0	0	0	0	0	0	0	0	1.00012	0	0	0	0	0	0	0	0	0	0	0	0	0	0	0	0	2.00049	0	0	0	0	0	0	0	0	0	0	0	0	0	0
ASGR1posCD45pos_12_145	nkt	0	0	0	0	0	0	0	0	0	0	0	0	0	0	0	0	1.00012	0	0	0	0	0	0	0	0	0	0	0	0	0	0	0	0	5.00305	0	0	0	0	0	0	0	0	0	0	0	1.00012	0	0
ASGR1posCD45pos_12_146	hepatocyte	0	0	0	0	0	0	0	0	0	0	0	0	0	0	0	0	0	0	0	0	0	0	0	0	0	0	0	0	0	0	0	0	0	1.00012	0	0	0	0	0	0	1.00012	0	0	0	0	0	0	0
ASGR1posCD45pos_12_147	nkt	0	3.0011	0	0	0	0	0	0	0	0	0	0	0	0	0	0	0	0	0	0	0	0	0	0	1.00012	0	0	0	1.00012	0	0	0	0	2.00049	0	0	0	0	0	0	1.00012	0	0	0	0	0	0	0
ASGR1posCD45pos_12_148	nkt	0	0	0	0	0	0	0	0	0	0	0	0	0	0	0	0	0	0	0	0	0	0	0	0	0	0	0	0	0	0	0	0	0	0	0	0	0	0	0	0	0	0	0	0	0	0	0	0
ASGR1posCD45pos_12_150	nkt	0	1.00012	0	0	0	0	0	0	0	0	0	0	0	0	0	0	0	0	0	1.00012	0	0	0	0	0	0	0	0	0	0	0	0	0	1.00012	0	0	0	0	0	0	0	0	0	0	0	0	0	0
ASGR1posCD45pos_12_153	nkt	0	2.00049	0	1.00012	0	0	0	0	1.00012	0	0	0	0	0	0	0	0	0	0	0	0	0	0	0	0	0	0	0	0	0	0	0	0	5.00305	0	0	0	0	0	0	1.00012	0	0	0	0	0	0	0
ASGR1posCD45pos_12_154	nkt	0	0	0	0	0	0	0	0	0	0	0	0	0	0	0	0	0	0	1.00012	0	0	0	0	0	0	0	0	0	0	0	0	0	0	3.0011	0	0	0	0	0	0	0	0	0	0	0	0	0	0
ASGR1posCD45pos_12_155	nkt	0	3.0011	0	0	0	0	1.00012	0	0	0	0	0	0	0	0	0	1.00012	0	0	0	0	0	0	0	0	0	0	0	0	0	0	0	0	4.00195	0	0	0	0	0	0	0	0	0	0	0	0	0	0
ASGR1posCD45pos_12_156	hepatocyte	0	0	0	0	2.00049	0	0	0	0	0	0	0	0	0	0	0	2.00049	0	0	2.00049	0	0	0	0	1.00012	0	0	0	0	0	0	0	0	2.00049	0	0	0	0	0	0	0	0	0	0	0	0	0	0
ASGR1posCD45pos_12_158	nkt	0	1.00012	0	0	0	0	0	0	0	0	0	0	0	0	0	0	1.00012	0	0	0	0	0	0	0	0	0	0	0	0	0	0	1.00012	0	10.0122	0	0	0	0	0	0	1.00012	0	0	0	0	0	0	0
ASGR1posCD45pos_12_159	nkt	0	0	0	0	0	0	0	0	0	0	0	0	0	0	0	0	2.00049	0	0	0	0	0	0	0	0	0	0	0	0	0	0	0	0	4.00195	0	0	0	0	0	0	0	0	0	0	0	0	0	0
ASGR1posCD45pos_12_161	nkt	0	3.0011	0	0	0	0	0	0	0	0	0	0	0	0	0	0	0	0	0	0	0	0	0	0	1.00012	0	0	0	0	0	0	0	0	7.00599	0	0	1.00012	0	0	0	1.00012	0	0	0	0	0	0	0
ASGR1posCD45pos_12_162	nkt	0	2.00049	0	0	0	0	0	0	0	0	0	0	0	0	0	0	0	0	0	0	0	0	0	0	0	0	0	0	1.00012	0	0	1.00012	0	2.00049	0	0	0	0	0	0	0	0	0	0	0	0	0	0
ASGR1posCD45pos_12_163	nkt	0	0	0	0	1.00012	0	0	0	0	0	0	0	0	0	0	0	0	0	0	0	0	0	0	0	0	0	0	0	0	0	0	0	0	3.0011	0	0	0	0	0	0	0	0	0	0	0	1.00012	0	0
ASGR1posCD45pos_12_165	nkt	0	0	0	0	0	0	0	0	0	0	0	0	0	0	0	0	0	0	0	0	0	0	0	0	0	0	0	0	0	0	0	0	0	2.00049	0	0	0	0	0	0	0	0	0	0	0	0	0	0
ASGR1posCD45pos_12_166	nkt	0	1.00012	0	0	1.00012	0	0	0	0	0	0	0	0	0	0	0	0	0	0	0	0	0	0	0	0	0	0	0	1.00012	0	0	0	0	5.00305	0	0	0	0	0	0	0	0	0	0	0	0	0	0
ASGR1posCD45pos_12_167	nkt	0	3.0011	0	0	0	0	0	0	0	0	0	0	0	0	0	0	0	0	0	1.00012	0	0	0	0	0	0	0	0	0	0	0	0	0	4.00195	0	0	0	0	0	0	1.00012	0	1.00012	0	0	0	0	0
ASGR1posCD45pos_12_168	nkt	0	2.00049	0	0	0	0	0	0	0	0	0	0	0	0	0	0	0	0	0	1.00012	0	0	0	0	0	0	0	0	0	0	0	1.00012	0	4.00195	0	0	0	0	0	0	0	0	0	0	0	0	0	0
ASGR1posCD45pos_12_169	nkt	0	0	0	0	0	0	0	0	0	0	0	0	0	0	0	0	0	1.00012	0	0	0	0	0	0	0	0	0	0	1.00012	0	0	0	0	6.0044	0	0	1.00012	0	0	0	0	0	0	0	0	0	0	0
ASGR1posCD45pos_12_170	hepatocyte	0	0	0	0	0	0	0	0	0	0	0	0	0	0	0	0	0	0	0	0	0	0	0	0	0	0	0	0	1.00012	0	0	0	0	0	0	0	0	0	0	0	0	0	0	0	0	0	0	0
ASGR1posCD45pos_12_171	nkt	0	0	0	0	0	0	0	0	0	0	0	0	0	0	0	0	0	0	0	0	0	0	0	0	0	0	0	0	0	0	0	0	0	1.00012	0	0	0	0	0	0	0	0	0	0	0	0	0	0
ASGR1posCD45pos_12_172	hepatocyte	0	3.0011	0	0	0	0	0	0	0	0	0	0	0	0	0	0	1.00012	0	1.00012	0	0	0	0	0	0	0	0	0	0	0	0	0	0	3.0011	0	0	0	0	0	0	1.00012	0	0	0	0	0	0	0
ASGR1posCD45pos_12_173	nkt	0	0	0	0	1.00012	0	0	0	0	0	0	0	0	0	0	0	0	0	0	0	0	0	0	0	1.00012	0	0	0	0	0	0	0	0	1.00012	0	0	0	0	0	0	3.0011	0	0	0	0	0	0	0
ASGR1posCD45pos_12_174	nkt	0	1.00012	0	0	0	0	0	0	0	0	0	0	0	0	0	0	2.00049	0	0	0	0	1.00012	0	0	0	0	0	0	1.00012	0	0	0	0	2.00049	0	0	0	0	0	0	0	0	0	0	0	0	0	0
ASGR1posCD45pos_12_175	nkt	0	0	0	0	0	0	0	0	0	0	0	0	0	0	0	0	1.00012	0	0	0	0	0	0	0	0	0	0	0	0	0	0	0	0	2.00049	0	0	0	0	0	0	3.0011	0	0	0	0	0	0	0
ASGR1posCD45pos_12_177	nkt	0	5.00305	0	0	0	0	0	0	0	0	0	0	0	0	0	0	0	0	0	0	0	0	0	0	0	0	0	0	0	0	0	1.00012	0	2.00049	0	0	0	0	0	0	1.00012	0	0	0	0	0	0	0
ASGR1posCD45pos_12_178	nkt	0	1.00012	0	0	0	0	0	0	0	0	0	0	0	0	0	0	0	0	0	0	0	0	0	0	0	0	0	0	0	0	0	0	0	5.00305	0	0	0	0	0	0	1.00012	0	0	0	0	0	0	0
ASGR1posCD45pos_12_179	hepatocyte	0	1.00012	0	0	0	0	0	0	0	0	0	0	0	0	0	0	0	1.00012	0	0	0	0	0	0	0	0	0	0	0	0	0	2.00049	0	3.0011	0	0	0	0	0	0	0	0	0	0	0	0	0	0
ASGR1posCD45pos_12_180	nkt	0	2.00049	0	1.00012	0	0	0	0	0	0	0	0	0	0	0	0	0	0	0	0	0	0	0	0	0	0	0	0	0	0	0	0	0	3.0011	0	0	0	0	0	0	1.00012	0	0	0	0	0	0	0
ASGR1posCD45pos_12_181	nkt	0	0	0	0	0	0	0	0	1.00012	0	0	0	0	0	0	0	0	0	0	1.00012	0	0	0	0	1.00012	0	0	0	0	0	0	0	0	3.0011	0	0	0	0	0	0	0	0	0	0	0	0	0	0
ASGR1posCD45pos_12_182	nkt	0	0	0	0	0	0	0	0	1.00012	0	0	0	0	0	0	0	0	0	0	0	0	0	0	0	0	0	0	0	0	0	0	1.00012	0	1.00012	0	0	0	0	0	0	2.00049	0	0	0	0	0	0	0
ASGR1posCD45pos_12_183	nkt	0	0	0	0	0	0	0	0	0	0	0	0	0	0	0	0	0	0	0	0	0	0	0	0	0	0	0	0	0	0	0	1.00012	0	0	0	0	0	0	0	0	0	0	0	0	0	0	0	0
ASGR1posCD45pos_12_184	nkt	0	2.00049	0	0	0	0	0	0	0	0	0	0	0	0	0	0	0	0	0	1.00012	0	0	0	0	0	0	0	0	0	0	0	0	0	1.00012	0	0	0	0	0	0	0	0	0	0	0	0	0	0
ASGR1posCD45pos_12_185	nkt	0	0	0	0	0	0	0	0	0	0	0	0	0	0	0	0	1.00012	0	0	0	0	0	0	0	0	0	0	0	0	0	0	0	0	3.0011	0	0	0	0	0	0	2.00049	0	0	0	0	0	0	0
ASGR1posCD45pos_12_186	nkt	0	2.00049	0	0	0	0	0	0	0	0	0	0	0	0	0	0	0	0	0	0	0	1.00012	0	0	0	0	0	0	1.00012	0	0	0	0	5.00305	0	0	0	0	0	0	0	0	0	0	0	1.00012	0	0
ASGR1posCD45pos_12_187	hepatocyte	3.0011	0	0	0	1.00012	0	0	0	0	0	1.00012	0	0	0	0	0	0	0	2.00049	0	0	1.00012	0	0	0	0	0	0	0	0	0	0	0	3.0011	0	0	0	0	0	0	0	0	0	0	0	1.00012	0	0
ASGR1posCD45pos_12_188	nkt	0	3.0011	0	0	0	0	0	0	0	0	0	0	0	0	0	0	0	0	1.00012	0	0	0	0	0	0	0	0	0	1.00012	0	0	0	0	4.00195	0	0	0	0	0	0	3.0011	0	0	0	0	0	0	0
ASGR1posCD45pos_12_189	nkt	0	1.00012	0	0	0	0	0	0	0	0	0	0	0	0	0	0	0	0	0	0	0	0	0	0	0	0	0	0	0	0	0	0	0	3.0011	0	0	0	0	0	0	0	0	0	0	0	0	0	0
ASGR1posCD45pos_12_190	nkt	0	1.00012	0	0	0	0	0	0	0	0	0	0	0	0	0	0	1.00012	0	1.00012	0	0	0	0	0	0	0	0	0	0	0	0	0	0	2.00049	0	0	0	0	0	0	0	0	0	0	0	0	0	0
ASGR1posCD45pos_12_191	nkt	0	4.00195	0	0	0	0	0	0	0	0	0	0	0	0	0	0	0	0	0	0	0	0	0	0	0	0	0	0	0	0	0	0	0	2.00049	1.00012	0	0	0	0	0	0	0	0	0	0	0	0	0
ASGR1pos_4_43	other	0	0	0	0	0	0	0	0	0	0	0	0	0	0	0	0	0	0	0	0	0	0	0	0	0	0	0	0	0	0	0	0	0	0	0	0	1.00012	0	0	0	0	0	0	0	0	0	0	0
ASGR1pos_4_105	nkt	0	4.00195	0	0	0	0	0	0	0	0	0	0	0	0	1.00012	0	2.00049	0	0	0	0	0	1.00012	0	0	0	0	0	1.00012	0	0	0	0	5.00305	0	0	0	0	0	0	3.0011	0	0	2.00049	0	0	0	0
ASGR1pos_4_110	cholangiocyte	0	0	0	0	0	0	0	0	0	0	1.00012	0	0	0	0	0	0	0	0	0	0	0	0	0	0	0	0	0	1.00012	0	0	0	0	3.0011	0	0	2.00049	0	0	0	0	0	0	0	0	0	0	0
ASGR1pos_4_120	nkt	0	2.00049	0	0	0	0	0	0	0	0	0	0	0	0	0	0	0	0	0	2.00049	0	0	0	0	1.00012	0	0	0	0	0	0	0	0	6.0044	0	0	0	0	0	0	0	0	0	1.00012	0	0	0	0
ASGR1pos_4_125	nkt	0	4.00195	0	0	1.00012	0	0	0	0	0	0	0	0	0	0	0	0	0	0	0	0	0	0	0	1.00012	0	0	0	0	0	0	0	0	6.0044	0	0	0	0	0	0	2.00049	0	0	0	0	0	0	0
ASGR1pos_4_135	cholangiocyte	0	0	0	3.0011	0	0	0	0	0	0	2.00049	0	0	0	2.00049	0	0	0	13.0207	0	0	4.00195	6.0044	0	0	2.00049	0	0	0	0	0	4.00195	0	17.0354	0	0	24.0706	0	1.00012	0	1.00012	0	0	1.00012	0	0	0	0
ASGR1pos_4_137	hepatocyte	0	0	0	0	0	0	0	0	0	0	1.00012	0	0	0	0	0	0	0	8.00782	0	0	0	0	0	0	0	0	0	0	0	0	0	0	2.00049	0	0	2.00049	0	0	0	0	0	1.00012	0	0	0	0	0
ASGR1pos_4_142	nkt	0	3.0011	0	0	0	0	0	0	0	0	0	0	0	0	0	0	1.00012	0	0	0	0	0	0	0	1.00012	0	0	0	0	0	0	2.00049	0	5.00305	0	0	0	0	0	0	1.00012	0	1.00012	0	0	0	0	0
ASGR1pos_4_144	cholangiocyte	0	0	0	1.00012	1.00012	0	0	0	0	0	1.00012	0	0	0	0	0	1.00012	0	0	0	0	1.00012	0	0	0	0	0	0	0	0	0	0	0	3.0011	0	0	0	0	0	0	0	0	0	0	0	1.00012	0	0
ASGR1pos_4_150	nkt	0	1.00012	0	0	0	0	0	0	0	0	0	0	0	0	0	0	0	0	0	0	0	0	0	0	1.00012	0	0	0	0	0	0	1.00012	0	0	0	0	0	0	0	0	2.00049	0	0	0	0	1.00012	0	0
ASGR1pos_4_154	nkt	0	1.00012	0	0	0	0	0	0	0	0	0	0	0	0	0	0	1.00012	0	0	0	0	0	0	0	0	0	0	0	0	0	0	0	0	2.00049	0	0	0	0	0	0	0	0	3.0011	0	0	0	0	0
ASGR1pos_4_159	cholangiocyte	1.00012	2.00049	0	2.00049	0	0	0	0	0	0	0	0	0	0	0	0	0	1.00012	0	0	0	0	0	0	0	0	0	0	0	0	0	0	0	8.00782	0	0	2.00049	0	0	0	0	0	0	0	0	0	0	0
ASGR1pos_4_175	cholangiocyte	0	0	0	0	0	0	0	0	0	0	0	0	0	0	0	0	0	0	0	0	0	0	4.00195	0	0	2.00049	1.00012	0	0	0	0	1.00012	0	20.049	1.00012	0	11.0148	0	0	0	0	0	0	1.00012	0	1.00012	0	0
ASGR1pos_4_176	hepatocyte	0	0	0	0	0	0	0	0	0	0	0	0	0	0	0	0	0	0	6.0044	0	0	1.00012	0	0	0	0	0	0	0	0	0	0	0	0	0	0	1.00012	0	0	0	0	0	0	0	0	0	0	0
ASGR1posfresh_4_105	nkt	0	6.0044	0	0	0	0	0	0	0	0	0	0	0	0	1.00012	0	3.0011	0	0	0	0	0	0	0	1.00012	0	0	0	1.00012	0	0	0	0	3.0011	0	0	2.00049	0	0	0	7.00599	0	0	2.00049	0	0	0	0
ASGR1posfresh_4_110	cholangiocyte	0	0	0	0	0	0	0	0	0	0	2.00049	0	0	0	0	0	0	0	0	0	0	0	0	0	0	0	0	0	0	0	0	0	0	2.00049	0	0	2.00049	0	0	0	0	0	0	0	0	0	0	0
ASGR1posfresh_4_117	nkt	0	0	0	1.00012	0	0	0	0	0	0	0	0	0	0	0	0	0	0	0	0	0	0	0	0	0	1.00012	0	0	0	0	0	0	0	1.00012	0	0	1.00012	0	0	0	0	0	0	0	0	0	0	0
ASGR1posfresh_4_120	nkt	0	3.0011	0	0	0	0	0	0	1.00012	0	0	0	0	0	0	0	0	0	0	3.0011	0	0	0	0	2.00049	0	0	0	0	0	0	0	0	5.00305	0	0	0	0	0	0	0	0	0	0	0	0	0	0
ASGR1posfresh_4_125	nkt	0	5.00305	0	0	1.00012	0	0	0	0	0	0	0	0	0	0	0	0	0	0	0	0	0	0	0	1.00012	0	0	0	1.00012	0	0	0	0	5.00305	0	0	0	0	0	0	3.0011	0	0	0	0	1.00012	0	0
ASGR1posfresh_4_135	cholangiocyte	0	0	0	2.00049	0	0	0	0	0	0	1.00012	0	0	0	3.0011	0	0	0	12.0176	0	0	3.0011	5.00305	0	0	0	0	0	0	0	0	3.0011	0	18.0397	0	0	25.0766	0	0	0	1.00012	0	0	2.00049	0	1.00012	0	0
ASGR1posfresh_4_137	hepatocyte	0	0	0	0	0	0	0	0	0	0	2.00049	0	0	0	0	0	2.00049	3.0011	8.00782	0	0	0	0	0	0	0	0	0	0	0	0	0	0	7.00599	0	0	3.0011	0	0	0	0	0	1.00012	0	0	0	0	0
ASGR1posfresh_4_138	nkt	0	0	0	0	0	0	0	0	0	0	0	0	0	0	0	0	0	0	1.00012	0	0	0	0	0	1.00012	0	0	0	0	0	0	0	0	1.00012	0	0	0	0	0	0	0	0	0	0	0	0	0	0
ASGR1posfresh_4_142	nkt	0	4.00195	0	0	0	0	0	0	0	0	0	0	0	0	0	0	1.00012	0	0	0	0	0	0	0	1.00012	0	0	0	0	0	0	1.00012	0	4.00195	0	0	0	0	0	0	1.00012	0	1.00012	0	0	0	0	0
ASGR1posfresh_4_144	nkt	0	0	0	0	1.00012	0	0	0	0	0	0	0	0	0	1.00012	0	0	0	0	0	0	0	0	0	0	0	0	0	0	0	0	0	0	1.00012	0	0	0	0	0	0	1.00012	0	0	0	0	0	0	0
ASGR1posfresh_4_150	nkt	0	3.0011	0	0	0	0	0	0	0	0	0	0	0	0	0	0	0	0	0	0	0	0	0	0	1.00012	0	0	0	0	0	0	0	0	0	0	0	0	0	0	0	2.00049	0	0	0	0	0	0	0
ASGR1posfresh_4_151	hepatocyte	0	0	0	0	0	0	0	0	0	0	0	0	0	0	0	0	0	0	0	0	0	0	0	0	0	0	0	0	0	0	0	0	0	0	0	0	1.00012	0	0	0	0	0	0	0	0	0	0	0
ASGR1posfresh_4_154	nkt	0	1.00012	0	0	0	0	0	0	0	0	0	0	0	0	0	0	1.00012	0	0	0	0	0	0	0	0	0	0	0	0	0	0	0	0	0	0	0	0	0	0	0	0	0	3.0011	0	0	0	0	0
ASGR1posfresh_4_157	cholangiocyte	0	0	0	0	0	0	0	0	0	0	0	0	0	0	0	0	0	0	1.00012	0	0	0	0	0	0	0	0	0	0	0	0	1.00012	0	2.00049	0	0	2.00049	0	0	0	0	0	0	0	0	1.00012	0	0
ASGR1posfresh_4_159	cholangiocyte	1.00012	2.00049	0	2.00049	0	0	0	0	0	0	0	0	0	0	0	0	0	0	0	0	0	0	0	0	0	0	0	0	0	0	0	1.00012	0	6.0044	0	0	1.00012	0	0	0	0	0	0	0	0	1.00012	0	0
ASGR1posfresh_4_175	cholangiocyte	0	0	0	0	0	0	0	0	0	0	1.00012	0	0	0	0	0	2.00049	0	0	0	0	0	2.00049	0	0	1.00012	2.00049	0	0	0	0	3.0011	0	18.0397	1.00012	0	12.0176	0	0	0	0	0	0	1.00012	0	2.00049	0	0
ASGR1posfresh_4_176	hepatocyte	0	0	0	0	0	0	0	0	0	0	0	0	0	0	0	0	0	0	5.00305	0	0	1.00012	0	0	0	0	0	0	0	0	0	0	0	1.00012	0	0	0	0	0	0	0	0	0	0	0	0	0	0
CD34pos315_5_3	nkt	0	0	0	0	0	0	0	0	0	0	0	0	0	0	0	0	0	0	0	1.00012	0	1.00012	0	0	0	0	0	0	0	0	0	0	0	3.0011	1.00012	0	0	0	0	0	2.00049	0	0	0	0	0	0	3.0011
CD34pos315_5_6	lsec	0	0	0	1.00012	0	0	0	0	0	0	0	0	0	0	0	0	0	0	0	0	0	0	0	0	0	0	0	0	0	0	0	0	0	0	0	0	0	0	0	0	1.00012	0	0	0	0	0	0	1.00012
CD34pos315_5_7	nkt	0	0	0	0	0	0	0	0	0	0	0	0	0	0	0	0	0	0	0	0	0	0	0	0	0	0	0	0	0	0	0	0	0	4.00195	0	0	0	0	0	0	0	0	0	0	0	0	0	0
CD34pos315_5_9	lsec	0	0	0	0	0	0	0	0	0	0	0	0	0	0	0	0	0	0	0	1.00012	0	0	0	0	0	0	0	0	0	0	0	0	0	3.0011	1.00012	0	0	0	0	0	3.0011	0	0	0	0	0	0	0
CD34pos315_5_10	nkt	0	2.00049	0	0	1.00012	0	0	0	0	0	0	0	0	0	0	0	0	2.00049	0	0	0	0	0	0	0	0	0	0	1.00012	0	0	0	0	7.00599	0	0	0	0	0	0	0	0	0	0	0	0	0	0
CD34pos315_5_16	lsec	0	0	0	0	0	0	0	0	0	0	0	0	0	0	0	0	0	0	0	1.00012	1.00012	0	0	0	0	0	0	0	0	0	0	0	0	1.00012	0	0	0	0	0	0	0	0	0	0	0	0	0	1.00012
CD34pos315_5_17	other	0	0	0	0	0	0	0	0	0	0	0	0	0	0	0	0	0	0	0	0	0	0	0	0	0	0	0	0	0	0	0	0	0	0	0	0	0	0	0	0	0	0	0	0	0	0	0	0
CD34pos315_5_20	mvec	0	0	0	1.00012	0	0	0	0	0	0	1.00012	0	0	0	0	0	1.00012	0	0	0	0	0	0	0	0	0	0	0	2.00049	0	0	1.00012	0	4.00195	0	0	0	0	0	0	1.00012	0	0	0	0	0	0	4.00195
CD34pos315_5_23	lsec	0	0	0	0	0	0	1.00012	0	0	0	0	0	0	0	0	0	0	0	0	0	0	0	0	0	0	0	0	0	0	0	0	1.00012	0	1.00012	0	0	0	0	0	0	0	0	0	0	0	0	0	1.00012
CD34pos315_5_24	lsec	0	0	0	0	0	0	0	0	0	0	0	0	0	0	0	0	0	0	0	0	0	0	0	0	0	0	0	0	0	0	0	1.00012	0	6.0044	0	0	0	0	0	0	1.00012	0	0	0	0	0	0	2.00049
CD34pos315_5_25	lsec	0	0	0	0	0	0	0	0	0	0	0	0	0	0	0	0	0	0	0	0	0	0	0	0	0	0	0	0	0	0	0	0	1.00012	1.00012	0	0	0	0	0	0	0	0	0	0	0	0	0	2.00049
CD34pos315_5_26	kupffer	0	0	0	0	0	0	0	0	0	0	0	0	0	0	0	0	0	0	0	0	0	0	0	0	0	0	0	0	0	0	0	2.00049	0	3.0011	0	0	0	0	0	0	1.00012	0	0	0	0	0	0	0
CD34pos315_5_27	mvec	0	2.00049	0	1.00012	0	0	0	0	0	0	1.00012	0	0	0	0	0	0	0	0	3.0011	0	0	0	0	0	0	0	0	6.0044	0	0	0	0	23.0648	0	0	0	0	0	0	0	0	0	0	0	0	0	3.0011
CD34pos315_5_32	cholangiocyte	0	0	0	0	0	0	0	0	0	0	0	0	0	0	0	0	0	0	0	0	0	0	0	0	1.00012	0	0	0	0	0	0	1.00012	0	1.00012	0	0	0	0	0	0	0	0	0	0	0	0	0	0
CD34pos315_5_35	kupffer	0	0	0	0	0	0	2.00049	0	0	0	0	0	0	0	0	0	2.00049	2.00049	0	0	0	0	0	0	0	0	0	0	2.00049	0	0	0	0	5.00305	0	0	0	0	0	0	0	0	0	0	0	0	0	0
CD34pos315_5_47	lsec	1.00012	0	0	0	0	0	0	0	0	0	2.00049	0	0	0	1.00012	0	0	0	0	1.00012	0	0	0	0	0	0	0	0	0	0	0	2.00049	0	3.0011	0	0	0	0	0	1.00012	0	0	0	0	0	0	0	1.00012
CD34pos315_5_49	other	0	0	0	0	0	0	0	0	0	0	0	0	0	0	0	0	0	0	0	0	0	0	0	0	0	0	0	0	0	0	0	0	0	1.00012	0	0	0	0	0	0	0	0	0	0	0	0	0	0
CD34pos315_5_53	lsec	0	0	1.00012	0	0	0	1.00012	0	0	0	0	0	0	0	0	0	0	0	0	1.00012	0	1.00012	0	0	1.00012	0	0	0	0	0	0	1.00012	0	4.00195	0	0	0	0	0	0	1.00012	0	0	0	0	0	0	1.00012
CD34pos315_5_54	lsec	0	0	0	1.00012	0	0	0	0	0	0	0	0	0	0	0	0	0	1.00012	0	0	0	0	0	0	0	0	0	0	0	0	0	1.00012	0	1.00012	0	0	0	0	0	0	0	0	0	0	0	1.00012	0	0
CD34pos315_5_55	lsec	0	0	0	0	0	0	0	0	0	0	0	0	0	0	0	0	0	0	0	1.00012	0	0	0	0	0	0	0	0	0	0	0	1.00012	0	4.00195	0	0	0	0	0	0	2.00049	0	0	0	0	0	0	0
CD34pos315_5_57	mvec	0	0	0	1.00012	0	0	0	0	0	1.00012	0	0	0	0	0	0	0	0	0	0	0	0	0	0	0	0	0	0	0	0	0	0	0	8.00782	0	0	0	0	0	0	0	0	0	0	0	0	0	1.00012
CD34pos315_5_59	lsec	0	0	0	0	0	0	0	0	0	0	0	0	0	0	0	0	0	0	0	0	0	0	0	0	0	0	0	0	0	0	0	4.00195	0	0	1.00012	0	0	0	0	0	0	0	0	0	0	0	0	0
CD34pos315_5_61	lsec	0	0	0	0	0	0	0	0	0	0	0	0	0	0	0	0	1.00012	1.00012	0	1.00012	0	0	0	0	0	0	0	0	0	0	0	0	0	3.0011	0	0	0	0	0	0	0	0	0	0	0	0	0	1.00012
CD34pos315_5_65	kupffer	0	1.00012	0	0	0	0	0	0	0	0	0	0	0	0	0	0	1.00012	3.0011	0	0	0	0	0	0	2.00049	0	1.00012	0	3.0011	0	0	0	0	9.0099	0	0	0	0	0	0	1.00012	0	1.00012	0	0	0	0	0
CD34pos315_5_67	nkt	0	3.0011	0	0	0	0	0	0	0	1.00012	0	0	0	0	0	0	0	0	0	0	0	0	0	0	1.00012	0	0	0	0	0	0	0	0	5.00305	0	0	0	0	0	0	3.0011	0	0	0	0	0	0	0
CD34pos315_5_70	nkt	0	1.00012	0	0	0	0	0	0	0	0	0	0	0	0	0	0	0	0	0	0	0	0	0	0	0	0	0	0	0	0	0	0	0	4.00195	2.00049	0	0	0	0	0	0	0	0	0	0	0	0	0
CD34pos315_5_73	cholangiocyte	0	0	0	0	0	0	0	0	0	0	0	0	0	0	0	0	0	0	0	0	0	0	0	0	0	0	0	0	0	0	0	0	0	0	0	0	0	0	0	0	1.00012	0	0	0	0	0	0	0
CD34pos315_5_77	lsec	0	0	0	0	0	0	0	0	0	0	0	0	0	0	0	0	0	0	0	0	0	0	0	0	0	0	0	0	0	0	0	1.00012	0	3.0011	0	0	0	0	0	1.00012	0	0	0	0	0	0	0	2.00049
CD34pos315_5_80	kupffer	0	1.00012	0	0	0	0	0	0	0	0	0	0	0	0	0	0	2.00049	3.0011	0	0	2.00049	0	0	0	0	0	0	0	0	0	0	0	0	7.00599	0	0	0	0	0	1.00012	0	0	1.00012	0	0	1.00012	0	0
CD34pos315_5_82	kupffer	0	2.00049	0	0	0	0	0	0	0	0	0	0	0	0	0	0	0	0	0	0	0	0	0	0	0	0	0	0	0	0	0	0	0	2.00049	0	0	0	0	0	0	0	0	0	0	0	0	0	0
CD34pos315_5_84	lsec	0	0	1.00012	0	0	0	0	0	0	0	1.00012	0	0	0	0	0	1.00012	0	0	0	0	1.00012	0	0	0	0	1.00012	0	0	0	0	0	0	13.0207	0	0	0	0	0	0	1.00012	0	0	0	0	0	0	0
CD34pos315_5_86	lsec	0	0	0	0	0	0	0	0	0	0	1.00012	0	0	0	0	0	0	0	0	0	0	0	0	0	0	0	0	0	0	0	0	2.00049	0	1.00012	0	0	1.00012	0	0	0	1.00012	0	0	0	0	0	0	0
CD34pos315_5_88	lsec	0	0	0	0	0	0	0	0	0	0	0	0	0	0	0	0	0	0	0	0	0	0	0	0	0	0	0	0	0	0	0	2.00049	0	0	0	0	0	0	0	0	3.0011	0	0	0	0	0	0	0
CD34pos315_5_89	other	0	0	0	0	0	0	1.00012	0	0	0	0	0	0	0	0	0	0	0	0	0	0	0	0	0	0	0	0	0	0	0	0	1.00012	0	0	0	0	0	0	0	0	0	0	0	0	0	4.00195	0	0
CD34pos315_5_95	lsec	0	0	0	0	0	0	0	0	0	1.00012	0	0	0	0	0	0	0	0	0	0	0	0	0	0	0	0	0	0	0	0	0	0	0	3.0011	0	0	0	0	0	2.00049	1.00012	0	0	0	0	0	0	0
CD34pos315_6_98	lsec	0	0	0	2.00049	0	0	0	0	0	0	0	0	0	0	0	0	0	0	0	0	0	0	0	0	1.00012	0	0	0	1.00012	0	0	2.00049	0	22.0593	0	0	0	0	0	0	0	0	0	0	0	1.00012	0	2.00049
CD34pos315_6_108	lsec	0	0	1.00012	0	0	0	0	0	0	0	0	0	0	0	0	0	0	0	0	0	0	0	0	0	0	0	0	0	0	0	0	0	0	4.00195	0	0	0	0	0	0	0	0	0	0	0	0	0	0
CD34pos315_6_113	lsec	0	0	0	0	0	0	0	0	0	0	0	0	0	0	0	0	0	1.00012	0	0	0	0	0	0	0	0	0	0	0	0	0	1.00012	0	2.00049	0	0	1.00012	0	0	0	0	0	0	0	0	0	0	0
CD34pos315_6_114	nkt	0	3.0011	0	0	0	0	0	0	0	0	0	0	0	0	0	0	0	0	0	0	0	0	0	0	0	0	0	0	0	0	0	0	0	3.0011	0	0	0	0	0	0	0	0	0	0	0	0	0	0
CD34pos315_6_117	nkt	0	0	0	0	0	0	2.00049	0	0	0	0	0	0	0	0	0	3.0011	3.0011	0	0	0	0	0	0	0	0	0	0	1.00012	0	0	2.00049	0	4.00195	0	0	0	0	0	0	0	0	0	0	0	0	0	0
CD34pos315_6_118	lsec	0	0	0	0	0	0	0	0	0	0	0	0	0	0	0	0	0	0	0	0	0	0	0	0	0	0	0	0	0	0	0	2.00049	0	2.00049	0	0	0	0	0	0	1.00012	0	0	0	0	0	0	0
CD34pos315_6_120	lsec	0	0	0	0	0	0	0	0	0	0	0	0	0	0	0	0	0	0	0	0	0	0	0	0	0	0	0	0	0	0	0	0	0	1.00012	0	0	0	0	0	0	1.00012	0	0	0	0	0	0	0
CD34pos315_6_123	lsec	0	0	0	0	0	0	0	0	0	0	0	0	0	0	0	0	0	0	0	0	0	0	0	0	0	0	0	0	0	0	0	0	0	0	0	0	0	0	0	0	0	0	0	0	0	0	0	1.00012
CD34pos315_6_126	lsec	0	0	0	0	0	0	0	0	0	0	0	0	0	0	0	0	0	0	0	0	0	1.00012	0	0	0	0	0	0	0	0	0	0	0	1.00012	0	0	0	0	0	0	5.00305	0	0	0	0	0	0	0
CD34pos315_6_127	lsec	0	0	0	0	0	0	0	0	1.00012	0	0	0	0	0	0	0	0	0	0	1.00012	0	0	1.00012	0	0	0	0	0	0	0	0	2.00049	0	1.00012	0	0	0	0	0	0	0	0	0	0	0	0	0	1.00012
CD34pos315_6_130	nkt	0	2.00049	0	0	0	0	0	0	0	0	0	0	0	0	0	0	0	0	0	0	0	0	0	0	0	0	0	0	0	0	0	0	0	2.00049	0	0	0	0	0	0	1.00012	0	0	0	0	0	0	0
CD34pos315_6_134	other	0	0	0	0	0	0	0	0	0	0	0	0	0	0	0	0	0	0	0	0	0	0	0	0	0	0	0	0	0	0	0	0	0	0	0	0	0	0	0	0	0	0	0	0	0	0	0	0
CD34pos315_6_142	lsec	0	0	0	0	0	0	0	0	0	0	0	0	0	0	0	0	0	0	0	1.00012	0	0	0	0	0	0	0	0	0	0	0	1.00012	0	3.0011	0	0	0	0	0	0	0	0	0	0	0	0	0	0
CD34pos315_6_153	lsec	0	0	1.00012	0	0	0	0	0	0	0	0	0	0	0	0	0	0	0	0	0	0	1.00012	0	0	0	0	0	0	0	0	0	0	0	4.00195	0	0	0	0	0	0	0	0	0	0	1.00012	1.00012	0	0
CD34pos315_6_154	lsec	0	1.00012	0	0	0	0	1.00012	0	0	0	0	0	0	0	0	0	0	0	0	0	0	0	0	0	0	0	0	0	0	0	0	0	0	10.0122	0	0	0	0	0	1.00012	1.00012	0	0	0	0	0	0	0
CD34pos315_6_156	lsec	0	0	0	1.00012	0	0	0	0	0	0	0	0	0	0	0	0	0	0	0	0	0	0	0	0	0	0	0	0	2.00049	0	0	3.0011	0	2.00049	0	0	0	0	0	0	0	0	0	0	0	0	0	1.00012
CD34pos315_6_157	kupffer	0	1.00012	0	1.00012	0	0	0	0	0	0	0	0	0	0	0	0	13.0207	11.0148	0	0	0	0	0	0	0	0	0	0	1.00012	0	0	2.00049	0	14.024	0	0	0	0	0	0	2.00049	0	0	0	0	0	0	0
CD34pos315_6_167	lsec	0	0	0	0	0	0	0	0	0	0	0	0	0	0	0	0	0	0	0	0	0	0	0	0	0	0	1.00012	0	0	0	0	0	0	0	0	0	0	0	0	0	0	0	0	0	0	0	0	0
CD34pos315_6_170	lsec	0	0	0	0	0	0	0	0	0	0	0	0	0	0	0	0	0	0	0	0	0	0	0	0	0	0	0	0	0	0	0	0	0	0	0	0	0	0	0	0	0	0	0	0	0	0	0	0
CD34pos315_6_177	mvec	0	0	0	0	0	0	0	0	0	0	0	0	0	0	0	0	0	0	0	0	0	0	0	0	0	0	0	0	0	0	0	0	0	2.00049	0	0	0	0	0	0	0	0	0	0	0	0	0	0
CD34pos315_6_178	lsec	0	1.00012	1.00012	0	0	0	0	0	0	0	0	0	0	0	0	0	0	1.00012	0	0	0	0	0	0	0	0	0	0	1.00012	0	0	0	0	3.0011	0	0	0	0	0	0	0	0	0	0	0	0	0	0
CD34pos315_6_182	kupffer	0	0	0	0	0	0	0	0	0	0	0	0	0	0	0	0	2.00049	0	0	0	0	0	0	0	0	0	0	0	0	0	0	0	0	2.00049	0	0	0	0	0	0	0	0	2.00049	0	0	0	0	0
CD34pos315_6_183	other	0	0	0	0	0	0	0	0	0	0	0	0	0	0	0	0	0	0	0	0	0	0	0	0	0	0	0	0	0	0	0	0	0	1.00012	0	0	0	0	0	0	0	0	0	0	0	0	0	0
CD34pos315_6_190	nkt	0	1.00012	0	0	0	0	0	0	0	0	0	0	0	0	0	0	0	0	0	0	0	0	2.00049	0	0	0	0	0	0	0	0	2.00049	0	17.0354	1.00012	0	0	0	0	0	1.00012	0	0	0	0	0	0	0
CD34pos325fresh_10_43	other	0	0	0	0	0	0	0	0	0	0	0	0	0	0	0	0	1.00012	0	0	0	0	0	0	0	0	0	0	0	0	0	0	0	0	0	0	0	0	0	0	0	0	0	0	0	0	0	0	0
CD34pos325fresh_10_97	mvec	0	0	2.00049	0	0	0	0	0	0	0	0	0	0	0	0	0	2.00049	0	0	5.00305	0	0	0	0	0	0	0	0	1.00012	0	0	0	0	3.0011	0	0	1.00012	0	0	0	1.00012	0	0	0	0	0	0	1.00012
CD34pos325fresh_10_98	lsec	0	1.00012	1.00012	0	0	0	0	0	0	0	0	0	0	0	0	0	4.00195	0	0	1.00012	0	0	0	0	0	0	0	0	0	0	0	1.00012	0	7.00599	0	0	0	0	0	0	0	0	0	0	0	0	0	0
CD34pos325fresh_10_100	mvec	0	0	1.00012	0	0	0	0	0	0	0	0	0	0	0	0	0	12.0176	2.00049	0	0	0	0	0	0	0	0	0	0	0	0	0	1.00012	0	7.00599	0	0	0	0	0	0	0	0	0	0	0	0	0	0
CD34pos325fresh_10_101	mvec	0	0	0	0	0	0	0	0	0	0	1.00012	0	0	0	0	0	4.00195	0	0	0	0	0	0	0	0	0	0	0	0	0	0	2.00049	0	16.0313	0	0	0	0	0	0	1.00012	0	0	0	0	0	0	3.0011
CD34pos325fresh_10_103	mvec	0	0	0	2.00049	0	0	0	0	1.00012	0	0	0	0	0	0	0	0	0	0	0	0	1.00012	0	0	0	0	0	0	0	0	0	0	0	8.00782	0	0	1.00012	0	0	0	1.00012	0	0	0	0	1.00012	0	0
CD34pos325fresh_10_104	lsec	0	0	0	0	0	0	0	0	0	0	0	0	0	0	0	0	0	0	0	0	0	0	0	0	0	0	0	0	0	0	0	0	0	1.00012	0	0	1.00012	0	0	0	1.00012	0	0	0	0	0	0	0
CD34pos325fresh_10_105	mvec	0	0	0	0	0	0	0	0	1.00012	0	0	0	0	0	3.0011	0	4.00195	0	0	3.0011	0	0	0	0	0	1.00012	0	0	0	0	0	2.00049	0	0	1.00012	0	0	0	0	1.00012	5.00305	0	0	0	0	0	0	0
CD34pos325fresh_10_107	mvec	0	0	0	0	0	0	0	0	0	0	0	0	0	0	0	0	7.00599	0	0	1.00012	0	0	0	0	0	0	0	0	0	0	0	0	0	3.0011	0	0	1.00012	0	0	0	1.00012	0	0	0	0	0	0	0
CD34pos325fresh_10_108	mvec	1.00012	0	0	0	0	0	1.00012	0	0	0	0	0	0	0	0	0	1.00012	0	0	0	0	1.00012	0	0	0	0	0	0	1.00012	0	0	0	0	1.00012	0	0	0	0	0	0	0	0	0	0	0	1.00012	0	0
CD34pos325fresh_10_109	lsec	0	0	0	0	0	0	0	0	0	0	0	0	0	0	0	0	0	0	0	2.00049	0	0	0	0	0	0	0	0	0	0	0	0	0	3.0011	0	0	0	0	0	0	1.00012	0	0	0	0	0	0	0
CD34pos325fresh_10_110	lsec	0	0	0	0	0	0	0	0	0	0	0	0	0	0	0	0	1.00012	0	0	1.00012	0	2.00049	0	0	0	0	0	0	0	0	0	1.00012	0	3.0011	0	0	1.00012	0	0	1.00012	1.00012	0	0	0	0	0	0	0
CD34pos325fresh_10_111	mvec	0	0	0	0	0	0	0	0	0	0	0	0	0	0	0	0	0	0	0	0	0	0	0	0	0	0	0	0	0	0	0	0	0	4.00195	0	0	0	0	0	0	1.00012	0	0	0	0	0	0	0
CD34pos325fresh_10_112	nkt	0	0	0	0	0	0	0	0	0	0	0	0	0	0	0	0	1.00012	2.00049	0	4.00195	0	0	0	0	0	0	0	0	0	0	0	1.00012	0	11.0148	0	0	0	0	0	0	0	0	0	1.00012	0	1.00012	0	5.00305
CD34pos325fresh_10_113	mvec	0	0	1.00012	0	0	0	0	0	0	0	2.00049	0	0	0	0	0	10.0122	0	0	2.00049	0	0	0	0	0	0	0	0	0	0	0	1.00012	0	13.0207	0	0	0	0	0	1.00012	0	0	0	0	0	0	0	0
CD34pos325fresh_10_115	nkt	0	0	0	0	0	0	0	0	0	0	0	0	0	0	0	0	0	0	0	1.00012	0	0	0	0	0	1.00012	0	0	0	0	0	0	0	5.00305	0	0	0	1.00012	0	0	4.00195	0	1.00012	0	0	0	0	0
CD34pos325fresh_10_116	mvec	0	0	0	0	0	0	0	0	0	0	0	0	0	0	0	0	2.00049	0	0	0	0	0	0	0	0	0	0	0	0	0	0	0	0	2.00049	0	0	0	0	0	0	1.00012	0	0	0	0	0	0	0
CD34pos325fresh_10_117	mvec	0	0	0	0	0	0	0	0	0	0	0	0	0	0	0	0	0	1.00012	0	0	0	0	0	0	0	0	0	0	0	0	0	1.00012	0	2.00049	0	0	0	0	0	0	1.00012	0	0	0	0	0	0	0
CD34pos325fresh_10_118	mvec	0	0	0	0	0	0	0	0	0	0	0	0	0	0	0	0	3.0011	0	1.00012	1.00012	0	0	0	0	0	0	0	0	2.00049	0	0	2.00049	0	4.00195	0	0	1.00012	0	0	2.00049	2.00049	0	0	0	0	0	0	0
CD34pos325fresh_10_121	lsec	0	0	0	0	0	0	0	0	0	0	0	0	0	0	0	0	2.00049	0	0	0	0	0	0	0	0	1.00012	0	0	0	0	0	0	0	3.0011	0	0	0	0	0	0	0	0	0	0	0	1.00012	0	0
CD34pos325fresh_10_122	mvec	0	0	0	0	0	0	1.00012	0	0	0	0	0	0	0	0	0	3.0011	0	0	0	0	1.00012	0	0	0	0	0	0	0	0	0	1.00012	0	4.00195	0	0	1.00012	0	0	0	1.00012	0	0	0	0	0	0	0
CD34pos325fresh_10_123	mvec	0	0	0	1.00012	0	0	0	0	0	0	0	0	0	0	0	0	1.00012	0	0	0	0	0	0	0	0	0	0	0	0	0	0	0	0	1.00012	0	0	1.00012	0	0	0	0	0	0	0	0	0	0	0
CD34pos325fresh_10_124	lsec	0	0	0	0	0	0	0	0	0	0	0	0	0	0	0	0	1.00012	0	0	0	0	0	0	0	1.00012	0	0	0	0	0	0	2.00049	0	1.00012	0	0	0	0	0	0	0	0	0	0	0	0	0	0
CD34pos325fresh_10_126	mvec	0	0	0	0	0	0	0	0	0	0	0	0	0	0	0	0	0	0	0	0	0	0	0	0	0	0	1.00012	0	0	0	0	0	0	2.00049	0	0	0	0	0	0	0	0	0	0	0	0	0	0
CD34pos325fresh_10_127	mvec	0	2.00049	0	0	0	0	1.00012	0	0	0	0	0	0	0	1.00012	0	9.0099	0	0	2.00049	0	0	1.00012	0	0	0	0	0	0	0	0	0	0	14.024	0	0	0	0	0	0	0	0	0	0	0	0	0	2.00049
CD34pos325fresh_10_129	lsec	0	0	0	0	0	0	0	0	0	0	0	0	0	0	0	0	0	0	0	2.00049	0	0	0	0	0	0	0	0	0	0	0	0	0	2.00049	0	0	0	0	0	0	2.00049	0	0	0	0	0	0	0
CD34pos325fresh_10_130	mvec	0	0	0	0	0	0	1.00012	0	0	0	0	0	0	0	0	0	5.00305	0	0	0	0	1.00012	1.00012	0	0	0	0	0	0	1.00012	0	1.00012	0	7.00599	0	0	0	0	0	0	0	0	0	0	0	0	0	0
CD34pos325fresh_10_131	lsec	1.00012	0	0	0	0	0	0	0	0	0	0	0	0	0	0	0	2.00049	1.00012	0	0	0	0	0	0	0	0	0	0	0	0	0	0	0	3.0011	0	0	0	0	0	0	4.00195	0	0	0	0	0	0	0
CD34pos325fresh_10_134	mvec	0	0	0	3.0011	0	0	0	0	0	0	4.00195	0	0	0	0	0	6.0044	1.00012	0	0	0	0	0	0	0	0	0	0	0	0	0	1.00012	0	22.0593	0	0	0	0	0	0	0	0	0	0	0	0	0	2.00049
CD34pos325fresh_10_136	lsec	0	0	2.00049	0	0	0	0	0	0	0	1.00012	0	0	0	0	0	3.0011	0	0	2.00049	0	1.00012	0	0	0	0	0	0	0	0	0	0	0	7.00599	0	0	0	0	0	0	3.0011	0	0	0	0	0	0	1.00012
CD34pos325fresh_10_137	lsec	0	0	0	0	0	0	0	0	0	0	0	0	0	0	0	0	0	0	1.00012	0	0	0	0	0	1.00012	0	0	0	0	0	0	1.00012	0	1.00012	0	0	1.00012	0	0	0	0	0	0	0	0	1.00012	0	0
CD34pos325fresh_10_138	kupffer	0	0	0	1.00012	0	0	0	0	0	0	0	0	0	0	0	0	2.00049	0	0	0	0	0	0	0	0	0	0	0	0	0	0	0	0	0	0	0	0	0	0	0	0	0	0	0	0	0	0	0
CD34pos325fresh_10_139	lsec	0	0	0	0	0	0	0	0	0	0	0	0	0	0	0	0	1.00012	0	0	0	1.00012	0	1.00012	0	0	0	0	0	0	0	0	0	0	4.00195	0	0	0	0	0	0	2.00049	0	0	0	0	0	0	0
CD34pos325fresh_10_141	lsec	0	0	0	0	0	0	0	0	0	0	1.00012	0	0	0	0	0	2.00049	0	0	0	0	0	0	0	0	0	0	0	0	0	0	0	0	2.00049	0	0	0	1.00012	0	0	0	0	0	0	1.00012	0	0	1.00012
CD34pos325fresh_10_142	lsec	1.00012	0	0	0	0	0	0	0	0	0	0	0	0	0	0	0	8.00782	0	0	0	0	1.00012	0	0	0	0	0	0	0	0	0	4.00195	0	4.00195	0	0	2.00049	0	0	0	0	0	0	0	0	0	0	2.00049
CD34pos325fresh_10_143	lsec	0	0	0	0	0	0	0	0	0	0	0	0	0	0	0	0	2.00049	0	0	0	0	0	0	0	0	0	0	0	0	0	0	0	0	0	0	0	0	0	0	0	0	0	0	0	0	1.00012	0	0
CD34pos325fresh_10_144	cholangiocyte	0	0	0	3.0011	0	0	0	0	0	0	6.0044	1.00012	0	0	0	0	3.0011	0	3.0011	0	0	1.00012	0	0	0	0	0	0	0	0	0	1.00012	0	47.2717	1.00012	0	21.054	0	6.0044	0	4.00195	0	0	0	0	0	0	0
CD34pos325fresh_10_145	mvec	0	0	0	0	0	0	0	0	0	0	0	0	0	0	0	0	1.00012	0	0	0	1.00012	1.00012	0	0	0	0	0	0	1.00012	0	0	0	0	3.0011	0	0	0	0	0	0	4.00195	0	0	0	0	0	0	0
CD34pos325fresh_10_146	mvec	0	1.00012	1.00012	0	0	0	0	0	0	0	0	0	0	0	0	0	4.00195	0	0	0	0	0	0	0	0	0	1.00012	0	0	0	0	0	0	8.00782	1.00012	0	1.00012	0	0	0	0	0	0	0	0	0	0	1.00012
CD34pos325fresh_10_147	kupffer	0	2.00049	0	0	0	0	1.00012	0	0	0	0	0	0	0	1.00012	0	1.00012	0	0	0	0	0	0	0	0	0	0	0	0	0	1.00012	0	0	3.0011	0	0	1.00012	0	0	0	0	0	0	0	0	0	0	0
CD34pos325fresh_10_148	mvec	0	0	1.00012	1.00012	0	0	0	0	0	0	0	0	0	0	0	0	7.00599	0	0	0	0	1.00012	0	0	0	0	0	0	0	0	0	1.00012	0	5.00305	0	0	1.00012	0	0	0	1.00012	0	0	0	0	0	0	1.00012
CD34pos325fresh_10_149	mvec	0	0	0	0	0	0	0	0	0	0	0	0	0	0	0	0	1.00012	0	0	0	0	0	0	0	0	0	0	0	0	0	0	0	0	2.00049	1.00012	0	0	0	0	0	0	0	0	0	0	0	0	0
CD34pos325fresh_10_151	lsec	0	0	0	0	0	0	0	0	0	0	0	0	0	0	0	0	7.00599	0	0	0	0	0	0	0	0	0	0	0	0	0	0	0	0	7.00599	0	0	2.00049	0	0	0	0	0	0	0	0	0	0	0
CD34pos325fresh_10_152	lsec	0	0	0	0	0	0	0	0	0	0	0	0	0	0	0	0	0	0	0	0	0	0	0	0	0	0	0	0	0	0	0	0	0	3.0011	0	0	2.00049	0	0	0	1.00012	0	0	1.00012	0	2.00049	0	0
CD34pos325fresh_10_153	lsec	0	0	0	0	0	0	0	0	0	0	0	0	0	0	0	0	1.00012	0	0	0	0	1.00012	0	0	0	0	0	0	0	0	0	1.00012	0	3.0011	0	0	0	0	0	0	2.00049	0	0	1.00012	0	1.00012	0	2.00049
CD34pos325fresh_10_155	lsec	0	0	0	0	0	0	0	0	0	0	1.00012	1.00012	0	0	0	0	0	0	0	0	0	0	0	0	0	0	0	0	0	0	0	1.00012	0	1.00012	0	0	0	0	1.00012	0	2.00049	0	0	0	0	0	0	0
CD34pos325fresh_10_156	cholangiocyte	0	0	0	0	0	0	0	0	1.00012	0	0	0	1.00012	0	0	0	17.0354	2.00049	0	1.00012	2.00049	0	0	0	1.00012	0	0	0	0	0	0	2.00049	0	8.00782	0	0	1.00012	0	0	0	0	0	0	0	0	1.00012	0	0
CD34pos325fresh_10_157	mvec	0	2.00049	0	0	0	0	0	0	0	0	0	0	0	0	0	0	1.00012	0	0	0	0	0	0	0	0	0	0	0	0	0	0	0	0	5.00305	0	0	1.00012	0	0	0	0	0	0	0	0	0	0	0
CD34pos325fresh_10_158	mvec	0	0	0	1.00012	0	0	0	0	0	0	1.00012	0	0	0	0	0	2.00049	0	0	0	0	0	0	0	0	0	0	0	0	0	0	0	0	4.00195	0	0	0	0	0	0	0	0	0	0	0	0	0	0
CD34pos325fresh_10_159	mvec	0	0	0	1.00012	0	0	0	0	0	0	2.00049	0	0	0	0	0	0	1.00012	0	0	0	0	0	0	0	0	0	0	0	0	0	0	0	10.0122	0	0	0	0	0	0	0	0	0	0	0	1.00012	0	0
CD34pos325fresh_10_160	mvec	0	2.00049	0	0	0	0	0	0	0	0	0	0	0	0	0	0	7.00599	0	0	0	0	0	0	0	0	0	0	0	0	0	0	0	0	8.00782	0	0	0	0	0	0	1.00012	0	0	0	0	2.00049	0	0
CD34pos325fresh_10_161	nkt	0	0	0	0	0	0	0	0	0	0	0	1.00012	0	0	0	0	1.00012	0	0	2.00049	0	0	0	0	0	0	0	0	0	0	0	1.00012	0	7.00599	0	0	0	0	0	0	0	0	0	0	0	0	0	0
CD34pos325fresh_10_162	mvec	0	0	0	0	0	0	1.00012	0	0	0	0	0	0	0	0	0	12.0176	0	0	0	0	0	0	0	0	0	0	0	0	0	0	1.00012	0	19.0442	0	0	1.00012	0	0	0	0	0	0	0	0	1.00012	0	1.00012
CD34pos325fresh_10_163	mvec	0	0	0	0	0	0	1.00012	0	0	0	1.00012	0	0	0	0	0	11.0148	2.00049	0	0	0	0	0	0	0	0	0	0	0	0	0	1.00012	0	16.0313	0	0	0	0	0	0	1.00012	0	1.00012	0	0	0	0	0
CD34pos325fresh_10_166	lsec	0	2.00049	0	0	0	0	1.00012	0	1.00012	0	0	0	0	0	0	0	4.00195	1.00012	0	0	0	0	0	0	0	0	0	0	1.00012	0	0	0	0	11.0148	0	0	0	0	0	0	1.00012	0	0	0	0	0	0	0
CD34pos325fresh_10_167	mvec	0	0	0	0	0	0	0	0	0	0	0	0	0	0	0	0	3.0011	0	0	0	0	5.00305	1.00012	0	0	0	0	0	1.00012	0	0	0	0	9.0099	0	0	0	0	0	0	1.00012	0	0	0	0	0	0	5.00305
CD34pos325fresh_10_168	mvec	0	0	0	0	0	0	0	0	0	0	0	0	0	0	0	0	2.00049	0	1.00012	0	0	0	0	0	0	0	0	0	0	0	0	5.00305	0	3.0011	0	0	1.00012	0	0	0	1.00012	0	0	0	0	0	0	1.00012
CD34pos325fresh_10_169	mvec	0	0	0	0	0	0	0	0	0	0	0	0	0	0	0	0	1.00012	0	0	0	0	0	1.00012	0	0	0	0	0	0	0	0	0	0	1.00012	0	0	0	0	0	0	1.00012	0	0	0	0	0	0	0
CD34pos325fresh_10_170	lsec	0	2.00049	0	0	0	0	0	0	0	1.00012	0	0	0	0	0	0	2.00049	0	0	0	0	0	0	0	0	0	0	0	0	0	0	0	0	4.00195	2.00049	0	0	0	0	0	4.00195	0	0	0	0	1.00012	0	0
CD34pos325fresh_10_171	nkt	0	1.00012	0	1.00012	0	0	0	0	0	0	0	0	0	0	0	0	2.00049	0	0	1.00012	0	0	0	0	0	0	0	0	0	0	0	1.00012	0	6.0044	0	0	0	0	0	0	0	0	0	0	0	0	0	2.00049
CD34pos325fresh_10_174	lsec	0	0	0	0	0	0	0	0	0	0	0	0	0	0	0	0	1.00012	0	0	0	0	0	0	0	0	0	0	0	0	0	0	4.00195	0	0	0	0	0	0	0	0	3.0011	0	0	0	0	0	0	0
CD34pos325fresh_10_175	lsec	0	0	1.00012	0	0	0	0	0	0	0	0	0	0	0	0	0	3.0011	0	0	0	0	0	0	0	0	0	0	0	0	0	0	0	0	5.00305	0	0	0	0	0	0	0	0	0	0	0	0	0	0
CD34pos325fresh_10_177	mvec	0	0	0	0	0	0	0	0	0	0	0	0	0	0	0	0	1.00012	0	0	0	0	0	0	0	0	0	0	0	0	0	0	0	0	0	0	0	0	0	0	0	1.00012	0	0	0	0	0	0	1.00012
CD34pos325fresh_10_178	lsec	0	0	0	0	0	0	0	0	0	0	2.00049	0	0	0	0	0	4.00195	0	0	0	0	2.00049	0	0	0	1.00012	0	0	0	0	0	0	0	2.00049	0	0	0	0	0	0	0	0	0	0	0	0	0	1.00012
CD34pos325fresh_10_179	mvec	0	0	0	1.00012	0	0	0	0	0	0	0	0	0	0	0	0	1.00012	0	0	0	0	0	0	0	1.00012	0	0	0	1.00012	0	0	0	0	11.0148	0	0	0	0	0	0	1.00012	0	0	0	0	0	0	0
CD34pos325fresh_10_181	mvec	0	1.00012	0	0	0	0	0	0	0	1.00012	2.00049	0	0	0	0	0	2.00049	0	0	0	0	1.00012	0	0	0	0	1.00012	0	0	0	0	0	0	5.00305	0	0	0	0	0	0	2.00049	0	1.00012	0	0	0	0	0
CD34pos325fresh_10_182	lsec	0	0	0	0	0	0	0	0	0	0	1.00012	0	0	0	0	0	2.00049	0	0	0	0	0	0	0	0	0	0	0	0	0	0	0	0	3.0011	0	0	1.00012	0	0	0	1.00012	0	0	0	0	1.00012	0	0
CD34pos325fresh_10_184	mvec	0	0	0	0	0	0	0	0	0	0	0	0	0	0	0	0	7.00599	0	0	1.00012	0	0	0	0	0	0	0	0	0	0	0	2.00049	0	1.00012	0	0	0	0	0	0	0	0	0	0	0	0	0	0
CD34pos325fresh_10_185	mvec	0	0	0	0	0	0	0	0	0	0	0	1.00012	0	0	1.00012	0	3.0011	0	0	1.00012	0	0	0	0	0	0	0	0	1.00012	0	0	2.00049	0	8.00782	2.00049	0	1.00012	0	0	1.00012	2.00049	0	0	0	0	0	0	0
CD34pos325fresh_10_186	cholangiocyte	0	0	0	5.00305	0	0	0	0	0	0	0	0	0	0	4.00195	0	1.00012	0	2.00049	0	0	2.00049	2.00049	0	0	0	0	0	1.00012	0	0	1.00012	0	27.0894	0	0	14.024	0	1.00012	0	3.0011	0	0	2.00049	0	0	0	0
CD34pos325fresh_10_187	lsec	0	0	0	0	0	0	0	0	0	0	0	0	0	0	0	0	10.0122	0	0	1.00012	0	0	0	0	0	0	0	0	0	0	0	2.00049	0	5.00305	0	0	0	0	0	0	1.00012	0	0	0	0	0	0	0
CD34pos325fresh_10_188	lsec	0	0	2.00049	0	0	0	2.00049	0	0	0	0	0	0	0	1.00012	0	9.0099	0	0	0	0	1.00012	1.00012	0	0	0	0	0	0	0	0	4.00195	0	7.00599	0	0	0	0	0	0	1.00012	0	1.00012	0	0	0	0	2.00049
CD34pos325fresh_10_190	mvec	0	0	0	0	0	0	0	0	0	0	0	0	0	0	0	0	8.00782	1.00012	0	1.00012	0	0	0	0	0	0	0	0	0	0	0	1.00012	0	7.00599	0	0	0	0	0	0	0	0	0	0	0	0	0	0
CD34pos325fresh_10_191	mvec	1.00012	0	0	4.00195	0	0	0	0	0	1.00012	0	0	0	0	1.00012	0	7.00599	0	0	5.00305	0	1.00012	0	0	0	0	0	0	1.00012	0	0	0	0	13.0207	0	0	1.00012	0	0	0	3.0011	0	0	0	0	0	0	0
CD34pos325fresh_10_192	lsec	0	0	0	0	0	0	0	0	0	0	0	0	0	0	0	0	2.00049	0	0	0	0	0	0	0	0	0	0	0	0	0	0	0	0	1.00012	0	0	0	0	0	0	2.00049	0	0	0	0	0	0	1.00012
CD34pos325fresh_11_6	lsec	0	0	0	0	0	0	0	0	0	0	0	0	0	0	0	0	1.00012	0	0	0	0	0	0	0	0	0	0	0	0	0	0	1.00012	0	0	0	0	0	0	0	0	0	0	0	0	0	0	0	0
CD34pos325fresh_11_7	mvec	0	0	1.00012	0	0	0	0	0	0	0	0	0	0	0	0	0	18.0397	0	0	4.00195	0	0	0	0	0	0	0	0	0	0	0	0	0	10.0122	0	0	1.00012	0	0	2.00049	1.00012	0	0	0	0	0	0	3.0011
CD34pos325fresh_11_14	lsec	0	0	0	0	0	0	0	0	0	0	0	0	0	0	0	0	1.00012	0	0	1.00012	0	0	0	0	0	0	0	0	0	0	0	0	0	3.0011	0	0	1.00012	0	0	0	4.00195	0	0	0	0	0	0	0
CD34pos325fresh_11_19	mvec	0	0	0	0	0	0	0	0	0	0	0	0	0	0	0	0	2.00049	0	0	0	0	0	0	0	0	0	0	0	0	0	0	0	0	3.0011	0	0	1.00012	0	0	0	0	0	0	0	0	0	0	2.00049
CD34pos325fresh_11_22	mvec	0	0	0	0	0	0	0	0	0	0	1.00012	0	0	0	2.00049	0	14.024	4.00195	0	1.00012	0	1.00012	1.00012	0	0	0	0	0	1.00012	0	0	0	0	9.0099	0	0	0	0	0	0	3.0011	0	0	0	0	2.00049	0	1.00012
CD34pos325fresh_11_31	mvec	1.00012	0	1.00012	0	0	0	0	0	0	0	0	0	0	0	0	0	11.0148	0	0	1.00012	0	3.0011	0	0	0	0	0	0	1.00012	0	0	5.00305	0	8.00782	0	0	2.00049	0	0	1.00012	1.00012	0	0	0	0	0	0	0
CD34pos325fresh_11_34	mvec	0	0	0	0	0	0	1.00012	0	0	0	0	0	0	0	0	0	11.0148	0	0	0	0	0	0	0	0	0	0	0	0	0	0	3.0011	0	2.00049	0	0	0	0	0	0	2.00049	0	0	0	0	0	0	0
CD34pos325fresh_11_40	lsec	0	0	0	0	0	0	0	0	0	0	0	0	0	0	1.00012	0	7.00599	0	0	1.00012	0	3.0011	0	0	0	0	0	0	0	0	0	3.0011	0	2.00049	1.00012	0	0	0	0	0	2.00049	0	0	0	0	0	0	4.00195
CD34pos325fresh_11_42	other	0	0	0	0	0	0	0	0	0	0	0	0	0	0	1.00012	0	0	1.00012	0	0	0	0	0	0	0	0	0	0	0	0	0	1.00012	0	0	0	0	0	0	0	0	0	0	0	0	0	1.00012	0	0
CD34pos325fresh_11_43	other	0	0	0	0	0	0	0	0	0	0	0	0	0	0	0	0	1.00012	0	0	0	0	0	0	0	0	0	0	0	0	0	0	0	0	0	0	0	0	0	0	0	0	0	0	0	0	0	0	0
CD34pos325fresh_11_45	lsec	0	0	0	0	0	0	0	0	0	0	0	0	0	0	0	0	2.00049	0	0	0	0	1.00012	0	0	0	0	0	0	0	0	0	1.00012	0	1.00012	0	0	0	0	0	0	1.00012	0	0	0	0	0	0	1.00012
CD34pos325fresh_11_47	mvec	0	0	0	0	0	0	0	0	0	0	0	0	0	0	0	0	5.00305	1.00012	0	0	0	0	0	0	0	0	0	0	0	0	0	3.0011	0	6.0044	0	0	0	0	0	0	3.0011	0	0	0	0	0	0	7.00599
CD34pos325fresh_11_49	lsec	0	0	0	0	0	0	0	0	0	0	0	0	0	0	0	0	1.00012	0	0	0	0	0	0	0	0	0	0	0	0	0	0	1.00012	0	9.0099	0	0	0	0	0	0	2.00049	0	0	0	0	1.00012	0	0
CD34pos325fresh_11_50	lsec	0	0	0	0	0	0	0	0	0	0	0	0	0	0	1.00012	0	5.00305	0	0	0	1.00012	0	0	0	1.00012	0	0	0	0	0	0	0	0	3.0011	0	0	2.00049	0	0	0	0	0	0	0	0	0	0	0
CD34pos325fresh_11_53	mvec	0	0	0	0	0	0	0	0	0	0	0	0	0	0	0	0	1.00012	0	0	0	0	0	1.00012	0	0	0	0	0	0	0	0	2.00049	0	6.0044	0	0	0	0	0	0	3.0011	0	0	0	0	0	0	0
CD34pos325fresh_11_54	mvec	0	0	1.00012	0	0	0	0	0	0	0	0	0	0	0	0	0	4.00195	0	0	0	0	3.0011	0	0	0	0	0	0	1.00012	0	0	1.00012	0	24.0706	1.00012	0	0	0	0	0	1.00012	0	0	0	0	2.00049	0	4.00195
CD34pos325fresh_11_56	mvec	0	0	0	0	0	0	0	0	0	0	0	0	0	0	0	0	5.00305	0	0	1.00012	0	1.00012	0	0	2.00049	0	0	0	0	0	0	0	0	0	0	0	0	0	0	0	1.00012	0	0	0	0	0	0	0
CD34pos325fresh_11_62	nkt	0	1.00012	0	0	1.00012	0	0	0	0	0	0	0	0	0	0	0	0	0	0	0	0	0	0	0	0	0	0	0	0	0	0	0	0	3.0011	0	0	0	0	0	0	1.00012	0	0	0	0	0	0	0
CD34pos325fresh_11_63	mvec	0	0	0	0	0	0	1.00012	0	0	0	2.00049	0	0	0	0	0	3.0011	0	0	0	0	2.00049	0	0	0	0	0	0	1.00012	0	0	0	0	5.00305	0	0	0	0	0	0	0	0	0	0	0	0	0	0
CD34pos325fresh_11_65	mvec	0	0	0	0	0	0	0	0	0	0	0	0	0	0	0	0	1.00012	0	0	0	0	0	0	0	0	0	0	0	0	0	0	1.00012	0	3.0011	0	0	0	0	0	0	2.00049	0	0	0	0	0	0	0
CD34pos325fresh_11_67	lsec	0	0	0	0	0	0	0	0	0	0	0	0	0	0	0	0	2.00049	0	0	1.00012	0	0	0	0	0	0	0	0	0	0	0	0	0	3.0011	0	0	0	0	0	0	3.0011	0	0	0	0	0	0	0
CD34pos325fresh_11_70	lsec	0	0	0	0	0	0	0	0	0	0	0	0	0	0	0	0	0	0	0	0	0	0	1.00012	0	0	0	0	0	0	0	0	0	0	0	0	0	0	0	0	0	0	0	0	0	0	0	0	0
CD34pos325fresh_11_71	mvec	0	0	0	0	0	0	0	0	0	0	0	0	0	0	0	0	17.0354	4.00195	0	1.00012	0	1.00012	0	0	0	0	0	0	0	0	0	2.00049	0	4.00195	0	0	0	0	0	0	3.0011	0	0	0	0	0	0	2.00049
CD34pos325fresh_11_74	mvec	0	0	0	0	0	0	0	0	0	0	0	0	0	0	0	0	4.00195	0	0	0	0	0	0	0	0	0	0	0	0	0	0	0	0	4.00195	0	0	0	0	0	0	0	0	0	0	0	0	0	0
CD34pos325fresh_11_78	mvec	0	1.00012	0	0	0	0	0	0	0	0	0	0	0	0	0	0	2.00049	0	0	1.00012	0	0	0	0	0	0	0	0	0	0	0	2.00049	0	3.0011	0	0	0	0	0	0	5.00305	0	0	0	0	1.00012	0	0
CD34pos325fresh_11_79	mvec	0	0	0	0	0	0	0	0	0	0	0	0	0	0	1.00012	0	0	0	1.00012	1.00012	0	0	0	0	0	0	0	0	0	0	0	0	0	1.00012	1.00012	0	1.00012	0	0	0	2.00049	0	0	0	0	0	0	0
CD34pos325fresh_11_81	mvec	0	1.00012	0	0	0	0	0	0	0	0	0	0	0	0	0	0	4.00195	0	0	0	0	0	0	0	0	0	0	0	0	0	0	2.00049	0	7.00599	0	0	0	0	0	0	0	0	0	0	0	0	0	0
CD34pos325fresh_11_86	lsec	0	0	1.00012	0	0	0	0	0	0	0	0	0	0	0	1.00012	0	8.00782	0	0	0	0	1.00012	0	0	0	0	0	0	0	0	0	2.00049	0	5.00305	0	0	0	1.00012	0	0	0	0	0	1.00012	0	0	0	0
CD34pos325fresh_11_90	lsec	0	0	0	0	0	0	0	0	0	0	0	0	0	0	0	0	1.00012	0	0	1.00012	0	1.00012	0	0	0	0	0	0	0	0	0	0	0	5.00305	0	0	0	0	0	0	1.00012	0	0	0	0	1.00012	0	0
CD34pos325fresh_11_92	mvec	0	0	0	0	0	0	0	0	0	0	0	0	0	0	0	0	1.00012	0	0	1.00012	0	0	0	0	0	0	0	0	0	0	0	1.00012	0	2.00049	0	0	0	0	0	0	0	0	0	0	0	0	0	0
CD34pos325fresh_11_93	mvec	0	0	0	0	0	0	1.00012	0	0	0	0	0	0	0	0	0	5.00305	0	0	1.00012	0	0	0	0	0	0	0	0	0	0	0	0	0	2.00049	0	0	0	0	0	1.00012	7.00599	0	0	1.00012	0	0	0	0
CD34pos325fresh_11_94	lsec	0	0	0	0	0	0	1.00012	0	0	0	0	0	0	0	0	0	1.00012	0	0	0	0	1.00012	0	0	0	0	0	0	0	0	0	1.00012	0	1.00012	0	0	0	0	0	0	3.0011	0	0	0	0	0	0	1.00012
CD34pos325fresh_11_95	lsec	0	0	0	2.00049	0	0	0	0	0	0	0	0	0	0	1.00012	0	9.0099	1.00012	1.00012	3.0011	0	0	0	0	0	0	0	0	0	0	0	0	0	10.0122	0	0	0	0	0	0	5.00305	0	0	0	0	0	0	0
CD34pos325fresh_12_43	other	0	0	0	1.00012	0	0	1.00012	0	0	0	0	0	0	0	0	0	0	0	0	0	0	0	0	0	0	0	0	0	0	0	0	0	0	0	0	0	0	0	0	0	0	0	0	0	0	0	0	0
CD34pos325fresh_12_100	mvec	0	0	0	1.00012	0	0	0	0	0	0	0	0	0	0	0	0	4.00195	0	0	0	0	0	0	0	0	0	0	0	0	0	0	0	0	5.00305	0	0	0	0	1.00012	0	1.00012	0	0	0	0	0	0	0
CD34pos325fresh_12_101	mvec	0	0	0	0	0	0	0	0	0	0	0	0	0	0	0	0	3.0011	0	0	3.0011	0	0	0	0	0	0	0	0	0	0	0	1.00012	0	4.00195	0	0	0	0	0	0	1.00012	0	0	0	0	1.00012	0	0
CD34pos325fresh_12_103	mvec	0	0	0	1.00012	0	0	0	0	1.00012	0	0	0	0	0	1.00012	0	1.00012	0	0	1.00012	0	0	1.00012	0	0	0	0	0	0	0	0	0	0	2.00049	1.00012	0	1.00012	0	0	0	0	0	0	0	0	0	0	0
CD34pos325fresh_12_105	lsec	0	0	0	0	0	0	0	0	1.00012	0	0	0	0	0	0	0	0	0	0	1.00012	0	0	0	0	0	0	0	0	0	0	0	0	0	1.00012	0	0	1.00012	0	0	0	0	0	0	0	0	0	0	0
CD34pos325fresh_12_110	lsec	0	1.00012	0	0	0	0	0	0	0	0	0	0	0	0	0	0	1.00012	0	0	0	0	0	0	0	0	0	0	0	0	0	0	0	0	5.00305	0	0	0	0	0	0	0	0	0	0	0	0	0	0
CD34pos325fresh_12_111	mvec	0	0	0	1.00012	0	0	0	0	0	0	0	0	0	0	0	0	6.0044	0	0	1.00012	0	0	0	0	0	0	0	0	0	0	0	0	0	3.0011	0	0	0	0	0	0	2.00049	0	0	0	0	1.00012	0	0
CD34pos325fresh_12_115	lsec	0	0	0	0	0	0	1.00012	0	0	0	0	0	0	0	0	0	0	0	0	0	0	0	0	0	0	0	0	0	0	0	0	0	0	1.00012	0	0	0	0	0	0	0	0	0	0	0	0	0	0
CD34pos325fresh_12_116	lsec	0	0	0	0	0	0	0	0	0	0	0	0	0	0	0	0	1.00012	0	0	0	0	1.00012	0	0	0	0	0	0	0	0	0	0	0	1.00012	0	0	0	0	0	0	2.00049	0	0	0	0	0	0	0
CD34pos325fresh_12_117	mvec	0	1.00012	0	0	0	0	0	0	0	0	0	0	0	0	0	0	2.00049	1.00012	0	0	0	0	0	0	0	0	0	0	0	0	0	3.0011	0	6.0044	0	0	0	0	0	0	0	0	0	0	0	0	0	0
CD34pos325fresh_12_119	cholangiocyte	0	0	0	0	0	0	0	0	0	0	0	0	0	0	0	0	4.00195	0	0	0	0	0	0	0	0	0	0	0	0	0	0	0	0	1.00012	0	0	0	0	0	0	0	0	0	0	0	0	0	0
CD34pos325fresh_12_121	mvec	0	0	0	0	0	0	0	0	2.00049	0	0	0	0	0	0	0	4.00195	0	0	0	0	2.00049	0	0	0	0	0	0	2.00049	0	0	0	0	4.00195	0	0	0	0	0	0	3.0011	0	0	0	0	0	0	2.00049
CD34pos325fresh_12_126	mvec	0	0	0	0	0	0	0	0	0	0	2.00049	0	0	0	1.00012	0	1.00012	1.00012	0	0	0	1.00012	0	0	1.00012	0	1.00012	0	1.00012	0	0	0	0	9.0099	2.00049	0	1.00012	0	0	0	0	0	0	0	0	0	0	0
CD34pos325fresh_12_127	mvec	0	0	0	0	0	0	0	0	0	0	0	0	0	0	0	0	1.00012	0	0	1.00012	0	0	0	0	0	0	0	0	0	0	0	0	0	0	0	0	1.00012	0	0	0	0	0	0	0	0	0	0	0
CD34pos325fresh_12_129	mvec	0	0	0	0	0	0	0	0	0	0	0	0	0	0	0	0	2.00049	0	0	3.0011	0	0	0	0	0	0	0	0	0	0	0	1.00012	0	5.00305	0	0	0	0	0	0	3.0011	0	0	0	0	0	0	0
CD34pos325fresh_12_131	lsec	1.00012	0	0	0	0	0	0	0	0	0	0	0	0	0	0	0	3.0011	0	0	0	0	0	0	0	0	0	0	0	0	0	0	0	0	2.00049	1.00012	0	0	0	0	0	1.00012	0	0	0	0	0	0	2.00049
CD34pos325fresh_12_134	lsec	0	1.00012	0	0	0	0	0	0	1.00012	0	0	0	0	0	1.00012	0	1.00012	1.00012	0	0	0	0	0	0	0	0	0	0	0	0	0	0	0	2.00049	0	0	0	0	0	0	0	0	0	0	0	0	0	0
CD34pos325fresh_12_135	mvec	0	0	0	0	0	0	2.00049	0	0	0	1.00012	0	0	0	1.00012	0	1.00012	2.00049	0	3.0011	0	0	0	0	0	0	0	0	0	0	0	1.00012	0	6.0044	1.00012	0	1.00012	0	0	1.00012	3.0011	0	0	0	0	0	0	0
CD34pos325fresh_12_137	mvec	0	0	2.00049	0	0	0	0	0	0	0	1.00012	0	0	0	0	0	4.00195	0	0	1.00012	0	0	0	0	0	0	0	0	1.00012	0	0	3.0011	0	10.0122	0	0	1.00012	0	0	0	0	0	0	0	0	0	0	0
CD34pos325fresh_12_139	mvec	0	0	0	0	0	0	0	0	1.00012	0	0	0	1.00012	0	1.00012	0	2.00049	0	0	1.00012	1.00012	0	0	0	1.00012	0	0	0	1.00012	0	0	2.00049	0	8.00782	0	0	0	0	0	0	2.00049	0	0	0	0	0	0	3.0011
CD34pos325fresh_12_140	lsec	0	0	0	0	0	0	0	0	0	0	0	0	0	0	0	0	1.00012	0	0	0	0	0	0	0	0	0	0	0	0	0	0	2.00049	0	2.00049	0	0	0	0	0	1.00012	3.0011	0	0	0	0	0	0	0
CD34pos325fresh_12_143	mvec	0	0	0	0	0	0	0	0	1.00012	0	0	0	0	0	0	0	2.00049	0	0	0	0	0	1.00012	0	1.00012	0	0	0	0	0	0	0	0	0	0	0	0	0	0	1.00012	0	0	0	0	0	0	0	2.00049
CD34pos325fresh_12_145	lsec	0	0	0	0	0	0	0	0	0	0	2.00049	0	0	0	0	0	1.00012	0	0	0	0	0	0	0	0	0	0	0	2.00049	0	0	0	0	8.00782	0	0	0	0	0	0	1.00012	0	0	0	0	0	0	0
CD34pos325fresh_12_146	mvec	0	0	0	0	0	0	0	0	0	0	0	0	0	0	0	0	8.00782	0	0	3.0011	0	1.00012	0	0	0	0	0	0	0	0	0	5.00305	0	13.0207	0	0	0	1.00012	0	0	0	0	0	1.00012	0	0	0	0
CD34pos325fresh_12_151	mvec	0	0	0	0	0	0	0	0	0	0	0	0	0	0	0	0	1.00012	0	0	0	0	1.00012	0	0	0	0	0	0	0	0	0	0	0	4.00195	0	0	0	0	0	0	1.00012	0	0	0	0	0	0	0
CD34pos325fresh_12_153	mvec	0	0	0	0	0	0	0	0	0	0	0	0	0	0	0	0	0	0	0	0	1.00012	0	0	0	0	0	0	0	0	0	0	2.00049	0	0	1.00012	0	0	0	0	0	1.00012	0	0	0	0	1.00012	0	0
CD34pos325fresh_12_154	mvec	0	1.00012	3.0011	0	0	0	1.00012	0	3.0011	0	0	0	0	0	0	0	4.00195	1.00012	0	0	0	2.00049	0	0	0	0	0	0	2.00049	0	0	1.00012	0	17.0354	0	0	0	0	0	0	3.0011	0	0	0	0	1.00012	0	0
CD34pos325fresh_12_155	kupffer	0	2.00049	1.00012	0	0	0	1.00012	0	0	0	0	0	0	0	0	0	4.00195	1.00012	0	0	0	0	0	0	1.00012	0	0	0	3.0011	0	0	0	0	5.00305	0	0	0	0	0	0	4.00195	0	0	0	0	0	0	0
CD34pos325fresh_12_156	mvec	0	0	0	0	0	0	0	0	0	0	0	0	1.00012	0	0	0	3.0011	0	0	0	0	0	0	0	0	0	0	0	0	0	0	1.00012	0	4.00195	0	0	0	0	0	0	1.00012	0	0	0	0	0	0	0
CD34pos325fresh_12_158	lsec	0	0	0	1.00012	0	0	0	0	0	0	0	1.00012	0	0	0	0	6.0044	0	0	2.00049	0	0	0	0	0	0	0	0	1.00012	0	0	2.00049	0	0	0	0	1.00012	0	0	0	4.00195	0	0	0	0	1.00012	0	0
CD34pos325fresh_12_159	mvec	0	0	0	0	0	0	0	0	0	0	0	0	0	0	0	0	7.00599	2.00049	0	0	0	0	0	0	1.00012	0	0	0	0	0	0	1.00012	0	3.0011	0	0	0	0	0	0	0	0	0	0	0	0	0	0
CD34pos325fresh_12_161	lsec	0	0	0	1.00012	0	0	0	0	0	0	0	0	0	0	0	0	0	0	0	0	0	0	0	0	0	0	0	0	0	0	0	1.00012	0	2.00049	0	0	0	0	0	0	0	0	0	0	0	0	0	0
CD34pos325fresh_12_164	mvec	0	0	1.00012	0	0	0	1.00012	0	0	0	0	0	0	0	0	0	3.0011	0	0	0	0	1.00012	0	0	0	0	0	0	0	0	0	0	0	2.00049	0	0	1.00012	0	0	0	2.00049	0	0	0	0	0	0	0
CD34pos325fresh_12_165	mvec	0	0	0	0	0	0	0	0	0	0	0	0	0	0	0	0	0	0	0	0	1.00012	0	0	0	0	0	0	0	1.00012	0	0	1.00012	0	2.00049	0	0	0	0	0	0	4.00195	0	0	0	0	0	0	1.00012
CD34pos325fresh_12_166	kupffer	0	1.00012	0	3.0011	0	0	1.00012	0	0	0	0	0	0	0	0	0	8.00782	3.0011	0	0	0	0	0	0	0	0	0	0	0	0	0	2.00049	0	7.00599	0	0	0	0	0	0	0	0	0	0	0	0	0	0
CD34pos325fresh_12_167	mvec	0	0	0	0	0	0	0	0	0	0	0	0	0	0	0	0	0	0	0	1.00012	0	0	0	0	0	0	0	0	0	0	0	0	0	2.00049	0	1.00012	0	0	0	0	3.0011	0	0	0	0	0	0	0
CD34pos325fresh_12_171	mvec	0	0	0	0	0	0	0	0	0	0	0	0	0	0	0	0	0	0	0	1.00012	0	1.00012	0	0	0	0	0	0	0	0	0	0	0	7.00599	0	0	1.00012	0	0	1.00012	0	0	0	0	0	0	0	0
CD34pos325fresh_12_172	lsec	0	0	0	0	0	0	0	0	0	0	0	0	0	0	0	0	3.0011	0	0	1.00012	0	0	0	0	0	0	0	0	0	0	0	0	0	8.00782	1.00012	0	0	0	0	0	0	0	0	1.00012	0	0	0	0
CD34pos325fresh_12_174	mvec	0	0	0	0	0	0	0	0	0	0	1.00012	0	0	0	0	0	1.00012	0	0	0	0	0	0	0	0	0	0	0	0	0	0	2.00049	0	6.0044	0	0	0	0	0	0	1.00012	0	0	0	0	0	0	0
CD34pos325fresh_12_175	kupffer	0	0	0	0	0	0	0	0	0	0	0	0	0	0	0	0	3.0011	0	0	0	0	0	0	0	0	0	0	0	1.00012	0	0	0	0	2.00049	0	0	0	0	0	0	0	0	0	0	0	0	0	0
CD34pos325fresh_12_179	mvec	0	0	0	1.00012	0	0	0	0	0	0	0	0	0	0	0	0	1.00012	0	0	0	0	0	0	0	1.00012	0	0	0	0	0	0	1.00012	0	1.00012	0	0	0	0	0	0	2.00049	0	0	0	0	0	0	0
CD34pos325fresh_12_180	mvec	0	0	0	0	0	0	1.00012	0	0	0	0	0	0	0	0	0	2.00049	0	0	0	0	0	0	0	0	0	0	0	1.00012	0	0	0	0	3.0011	0	0	0	0	0	0	2.00049	0	0	1.00012	0	0	0	0
CD34pos325fresh_12_181	lsec	0	0	1.00012	1.00012	0	0	0	0	3.0011	0	1.00012	0	0	0	0	0	1.00012	0	0	1.00012	0	1.00012	0	0	0	0	0	0	0	0	0	1.00012	0	3.0011	0	0	0	0	0	0	0	0	0	0	0	0	0	1.00012
CD34pos325fresh_12_183	nkt	0	3.0011	0	0	0	0	0	0	0	0	0	0	0	0	0	0	1.00012	0	0	0	0	0	0	0	1.00012	0	0	0	0	0	0	0	0	6.0044	0	0	0	0	0	0	1.00012	0	0	0	0	0	0	0
CD34pos325fresh_12_185	mvec	1.00012	0	0	0	0	0	0	0	0	0	0	0	0	0	0	0	1.00012	0	0	1.00012	0	0	1.00012	0	0	0	0	0	0	0	0	1.00012	0	4.00195	0	0	0	0	0	0	1.00012	0	0	0	0	0	0	0
CD34pos325fresh_12_186	lsec	0	0	0	0	0	0	0	0	0	0	0	0	0	0	0	0	0	0	1.00012	0	0	0	0	0	0	0	0	0	0	0	0	0	0	1.00012	0	0	0	0	0	0	3.0011	0	0	0	0	0	0	1.00012
CD34pos325fresh_12_187	other	0	0	1.00012	1.00012	0	0	0	0	0	0	0	0	0	0	0	0	0	0	0	0	0	0	0	0	0	0	0	0	0	0	0	0	0	3.0011	0	0	0	0	0	0	0	0	0	0	0	0	0	0
CD34pos325fresh_12_188	mvec	0	0	0	0	0	0	0	0	0	0	0	0	0	0	0	0	3.0011	0	0	0	0	0	0	0	0	0	0	0	1.00012	0	0	1.00012	0	7.00599	0	0	0	0	0	1.00012	0	0	0	0	0	0	0	0
CD34pos325fresh_12_190	lsec	0	0	0	0	0	0	1.00012	0	0	0	0	0	0	0	2.00049	0	6.0044	0	0	0	0	0	0	0	0	0	0	0	0	0	0	1.00012	0	1.00012	0	0	0	0	0	1.00012	0	0	0	0	0	0	0	0
CD34pos325fresh_12_191	mvec	0	0	0	0	0	0	0	0	0	0	0	0	0	0	1.00012	0	4.00195	1.00012	0	0	0	2.00049	0	0	0	0	0	0	0	0	0	0	0	3.0011	0	0	0	0	0	0	0	0	2.00049	0	0	0	0	0
CD34pos325fresh_9_1	mvec	0	0	0	0	0	0	0	0	0	0	0	0	0	0	0	0	1.00012	0	0	0	1.00012	1.00012	0	0	0	0	0	0	0	0	0	1.00012	0	1.00012	0	0	0	0	0	0	0	0	0	0	0	1.00012	0	0
CD34pos325fresh_9_2	lsec	0	0	0	0	0	0	0	0	0	0	1.00012	0	0	0	0	0	5.00305	0	0	0	0	0	0	0	0	0	0	0	0	0	0	1.00012	0	15.0275	0	0	0	0	0	0	6.0044	0	0	0	0	3.0011	0	0
CD34pos325fresh_9_5	mvec	0	0	0	0	0	0	0	0	0	0	0	0	0	0	1.00012	0	2.00049	0	0	3.0011	0	0	0	0	2.00049	0	0	0	0	0	0	0	0	10.0122	0	0	0	0	0	0	2.00049	0	0	0	0	0	0	0
CD34pos325fresh_9_6	mvec	0	0	1.00012	1.00012	0	0	0	0	0	0	0	0	0	0	0	0	4.00195	1.00012	0	1.00012	0	0	0	0	0	0	1.00012	0	0	0	0	0	0	8.00782	0	0	0	0	0	0	1.00012	0	0	0	0	0	0	0
CD34pos325fresh_9_9	kupffer	0	0	0	0	0	0	0	0	0	0	0	0	0	0	0	0	8.00782	2.00049	0	0	0	0	0	0	0	0	0	0	2.00049	0	0	0	0	6.0044	0	0	0	0	0	0	2.00049	0	0	0	0	0	0	0
CD34pos325fresh_9_11	mvec	0	0	0	0	0	0	1.00012	0	0	0	0	0	0	0	0	0	10.0122	0	0	0	0	1.00012	0	0	0	0	0	0	0	0	0	0	1.00012	5.00305	0	0	1.00012	0	0	0	1.00012	0	0	0	0	0	0	2.00049
CD34pos325fresh_9_12	mvec	0	0	0	0	0	0	0	0	0	0	0	0	0	0	0	0	3.0011	0	0	0	0	1.00012	0	0	0	0	0	0	2.00049	0	0	0	0	17.0354	0	0	0	0	0	0	0	0	0	0	0	0	0	0
CD34pos325fresh_9_17	lsec	0	0	0	0	0	0	0	0	0	0	0	0	0	0	0	0	1.00012	0	0	0	0	0	0	0	0	0	0	0	1.00012	0	0	0	0	0	0	0	0	0	0	0	1.00012	0	0	1.00012	0	0	0	0
CD34pos325fresh_9_18	kupffer	0	0	0	0	0	0	0	0	0	0	0	0	0	0	0	0	1.00012	0	0	1.00012	0	0	0	0	1.00012	0	0	0	3.0011	0	0	0	0	9.0099	0	0	0	0	0	0	0	0	0	1.00012	0	1.00012	0	0
CD34pos325fresh_9_19	mvec	0	0	0	0	0	0	0	0	1.00012	0	0	0	0	0	0	0	4.00195	0	0	0	0	0	1.00012	0	0	0	0	0	0	1.00012	0	0	0	4.00195	0	0	0	0	0	0	0	0	0	0	0	0	0	3.0011
CD34pos325fresh_9_21	nkt	0	1.00012	0	0	0	0	1.00012	0	0	0	0	0	0	0	0	0	0	0	0	0	0	0	0	0	0	0	1.00012	0	0	0	0	0	0	3.0011	0	0	0	0	0	0	2.00049	0	0	0	0	0	0	0
CD34pos325fresh_9_22	mvec	0	0	0	0	0	0	0	0	0	0	0	0	0	0	0	0	24.0706	0	0	0	0	0	0	0	0	0	0	0	0	0	0	0	0	1.00012	0	0	2.00049	0	0	0	2.00049	0	0	0	0	1.00012	0	0
CD34pos325fresh_9_23	lsec	0	0	0	0	0	0	0	0	0	0	0	1.00012	0	0	0	0	2.00049	0	0	0	0	0	1.00012	0	0	0	0	0	1.00012	0	0	0	0	0	0	0	0	0	0	0	0	0	1.00012	0	0	0	0	0
CD34pos325fresh_9_24	kupffer	0	0	0	0	0	0	0	0	0	0	0	0	0	0	0	0	2.00049	0	0	0	0	0	0	0	0	0	0	0	2.00049	0	0	0	0	6.0044	0	0	0	0	0	0	3.0011	0	0	0	0	0	0	0
CD34pos325fresh_9_25	mvec	0	0	0	0	0	0	0	0	0	0	0	0	0	0	1.00012	0	1.00012	0	0	0	1.00012	0	0	0	0	0	0	0	0	0	0	0	0	2.00049	0	0	0	0	0	0	0	0	0	0	0	0	0	0
CD34pos325fresh_9_27	nkt	0	1.00012	0	0	1.00012	0	0	0	0	0	0	0	0	0	0	0	7.00599	0	0	0	0	0	0	0	1.00012	0	0	0	0	0	0	0	0	4.00195	0	0	0	0	0	0	1.00012	0	0	1.00012	0	0	0	0
CD34pos325fresh_9_28	mvec	0	0	0	0	0	0	0	0	0	0	0	0	1.00012	0	0	0	1.00012	0	0	0	0	0	0	0	0	0	0	0	0	0	0	0	0	1.00012	0	0	0	0	0	0	1.00012	0	0	0	0	0	0	1.00012
CD34pos325fresh_9_29	mvec	0	0	0	1.00012	0	0	0	0	0	0	0	0	0	0	0	0	6.0044	0	0	0	0	0	0	0	0	0	0	0	0	0	0	0	0	7.00599	0	0	0	0	0	0	1.00012	0	0	0	0	0	0	0
CD34pos325fresh_9_30	lsec	0	0	0	0	0	0	0	0	0	0	0	0	0	0	0	0	8.00782	0	0	0	0	0	0	0	0	0	0	0	0	0	0	1.00012	0	1.00012	0	0	0	0	0	0	0	0	0	0	0	0	0	0
CD34pos325fresh_9_33	mvec	0	0	0	0	0	0	0	0	0	0	0	0	0	0	1.00012	0	10.0122	0	0	1.00012	0	1.00012	0	0	0	0	0	0	0	0	0	0	0	3.0011	0	0	0	0	0	0	1.00012	0	0	0	0	0	0	0
CD34pos325fresh_9_34	lsec	0	1.00012	0	0	0	0	0	0	0	0	0	0	0	0	0	0	0	0	0	0	0	0	0	0	0	0	0	0	0	0	0	0	0	3.0011	1.00012	0	0	0	0	0	1.00012	0	0	0	0	0	0	0
CD34pos325fresh_9_36	cholangiocyte	0	1.00012	0	0	0	0	1.00012	0	0	0	0	0	0	0	0	0	11.0148	1.00012	0	0	0	0	0	0	1.00012	0	0	0	0	0	0	3.0011	0	13.0207	0	0	1.00012	0	0	0	3.0011	0	0	0	0	0	0	0
CD34pos325fresh_9_37	mvec	0	0	0	1.00012	0	0	0	0	0	0	0	0	0	0	0	0	1.00012	0	0	0	0	3.0011	0	0	0	0	0	0	0	0	0	0	0	2.00049	0	0	1.00012	0	0	0	0	0	0	1.00012	0	0	0	0
CD34pos325fresh_9_38	mvec	0	0	0	0	0	0	0	0	0	0	0	0	0	0	0	0	5.00305	1.00012	0	0	0	1.00012	0	0	1.00012	0	0	0	0	0	0	1.00012	0	1.00012	0	0	0	0	0	1.00012	2.00049	0	0	0	0	0	0	0
CD34pos325fresh_9_39	lsec	0	0	0	0	0	0	0	0	0	0	0	0	0	0	0	0	4.00195	0	0	0	0	0	1.00012	0	0	0	0	0	0	0	0	2.00049	0	4.00195	0	0	0	0	0	1.00012	3.0011	0	0	2.00049	0	0	0	0
CD34pos325fresh_9_40	mvec	0	0	0	0	0	0	0	0	0	0	0	0	0	0	0	0	3.0011	0	0	0	1.00012	0	0	0	0	0	0	0	3.0011	0	0	1.00012	0	0	0	0	0	0	0	1.00012	1.00012	0	0	0	0	0	0	1.00012
CD34pos325fresh_9_43	lsec	0	0	0	0	0	0	0	0	0	0	1.00012	0	0	0	0	0	4.00195	0	0	0	0	1.00012	0	0	0	0	0	0	0	0	0	1.00012	0	2.00049	0	0	0	0	0	0	2.00049	0	0	0	0	0	0	0
CD34pos325fresh_9_44	kupffer	0	2.00049	0	2.00049	0	0	1.00012	0	0	0	0	0	0	0	0	0	29.1031	12.0176	0	0	0	0	0	0	1.00012	0	0	0	3.0011	0	0	0	0	3.0011	0	0	1.00012	0	0	0	0	0	0	0	0	0	0	0
CD34pos325fresh_9_45	mvec	0	0	0	0	0	0	0	0	0	0	0	0	0	0	0	0	4.00195	0	0	3.0011	0	0	0	0	3.0011	0	0	0	0	0	0	0	0	2.00049	0	0	1.00012	0	0	1.00012	2.00049	0	1.00012	0	0	0	0	1.00012
CD34pos325fresh_9_46	lsec	0	0	0	0	0	0	0	0	0	0	0	0	0	0	1.00012	0	2.00049	0	0	1.00012	0	0	0	0	0	0	0	0	0	0	0	1.00012	0	2.00049	0	0	0	0	0	0	2.00049	0	0	0	0	0	0	1.00012
CD34pos325fresh_9_49	mvec	0	0	0	0	0	0	2.00049	0	0	0	0	0	0	0	0	0	1.00012	0	0	1.00012	0	1.00012	0	0	0	0	0	0	0	0	0	0	0	2.00049	0	0	0	0	0	0	2.00049	0	0	0	0	0	0	0
CD34pos325fresh_9_50	lsec	0	0	0	0	0	0	1.00012	0	0	0	1.00012	0	0	0	0	0	6.0044	0	0	0	0	0	0	0	0	0	0	0	0	0	0	0	0	5.00305	0	0	0	0	0	0	2.00049	0	0	0	0	0	0	1.00012
CD34pos325fresh_9_52	mvec	0	0	1.00012	0	0	0	0	0	0	0	0	0	0	0	0	0	6.0044	0	0	0	0	0	0	0	0	0	0	0	0	0	0	1.00012	0	1.00012	0	0	1.00012	0	1.00012	0	0	0	0	0	0	1.00012	0	1.00012
CD34pos325fresh_9_53	mvec	0	0	0	0	0	0	1.00012	0	0	0	0	0	0	0	1.00012	0	4.00195	0	0	0	1.00012	1.00012	0	0	0	0	0	0	0	0	0	1.00012	0	1.00012	0	0	0	0	0	0	1.00012	0	0	1.00012	0	0	0	2.00049
CD34pos325fresh_9_54	mvec	0	1.00012	0	0	0	0	0	0	0	0	0	0	0	0	1.00012	0	4.00195	0	0	0	0	0	0	0	0	0	0	0	1.00012	0	0	2.00049	0	3.0011	1.00012	0	0	0	0	0	3.0011	0	0	0	0	0	0	1.00012
CD34pos325fresh_9_55	mvec	0	0	0	1.00012	0	0	0	0	0	0	0	0	0	0	0	0	5.00305	0	0	0	0	0	0	0	1.00012	0	0	0	0	0	0	0	0	4.00195	0	0	0	0	0	0	2.00049	0	0	0	0	1.00012	0	0
CD34pos325fresh_9_57	lsec	0	0	1.00012	0	0	0	0	0	0	0	0	0	0	0	0	0	2.00049	0	0	0	0	0	0	0	0	0	0	0	0	0	0	0	0	6.0044	0	0	0	0	0	0	0	0	0	0	0	0	0	3.0011
CD34pos325fresh_9_58	lsec	0	0	0	1.00012	0	0	0	0	0	0	0	0	0	0	0	0	2.00049	0	0	0	0	0	0	0	0	0	0	0	0	0	0	1.00012	0	1.00012	0	0	0	0	0	0	2.00049	0	0	0	0	0	0	0
CD34pos325fresh_9_59	mvec	0	0	0	0	0	0	0	0	0	0	0	0	0	0	0	0	0	1.00012	0	0	0	0	0	0	0	0	0	0	0	0	0	0	0	4.00195	0	0	0	0	0	0	0	0	0	0	0	0	0	2.00049
CD34pos325fresh_9_61	mvec	0	0	0	1.00012	0	0	0	0	0	0	0	0	0	0	0	0	2.00049	0	0	0	0	1.00012	0	0	0	0	0	0	0	0	1.00012	0	0	0	0	0	1.00012	0	1.00012	0	0	0	0	1.00012	0	0	0	0
CD34pos325fresh_9_63	lsec	0	0	0	0	0	0	0	0	0	0	1.00012	0	0	0	0	0	1.00012	0	0	2.00049	0	0	0	0	0	0	0	0	0	0	0	0	0	5.00305	0	0	0	0	0	1.00012	2.00049	0	0	0	0	0	0	0
CD34pos325fresh_9_64	mvec	0	0	0	0	0	0	0	0	0	0	0	0	0	0	0	0	0	0	0	0	0	0	0	0	0	0	0	0	0	0	0	1.00012	0	5.00305	0	0	0	0	0	0	1.00012	0	0	0	0	0	0	0
CD34pos325fresh_9_66	mvec	0	0	1.00012	1.00012	0	0	0	0	0	0	0	0	0	0	0	0	9.0099	1.00012	0	4.00195	0	0	0	0	0	0	0	0	0	0	0	2.00049	0	22.0593	0	0	0	0	0	1.00012	0	0	0	0	0	1.00012	0	1.00012
CD34pos325fresh_9_67	mvec	0	0	0	0	0	0	0	0	0	0	0	0	0	0	0	0	2.00049	0	0	0	0	0	0	0	0	0	0	0	0	1.00012	0	1.00012	0	0	0	0	0	0	0	1.00012	2.00049	0	0	0	0	0	0	1.00012
CD34pos325fresh_9_70	cholangiocyte	0	0	0	0	0	0	0	0	0	0	0	0	0	0	2.00049	0	6.0044	0	0	1.00012	0	0	0	0	0	0	0	0	0	0	0	1.00012	0	7.00599	0	0	0	0	0	0	1.00012	0	0	0	0	0	0	0
CD34pos325fresh_9_71	mvec	0	0	0	0	0	0	0	0	0	0	0	0	0	0	0	0	4.00195	0	0	0	0	0	0	0	0	0	0	0	0	0	0	0	1.00012	2.00049	0	1.00012	0	0	0	0	2.00049	0	0	0	0	0	0	0
CD34pos325fresh_9_73	mvec	0	0	0	0	0	0	0	0	0	0	0	0	0	0	0	0	2.00049	0	0	0	0	0	0	0	0	0	0	0	0	0	0	0	0	7.00599	0	0	0	0	0	0	1.00012	0	0	0	0	0	0	0
CD34pos325fresh_9_76	lsec	0	0	0	1.00012	0	0	0	0	0	0	0	0	0	0	0	0	1.00012	0	0	0	0	0	0	0	0	0	0	0	0	0	0	1.00012	0	7.00599	0	0	0	0	0	0	2.00049	0	0	0	0	1.00012	0	0
CD34pos325fresh_9_77	endoth	0	0	0	0	0	0	0	0	0	0	0	0	0	0	0	0	0	0	0	0	0	1.00012	0	0	0	0	0	0	0	0	0	2.00049	0	0	0	0	0	0	0	0	2.00049	0	0	3.0011	0	0	0	0
CD34pos325fresh_9_79	mvec	0	0	1.00012	0	0	0	0	0	0	0	0	0	0	0	0	0	0	0	0	0	0	0	1.00012	0	0	0	0	0	0	0	0	0	0	2.00049	0	0	0	0	0	0	1.00012	0	0	0	0	0	0	1.00012
CD34pos325fresh_9_81	lsec	0	0	0	2.00049	0	0	0	0	0	0	0	0	0	0	0	0	1.00012	0	0	0	0	0	0	0	0	0	0	0	0	0	0	0	0	2.00049	0	0	0	0	0	0	1.00012	0	0	0	0	0	0	0
CD34pos325fresh_9_82	mvec	0	0	0	1.00012	0	0	0	0	0	0	0	0	0	0	0	0	11.0148	0	0	0	1.00012	0	0	0	0	0	0	0	0	0	0	1.00012	0	13.0207	0	0	0	0	0	0	1.00012	0	0	0	0	0	0	0
CD34pos325fresh_9_83	mvec	1.00012	0	0	0	0	0	0	0	0	0	0	0	0	0	0	0	3.0011	0	0	0	0	0	0	0	0	0	0	0	0	0	0	1.00012	0	0	0	0	0	0	0	0	1.00012	0	0	0	0	0	0	0
CD34pos325fresh_9_84	lsec	0	0	0	0	0	0	0	0	0	0	0	0	0	0	0	0	1.00012	0	0	1.00012	0	0	0	0	0	0	0	0	0	0	0	0	0	2.00049	0	0	0	0	0	0	3.0011	0	0	1.00012	0	0	0	0
CD34pos325fresh_9_85	mvec	0	0	1.00012	0	0	0	0	0	0	0	2.00049	0	0	0	0	0	10.0122	0	0	5.00305	0	1.00012	0	0	1.00012	3.0011	0	0	0	0	0	1.00012	0	25.0766	0	0	0	0	0	0	6.0044	0	0	0	0	0	0	0
CD34pos325fresh_9_86	mvec	0	0	0	0	0	0	0	0	0	0	0	0	0	0	0	0	6.0044	0	0	0	0	0	0	0	0	0	0	0	0	0	0	0	0	3.0011	0	0	0	0	0	0	1.00012	0	0	1.00012	0	0	0	0
CD34pos325fresh_9_87	mvec	0	0	0	0	0	0	0	0	0	0	0	0	0	0	0	0	2.00049	0	0	0	0	0	0	0	0	0	0	0	0	2.00049	0	0	0	9.0099	0	0	1.00012	0	0	0	1.00012	0	0	0	0	0	0	0
CD34pos325fresh_9_89	mvec	0	0	1.00012	0	0	0	1.00012	0	0	0	0	0	0	0	0	0	5.00305	0	0	1.00012	1.00012	4.00195	0	0	0	0	0	0	0	0	0	1.00012	0	3.0011	0	0	0	0	0	0	2.00049	0	0	0	0	2.00049	0	0
CD34pos325fresh_9_91	mvec	0	0	0	0	0	0	0	0	0	0	0	0	0	0	1.00012	0	2.00049	0	0	2.00049	0	0	0	0	0	0	0	0	0	0	0	3.0011	0	10.0122	0	0	0	0	0	0	2.00049	0	0	0	0	0	0	0
CD34pos325fresh_9_93	mvec	0	0	0	0	0	0	0	0	1.00012	0	1.00012	0	0	0	0	0	6.0044	0	0	0	0	0	0	0	0	0	0	0	0	0	0	7.00599	0	6.0044	0	0	0	0	0	0	1.00012	0	0	0	0	2.00049	0	0
CD34pos325fresh_9_94	mvec	0	0	0	0	0	0	0	0	0	0	0	0	0	0	0	0	2.00049	0	0	0	0	0	0	0	0	0	0	0	0	0	0	0	0	0	0	0	0	0	0	0	0	0	0	0	0	0	0	0
CD34pos325fresh_9_95	mvec	0	0	0	0	0	0	0	0	0	0	0	0	0	0	0	0	3.0011	1.00012	0	0	0	0	0	0	1.00012	0	0	0	0	0	0	0	0	3.0011	0	0	0	0	0	0	0	0	0	0	0	0	0	0
CD34pos_10_98	nkt	0	0	0	0	0	0	0	0	0	0	0	0	0	0	0	0	0	0	0	0	0	0	0	0	0	0	0	0	1.00012	0	0	0	0	1.00012	0	0	0	0	0	0	1.00012	0	0	0	0	0	0	0
CD34pos_10_99	mvec	0	0	0	0	0	0	0	0	0	0	0	0	0	0	0	0	3.0011	0	0	1.00012	0	0	0	0	0	0	0	0	0	0	0	0	0	2.00049	0	0	0	0	0	0	1.00012	0	0	0	0	0	0	1.00012
CD34pos_10_101	mvec	0	0	0	0	0	0	0	0	0	0	0	0	0	0	0	0	2.00049	0	0	1.00012	0	0	0	0	0	0	0	0	0	0	0	1.00012	0	0	0	0	0	0	0	0	0	0	0	0	0	1.00012	0	0
CD34pos_10_102	endoth	0	0	0	0	0	0	0	0	0	0	0	0	0	0	1.00012	0	6.0044	1.00012	0	1.00012	0	0	0	0	0	0	0	0	0	0	0	0	0	2.00049	0	0	0	0	0	0	0	0	0	0	0	0	0	0
CD34pos_10_103	lsec	0	0	0	0	0	0	0	0	0	0	0	0	0	0	0	0	1.00012	0	0	1.00012	0	0	0	0	0	0	0	0	0	0	0	1.00012	0	4.00195	0	0	0	0	0	0	2.00049	0	0	0	0	1.00012	0	0
CD34pos_10_104	mvec	0	0	0	0	0	0	0	0	0	0	0	0	0	0	0	0	1.00012	0	0	1.00012	0	0	0	0	0	0	0	0	0	0	0	2.00049	0	0	0	0	0	0	0	0	0	0	0	0	0	0	0	0
CD34pos_10_107	lsec	0	0	0	2.00049	0	0	0	0	0	0	0	0	0	0	0	0	2.00049	0	0	0	0	0	0	0	0	0	0	0	0	0	0	0	0	0	0	0	0	0	0	0	1.00012	0	0	0	0	0	0	0
CD34pos_10_109	lsec	0	0	0	0	0	0	0	0	0	0	0	0	0	0	1.00012	0	6.0044	1.00012	0	0	0	0	0	0	0	0	0	0	0	0	0	1.00012	0	0	0	0	0	0	0	0	1.00012	0	0	0	0	0	0	0
CD34pos_10_115	kupffer	0	1.00012	0	0	0	0	2.00049	0	0	0	0	0	0	0	0	0	25.0766	4.00195	0	0	0	0	0	0	0	0	0	0	0	0	0	0	0	3.0011	0	0	0	0	0	0	1.00012	0	0	0	0	0	0	0
CD34pos_10_116	mvec	0	0	0	0	0	0	0	0	0	0	0	0	0	0	0	0	0	0	0	0	0	0	0	0	0	0	0	0	0	0	0	0	0	0	0	0	0	0	0	0	0	0	0	0	0	0	0	0
CD34pos_10_121	mvec	0	0	0	0	0	0	0	0	0	0	0	0	0	0	0	0	4.00195	0	0	0	0	0	0	0	0	0	0	0	0	0	0	0	0	1.00012	0	0	0	0	0	0	0	0	0	0	0	0	0	0
CD34pos_10_125	kupffer	0	2.00049	0	0	0	0	0	0	0	0	0	0	0	0	0	0	47.2717	9.0099	0	0	0	0	0	0	0	0	0	0	3.0011	0	0	0	0	4.00195	0	0	0	0	0	0	2.00049	0	0	0	0	0	0	0
CD34pos_10_128	nkt	0	1.00012	0	0	0	0	0	0	0	0	0	0	0	0	0	0	1.00012	0	0	0	0	0	0	0	0	0	0	0	0	0	0	1.00012	0	0	0	0	0	0	0	0	4.00195	0	0	0	0	0	0	0
CD34pos_10_129	other	0	0	0	0	0	0	1.00012	0	0	1.00012	0	0	0	0	0	0	3.0011	0	0	0	0	0	0	0	0	0	0	0	0	1.00012	0	0	0	8.00782	0	0	0	0	0	0	1.00012	0	0	0	0	0	0	0
CD34pos_10_131	lsec	0	0	0	0	0	0	1.00012	0	0	0	1.00012	0	0	0	0	0	1.00012	0	0	0	0	0	0	0	0	0	0	0	0	0	0	0	0	0	0	0	0	0	0	1.00012	1.00012	0	0	0	0	1.00012	0	0
CD34pos_10_132	lsec	0	0	0	0	0	0	0	0	0	0	0	0	0	0	0	0	0	0	0	0	0	0	0	0	0	0	0	0	0	0	0	2.00049	0	0	0	0	0	0	0	0	5.00305	0	0	0	0	1.00012	0	0
CD34pos_10_133	mvec	0	1.00012	0	0	0	0	0	0	0	0	0	0	0	0	0	0	5.00305	0	0	1.00012	0	1.00012	0	0	0	0	0	0	0	0	0	0	0	3.0011	0	0	0	0	0	0	1.00012	0	0	0	0	1.00012	0	0
CD34pos_10_137	mvec	0	0	0	0	0	0	0	0	0	0	0	0	0	0	0	0	0	0	0	0	0	0	0	0	0	0	0	0	0	0	0	0	0	0	0	0	0	0	0	0	0	0	0	0	0	0	0	0
CD34pos_10_141	mvec	0	0	0	0	0	0	0	0	0	0	0	0	0	0	0	0	3.0011	0	0	0	0	0	0	0	0	0	0	0	0	0	0	1.00012	0	3.0011	0	0	0	0	0	0	1.00012	0	0	0	0	0	0	0
CD34pos_10_144	mvec	0	0	0	0	0	0	0	0	0	0	0	0	0	0	0	0	1.00012	0	0	0	0	0	0	0	0	0	0	0	0	0	0	0	0	1.00012	0	0	0	0	0	0	0	0	0	0	0	0	0	0
CD34pos_10_145	cholangiocyte	0	0	0	0	0	0	0	0	0	0	0	0	0	0	0	0	5.00305	1.00012	0	0	0	0	0	0	0	2.00049	0	0	0	0	0	4.00195	0	2.00049	0	0	0	0	0	0	0	0	1.00012	0	0	0	0	1.00012
CD34pos_10_148	lsec	0	0	0	0	0	0	0	0	0	0	0	0	0	0	0	0	0	0	0	0	0	0	0	0	0	0	0	0	0	0	0	0	0	0	0	0	0	0	0	0	1.00012	0	0	0	0	0	0	0
CD34pos_10_150	mvec	0	0	0	0	0	0	0	0	0	0	0	0	0	0	0	0	7.00599	0	0	0	0	0	0	0	0	0	0	0	0	0	0	0	0	5.00305	0	0	0	0	0	0	0	0	0	0	0	0	0	0
CD34pos_10_151	nkt	0	4.00195	0	0	0	0	0	0	0	0	0	0	0	0	0	0	0	0	0	0	0	0	0	0	0	0	0	0	0	0	0	0	0	2.00049	1.00012	0	0	0	0	0	0	0	0	0	0	0	0	0
CD34pos_10_152	mvec	0	1.00012	0	0	0	0	0	0	0	0	0	0	0	0	0	0	0	0	0	0	0	1.00012	0	0	1.00012	0	0	0	1.00012	0	0	2.00049	0	2.00049	0	0	0	0	0	0	2.00049	0	1.00012	0	0	0	0	1.00012
CD34pos_10_154	mvec	0	0	0	0	0	0	0	0	0	0	1.00012	0	0	0	0	0	10.0122	0	0	1.00012	0	0	0	0	0	0	0	0	0	0	0	0	0	1.00012	0	0	0	0	0	0	0	0	0	1.00012	0	1.00012	0	0
CD34pos_10_155	cholangiocyte	0	0	0	0	0	0	0	0	0	0	0	0	0	0	0	0	3.0011	0	0	2.00049	0	0	0	0	0	0	0	0	0	0	0	0	0	1.00012	0	0	0	0	2.00049	0	0	0	0	0	0	0	0	0
CD34pos_10_157	lsec	0	0	1.00012	0	0	0	0	0	0	0	0	0	0	0	0	0	2.00049	2.00049	0	0	0	0	0	0	0	0	0	0	0	0	0	0	0	0	0	0	0	0	0	0	2.00049	0	0	0	0	0	0	0
CD34pos_10_160	mvec	0	0	0	0	0	0	0	0	0	0	0	0	0	0	0	0	5.00305	0	0	0	0	1.00012	0	0	0	0	0	0	0	0	0	1.00012	0	3.0011	0	0	0	0	0	0	2.00049	0	0	0	0	0	0	0
CD34pos_10_161	mvec	0	0	0	0	0	0	1.00012	0	0	0	0	0	0	0	1.00012	0	2.00049	0	0	0	0	1.00012	0	0	0	0	1.00012	0	1.00012	0	0	1.00012	0	2.00049	0	0	0	0	0	0	1.00012	0	0	0	0	0	0	0
CD34pos_10_162	mvec	0	0	0	0	0	0	0	0	0	0	0	0	0	0	0	0	0	0	0	0	0	0	0	0	0	0	0	0	1.00012	0	0	2.00049	0	2.00049	0	0	0	0	0	0	1.00012	0	0	0	0	1.00012	0	0
CD34pos_10_163	mvec	0	0	0	0	0	0	0	0	0	0	0	0	0	0	0	0	1.00012	0	0	0	0	0	0	0	0	0	0	0	0	0	0	0	0	1.00012	0	0	0	0	0	0	1.00012	0	0	0	0	0	0	0
CD34pos_10_169	mvec	0	0	0	0	0	0	0	0	0	0	0	0	0	0	0	0	3.0011	0	0	0	0	0	0	0	0	0	0	0	0	0	0	0	0	4.00195	0	0	0	0	0	1.00012	0	0	0	0	0	0	0	0
CD34pos_10_170	mvec	0	0	0	0	0	0	0	0	0	0	0	0	0	0	0	0	2.00049	0	0	0	0	2.00049	0	0	1.00012	0	0	0	0	0	0	0	0	3.0011	1.00012	0	0	0	0	0	0	0	0	0	0	0	0	0
CD34pos_10_171	mvec	0	0	0	0	0	0	0	0	0	0	0	0	0	0	0	0	1.00012	0	0	0	0	0	0	0	0	0	0	0	0	0	0	0	0	6.0044	0	0	0	0	0	0	0	0	0	0	0	0	0	0
CD34pos_10_174	mvec	0	0	0	0	0	0	0	0	0	0	0	0	0	0	0	0	0	0	0	0	0	0	0	0	0	0	0	0	0	0	0	0	0	2.00049	0	0	0	0	0	0	1.00012	0	0	0	0	0	0	0
CD34pos_10_176	mvec	0	0	0	1.00012	0	0	0	0	0	0	2.00049	0	0	0	0	0	3.0011	0	0	1.00012	0	0	0	0	0	1.00012	0	0	0	0	0	0	0	3.0011	0	0	0	0	0	0	0	0	0	0	0	0	0	0
CD34pos_10_178	mvec	0	0	0	0	0	0	0	0	0	0	0	0	0	0	0	0	1.00012	0	0	0	0	0	0	0	0	0	0	0	0	0	0	0	0	0	0	0	0	0	0	0	1.00012	0	0	0	0	0	0	0
CD34pos_10_179	kupffer	0	4.00195	0	1.00012	0	0	0	0	0	0	0	0	0	0	0	0	6.0044	1.00012	0	0	0	0	0	0	0	0	0	0	0	0	0	0	0	2.00049	0	0	0	0	0	0	3.0011	0	0	0	0	0	0	0
CD34pos_10_182	mvec	0	0	0	0	0	0	0	0	0	0	0	0	0	0	0	0	0	0	0	0	0	0	0	0	0	0	0	0	0	0	0	1.00012	0	0	0	0	0	0	0	0	2.00049	0	0	0	0	1.00012	0	0
CD34pos_10_189	cholangiocyte	0	0	0	0	0	0	0	0	0	0	0	0	0	0	0	0	5.00305	0	0	1.00012	1.00012	0	0	0	0	0	0	0	0	0	0	0	0	0	0	0	0	0	0	0	0	0	0	0	0	0	0	0
CD34pos_10_192	mvec	0	0	0	0	0	0	0	0	0	0	0	0	0	0	0	0	0	0	0	0	0	0	0	0	0	0	0	0	0	0	0	0	0	0	0	0	0	0	0	0	2.00049	0	0	0	0	0	0	0
CD34pos_9_1	other	0	0	0	0	0	0	1.00012	0	0	0	0	0	0	0	0	0	1.00012	0	0	0	0	0	0	0	0	0	0	0	0	0	0	0	0	2.00049	0	0	0	0	0	0	1.00012	0	0	0	0	0	0	0
CD34pos_9_7	nkt	0	0	0	1.00012	0	0	0	0	0	0	0	0	0	0	0	0	0	0	0	0	0	0	0	0	0	0	0	0	0	0	0	0	0	0	0	0	0	0	0	0	0	0	0	0	0	1.00012	0	0
CD34pos_9_9	mvec	0	0	0	0	0	0	0	0	0	0	0	0	0	0	0	0	2.00049	0	0	0	0	0	0	0	0	0	0	0	0	0	0	1.00012	0	2.00049	0	0	0	0	0	0	0	0	0	0	0	0	0	0
CD34pos_9_16	cholangiocyte	0	0	0	0	0	0	0	0	0	0	0	0	0	0	0	0	0	0	1.00012	0	0	0	0	0	0	0	0	0	0	0	0	0	1.00012	3.0011	0	0	0	0	1.00012	3.0011	1.00012	0	0	0	0	0	0	0
CD34pos_9_17	mvec	0	0	0	0	0	0	0	0	0	0	0	0	0	0	1.00012	0	1.00012	4.00195	0	0	0	3.0011	1.00012	0	0	0	0	0	0	0	0	0	0	0	0	0	0	0	0	0	4.00195	0	0	0	0	1.00012	0	0
CD34pos_9_20	mvec	0	0	0	0	0	0	0	0	0	0	0	0	0	0	1.00012	0	1.00012	0	0	2.00049	0	1.00012	0	0	0	0	0	0	0	0	0	5.00305	0	5.00305	0	0	0	0	0	0	0	0	0	0	0	1.00012	0	0
CD34pos_9_22	cholangiocyte	0	0	0	0	0	0	0	0	0	0	0	0	0	0	0	0	0	0	0	0	0	0	0	0	0	0	0	0	0	0	0	0	0	1.00012	0	0	0	0	0	0	1.00012	0	0	0	0	1.00012	0	0
CD34pos_9_23	mvec	0	0	0	0	0	0	0	0	0	0	0	0	0	0	0	0	0	0	0	0	0	0	0	0	0	0	0	0	0	0	0	0	0	0	0	0	0	0	0	0	1.00012	0	0	0	0	0	0	0
CD34pos_9_27	nkt	0	0	0	0	0	0	0	0	0	0	0	0	0	0	1.00012	0	5.00305	0	0	0	0	0	1.00012	0	1.00012	1.00012	0	0	0	0	2.00049	3.0011	0	4.00195	0	0	0	0	0	0	3.0011	0	0	0	0	0	0	0
CD34pos_9_29	mvec	0	0	0	0	0	0	0	0	0	0	0	0	0	0	0	0	1.00012	0	0	1.00012	0	0	0	0	1.00012	0	0	0	0	0	0	0	0	2.00049	0	0	0	0	0	0	0	0	0	0	0	0	0	0
CD34pos_9_31	mvec	0	0	0	0	0	0	0	0	0	0	0	0	0	0	1.00012	0	1.00012	0	0	0	0	0	0	0	0	0	0	0	0	0	1.00012	1.00012	0	2.00049	0	0	0	0	0	0	2.00049	0	0	0	0	0	0	0
CD34pos_9_32	mvec	0	0	0	0	0	0	0	0	0	0	0	0	0	0	0	0	0	0	0	0	0	0	0	0	0	0	0	0	0	0	0	0	0	0	0	0	0	0	0	0	2.00049	0	0	0	0	0	0	0
CD34pos_9_33	nkt	0	0	0	0	0	0	0	0	0	0	0	0	0	0	0	0	0	0	0	1.00012	0	0	0	0	0	0	0	0	0	0	0	1.00012	0	2.00049	0	0	0	0	0	0	0	0	0	0	0	0	0	0
CD34pos_9_34	mvec	0	0	0	3.0011	0	0	1.00012	0	0	0	0	0	0	0	0	0	6.0044	2.00049	0	0	0	0	0	0	0	0	0	0	1.00012	0	0	0	0	3.0011	0	0	0	0	0	0	0	0	0	0	0	0	0	0
CD34pos_9_39	mvec	0	1.00012	0	1.00012	0	0	0	0	0	0	0	0	0	0	0	0	2.00049	0	0	0	0	1.00012	0	0	0	0	0	0	0	0	0	0	0	5.00305	0	0	0	0	0	0	1.00012	0	0	0	0	1.00012	0	1.00012
CD34pos_9_42	lsec	0	0	0	0	0	0	0	0	0	0	0	0	0	0	0	0	3.0011	0	0	0	0	0	0	0	0	0	0	0	1.00012	0	0	0	0	0	0	0	0	0	0	0	0	0	0	0	0	0	0	0
CD34pos_9_43	lsec	0	0	0	0	0	0	0	0	0	0	0	0	0	0	0	0	2.00049	0	0	0	0	0	0	0	0	0	0	0	0	0	0	0	0	2.00049	0	0	0	0	0	0	0	0	0	0	0	0	0	0
CD34pos_9_47	lsec	0	0	0	0	0	0	0	0	0	0	0	0	0	0	0	0	2.00049	0	0	0	0	0	0	0	0	0	0	0	1.00012	0	0	0	0	0	0	0	0	0	0	0	0	0	0	0	0	2.00049	0	1.00012
CD34pos_9_49	mvec	0	0	0	0	0	0	0	0	0	0	0	0	0	0	0	0	4.00195	0	0	2.00049	0	0	0	0	0	0	0	0	1.00012	0	0	1.00012	0	2.00049	0	0	0	0	0	0	0	0	0	0	0	0	0	0
CD34pos_9_51	lsec	0	0	0	0	0	0	0	0	0	0	0	0	0	0	0	0	5.00305	1.00012	0	1.00012	0	0	0	0	0	0	0	0	0	0	0	0	0	2.00049	0	0	0	0	0	0	0	0	0	0	0	0	0	0
CD34pos_9_54	mvec	0	0	0	0	0	0	0	0	0	0	0	0	0	0	0	0	0	0	0	0	0	0	0	0	1.00012	0	0	0	0	0	0	0	0	2.00049	0	0	0	0	0	0	0	0	0	0	0	0	0	0
CD34pos_9_55	lsec	0	0	0	0	0	0	0	0	0	0	0	0	0	0	0	0	0	0	0	0	0	0	0	0	0	0	0	0	0	0	0	0	0	1.00012	0	0	0	0	0	0	0	0	0	0	0	0	0	0
CD34pos_9_57	lsec	0	0	0	0	0	0	0	0	0	0	0	0	0	0	0	0	0	0	0	0	0	0	0	0	0	0	0	0	0	0	0	0	0	0	0	0	0	0	0	0	0	0	0	0	0	0	0	1.00012
CD34pos_9_59	kupffer	0	0	0	2.00049	0	0	0	0	0	0	0	0	0	0	0	0	6.0044	0	0	0	0	0	0	0	0	0	0	0	0	0	0	0	0	0	0	0	0	0	0	0	1.00012	0	0	0	0	1.00012	0	0
CD34pos_9_61	cholangiocyte	0	0	0	1.00012	0	0	0	0	0	0	0	0	0	0	0	0	0	0	0	0	0	0	0	0	0	0	0	0	0	0	0	0	0	1.00012	0	0	7.00599	0	1.00012	0	0	0	0	0	0	0	0	0
CD34pos_9_65	lsec	0	0	0	0	0	0	0	0	0	0	0	0	0	0	0	0	0	0	1.00012	0	0	0	0	0	0	0	0	0	0	0	0	0	0	2.00049	0	0	0	0	0	0	1.00012	0	0	0	0	0	0	0
CD34pos_9_67	mvec	0	0	0	0	0	0	0	0	0	0	0	0	0	0	0	0	0	0	0	0	0	0	0	0	0	0	0	0	0	0	0	1.00012	0	1.00012	0	0	0	0	0	0	1.00012	0	0	0	0	0	0	1.00012
CD34pos_9_68	kupffer	0	1.00012	0	0	0	0	2.00049	0	0	0	0	0	0	0	0	0	0	0	0	0	0	0	0	0	0	0	0	0	0	0	0	0	0	2.00049	0	0	0	0	0	0	0	0	0	0	0	0	0	0
CD34pos_9_69	lsec	0	0	0	0	0	0	0	0	0	0	0	0	0	0	0	0	0	0	0	0	0	0	0	0	0	0	0	0	0	0	0	0	0	4.00195	0	0	0	0	0	0	0	0	0	0	0	0	0	0
CD34pos_9_70	other	0	0	0	0	0	0	0	0	0	0	0	0	0	0	0	0	3.0011	0	0	0	0	0	0	0	0	0	0	0	0	0	0	0	0	2.00049	0	0	0	0	0	0	0	0	0	0	0	0	0	0
CD34pos_9_71	hepatocyte	0	0	0	0	0	0	0	0	0	0	0	0	0	0	0	0	0	0	2.00049	0	1.00012	0	0	0	1.00012	0	0	0	0	0	0	0	0	0	0	0	0	0	0	0	0	0	0	0	0	0	0	0
CD34pos_9_73	lsec	0	0	0	0	0	0	0	0	0	0	0	0	0	0	1.00012	0	5.00305	1.00012	0	0	0	0	1.00012	0	0	0	0	0	0	0	0	0	0	0	0	0	0	0	0	0	0	0	0	0	0	0	0	0
CD34pos_9_78	kupffer	0	2.00049	0	0	0	0	1.00012	0	0	0	0	0	0	0	0	0	1.00012	0	0	0	0	0	0	0	0	0	0	0	0	0	0	2.00049	0	0	0	0	0	0	0	0	0	0	0	0	0	0	0	0
CD34pos_9_80	mvec	0	0	0	0	0	0	0	0	0	0	0	0	0	0	0	0	1.00012	0	0	0	0	0	0	0	0	0	0	0	0	0	0	0	0	1.00012	0	0	0	0	0	0	0	0	0	0	0	0	0	0
CD34pos_9_82	lsec	1.00012	0	0	0	0	0	0	0	0	0	0	0	0	0	0	0	0	0	0	0	0	0	0	0	0	0	0	0	0	1.00012	0	0	0	2.00049	0	0	0	0	0	0	0	0	0	0	0	0	0	0
CD34pos_9_83	lsec	0	0	0	0	0	0	0	0	0	0	0	1.00012	0	0	0	0	3.0011	1.00012	0	0	0	0	0	0	0	0	0	0	0	0	0	1.00012	0	4.00195	0	0	0	0	0	0	1.00012	0	0	0	0	0	0	0
CD34pos_9_87	lsec	0	0	0	0	0	0	0	0	0	0	0	0	0	0	0	0	2.00049	0	0	0	0	0	0	0	0	0	0	0	0	0	0	0	0	2.00049	0	0	0	0	0	1.00012	0	0	0	0	0	0	0	0
CD34pos_9_90	mvec	0	0	0	0	0	0	0	0	0	0	0	0	0	0	0	0	2.00049	0	0	0	0	0	0	0	0	0	0	0	0	0	0	0	0	1.00012	0	0	0	0	0	0	0	0	0	0	0	0	0	1.00012
CD34pos_9_93	lsec	0	0	0	0	0	0	0	0	0	0	0	0	0	0	0	0	0	0	0	0	0	0	0	0	0	0	0	0	0	0	0	1.00012	0	1.00012	0	0	0	0	0	0	0	0	0	0	0	0	0	0
CD34pos_9_95	lsec	0	0	0	0	0	0	0	0	0	0	0	0	0	0	0	0	0	0	0	0	0	0	0	0	0	0	0	0	0	0	0	0	0	0	0	0	0	0	0	0	0	0	0	0	0	0	0	0
CD45_NPC_P5_10_59	kupffer	0	1.00012	0	0	1.00012	0	0	0	0	0	0	0	0	0	0	0	7.00599	2.00049	0	0	0	0	0	0	0	0	0	0	1.00012	0	0	1.00012	0	1.00012	0	0	0	0	0	0	0	0	0	0	0	0	0	0
CD45_NPC_P5_10_106	kupffer	0	0	0	0	0	0	0	0	0	0	0	0	0	0	0	0	5.00305	1.00012	0	0	0	0	0	0	0	0	0	0	1.00012	0	0	0	0	3.0011	0	0	0	0	0	0	0	0	0	1.00012	0	1.00012	0	0
CD45_NPC_P5_10_108	nkt	0	3.0011	0	0	0	0	0	0	0	0	0	0	0	0	0	0	3.0011	1.00012	0	0	0	0	0	0	0	0	0	0	0	0	0	0	0	1.00012	0	0	0	0	0	0	0	0	0	0	0	0	0	0
CD45_NPC_P5_10_112	nkt	0	1.00012	0	0	0	0	0	0	0	0	0	0	0	0	0	0	1.00012	1.00012	0	0	0	0	0	0	3.0011	0	0	0	0	0	0	0	0	4.00195	0	0	0	0	0	0	1.00012	0	0	0	0	0	0	0
CD45_NPC_P5_10_113	cholangiocyte	0	0	0	0	0	0	0	0	0	0	1.00012	0	0	0	0	0	1.00012	0	0	0	0	0	0	0	0	0	1.00012	0	0	0	0	0	0	1.00012	0	0	1.00012	0	0	0	0	0	0	1.00012	0	0	0	0
CD45_NPC_P5_10_120	nkt	0	2.00049	0	0	0	0	0	0	0	0	0	0	0	0	0	0	5.00305	1.00012	0	0	0	0	0	0	0	0	0	0	0	0	0	0	0	1.00012	0	0	0	0	0	0	1.00012	0	0	0	0	0	0	0
CD45_NPC_P5_10_125	nkt	0	2.00049	0	0	0	0	0	0	0	0	0	0	0	0	0	0	1.00012	0	0	0	0	0	0	0	0	0	0	0	0	0	0	0	0	1.00012	0	0	0	0	0	0	0	0	0	0	0	0	0	0
CD45_NPC_P5_10_136	kupffer	0	1.00012	0	0	0	0	1.00012	0	0	0	0	0	0	0	0	0	19.0442	7.00599	0	0	0	0	0	0	1.00012	0	0	0	1.00012	0	0	2.00049	0	13.0207	0	0	0	0	0	0	5.00305	0	0	0	0	1.00012	0	0
CD45_NPC_P5_10_137	cholangiocyte	0	1.00012	0	0	0	0	0	0	0	0	0	0	0	0	0	0	1.00012	1.00012	0	0	0	0	0	0	0	0	0	0	0	0	0	0	1.00012	3.0011	0	0	3.0011	0	0	0	2.00049	0	0	0	0	0	0	0
CD45_NPC_P5_10_143	nkt	0	1.00012	0	0	0	0	0	0	0	0	0	0	0	0	0	0	0	1.00012	0	0	0	0	0	0	0	0	0	0	0	0	0	0	0	6.0044	0	0	0	0	0	0	3.0011	0	0	0	0	2.00049	0	0
CD45_NPC_P5_10_151	nkt	0	4.00195	0	0	0	0	0	0	0	0	0	0	0	0	0	0	1.00012	1.00012	0	0	0	0	0	0	1.00012	0	0	0	0	0	0	1.00012	0	3.0011	0	0	0	0	0	0	0	0	0	1.00012	0	1.00012	0	0
CD45_NPC_P5_10_157	kupffer	0	2.00049	0	2.00049	0	0	1.00012	0	0	0	0	0	0	0	0	0	104.317	30.1104	0	0	0	0	0	0	1.00012	0	0	0	3.0011	0	0	2.00049	0	25.0766	0	0	0	0	0	0	1.00012	0	0	0	0	2.00049	0	0
CD45_NPC_P5_10_159	kupffer	0	0	0	0	0	0	0	0	0	0	0	0	0	0	0	0	26.0829	6.0044	0	0	0	0	0	0	0	0	0	0	0	0	0	0	0	4.00195	0	0	0	0	0	0	0	0	0	0	0	0	0	0
CD45_NPC_P5_10_166	nkt	0	0	0	0	0	0	0	0	0	0	0	0	0	0	0	0	0	1.00012	0	0	0	0	0	0	0	0	0	0	0	0	0	0	0	1.00012	0	0	1.00012	0	0	0	0	0	0	0	0	0	0	0
CD45_NPC_P5_10_167	nkt	0	0	0	0	0	0	0	0	0	0	0	0	0	0	0	0	1.00012	3.0011	0	0	0	0	0	0	0	0	0	0	0	0	0	0	0	2.00049	0	0	0	0	0	0	0	0	0	0	0	0	0	0
CD45_NPC_P5_10_170	nkt	0	3.0011	0	0	0	0	0	0	0	0	0	0	0	0	0	0	3.0011	1.00012	0	0	0	0	1.00012	0	6.0044	0	1.00012	0	2.00049	0	0	0	0	5.00305	0	0	0	0	0	0	0	0	1.00012	0	0	1.00012	0	0
CD45_NPC_P5_10_173	nkt	0	3.0011	0	0	0	0	1.00012	0	0	0	0	0	0	0	1.00012	0	12.0176	6.0044	0	0	0	0	0	0	0	0	0	0	0	0	0	0	0	8.00782	0	0	1.00012	0	0	0	0	0	0	1.00012	0	1.00012	0	0
CD45_NPC_P5_10_174	kupffer	0	3.0011	0	2.00049	0	0	14.024	0	0	0	0	0	0	2.00049	0	0	65.5213	26.0829	0	1.00012	0	0	0	0	0	0	1.00012	0	1.00012	0	0	2.00049	0	11.0148	1.00012	0	0	0	0	0	0	0	0	0	0	0	0	0
CD45_NPC_P5_10_175	kupffer	0	0	0	0	0	0	0	0	0	0	0	0	0	0	0	0	5.00305	1.00012	1.00012	0	0	0	0	0	0	0	0	0	0	0	0	0	0	1.00012	0	0	2.00049	0	0	1.00012	1.00012	0	0	0	0	0	0	0
CD45_NPC_P5_10_177	nkt	0	3.0011	0	0	0	0	0	0	0	0	0	0	0	0	0	0	3.0011	0	0	0	0	0	1.00012	0	3.0011	0	1.00012	0	0	0	0	0	0	10.0122	0	0	0	0	0	0	7.00599	0	0	0	0	0	0	0
CD45_NPC_P5_10_184	kupffer	0	0	1.00012	0	0	0	0	0	0	0	0	0	0	0	0	0	11.0148	2.00049	0	0	0	0	0	0	0	0	0	0	0	0	0	4.00195	0	0	0	0	1.00012	0	0	0	2.00049	0	0	0	0	0	0	0
CD45_NPC_P5_11_7	kupffer	0	3.0011	0	3.0011	0	0	3.0011	0	0	0	0	0	0	0	0	0	63.4895	21.054	0	1.00012	0	0	0	0	0	0	0	0	2.00049	0	0	4.00195	0	9.0099	2.00049	0	0	0	0	0	2.00049	0	0	0	0	3.0011	0	0
CD45_NPC_P5_11_13	nkt	0	3.0011	0	0	0	0	0	0	1.00012	0	0	0	0	0	0	0	1.00012	0	0	0	0	0	0	0	0	0	0	0	0	0	0	0	0	0	0	0	0	0	0	0	0	0	0	0	0	0	0	0
CD45_NPC_P5_11_14	nkt	1.00012	0	0	0	0	0	0	0	0	0	0	0	0	0	0	0	0	0	0	0	0	0	0	0	0	0	0	0	0	0	0	0	0	1.00012	0	0	0	0	0	0	0	0	0	0	0	0	0	0
CD45_NPC_P5_11_17	nkt	0	1.00012	0	0	0	0	0	0	0	0	0	0	0	0	0	0	1.00012	0	1.00012	0	0	0	0	0	0	0	0	0	0	0	0	0	0	5.00305	0	0	0	0	0	0	2.00049	0	0	2.00049	0	0	0	0
CD45_NPC_P5_11_22	nkt	0	1.00012	0	0	0	0	0	0	0	0	0	0	0	0	0	0	0	0	0	0	0	0	0	0	1.00012	0	0	0	0	0	0	0	0	2.00049	0	0	0	0	0	0	1.00012	0	0	0	0	1.00012	0	0
CD45_NPC_P5_11_25	nkt	0	0	0	0	0	0	0	0	0	0	0	0	0	0	0	0	1.00012	3.0011	0	0	0	0	0	0	0	0	0	0	0	0	0	1.00012	0	3.0011	0	0	1.00012	0	0	0	0	0	0	0	0	0	0	0
CD45_NPC_P5_11_29	nkt	0	2.00049	0	0	0	0	0	0	0	0	0	0	0	0	0	0	4.00195	0	0	0	0	0	0	0	0	0	0	0	0	0	0	0	0	6.0044	0	0	0	0	0	0	0	0	0	0	0	0	0	0
CD45_NPC_P5_11_31	nkt	0	3.0011	0	0	0	0	0	0	0	0	0	0	0	0	0	0	0	0	0	0	0	0	0	0	0	0	0	0	0	0	0	0	0	2.00049	0	0	0	0	1.00012	0	2.00049	0	0	0	0	0	0	0
CD45_NPC_P5_11_32	nkt	0	0	0	0	1.00012	0	0	0	0	0	0	0	0	0	0	0	0	0	0	0	0	0	0	0	1.00012	0	0	0	0	0	0	0	0	2.00049	0	0	0	0	0	0	0	0	0	0	0	0	0	0
CD45_NPC_P5_11_33	nkt	0	2.00049	0	0	0	0	0	0	0	0	0	0	0	0	0	0	0	0	0	0	0	0	0	0	0	0	0	0	0	0	0	0	0	5.00305	0	0	1.00012	0	1.00012	0	3.0011	0	0	0	0	0	0	0
CD45_NPC_P5_11_36	nkt	0	3.0011	0	0	0	0	0	0	0	0	0	0	0	0	0	0	2.00049	0	0	0	0	0	0	0	2.00049	0	0	0	0	0	0	0	0	1.00012	0	0	0	0	0	0	0	0	0	0	0	1.00012	0	0
CD45_NPC_P5_11_38	nkt	0	5.00305	0	0	0	0	0	0	0	0	0	0	0	0	0	0	0	0	0	0	0	0	0	0	0	0	0	0	0	0	0	0	0	2.00049	0	0	0	0	0	0	0	0	0	0	0	0	0	0
CD45_NPC_P5_11_56	kupffer	0	0	0	0	0	0	0	0	0	0	0	0	0	0	0	0	26.0829	4.00195	0	0	0	0	0	0	0	0	0	0	7.00599	0	0	2.00049	0	1.00012	0	0	0	0	0	0	0	0	0	0	0	0	0	0
CD45_NPC_P5_11_57	other	0	1.00012	0	2.00049	0	0	1.00012	0	2.00049	0	0	0	0	0	0	0	0	0	0	0	0	0	0	0	0	0	1.00012	0	0	0	0	0	1.00012	2.00049	0	0	0	0	0	0	0	0	0	0	0	1.00012	0	0
CD45_NPC_P5_11_59	nkt	0	0	0	0	0	0	0	0	0	0	0	0	0	0	0	0	1.00012	2.00049	0	0	0	0	0	0	0	0	0	0	0	0	0	1.00012	0	5.00305	0	0	0	0	0	0	0	0	0	0	0	0	0	0
CD45_NPC_P5_11_60	nkt	0	2.00049	0	0	0	0	0	0	0	0	0	0	0	0	0	0	1.00012	0	0	0	0	0	0	0	1.00012	0	0	0	0	0	0	0	0	3.0011	0	0	0	0	0	0	0	0	0	0	0	0	0	0
CD45_NPC_P5_11_61	cholangiocyte	0	0	0	0	0	0	0	0	0	0	0	0	0	0	1.00012	0	4.00195	0	0	0	0	0	0	0	1.00012	0	0	0	0	0	0	0	0	0	0	0	3.0011	0	0	0	1.00012	0	0	0	0	0	0	0
CD45_NPC_P5_11_62	nkt	0	3.0011	0	0	1.00012	0	0	0	0	0	0	0	0	0	0	0	0	0	0	0	0	0	0	0	0	0	0	0	1.00012	0	0	0	0	6.0044	0	0	0	0	0	0	0	0	0	0	0	0	0	0
CD45_NPC_P5_11_63	nkt	0	2.00049	0	0	0	0	0	0	0	0	0	0	0	0	0	0	0	0	0	2.00049	0	0	0	0	0	0	0	0	0	0	0	0	0	0	0	0	0	0	0	0	0	0	0	0	0	0	0	0
CD45_NPC_P5_11_64	nkt	0	2.00049	0	0	0	0	0	0	0	0	0	0	0	0	0	0	1.00012	0	0	0	0	0	0	0	0	0	0	0	0	0	0	1.00012	0	1.00012	0	0	0	1.00012	0	0	0	0	0	0	0	0	0	0
CD45_NPC_P5_11_69	kupffer	0	0	0	0	0	0	0	0	0	0	0	0	0	0	0	0	6.0044	3.0011	0	0	0	0	0	0	0	0	0	0	0	0	0	0	0	1.00012	0	0	0	0	0	0	0	0	0	0	0	0	0	0
CD45_NPC_P5_11_70	nkt	0	1.00012	0	0	0	0	0	0	0	0	0	0	0	0	0	0	3.0011	2.00049	0	0	0	0	0	0	0	0	0	0	0	0	0	0	0	0	0	0	0	0	0	0	0	0	0	0	0	0	0	0
CD45_NPC_P5_11_74	nkt	0	2.00049	0	0	0	0	0	0	0	0	0	0	0	0	0	0	0	0	0	0	0	0	0	0	0	0	0	0	0	0	0	0	0	7.00599	0	0	0	0	0	0	0	0	0	0	0	0	0	0
CD45_NPC_P5_11_76	kupffer	0	0	0	2.00049	0	0	0	0	0	0	0	0	0	0	0	0	54.3591	8.00782	0	0	0	0	0	0	0	0	0	0	1.00012	0	0	1.00012	0	18.0397	0	0	0	0	0	0	3.0011	0	1.00012	0	0	2.00049	0	0
CD45_NPC_P5_11_78	nkt	0	1.00012	0	0	0	0	0	0	0	0	0	0	0	0	0	0	0	0	0	0	0	0	0	0	0	0	0	0	0	0	0	0	0	7.00599	0	0	0	0	0	0	0	0	0	0	0	0	0	0
CD45_NPC_P5_11_80	kupffer	0	1.00012	0	0	0	0	0	0	0	0	0	0	0	0	0	0	14.024	3.0011	0	0	0	0	0	0	0	0	0	0	0	0	0	0	0	0	0	0	0	0	0	0	0	0	3.0011	0	0	0	0	0
CD45_NPC_P5_11_85	kupffer	0	3.0011	0	0	0	0	1.00012	0	0	0	0	0	0	0	1.00012	0	33.1337	13.0207	0	0	0	0	0	0	0	0	0	0	1.00012	0	0	2.00049	0	12.0176	0	0	0	1.00012	0	0	3.0011	0	0	0	0	0	0	0
CD45_NPC_P5_11_86	other	0	1.00012	0	0	1.00012	0	0	0	0	0	0	0	0	0	0	0	0	0	0	0	0	0	0	0	1.00012	0	0	0	0	0	0	0	0	5.00305	0	0	0	0	0	0	3.0011	0	0	0	0	0	0	0
CD45_NPC_P5_11_90	nkt	0	1.00012	0	0	0	0	0	0	0	0	0	0	0	0	0	0	0	0	0	0	0	0	0	0	0	0	0	0	0	0	0	0	0	4.00195	1.00012	0	0	0	0	0	0	0	0	0	0	0	0	0
CD45_NPC_P5_11_91	other	0	2.00049	0	0	0	0	0	0	1.00012	0	0	0	0	0	0	0	3.0011	0	0	0	0	0	0	0	0	0	0	0	0	0	0	0	0	0	0	0	0	0	0	0	0	0	0	0	0	0	0	0
CD45_NPC_P5_11_93	nkt	0	5.00305	0	0	0	0	0	0	0	0	0	0	0	0	0	0	0	0	0	0	0	0	0	0	0	0	0	0	1.00012	0	0	1.00012	0	1.00012	0	0	0	0	0	0	0	0	0	0	0	0	0	0
CD45_NPC_P5_11_96	nkt	0	2.00049	0	0	0	0	0	0	0	0	0	0	0	0	0	0	2.00049	1.00012	0	0	0	0	0	0	0	0	0	0	0	0	0	1.00012	0	5.00305	0	0	0	0	0	0	3.0011	0	1.00012	0	0	0	0	0
CD45_NPC_P5_11_173	kupffer	0	0	0	0	0	0	1.00012	0	0	0	0	0	0	0	1.00012	0	4.00195	2.00049	0	0	0	0	0	0	0	0	0	0	0	0	0	0	0	2.00049	0	0	1.00012	0	0	0	0	0	0	0	0	0	0	0
CD45_NPC_P5_12_101	nkt	0	1.00012	0	0	0	0	0	0	0	0	0	0	0	0	0	0	0	0	0	0	0	0	0	0	0	0	0	0	0	0	0	1.00012	0	3.0011	0	0	0	0	0	0	0	0	0	0	0	0	0	0
CD45_NPC_P5_12_110	nkt	0	1.00012	1.00012	0	0	0	0	0	0	0	0	0	0	0	0	0	0	0	0	0	0	0	0	0	0	0	1.00012	0	0	0	0	0	0	2.00049	0	0	0	0	0	0	1.00012	0	0	0	0	0	0	0
CD45_NPC_P5_12_113	cholangiocyte	0	0	1.00012	1.00012	0	0	0	0	0	0	0	0	0	0	0	0	1.00012	0	0	0	0	0	0	0	0	0	0	0	0	0	0	0	0	2.00049	0	0	0	0	0	0	0	0	1.00012	0	0	0	0	0
CD45_NPC_P5_12_125	nkt	0	1.00012	0	0	3.0011	0	1.00012	0	0	0	0	0	0	0	0	0	0	0	0	0	0	0	0	0	0	0	0	0	0	0	0	0	0	7.00599	0	0	0	0	0	0	0	0	0	0	0	0	0	0
CD45_NPC_P5_12_128	nkt	0	0	0	0	0	0	0	0	0	0	0	0	0	0	0	0	1.00012	0	0	0	0	0	0	0	0	0	0	0	0	0	0	0	0	7.00599	0	0	2.00049	0	0	0	3.0011	0	0	0	0	0	0	0
CD45_NPC_P5_12_129	nkt	0	1.00012	0	0	0	0	0	0	1.00012	0	0	0	0	0	0	0	0	0	0	0	0	0	0	0	0	0	0	0	0	0	0	1.00012	0	6.0044	0	0	0	0	0	0	1.00012	0	0	0	0	0	0	0
CD45_NPC_P5_12_131	kupffer	0	0	0	0	0	0	1.00012	0	0	0	0	0	0	0	0	0	25.0766	15.0275	0	0	0	0	0	0	1.00012	0	0	0	0	0	0	1.00012	0	7.00599	0	0	0	0	0	0	0	0	1.00012	0	0	0	0	0
CD45_NPC_P5_12_132	kupffer	0	0	0	0	0	0	0	0	0	0	0	0	0	0	0	0	13.0207	5.00305	0	0	0	0	0	0	0	0	0	0	0	0	0	0	0	0	0	0	0	0	0	0	1.00012	0	0	0	0	0	0	0
CD45_NPC_P5_12_134	nkt	0	0	0	0	0	0	0	0	0	0	0	0	0	0	0	0	0	1.00012	0	0	0	0	0	0	0	0	0	0	0	0	0	0	0	1.00012	0	0	2.00049	0	0	0	4.00195	0	0	0	0	0	0	0
CD45_NPC_P5_12_136	nkt	0	1.00012	0	0	0	0	0	0	0	0	0	0	0	0	0	0	0	2.00049	0	0	0	0	0	0	0	0	0	0	0	0	0	0	0	4.00195	0	0	0	0	0	0	1.00012	0	0	0	0	0	0	0
CD45_NPC_P5_12_137	nkt	0	0	0	0	0	0	0	0	0	0	0	0	0	0	0	0	0	0	0	1.00012	0	0	0	0	0	0	0	0	1.00012	0	0	0	0	1.00012	0	0	2.00049	0	0	0	1.00012	0	0	0	0	0	0	0
CD45_NPC_P5_12_141	nkt	0	1.00012	0	0	0	0	2.00049	0	0	0	0	0	0	0	0	0	0	0	0	0	0	0	0	0	0	0	0	0	0	0	0	0	0	0	0	0	0	0	0	0	0	0	0	0	0	0	0	0
CD45_NPC_P5_12_142	nkt	0	1.00012	0	0	0	0	0	0	0	0	0	0	0	0	0	0	0	0	0	0	0	0	0	0	0	0	0	0	0	0	0	0	0	2.00049	0	0	0	0	0	0	2.00049	0	0	0	0	0	0	0
CD45_NPC_P5_12_144	kupffer	0	0	0	0	0	0	0	0	0	0	0	0	0	0	0	0	5.00305	3.0011	0	0	0	0	0	0	0	0	0	0	0	0	0	0	0	4.00195	0	0	0	0	0	0	0	0	0	0	0	0	0	0
CD45_NPC_P5_12_145	nkt	0	2.00049	0	0	1.00012	0	0	0	0	0	0	0	0	0	0	0	0	0	0	0	0	0	0	0	0	0	0	0	0	0	0	0	0	4.00195	0	0	0	0	0	0	0	0	0	1.00012	0	0	0	0
CD45_NPC_P5_12_150	nkt	0	0	0	0	0	0	0	0	0	0	0	0	0	0	0	0	2.00049	0	0	0	0	0	0	0	0	0	0	0	0	0	0	0	0	0	0	0	0	0	0	0	1.00012	0	0	0	0	0	0	0
CD45_NPC_P5_12_158	nkt	0	0	0	0	0	0	1.00012	0	0	0	0	0	0	0	0	0	2.00049	1.00012	0	0	0	0	0	0	0	0	0	0	0	0	0	0	0	0	0	0	0	0	0	0	3.0011	0	0	0	0	0	0	0
CD45_NPC_P5_12_166	nkt	0	1.00012	0	0	0	0	0	0	0	0	0	0	0	0	0	0	0	0	0	0	0	0	1.00012	0	0	0	0	0	0	0	0	0	0	2.00049	0	0	0	0	0	0	0	0	0	0	0	0	0	0
CD45_NPC_P5_12_170	nkt	0	1.00012	0	0	0	0	0	0	0	0	0	0	0	0	0	0	0	0	0	0	0	0	0	0	0	0	0	0	0	0	0	0	0	2.00049	0	0	0	0	0	0	1.00012	0	0	0	0	0	0	0
CD45_NPC_P5_12_171	nkt	0	0	0	0	0	0	0	0	0	0	0	0	0	0	0	0	1.00012	0	0	0	0	0	0	0	0	0	0	0	0	0	0	0	0	2.00049	0	0	0	0	0	0	1.00012	0	0	0	0	0	0	0
CD45_NPC_P5_12_173	kupffer	0	0	0	0	0	0	0	0	0	0	0	0	0	0	1.00012	0	6.0044	3.0011	0	0	0	0	0	0	0	0	0	0	0	0	0	0	0	6.0044	0	0	1.00012	0	0	0	0	0	0	0	0	0	0	0
CD45_NPC_P5_12_178	kupffer	0	0	0	0	0	0	0	0	0	0	0	0	0	0	0	0	36.1591	16.0313	0	0	0	0	0	0	2.00049	0	0	0	3.0011	0	0	1.00012	0	12.0176	0	0	0	0	0	0	0	0	0	0	0	0	0	0
CD45_NPC_P5_12_179	nkt	0	2.00049	0	0	0	0	0	0	0	0	0	0	0	0	0	0	4.00195	2.00049	0	0	0	0	0	0	0	0	0	0	0	0	0	0	0	0	0	0	0	0	0	0	0	0	1.00012	1.00012	0	0	0	0
CD45_NPC_P5_12_180	nkt	0	0	0	0	1.00012	0	0	0	0	0	0	0	0	0	0	0	0	0	0	0	0	0	0	0	0	0	0	0	0	0	0	1.00012	0	2.00049	0	0	0	0	0	0	0	0	0	0	0	0	0	0
CD45_NPC_P5_12_184	nkt	0	0	0	0	0	0	0	0	0	0	0	0	0	0	0	0	1.00012	0	0	2.00049	0	0	0	0	0	0	0	0	0	0	0	1.00012	0	3.0011	0	0	0	0	0	0	2.00049	0	0	0	0	0	0	0
CD45_NPC_P5_12_185	nkt	0	0	0	0	0	0	0	0	0	0	0	0	0	0	0	0	1.00012	1.00012	0	0	0	0	0	0	0	0	0	0	0	0	0	0	0	1.00012	0	0	0	1.00012	0	0	0	0	0	0	0	0	0	0
CD45_NPC_P5_12_187	nkt	0	1.00012	0	0	0	0	1.00012	0	0	0	0	0	0	0	0	0	0	0	0	0	0	0	0	0	0	0	0	0	0	0	0	0	0	7.00599	0	0	1.00012	0	0	0	1.00012	0	0	0	0	0	0	0
CD45_NPC_P5_12_191	nkt	0	1.00012	0	0	0	0	0	0	0	0	0	0	0	0	0	0	0	0	0	0	0	0	0	0	1.00012	0	0	0	0	0	0	0	0	3.0011	0	0	0	0	0	0	0	0	0	0	0	0	0	0
CD45_NPC_P5_12_192	nkt	0	2.00049	0	0	0	0	0	0	1.00012	0	0	0	0	0	0	0	1.00012	0	0	0	0	0	0	0	0	1.00012	0	0	0	0	0	0	0	8.00782	0	0	0	0	0	0	0	0	0	0	0	0	0	0
CD45_NPC_P5_9_24	nkt	0	3.0011	0	0	0	0	0	0	0	0	0	0	0	0	0	0	0	0	0	0	0	0	0	0	1.00012	0	0	0	0	0	0	0	0	3.0011	0	0	0	0	0	0	4.00195	0	1.00012	0	0	0	0	0
CD45_NPC_P5_9_42	nkt	0	3.0011	0	0	0	0	0	0	0	0	0	0	0	0	1.00012	0	1.00012	1.00012	0	0	0	0	0	0	0	0	0	0	0	0	0	1.00012	0	1.00012	0	0	0	0	0	0	0	0	0	0	0	0	0	0
CD45_NPC_P5_9_47	nkt	0	3.0011	0	0	0	0	0	0	0	0	0	0	0	0	0	0	3.0011	0	0	0	0	0	0	0	0	1.00012	0	0	0	0	0	0	0	1.00012	0	0	0	0	0	0	0	0	0	0	0	0	0	0
CD45_NPC_P5_9_54	nkt	0	2.00049	0	0	0	0	0	0	0	0	0	0	0	0	0	0	0	0	0	0	0	0	0	0	0	0	0	0	0	0	0	0	0	2.00049	0	0	0	0	0	0	0	0	0	0	0	0	0	0
CD45_NPC_P5_9_59	kupffer	0	2.00049	0	4.00195	0	0	0	0	0	0	0	0	0	0	0	0	88.9591	31.1179	0	0	0	0	0	0	0	0	0	0	3.0011	0	0	2.00049	0	9.0099	0	0	0	0	0	0	6.0044	0	0	0	0	2.00049	0	0
CD45_NPC_P5_9_70	nkt	0	0	0	0	0	0	1.00012	0	0	0	0	0	0	0	0	0	1.00012	0	0	2.00049	0	0	0	0	0	0	0	0	0	0	0	0	0	2.00049	0	0	0	0	0	0	0	0	0	0	0	0	0	0
CD45_NPC_P5_9_80	nkt	0	0	0	0	0	0	0	0	0	0	0	0	0	0	0	0	2.00049	0	0	1.00012	0	0	0	0	0	0	0	0	0	0	0	3.0011	0	4.00195	0	0	0	0	0	0	4.00195	0	0	0	0	0	0	0
CD45_NPC_P5_9_85	nkt	0	1.00012	0	0	0	0	0	0	0	0	0	0	0	0	0	0	3.0011	0	0	0	0	0	0	0	0	0	0	0	0	0	0	1.00012	0	2.00049	0	0	0	0	0	0	0	0	0	0	0	0	0	0
CD45_NPC_P5_9_86	other	0	0	0	0	0	0	0	0	0	0	0	0	0	0	0	0	2.00049	0	0	0	0	0	0	0	0	0	0	0	0	0	0	0	0	3.0011	0	0	0	0	0	0	0	0	0	0	0	0	0	0
CD45_NPC_P5_9_88	nkt	0	2.00049	0	0	0	0	0	0	0	0	0	0	0	0	0	0	0	0	0	0	0	0	0	0	1.00012	0	0	0	0	0	0	0	0	0	0	0	0	0	0	0	0	0	0	0	0	0	0	0
CD45negASGR1neg315_10_108	other	0	0	0	0	0	0	0	0	0	0	0	0	0	0	0	0	0	0	0	0	0	0	0	0	0	0	0	0	0	0	0	0	0	0	0	0	0	0	0	0	1.00012	0	0	0	0	0	0	0
CD45negASGR1neg315_10_110	cholangiocyte	0	0	0	0	0	0	0	0	0	0	0	0	0	0	0	0	0	0	0	0	0	0	0	0	0	0	0	0	0	0	0	1.00012	0	4.00195	0	0	6.0044	0	1.00012	0	0	0	0	0	0	0	0	0
CD45negASGR1neg315_10_116	hepatocyte	0	0	0	0	0	0	0	0	0	0	0	0	0	0	0	0	0	0	1.00012	0	0	0	0	0	0	0	0	0	0	0	0	0	0	0	0	0	0	0	0	0	0	0	0	0	0	0	0	0
CD45negASGR1neg315_10_123	cholangiocyte	1.00012	1.00012	0	0	0	0	0	0	0	0	3.0011	0	0	0	1.00012	0	0	0	2.00049	0	0	1.00012	2.00049	0	0	0	0	0	0	0	0	0	0	10.0122	0	0	12.0176	0	0	0	3.0011	0	4.00195	0	1.00012	0	0	0
CD45negASGR1neg315_10_124	lsec	0	0	0	0	0	0	0	0	0	0	0	0	0	0	0	0	0	0	0	0	0	0	0	0	0	0	0	0	0	0	0	0	0	0	0	0	0	0	0	0	0	0	0	0	0	0	0	0
CD45negASGR1neg315_10_134	other	0	0	0	0	0	0	0	0	0	0	0	0	0	0	0	0	0	0	0	0	0	0	0	0	0	0	0	0	0	0	0	0	0	0	0	0	0	0	0	0	2.00049	0	0	0	0	0	0	0
CD45negASGR1neg315_10_142	other	0	3.0011	0	0	0	0	0	0	0	0	0	0	0	0	0	0	0	0	0	0	0	0	0	0	0	0	0	0	0	0	0	0	0	27.0894	0	0	0	0	0	0	0	0	0	0	0	1.00012	0	0
CD45negASGR1neg315_10_145	hepatocyte	0	0	0	0	0	0	0	0	0	0	0	0	0	0	0	0	0	0	0	0	0	0	0	0	0	0	0	0	0	0	0	0	0	2.00049	0	0	0	0	0	0	0	0	0	0	0	0	0	0
CD45negASGR1neg315_10_151	cholangiocyte	0	0	2.00049	1.00012	0	0	0	0	0	0	2.00049	0	0	0	1.00012	0	0	0	0	0	0	1.00012	0	0	0	0	0	0	0	0	0	0	0	7.00599	0	0	12.0176	0	0	0	2.00049	0	0	0	0	0	0	0
CD45negASGR1neg315_10_154	cholangiocyte	0	0	0	2.00049	0	0	0	0	0	0	0	0	0	0	0	0	0	0	0	0	0	1.00012	0	0	0	0	0	0	0	0	0	0	0	9.0099	0	0	18.0397	0	1.00012	0	4.00195	0	0	0	1.00012	0	0	0
CD45negASGR1neg315_10_190	lsec	0	0	0	0	0	0	0	0	0	0	0	0	0	0	0	0	0	0	0	0	0	0	2.00049	0	0	0	0	0	0	0	0	1.00012	0	3.0011	0	0	0	0	0	0	2.00049	0	0	0	0	1.00012	0	0
CD45negASGR1neg315_10_191	lsec	0	0	0	0	0	0	0	0	0	0	0	0	0	0	0	0	0	0	0	0	0	0	0	0	0	0	0	0	0	0	0	0	0	3.0011	0	0	0	0	0	0	0	0	0	0	0	0	0	0
CD45negASGR1neg315_11_15	lsec	0	0	0	0	0	0	0	0	0	0	0	0	0	0	0	0	0	0	0	0	0	2.00049	0	0	0	0	0	0	0	0	0	3.0011	0	0	0	0	0	0	0	0	0	0	0	0	0	0	0	3.0011
CD45negASGR1neg315_11_20	lsec	0	1.00012	0	0	0	0	0	0	2.00049	0	0	0	0	0	0	0	0	0	0	0	0	0	0	0	0	0	0	0	0	0	0	3.0011	0	0	0	0	0	0	0	1.00012	0	0	0	0	0	0	0	0
CD45negASGR1neg315_11_30	lsec	0	0	0	0	0	0	0	0	0	0	0	0	0	0	0	0	0	0	0	0	0	0	0	0	0	0	0	0	0	0	0	0	0	2.00049	0	0	0	0	0	0	1.00012	0	0	0	0	0	0	1.00012
CD45negASGR1neg315_11_39	lsec	0	0	0	0	0	0	0	0	0	0	2.00049	0	0	0	0	0	0	0	0	0	0	0	0	0	0	0	0	0	2.00049	0	0	3.0011	0	2.00049	0	0	0	0	0	0	0	0	0	0	0	0	0	0
CD45negASGR1neg315_11_42	other	0	0	0	5.00305	0	0	0	0	0	0	0	0	0	0	1.00012	0	0	0	0	0	0	0	0	0	0	0	0	0	0	0	0	0	0	0	0	0	0	0	0	0	0	0	0	0	0	0	0	0
CD45negASGR1neg315_11_59	lsec	0	0	0	0	0	0	0	0	0	0	0	0	0	0	0	0	1.00012	0	0	0	0	0	0	0	0	0	0	0	0	0	0	0	0	2.00049	0	0	0	0	0	0	0	0	0	0	0	0	0	0
CD45negASGR1neg315_11_69	hepatocyte	0	0	0	0	0	0	0	0	0	0	0	0	0	0	0	0	0	0	3.0011	0	0	0	0	0	0	0	0	0	0	0	0	0	0	1.00012	0	0	0	0	0	0	0	0	0	0	0	0	0	0
CD45negASGR1neg315_11_80	cholangiocyte	0	0	0	0	0	0	0	0	0	0	0	0	0	0	0	0	2.00049	0	0	0	0	0	0	0	0	0	0	0	0	0	0	0	0	0	0	0	0	0	0	0	0	0	0	0	0	0	0	0
CD45negASGR1neg315_11_92	lsec	0	0	0	0	0	0	0	0	0	0	0	0	0	0	0	0	0	0	0	0	0	0	0	0	0	0	0	0	0	0	0	1.00012	0	0	0	0	0	0	0	0	1.00012	0	0	0	0	0	0	1.00012
CD45negASGR1neg315_12_123	lsec	0	0	0	2.00049	0	0	0	0	0	0	0	0	0	0	0	0	0	0	0	0	0	1.00012	0	0	1.00012	0	0	0	0	0	0	0	0	1.00012	0	0	0	0	0	0	0	0	0	0	0	0	0	1.00012
CD45negASGR1neg315_12_143	mvec	0	0	0	1.00012	0	0	0	0	0	0	0	0	0	0	2.00049	0	0	0	0	0	0	0	0	0	0	0	0	0	1.00012	0	0	2.00049	0	5.00305	0	0	0	0	0	0	2.00049	0	0	0	0	0	0	3.0011
CD45negASGR1neg315_12_155	lsec	0	2.00049	0	0	0	0	0	0	0	0	0	0	0	0	0	0	0	0	0	1.00012	0	0	0	0	0	0	0	0	0	0	0	1.00012	0	2.00049	0	0	0	0	0	0	0	0	0	0	0	0	0	1.00012
CD45negASGR1neg315_12_171	lsec	0	0	0	0	0	0	0	0	0	0	0	0	0	0	0	0	0	0	0	0	0	0	0	0	0	0	0	0	0	0	0	3.0011	0	0	0	0	0	0	0	0	0	0	0	0	0	0	0	2.00049
CD45negASGR1neg315_12_188	other	0	0	0	0	0	0	0	0	0	1.00012	0	0	0	0	1.00012	0	0	0	0	0	0	0	0	0	1.00012	2.00049	0	0	0	0	0	0	0	0	0	0	0	0	0	0	0	0	0	0	0	0	0	0
CD45negASGR1neg315_7_5	lsec	0	0	0	0	0	0	0	0	0	0	0	0	0	0	0	0	0	0	0	0	0	0	0	0	0	0	0	0	0	0	0	0	0	0	0	0	0	0	0	0	0	0	0	0	0	0	0	0
CD45negASGR1neg315_7_8	kupffer	0	0	0	0	0	0	3.0011	0	0	0	0	0	0	0	0	0	0	2.00049	0	0	0	0	0	0	0	0	0	0	1.00012	0	0	0	0	2.00049	0	0	0	0	0	0	0	0	0	0	0	0	0	0
CD45negASGR1neg315_7_9	cholangiocyte	1.00012	1.00012	0	0	0	0	0	0	0	0	8.00782	0	0	0	3.0011	0	1.00012	0	0	0	0	0	0	0	0	0	0	0	0	0	0	0	1.00012	28.0961	0	0	11.0148	0	0	0	0	0	0	1.00012	0	0	0	0
CD45negASGR1neg315_7_12	lsec	0	0	0	0	0	0	0	0	0	0	0	0	0	0	0	0	0	0	0	0	0	0	0	0	0	0	0	0	0	0	0	2.00049	0	3.0011	0	0	0	0	0	0	1.00012	0	0	0	0	0	0	0
CD45negASGR1neg315_7_14	hepatocyte	0	0	0	0	0	0	0	0	0	0	0	0	0	0	0	0	0	0	4.00195	0	0	1.00012	0	0	0	0	0	0	0	0	0	0	0	2.00049	0	0	0	0	0	0	0	0	1.00012	0	0	0	0	0
CD45negASGR1neg315_7_15	nkt	0	2.00049	0	0	1.00012	0	0	0	1.00012	0	0	0	0	0	0	0	0	0	0	0	0	0	0	0	0	0	0	0	0	0	0	1.00012	0	1.00012	0	0	0	0	0	0	3.0011	0	0	0	0	0	0	0
CD45negASGR1neg315_7_20	cholangiocyte	0	0	0	10.0122	0	0	1.00012	0	0	0	4.00195	0	0	0	2.00049	0	0	0	0	0	0	0	0	0	0	0	0	0	0	0	0	2.00049	0	40.1966	1.00012	0	40.1966	0	0	0	0	0	0	0	0	0	0	0
CD45negASGR1neg315_7_29	other	0	1.00012	0	10.0122	0	0	0	0	0	0	0	0	0	0	0	0	0	0	0	0	0	0	1.00012	0	0	0	0	0	0	0	0	1.00012	0	2.00049	0	0	0	0	0	0	0	0	0	3.0011	0	0	0	0
CD45negASGR1neg315_7_33	nkt	0	0	0	1.00012	0	0	0	0	0	0	0	0	0	0	0	0	0	1.00012	0	0	0	0	0	0	1.00012	0	0	0	0	1.00012	0	0	0	4.00195	0	0	0	0	0	0	0	0	0	0	0	0	0	0
CD45negASGR1neg315_7_40	lsec	0	0	0	0	0	0	0	0	0	0	1.00012	0	0	0	0	0	0	0	0	0	0	0	0	0	0	0	0	0	0	0	0	0	0	0	0	0	1.00012	0	0	0	0	0	0	0	0	0	0	0
CD45negASGR1neg315_7_49	other	0	0	0	0	0	0	1.00012	0	1.00012	0	0	0	0	0	0	0	1.00012	0	0	0	0	0	0	0	0	0	0	0	0	0	0	1.00012	0	0	0	0	0	0	0	0	0	0	0	0	0	1.00012	0	0
CD45negASGR1neg315_7_59	other	0	0	0	0	0	0	1.00012	0	0	0	0	0	0	0	0	0	0	1.00012	0	0	1.00012	0	1.00012	0	0	0	0	0	0	0	0	1.00012	0	0	0	0	0	0	1.00012	0	0	0	0	0	0	0	0	0
CD45negASGR1neg315_7_66	lsec	0	0	0	0	0	0	0	0	0	0	0	0	0	0	0	0	0	0	0	0	0	0	0	0	0	0	0	0	0	0	0	0	0	0	0	0	0	0	0	0	0	0	0	0	0	0	0	1.00012
CD45negASGR1neg315_7_70	other	0	0	0	0	0	0	0	0	0	0	0	0	0	0	0	0	0	0	0	0	2.00049	1.00012	1.00012	0	0	0	0	0	0	0	0	1.00012	0	0	0	0	0	0	0	0	0	0	0	0	0	1.00012	0	0
CD45negASGR1neg315_7_72	lsec	0	0	0	0	0	0	0	0	0	0	0	0	0	0	0	0	0	0	0	0	0	0	0	0	0	0	0	0	1.00012	1.00012	1.00012	0	0	1.00012	0	0	0	0	0	0	0	0	0	0	0	0	0	0
CD45negASGR1neg315_7_78	lsec	0	0	0	0	0	0	0	0	0	0	0	0	0	0	0	0	0	0	0	0	0	0	0	0	0	0	0	0	0	0	0	0	0	2.00049	0	0	0	0	0	0	0	0	0	0	0	1.00012	0	0
CD45negASGR1neg315_7_81	other	0	0	0	0	0	0	0	0	0	0	0	0	0	0	1.00012	0	0	0	0	0	0	0	0	0	0	0	0	0	5.00305	0	0	0	0	1.00012	0	0	1.00012	0	0	0	1.00012	0	2.00049	0	0	0	0	0
CD45negASGR1neg315_7_90	nkt	0	0	0	0	0	0	0	0	0	0	0	0	0	0	0	0	0	1.00012	0	1.00012	0	0	0	0	0	0	0	0	0	0	0	0	0	4.00195	0	0	0	0	0	0	0	0	0	0	0	1.00012	0	0
CD45negASGR1neg315_8_103	nkt	0	4.00195	0	0	0	0	0	0	0	0	0	0	0	0	0	0	0	0	0	0	0	0	0	0	0	0	0	0	0	0	0	0	0	0	0	0	0	0	0	0	0	0	0	2.00049	0	0	0	0
CD45negASGR1neg315_8_105	hepatocyte	0	0	1.00012	0	0	0	0	0	0	0	0	0	0	0	0	0	0	1.00012	2.00049	0	1.00012	1.00012	0	0	0	0	0	0	0	0	0	0	0	1.00012	0	0	1.00012	0	1.00012	0	0	0	0	1.00012	0	3.0011	0	0
CD45negASGR1neg315_8_113	lsec	0	1.00012	0	0	0	0	0	0	0	0	0	0	0	0	0	0	0	0	0	0	0	0	0	0	0	0	0	0	0	0	0	0	0	1.00012	0	0	0	0	0	0	0	0	0	0	0	0	0	0
CD45negASGR1neg315_8_114	lsec	0	0	0	0	0	0	0	0	0	0	0	0	0	0	0	0	0	0	0	0	0	0	0	0	2.00049	0	0	0	0	0	0	0	0	0	0	0	0	0	0	0	0	0	0	0	0	0	0	0
CD45negASGR1neg315_8_119	lsec	0	0	0	0	0	0	0	0	0	0	0	0	0	0	0	0	0	0	0	0	0	0	0	0	0	0	0	0	0	0	0	0	0	0	0	0	0	0	0	0	1.00012	0	0	0	0	0	0	0
CD45negASGR1neg315_8_131	mvec	0	0	0	4.00195	0	0	0	0	0	0	0	0	0	0	0	0	0	0	1.00012	0	0	0	0	0	0	0	0	0	0	0	0	0	0	5.00305	0	0	0	0	0	0	0	0	0	0	0	0	0	0
CD45negASGR1neg315_8_132	other	0	0	1.00012	0	0	0	0	0	0	0	0	0	0	1.00012	1.00012	0	0	0	0	0	0	0	0	0	1.00012	0	0	0	0	0	0	0	0	0	0	0	0	1.00012	0	0	0	0	2.00049	0	0	0	0	0
CD45negASGR1neg315_8_143	other	0	1.00012	0	16.0313	0	0	0	0	0	0	0	0	0	0	0	0	0	0	0	0	0	0	0	0	0	0	0	0	0	0	0	1.00012	0	2.00049	0	0	0	0	0	0	1.00012	0	0	0	0	1.00012	0	0
CD45negASGR1neg315_8_153	nkt	0	2.00049	0	0	0	0	0	0	1.00012	0	0	0	0	0	0	0	0	0	0	0	0	0	0	0	0	0	0	0	0	0	0	0	0	3.0011	0	0	0	0	0	0	0	0	0	0	0	0	0	0
CD45negASGR1neg315_8_157	other	0	0	0	0	0	0	0	0	0	0	0	0	0	0	0	0	1.00012	0	0	0	0	0	0	0	0	0	0	0	0	0	0	1.00012	0	0	0	0	0	0	0	0	0	0	2.00049	0	0	0	0	0
CD45negASGR1neg315_8_159	lsec	0	0	0	0	0	0	0	0	0	0	0	0	0	0	0	0	0	0	0	0	1.00012	0	0	0	0	0	0	0	1.00012	0	0	0	0	1.00012	0	0	0	0	0	0	3.0011	0	0	0	0	0	0	0
CD45negASGR1neg315_8_170	hepatocyte	0	0	0	0	0	0	0	0	0	0	0	0	0	0	0	0	0	0	1.00012	0	0	0	0	0	0	0	0	0	0	0	0	0	0	1.00012	0	0	0	0	0	0	0	0	0	0	0	0	0	0
CD45negASGR1neg315_8_181	lsec	0	0	0	0	0	0	1.00012	0	0	0	0	0	0	0	0	0	0	0	0	0	0	0	0	0	0	0	0	0	0	0	0	5.00305	0	0	0	0	0	0	0	0	0	0	0	0	0	0	0	0
CD45negASGR1neg315_9_4	lsec	0	0	0	0	0	0	0	0	0	0	0	0	0	0	0	0	0	0	0	0	0	0	0	0	0	0	0	0	0	0	0	2.00049	0	1.00012	0	0	0	0	0	0	0	0	0	0	0	0	0	0
CD45negASGR1neg315_9_12	hepatocyte	0	0	0	0	0	0	0	0	0	0	0	0	0	0	0	0	0	0	1.00012	0	0	0	1.00012	0	0	0	0	0	0	0	0	0	0	0	0	0	0	0	0	0	0	0	0	0	0	0	0	0
CD45negASGR1neg315_9_19	cholangiocyte	0	0	0	1.00012	0	0	0	0	0	0	1.00012	0	0	0	2.00049	0	0	0	0	0	0	0	0	0	1.00012	0	0	0	0	0	0	0	0	21.054	0	0	7.00599	0	0	0	0	0	0	0	0	0	0	0
CD45negASGR1neg315_9_28	lsec	0	0	0	0	0	0	0	0	0	0	0	0	0	0	0	0	0	0	0	0	0	0	0	0	0	0	0	0	0	0	0	2.00049	0	1.00012	0	0	0	0	0	0	1.00012	0	0	0	0	0	0	0
CD45negASGR1neg315_9_40	lsec	0	0	0	0	0	0	0	0	0	0	1.00012	0	0	0	0	0	0	0	0	0	0	0	0	0	0	0	0	0	0	0	0	0	0	3.0011	0	0	0	0	0	0	2.00049	0	0	0	0	0	0	2.00049
CD45negASGR1neg315_9_51	lsec	0	0	0	0	0	0	0	0	0	0	0	0	0	0	0	0	0	0	0	0	0	2.00049	0	0	1.00012	0	0	0	0	0	0	0	0	0	0	0	0	0	0	1.00012	2.00049	0	0	0	0	0	0	0
CD45negASGR1neg315_9_75	cholangiocyte	0	0	0	0	0	0	0	0	0	0	0	0	0	0	0	0	0	0	0	0	0	1.00012	1.00012	0	0	1.00012	0	0	0	0	0	0	0	2.00049	0	0	5.00305	0	1.00012	0	0	0	0	0	0	2.00049	0	0
CD45negASGR1neg315_9_81	lsec	0	0	0	0	0	0	0	0	0	0	1.00012	0	0	0	0	0	0	0	0	0	0	0	0	0	0	0	0	0	0	0	0	0	0	2.00049	0	0	0	0	0	0	0	0	0	0	0	0	0	0
CD45negASGR1neg315_9_91	cholangiocyte	0	0	0	0	0	0	0	0	0	0	5.00305	0	0	0	5.00305	0	0	0	0	0	0	0	0	0	0	0	0	0	0	0	0	3.0011	0	38.1774	0	0	3.0011	0	2.00049	0	2.00049	0	0	0	0	0	0	0
CD45negASGR1negBio_5_6	hepatocyte	0	0	0	0	0	0	0	0	0	0	0	0	0	1.00012	0	0	1.00012	0	3.0011	0	0	0	3.0011	0	0	0	0	0	0	0	0	0	0	0	0	0	1.00012	0	0	0	5.00305	0	0	0	0	0	0	0
CD45negASGR1negBio_5_13	hepatocyte	0	0	0	0	0	0	0	0	0	0	0	0	0	0	0	0	0	0	3.0011	0	0	0	0	0	0	0	0	0	0	0	0	0	0	1.00012	0	0	3.0011	0	0	0	0	0	0	0	0	0	0	0
CD45negASGR1negBio_5_20	hepatocyte	0	0	0	0	0	0	0	0	0	0	0	0	1.00012	0	0	0	0	0	7.00599	0	2.00049	1.00012	0	0	0	1.00012	0	0	0	0	0	0	0	3.0011	0	0	1.00012	0	0	0	0	0	0	0	0	0	0	0
CD45negASGR1negBio_5_26	hepatocyte	0	0	0	0	0	1.00012	0	0	0	0	0	0	0	0	0	0	0	0	0	0	0	4.00195	2.00049	0	0	0	0	0	0	0	0	1.00012	1.00012	4.00195	0	0	1.00012	0	0	0	1.00012	0	0	0	0	0	0	0
CD45negASGR1negBio_5_28	other	0	1.00012	0	3.0011	0	0	0	0	0	0	0	0	0	0	0	0	0	0	0	0	0	0	0	0	0	0	0	0	0	0	0	2.00049	0	7.00599	0	0	0	0	0	0	0	0	0	0	0	2.00049	0	0
CD45negASGR1negBio_5_37	hepatocyte	0	2.00049	0	3.0011	0	0	0	0	0	0	0	0	0	2.00049	0	0	0	0	0	1.00012	0	0	0	0	0	0	0	1.00012	0	0	0	0	0	7.00599	0	0	0	0	0	0	1.00012	0	0	1.00012	0	0	0	0
CD45negASGR1negBio_5_42	cholangiocyte	0	0	0	4.00195	0	0	0	0	0	0	1.00012	0	0	0	4.00195	0	0	0	0	0	0	1.00012	0	0	1.00012	0	0	0	0	0	0	1.00012	0	26.0829	0	0	3.0011	0	0	0	1.00012	0	0	0	0	0	0	0
CD45negASGR1negBio_5_43	other	0	0	0	7.00599	0	0	1.00012	0	0	0	1.00012	0	0	0	0	0	0	0	0	0	0	0	0	0	2.00049	2.00049	0	0	0	0	0	0	0	6.0044	0	0	1.00012	0	0	0	1.00012	0	0	1.00012	0	0	0	0
CD45negASGR1negBio_5_46	cholangiocyte	0	0	0	0	0	0	0	0	0	0	1.00012	0	0	0	1.00012	0	0	0	0	0	0	0	0	0	0	0	0	0	0	0	0	0	0	1.00012	0	0	2.00049	0	1.00012	0	0	0	0	0	0	0	0	0
CD45negASGR1negBio_5_48	hepatocyte	0	0	0	0	0	0	0	0	0	0	0	0	0	0	0	0	0	0	0	0	0	0	0	0	0	0	0	1.00012	0	0	0	1.00012	0	9.0099	0	0	0	0	0	0	1.00012	0	0	0	0	1.00012	0	0
CD45negASGR1negBio_5_50	cholangiocyte	0	0	0	2.00049	0	0	0	0	0	0	4.00195	0	0	0	2.00049	0	1.00012	0	1.00012	0	0	1.00012	0	0	0	0	0	0	0	0	0	3.0011	2.00049	74.6766	0	0	10.0122	0	4.00195	0	7.00599	0	0	0	0	0	0	0
CD45negASGR1negBio_5_61	hepatocyte	0	0	0	0	0	0	0	0	0	0	0	0	0	0	0	0	0	0	2.00049	0	0	0	0	0	0	0	0	0	0	0	1.00012	0	1.00012	1.00012	0	0	0	0	0	0	0	0	0	0	0	0	0	0
CD45negASGR1negBio_5_64	nkt	0	0	0	0	0	0	0	0	0	0	0	0	0	0	0	0	0	0	0	0	0	0	0	0	0	0	0	0	0	0	0	0	0	0	0	0	0	0	0	0	0	0	0	0	0	1.00012	0	0
CD45negASGR1negBio_5_70	hepatocyte	0	0	0	0	0	0	0	0	0	0	1.00012	0	0	0	2.00049	0	0	0	2.00049	0	0	0	1.00012	0	0	0	0	1.00012	0	0	0	0	0	2.00049	0	0	0	0	0	0	0	0	0	0	0	0	0	0
CD45negASGR1negBio_5_76	hepatocyte	0	0	0	1.00012	0	0	0	0	0	0	0	0	0	0	0	0	0	0	0	0	0	0	2.00049	0	0	0	0	3.0011	0	0	0	0	0	2.00049	0	0	0	0	0	0	1.00012	0	0	1.00012	0	0	0	0
CD45negASGR1negBio_6_43	other	0	0	0	0	0	0	0	0	0	0	0	0	0	0	0	0	0	0	0	0	0	0	0	0	0	0	0	0	0	0	0	0	0	0	0	0	0	0	0	0	0	0	0	0	0	0	0	0
CD45negASGR1negBio_6_103	cholangiocyte	0	0	0	3.0011	0	0	0	0	1.00012	0	5.00305	0	0	0	0	0	0	0	0	0	0	0	0	0	1.00012	0	0	0	0	0	0	0	1.00012	37.1681	0	0	16.0313	0	0	0	5.00305	0	0	0	0	1.00012	0	0
CD45negASGR1negBio_6_107	hepatocyte	0	0	0	0	0	0	0	0	0	0	0	0	0	0	0	0	0	0	0	0	0	0	0	0	0	0	1.00012	0	0	0	0	0	0	0	0	0	0	0	0	0	0	0	0	0	0	0	0	0
CD45negASGR1negBio_6_111	other	0	0	0	0	0	0	0	0	0	0	0	0	0	0	0	0	0	0	0	0	0	0	0	0	2.00049	0	0	0	0	0	0	1.00012	0	2.00049	0	0	1.00012	0	1.00012	0	0	0	0	0	0	0	0	0
CD45negASGR1negBio_6_120	cholangiocyte	0	0	0	3.0011	0	0	1.00012	0	0	0	4.00195	0	0	0	3.0011	0	0	0	0	0	0	0	0	0	0	0	1.00012	0	0	1.00012	0	0	0	22.0593	0	0	15.0275	0	0	0	0	0	0	1.00012	0	0	0	0
CD45negASGR1negBio_6_123	cholangiocyte	0	0	0	1.00012	0	0	0	0	0	0	1.00012	0	0	0	1.00012	0	0	0	0	0	0	0	0	0	1.00012	0	0	0	0	0	0	0	0	15.0275	0	0	2.00049	0	0	0	3.0011	0	0	0	0	0	0	0
CD45negASGR1negBio_6_130	other	0	0	0	0	0	0	0	0	0	0	0	0	0	0	0	0	0	0	0	0	0	1.00012	0	0	2.00049	0	0	0	0	0	0	0	0	3.0011	0	0	0	0	0	0	0	0	0	0	0	3.0011	0	0
CD45negASGR1negBio_6_132	hepatocyte	0	0	0	5.00305	0	0	0	0	0	0	1.00012	0	0	0	0	0	0	0	1.00012	0	2.00049	1.00012	2.00049	0	0	0	0	1.00012	0	0	0	0	0	6.0044	0	0	0	0	0	0	0	0	0	1.00012	1.00012	0	0	1.00012
CD45negASGR1negBio_6_139	hepatocyte	0	0	0	1.00012	0	0	0	0	0	0	0	0	1.00012	0	1.00012	0	0	0	0	0	0	2.00049	2.00049	0	0	0	1.00012	1.00012	0	0	0	0	0	2.00049	0	0	1.00012	0	0	0	0	0	0	0	0	1.00012	0	0
CD45negASGR1negBio_6_142	cholangiocyte	0	0	0	10.0122	0	0	0	0	0	0	1.00012	0	0	0	0	0	0	0	0	0	0	1.00012	1.00012	0	0	0	0	0	0	0	0	4.00195	0	31.1179	0	0	9.0099	0	1.00012	0	2.00049	0	0	0	0	0	0	0
CD45negASGR1negBio_6_143	hepatocyte	0	0	0	0	0	0	0	0	0	0	0	0	0	0	0	0	0	0	0	0	0	0	0	0	0	0	0	0	0	0	0	1.00012	0	1.00012	0	0	1.00012	0	0	0	0	0	0	0	0	0	0	0
CD45negASGR1negBio_6_144	mvec	0	0	0	4.00195	0	0	0	0	0	0	1.00012	0	0	0	2.00049	0	0	0	0	0	0	3.0011	1.00012	0	0	0	0	0	0	0	0	2.00049	0	34.1419	1.00012	0	1.00012	0	0	0	0	0	0	0	0	0	0	0
CD45negASGR1negBio_6_147	cholangiocyte	0	0	0	1.00012	0	0	0	0	0	0	0	0	0	0	7.00599	0	0	0	0	0	0	0	1.00012	0	1.00012	0	0	0	0	0	0	0	0	40.1966	0	0	8.00782	0	0	0	4.00195	0	0	0	0	0	0	0
CD45negASGR1negBio_6_154	other	0	1.00012	0	0	0	0	0	0	0	0	0	0	0	0	0	0	0	0	0	0	0	0	0	0	0	0	0	0	0	0	0	0	0	8.00782	0	0	0	0	0	0	0	0	0	0	0	0	0	0
CD45negASGR1negBio_6_162	hepatocyte	1.00012	0	0	2.00049	0	0	0	0	0	0	0	0	0	1.00012	0	0	0	0	0	0	0	0	0	0	0	0	0	0	1.00012	0	0	1.00012	0	0	0	0	1.00012	0	0	0	0	0	0	1.00012	1.00012	0	0	0
CD45negASGR1negBio_6_171	cholangiocyte	0	3.0011	0	5.00305	0	0	0	0	0	0	2.00049	0	0	0	0	0	0	0	1.00012	0	0	2.00049	0	0	0	0	0	0	0	0	0	1.00012	0	38.1774	0	0	26.0829	0	1.00012	0	4.00195	0	0	0	0	0	0	0
CD45negASGR1negBio_6_179	other	0	0	0	11.0148	0	0	0	0	0	0	0	0	0	0	0	0	0	0	0	0	0	0	0	0	1.00012	0	0	0	0	0	0	0	0	5.00305	0	0	0	0	0	0	0	0	0	0	0	1.00012	0	0
CD45negASGR1negBio_6_187	other	0	0	0	0	0	0	0	0	0	0	0	0	0	0	0	0	1.00012	0	0	0	0	0	0	0	0	0	0	0	0	0	0	0	0	2.00049	0	0	1.00012	0	0	0	0	0	0	0	0	0	0	0
CD45negASGR1negBio_6_190	hepatocyte	0	0	0	0	0	0	0	0	0	0	2.00049	0	0	0	0	0	0	0	5.00305	0	0	1.00012	0	0	0	0	0	0	0	0	0	1.00012	0	1.00012	0	0	0	0	0	0	0	0	0	0	0	0	0	0
CD45negASGR1negBio_7_3	hepatocyte	0	0	0	1.00012	0	0	0	0	0	0	0	0	0	0	0	0	0	0	0	0	0	0	0	0	0	0	0	0	0	0	0	2.00049	0	3.0011	0	0	1.00012	0	0	0	0	0	0	0	0	0	0	0
CD45negASGR1negBio_7_7	hepatocyte	0	0	0	0	0	0	0	0	0	0	0	0	1.00012	0	0	0	3.0011	0	0	0	0	0	0	0	0	0	0	0	0	0	0	0	0	2.00049	0	0	0	0	0	0	0	0	0	0	0	0	0	0
CD45negASGR1negBio_7_8	hepatocyte	0	0	0	3.0011	0	0	0	0	0	0	0	0	2.00049	0	0	0	0	0	0	0	1.00012	3.0011	0	0	0	0	0	1.00012	0	0	0	1.00012	0	4.00195	0	0	0	0	1.00012	0	2.00049	0	0	3.0011	0	1.00012	0	0
CD45negASGR1negBio_7_10	cholangiocyte	0	0	0	3.0011	0	0	0	0	0	0	2.00049	0	0	0	0	0	1.00012	0	0	0	0	0	1.00012	0	0	0	0	0	0	0	0	1.00012	0	29.1031	0	0	17.0354	0	2.00049	0	8.00782	0	1.00012	0	0	0	0	0
CD45negASGR1negBio_7_11	kupffer	0	0	0	0	0	0	0	0	0	0	0	0	0	0	0	0	0	0	3.0011	0	0	0	0	0	0	0	0	0	0	0	0	0	0	1.00012	0	0	0	0	0	0	0	0	0	0	0	0	0	0
CD45negASGR1negBio_7_35	hepatocyte	0	0	1.00012	0	0	0	0	0	0	0	1.00012	0	0	0	0	0	0	0	8.00782	0	1.00012	0	0	0	0	0	0	0	0	0	0	0	0	1.00012	0	0	0	0	0	0	0	0	0	0	0	0	0	0
CD45negASGR1negBio_7_41	mvec	0	0	1.00012	0	0	0	0	0	0	0	0	0	0	0	1.00012	0	0	0	0	0	0	3.0011	0	0	0	0	0	0	0	0	3.0011	2.00049	0	6.0044	1.00012	0	0	0	0	1.00012	3.0011	0	0	0	0	0	0	0
CD45negASGR1negBio_7_43	hepatocyte	0	0	0	0	0	0	0	0	0	0	0	0	0	0	0	0	1.00012	0	0	0	0	0	0	0	0	0	0	0	0	0	0	0	0	0	0	0	1.00012	0	1.00012	0	1.00012	0	0	0	0	0	0	0
CD45negASGR1negBio_7_49	hepatocyte	2.00049	0	0	0	0	1.00012	1.00012	0	0	0	0	0	0	0	0	0	0	1.00012	0	0	0	3.0011	1.00012	0	0	0	0	0	0	0	0	0	0	1.00012	0	0	2.00049	0	1.00012	0	0	0	0	1.00012	0	0	0	0
CD45negASGR1negBio_7_51	mvec	0	0	0	2.00049	0	0	0	0	0	0	0	0	0	0	0	0	0	0	0	1.00012	0	0	0	0	0	0	0	0	0	0	0	1.00012	0	3.0011	0	0	0	0	0	0	0	0	0	0	0	0	0	0
CD45negASGR1negBio_7_57	hepatocyte	0	0	0	0	0	0	0	0	0	0	0	0	0	0	0	0	0	0	0	0	0	1.00012	0	0	0	0	0	0	0	0	0	0	0	2.00049	0	0	2.00049	0	0	0	0	0	0	0	0	0	0	0
CD45negASGR1negBio_7_59	hepatocyte	0	3.0011	0	0	0	0	1.00012	0	0	1.00012	1.00012	0	2.00049	0	0	0	0	0	2.00049	0	0	1.00012	3.0011	0	0	1.00012	0	1.00012	0	0	0	0	0	1.00012	0	0	1.00012	0	0	0	0	0	0	0	0	0	0	1.00012
CD45negASGR1negBio_7_61	cholangiocyte	0	1.00012	0	1.00012	0	0	0	0	0	0	2.00049	0	0	0	0	0	0	0	1.00012	0	0	0	0	0	0	0	0	0	0	0	6.0044	1.00012	0	3.0011	0	0	12.0176	0	2.00049	0	0	0	0	0	0	0	0	0
CD45negASGR1negBio_7_62	cholangiocyte	0	0	0	4.00195	0	0	0	0	0	0	1.00012	0	1.00012	0	1.00012	0	0	0	0	0	0	0	0	0	0	0	0	0	0	0	0	1.00012	0	1.00012	0	0	0	0	0	0	0	0	0	0	0	0	0	0
CD45negASGR1negBio_7_64	other	0	2.00049	0	2.00049	0	0	0	0	0	0	0	0	1.00012	0	0	0	0	0	0	0	0	0	0	0	0	0	0	0	0	0	0	1.00012	0	4.00195	0	0	0	0	0	0	0	0	0	0	0	1.00012	0	0
CD45negASGR1negBio_7_66	hepatocyte	0	0	0	0	0	0	0	0	0	0	0	0	0	1.00012	0	0	0	0	2.00049	0	0	0	0	0	0	0	0	0	0	0	0	1.00012	0	3.0011	0	0	0	0	0	0	0	0	0	0	0	0	0	0
CD45negASGR1negBio_7_81	hepatocyte	0	0	0	3.0011	0	0	0	0	0	0	0	0	1.00012	0	0	0	0	0	0	0	0	2.00049	2.00049	0	0	0	0	2.00049	0	0	0	1.00012	0	9.0099	0	0	2.00049	0	1.00012	0	1.00012	0	0	0	0	0	0	0
CD45negASGR1negBio_7_82	other	0	1.00012	0	5.00305	0	0	0	0	0	0	0	0	0	0	1.00012	0	1.00012	0	0	0	0	0	0	0	0	1.00012	0	0	0	0	0	3.0011	0	2.00049	0	0	0	0	0	0	2.00049	0	0	0	0	0	0	0
CD45negASGR1negBio_7_94	mvec	0	0	0	0	0	0	0	0	0	0	0	0	0	0	0	0	0	0	1.00012	0	0	0	0	0	0	0	0	0	0	0	0	0	0	1.00012	0	0	0	0	1.00012	0	0	0	0	0	0	0	0	0
CD45negASGR1negBio_8_43	other	0	0	0	1.00012	0	0	0	0	0	0	0	0	0	0	0	0	0	0	0	0	0	0	0	0	0	0	0	0	0	0	0	0	0	0	0	0	0	0	0	0	1.00012	0	0	0	0	0	0	0
CD45negASGR1negBio_8_103	mvec	0	0	0	0	0	0	0	0	2.00049	0	1.00012	0	0	0	0	0	0	0	0	2.00049	0	0	0	0	0	0	0	0	1.00012	0	0	0	0	39.1869	0	0	1.00012	0	0	0	7.00599	0	0	0	0	0	0	4.00195
CD45negASGR1negBio_8_108	hepatocyte	0	0	0	0	0	0	0	0	0	0	0	0	3.0011	0	1.00012	0	0	0	1.00012	0	0	0	3.0011	0	0	0	0	0	0	0	0	0	0	3.0011	0	0	0	0	0	0	0	0	0	0	0	2.00049	0	0
CD45negASGR1negBio_8_112	nkt	0	0	0	0	0	0	0	0	0	0	0	0	0	0	0	0	0	0	0	1.00012	0	0	0	0	0	0	0	0	0	0	0	0	0	0	0	0	0	0	0	0	1.00012	0	0	0	0	0	0	0
CD45negASGR1negBio_8_117	other	0	0	0	2.00049	0	0	1.00012	0	0	0	0	0	0	0	0	0	0	0	0	0	0	0	0	0	0	0	0	0	0	0	0	0	0	1.00012	0	0	0	0	0	0	0	0	0	0	0	0	0	0
CD45negASGR1negBio_8_122	cholangiocyte	0	0	1.00012	0	0	0	3.0011	0	0	0	0	0	0	0	1.00012	0	1.00012	1.00012	0	1.00012	0	6.0044	0	0	0	0	0	0	2.00049	0	0	5.00305	0	12.0176	0	0	0	0	0	0	6.0044	0	0	0	0	1.00012	0	1.00012
CD45negASGR1negBio_8_124	mvec	0	0	1.00012	0	0	0	0	0	0	0	2.00049	0	0	0	0	0	0	1.00012	0	1.00012	0	2.00049	0	0	2.00049	0	0	0	0	0	0	2.00049	0	21.054	2.00049	0	0	0	0	0	1.00012	0	0	0	0	0	0	1.00012
CD45negASGR1negBio_8_126	hepatocyte	0	0	0	0	0	0	1.00012	0	0	0	0	0	0	0	1.00012	0	0	0	0	0	1.00012	1.00012	0	0	0	0	0	0	0	0	0	0	0	13.0207	0	0	0	0	0	0	1.00012	0	0	0	1.00012	0	0	1.00012
CD45negASGR1negBio_8_129	hepatocyte	4.00195	0	0	1.00012	0	0	0	0	0	0	0	0	0	0	0	0	0	0	0	0	0	2.00049	0	0	0	0	0	2.00049	0	0	0	1.00012	0	5.00305	0	0	1.00012	0	0	0	0	0	0	0	0	0	0	0
CD45negASGR1negBio_8_131	hepatocyte	2.00049	0	0	0	0	0	0	0	0	0	0	0	0	0	0	0	0	0	0	0	0	2.00049	0	0	0	0	0	1.00012	0	0	0	1.00012	0	0	0	0	0	0	0	0	0	0	0	1.00012	0	0	0	0
CD45negASGR1negBio_8_134	lsec	0	1.00012	0	2.00049	0	0	0	0	0	0	0	0	0	0	0	0	0	0	0	0	0	0	0	0	0	0	0	0	1.00012	0	0	0	1.00012	1.00012	1.00012	0	0	0	0	0	0	0	0	0	0	2.00049	0	0
CD45negASGR1negBio_8_147	mvec	0	0	0	0	0	0	0	0	0	0	0	0	0	0	0	0	0	0	0	2.00049	0	1.00012	0	0	0	0	0	0	0	0	0	0	0	6.0044	0	0	0	0	0	0	1.00012	0	0	0	0	0	0	0
CD45negASGR1negBio_8_173	cholangiocyte	0	0	0	0	0	0	0	0	0	0	1.00012	0	0	0	0	0	0	0	0	0	0	0	0	0	0	0	0	0	0	0	0	0	0	2.00049	0	0	3.0011	0	0	0	0	0	0	0	0	0	0	0
CD45negASGR1negBio_8_186	hepatocyte	0	0	0	0	0	1.00012	0	0	0	0	0	0	0	0	0	0	0	0	1.00012	0	0	0	4.00195	0	0	0	0	2.00049	0	0	0	0	0	5.00305	0	0	0	0	2.00049	0	0	0	0	0	0	1.00012	0	0
CD45pos315_13_1	kupffer	0	1.00012	0	0	0	0	0	0	0	0	0	0	0	0	0	0	2.00049	0	0	1.00012	0	0	0	0	0	0	0	0	0	0	0	0	0	2.00049	0	0	0	0	0	0	2.00049	0	1.00012	0	0	0	0	0
CD45pos315_13_2	nkt	0	3.0011	0	0	0	0	2.00049	0	0	0	0	0	0	0	0	0	0	0	0	4.00195	0	0	0	0	0	0	1.00012	0	0	0	0	0	0	4.00195	0	0	0	0	0	0	0	0	0	0	0	0	0	0
CD45pos315_13_3	nkt	0	3.0011	0	0	0	0	0	0	0	0	0	0	0	0	0	0	0	0	1.00012	0	0	0	0	0	1.00012	0	2.00049	0	0	0	0	0	0	3.0011	1.00012	0	0	0	0	0	2.00049	0	0	0	0	0	0	0
CD45pos315_13_4	nkt	0	2.00049	0	0	0	0	0	0	0	0	0	0	0	0	0	0	0	0	0	1.00012	0	0	0	0	0	0	0	0	0	0	0	0	0	9.0099	0	0	0	0	0	0	2.00049	0	1.00012	0	0	0	0	0
CD45pos315_13_6	nkt	0	0	0	0	1.00012	0	0	0	0	0	0	0	0	0	0	0	0	0	0	0	0	0	0	0	0	0	0	0	0	0	0	0	0	3.0011	0	0	0	0	0	0	0	0	0	1.00012	0	0	0	0
CD45pos315_13_8	kupffer	0	3.0011	0	0	0	0	0	0	0	0	0	0	0	0	0	0	2.00049	3.0011	0	0	0	0	0	0	1.00012	0	0	0	1.00012	0	0	0	0	1.00012	0	0	0	0	0	0	7.00599	0	0	0	0	0	0	0
CD45pos315_13_9	kupffer	0	3.0011	0	0	0	0	1.00012	0	1.00012	0	0	1.00012	0	0	0	0	16.0313	13.0207	0	0	0	0	1.00012	0	0	0	0	0	1.00012	0	0	2.00049	0	3.0011	1.00012	0	0	0	0	0	0	0	0	0	0	1.00012	0	0
CD45pos315_13_10	nkt	0	5.00305	0	0	0	0	0	0	0	0	0	0	0	0	0	0	0	0	0	1.00012	0	0	0	0	0	0	0	0	0	0	0	1.00012	0	4.00195	0	0	0	0	0	0	2.00049	0	0	0	0	1.00012	0	0
CD45pos315_13_11	nkt	0	6.0044	0	0	1.00012	0	0	0	0	0	0	0	0	0	0	0	0	0	0	1.00012	0	0	0	0	0	0	0	0	0	0	0	0	0	1.00012	0	0	0	0	0	0	0	0	0	0	0	0	0	0
CD45pos315_13_12	nkt	0	1.00012	0	0	0	0	0	0	1.00012	0	0	0	0	0	0	0	0	0	0	0	0	0	0	0	0	0	0	0	0	0	0	0	0	0	0	0	0	0	0	0	0	0	0	0	0	0	0	0
CD45pos315_13_13	nkt	0	2.00049	0	0	0	0	0	0	0	0	0	0	0	0	0	0	0	0	0	0	0	0	0	0	0	0	0	0	1.00012	0	0	0	0	1.00012	0	0	0	0	0	0	0	0	0	0	0	0	0	0
CD45pos315_13_14	nkt	0	11.0148	0	0	0	0	0	0	0	0	0	0	0	0	0	0	1.00012	0	0	0	0	0	0	0	1.00012	0	0	0	0	0	0	0	0	3.0011	0	0	0	0	0	0	4.00195	0	0	0	0	0	0	0
CD45pos315_13_15	nkt	0	1.00012	0	0	0	0	0	0	0	0	0	0	0	0	0	0	0	0	0	1.00012	0	0	0	0	1.00012	0	0	1.00012	0	0	0	0	0	0	0	0	0	0	0	1.00012	2.00049	0	0	0	0	0	0	1.00012
CD45pos315_13_17	nkt	0	3.0011	2.00049	0	2.00049	0	0	0	0	0	0	0	0	0	0	0	0	1.00012	0	1.00012	0	0	0	0	0	0	0	0	0	0	0	1.00012	0	4.00195	0	0	0	0	0	0	3.0011	0	0	0	0	0	0	0
CD45pos315_13_18	nkt	0	7.00599	0	0	0	0	0	0	1.00012	0	0	0	0	0	0	0	0	0	0	0	0	0	0	0	1.00012	0	0	0	0	0	0	0	0	2.00049	0	0	0	0	0	0	1.00012	0	0	0	0	0	0	0
CD45pos315_13_20	nkt	0	3.0011	0	0	0	0	0	0	0	0	0	0	0	0	0	0	0	1.00012	0	0	0	0	0	0	0	0	0	0	0	0	0	0	0	1.00012	0	0	0	0	0	0	0	0	0	0	0	0	0	0
CD45pos315_13_22	nkt	0	1.00012	0	0	0	0	0	0	0	0	0	0	0	0	0	0	0	2.00049	0	0	0	0	0	0	0	0	0	0	0	0	0	0	0	0	0	0	0	0	0	0	1.00012	0	0	0	0	0	0	0
CD45pos315_13_23	nkt	0	2.00049	0	0	0	0	0	0	0	0	0	0	0	0	0	0	0	0	0	0	0	0	0	0	0	0	0	0	0	0	0	1.00012	0	1.00012	0	0	0	0	0	0	0	0	1.00012	0	0	0	0	0
CD45pos315_13_24	nkt	0	1.00012	0	0	0	0	0	0	0	0	0	0	0	0	0	0	0	0	0	2.00049	0	0	0	0	1.00012	0	0	0	0	0	0	0	0	6.0044	0	0	0	0	0	0	0	0	0	0	0	0	0	0
CD45pos315_13_25	nkt	0	2.00049	0	0	0	0	0	0	0	0	0	0	0	0	0	0	0	0	0	0	0	0	0	0	0	0	0	0	0	0	0	0	0	2.00049	1.00012	0	0	1.00012	0	0	1.00012	0	0	0	0	0	0	0
CD45pos315_13_27	nkt	0	2.00049	0	0	1.00012	0	0	0	0	0	0	0	0	0	0	0	0	0	0	1.00012	0	0	0	0	2.00049	0	0	0	1.00012	0	0	0	0	6.0044	0	0	0	0	0	0	1.00012	0	0	0	0	0	0	0
CD45pos315_13_28	nkt	0	1.00012	0	0	0	0	0	0	0	0	0	0	0	0	0	0	0	1.00012	0	0	0	0	0	0	1.00012	0	0	0	0	0	0	0	0	6.0044	0	0	0	0	0	0	0	0	0	0	0	0	0	0
CD45pos315_13_29	kupffer	0	0	0	0	0	0	0	0	0	0	0	0	0	0	0	0	13.0207	6.0044	0	0	0	0	0	0	0	0	0	0	3.0011	0	0	2.00049	0	4.00195	0	0	0	0	0	0	1.00012	0	0	0	0	0	0	0
CD45pos315_13_30	nkt	0	3.0011	0	0	0	0	0	0	0	0	0	0	0	0	0	0	1.00012	0	0	0	0	0	0	0	0	0	0	0	0	0	0	0	0	4.00195	0	0	0	0	0	0	1.00012	0	0	0	0	0	0	0
CD45pos315_13_31	nkt	0	1.00012	0	0	0	0	1.00012	0	0	0	0	0	0	0	0	0	0	0	0	0	0	0	0	0	0	0	1.00012	0	0	0	0	1.00012	0	4.00195	0	0	0	0	0	0	1.00012	0	0	0	0	0	0	0
CD45pos315_13_33	nkt	0	3.0011	0	0	0	0	0	0	0	0	0	0	0	0	0	0	1.00012	1.00012	0	0	0	0	0	0	1.00012	0	0	0	0	0	0	0	0	1.00012	0	0	0	0	0	0	2.00049	0	0	0	0	0	0	0
CD45pos315_13_35	nkt	0	1.00012	0	0	0	0	0	0	0	0	0	0	0	0	0	0	0	0	0	0	0	0	0	0	0	0	0	0	0	0	0	0	0	3.0011	0	0	0	0	0	0	0	0	0	0	0	0	0	0
CD45pos315_13_37	nkt	0	4.00195	0	0	0	0	0	0	0	0	0	0	0	0	0	0	0	0	0	0	0	0	0	0	0	1.00012	0	0	0	0	0	0	0	1.00012	0	0	0	0	0	0	1.00012	0	0	0	0	0	0	0
CD45pos315_13_38	kupffer	0	0	0	0	0	0	0	0	0	0	0	0	0	0	0	0	2.00049	1.00012	0	0	0	0	0	0	0	0	0	0	0	0	0	1.00012	0	1.00012	0	0	0	0	0	1.00012	0	0	0	0	0	0	0	0
CD45pos315_13_39	nkt	0	7.00599	0	0	0	0	0	0	0	0	0	0	0	0	0	0	0	0	0	0	0	0	0	0	0	0	0	0	0	0	0	0	0	2.00049	0	0	0	0	0	0	2.00049	0	1.00012	0	0	0	0	0
CD45pos315_13_40	nkt	0	1.00012	0	0	0	0	1.00012	0	1.00012	0	0	0	0	0	0	0	0	0	0	0	0	0	0	0	0	0	0	0	0	0	0	0	0	3.0011	0	0	0	0	0	0	0	0	0	0	0	0	0	0
CD45pos315_13_41	nkt	0	1.00012	0	0	0	0	0	0	0	0	0	0	0	0	0	0	0	0	0	0	0	0	0	0	1.00012	0	0	0	0	0	0	0	0	1.00012	0	0	0	0	0	0	3.0011	0	0	0	0	1.00012	0	0
CD45pos315_13_42	nkt	0	5.00305	0	0	0	0	0	0	0	0	0	0	0	0	0	0	0	0	0	0	0	0	0	0	0	0	0	0	0	0	0	3.0011	0	0	0	0	0	0	0	0	0	0	0	0	0	0	0	0
CD45pos315_13_43	nkt	0	3.0011	0	0	0	0	0	0	0	0	0	0	0	0	0	0	0	0	0	0	0	0	0	0	0	0	0	0	0	0	0	2.00049	0	4.00195	0	0	0	0	0	0	1.00012	0	0	0	0	0	0	0
CD45pos315_13_44	nkt	0	0	0	7.00599	0	0	0	0	0	1.00012	0	0	0	0	0	0	0	0	0	0	0	0	0	0	0	0	0	0	0	0	0	0	0	5.00305	0	0	0	0	0	0	0	0	0	0	0	0	0	0
CD45pos315_13_45	nkt	0	2.00049	0	0	0	0	0	0	0	0	0	0	0	0	0	0	0	0	0	0	0	0	0	0	1.00012	0	0	0	0	0	0	0	0	1.00012	0	0	0	0	0	0	6.0044	0	1.00012	0	0	0	0	0
CD45pos315_13_49	nkt	0	2.00049	0	0	0	0	0	0	0	0	0	0	0	0	0	0	0	0	0	0	0	0	0	0	0	0	0	0	0	0	0	0	0	1.00012	0	0	0	0	0	0	1.00012	0	0	0	0	1.00012	0	0
CD45pos315_13_50	nkt	0	1.00012	0	0	0	0	0	0	0	0	0	0	0	0	0	0	0	1.00012	0	0	0	0	0	0	0	1.00012	0	0	0	0	0	0	0	3.0011	1.00012	0	0	0	0	0	6.0044	0	0	0	0	1.00012	0	0
CD45pos315_13_52	nkt	0	2.00049	0	0	0	0	0	0	0	0	0	0	0	0	0	0	1.00012	0	0	0	0	0	0	0	1.00012	0	0	0	0	0	0	1.00012	0	5.00305	0	0	0	0	0	0	0	0	0	0	0	0	0	0
CD45pos315_13_53	nkt	0	2.00049	0	0	0	0	0	0	0	0	0	0	0	0	0	0	1.00012	0	0	0	0	0	0	0	0	0	0	0	0	0	0	2.00049	0	2.00049	0	0	0	0	0	0	3.0011	0	2.00049	0	0	0	0	0
CD45pos315_13_54	nkt	0	3.0011	1.00012	0	0	0	0	0	0	0	0	0	0	0	0	0	0	0	0	0	0	0	0	0	0	0	0	0	1.00012	0	0	0	0	1.00012	0	0	0	0	0	0	0	0	0	0	0	0	0	0
CD45pos315_13_55	nkt	0	4.00195	0	0	0	0	0	0	0	0	0	0	0	0	0	0	0	1.00012	0	0	0	0	0	0	0	0	0	0	0	0	0	0	0	3.0011	0	0	0	0	0	0	3.0011	0	1.00012	0	0	0	0	0
CD45pos315_13_57	nkt	0	0	0	0	1.00012	0	0	0	0	0	0	0	0	0	0	0	0	0	0	0	0	0	0	0	0	1.00012	0	0	1.00012	0	0	0	0	1.00012	1.00012	0	0	0	0	0	1.00012	0	0	0	0	0	0	0
CD45pos315_13_59	nkt	0	1.00012	0	0	1.00012	0	0	0	0	0	0	0	0	0	0	0	0	2.00049	0	0	0	0	0	0	0	0	0	0	0	0	0	0	0	1.00012	0	0	0	0	0	0	2.00049	0	0	0	0	0	0	0
CD45pos315_13_62	nkt	0	3.0011	0	0	1.00012	0	0	0	0	0	0	0	0	0	0	0	0	0	0	0	0	0	0	0	1.00012	0	0	0	0	0	0	0	0	1.00012	0	0	0	0	0	0	1.00012	0	0	0	0	0	0	0
CD45pos315_13_63	nkt	0	3.0011	0	0	2.00049	0	0	0	0	0	0	0	0	0	0	0	0	0	0	0	0	0	0	0	0	0	0	0	0	0	0	0	0	0	0	0	0	0	0	0	3.0011	0	0	0	0	0	0	0
CD45pos315_13_65	nkt	0	9.0099	0	0	0	0	0	0	0	0	0	0	0	0	0	0	0	0	0	0	0	0	0	0	0	0	1.00012	0	0	0	0	0	0	5.00305	0	0	0	0	0	0	1.00012	0	0	0	0	0	0	0
CD45pos315_13_66	kupffer	0	2.00049	0	0	0	0	0	0	0	0	0	0	0	0	0	0	7.00599	3.0011	0	0	0	0	0	0	1.00012	0	0	0	1.00012	0	0	0	0	4.00195	0	0	0	0	0	0	0	0	1.00012	1.00012	0	0	0	0
CD45pos315_13_67	nkt	0	5.00305	0	0	0	0	0	0	0	0	0	0	0	0	0	0	0	0	0	0	0	0	0	0	0	0	0	0	0	0	0	0	0	1.00012	0	0	0	0	0	0	2.00049	0	0	0	0	0	0	0
CD45pos315_13_68	nkt	0	1.00012	0	0	0	0	0	0	0	0	0	0	0	0	0	0	0	0	0	0	0	0	0	0	0	0	0	0	2.00049	0	0	0	0	1.00012	1.00012	0	0	0	0	0	1.00012	0	0	0	0	0	0	0
CD45pos315_13_69	nkt	0	0	0	0	0	0	0	0	0	0	0	0	0	0	0	0	0	0	0	2.00049	0	0	0	0	1.00012	0	0	0	0	0	0	1.00012	0	4.00195	0	0	0	0	0	0	1.00012	0	0	0	0	0	0	0
CD45pos315_13_70	nkt	0	3.0011	0	0	0	0	0	0	0	0	0	0	0	0	0	0	0	0	0	0	0	0	0	0	0	0	0	0	0	0	0	1.00012	0	5.00305	0	0	0	0	0	0	0	0	0	0	0	0	0	0
CD45pos315_13_72	nkt	0	0	0	0	0	0	0	0	0	1.00012	0	0	0	0	0	0	0	0	0	1.00012	0	0	0	0	0	0	0	0	0	0	0	0	0	1.00012	0	0	0	0	0	0	2.00049	0	0	0	0	0	0	0
CD45pos315_13_73	nkt	0	0	0	0	0	0	0	0	2.00049	0	0	0	0	0	0	0	1.00012	0	0	0	0	0	0	0	0	0	0	0	0	0	0	0	0	4.00195	0	0	0	0	0	0	0	0	0	0	0	0	0	0
CD45pos315_13_74	kupffer	0	5.00305	0	0	0	0	1.00012	0	0	0	0	0	0	1.00012	0	0	24.0706	20.049	0	0	0	0	0	0	1.00012	0	0	0	1.00012	0	0	2.00049	0	22.0593	0	0	0	0	0	0	0	0	0	0	0	0	0	0
CD45pos315_13_75	nkt	0	3.0011	0	0	0	0	0	0	0	0	0	0	0	0	0	0	0	0	0	0	0	0	0	0	0	0	0	0	1.00012	0	0	0	0	1.00012	0	0	0	0	0	0	0	0	0	0	0	0	0	0
CD45pos315_13_76	nkt	0	3.0011	0	0	0	0	0	0	1.00012	0	0	0	0	0	0	0	0	0	0	1.00012	0	0	0	0	1.00012	1.00012	0	0	0	0	0	0	0	1.00012	0	0	0	0	0	0	1.00012	0	0	0	0	0	0	0
CD45pos315_13_77	kupffer	0	0	0	0	0	0	0	0	0	0	0	0	0	0	0	0	2.00049	5.00305	0	0	0	0	0	0	0	0	0	0	0	0	0	1.00012	0	1.00012	0	0	0	0	0	0	0	0	0	0	0	0	0	0
CD45pos315_13_78	nkt	0	5.00305	0	0	0	0	1.00012	0	0	0	0	0	0	0	0	0	2.00049	1.00012	0	0	0	0	0	0	2.00049	0	1.00012	0	0	0	0	0	0	0	0	0	0	0	0	0	1.00012	0	0	0	0	0	0	0
CD45pos315_13_79	nkt	0	1.00012	0	0	0	0	0	0	0	0	0	0	0	0	0	0	0	0	0	0	0	0	0	0	0	0	0	0	0	0	0	0	0	2.00049	0	0	0	0	0	0	0	0	0	0	0	0	0	0
CD45pos315_13_82	nkt	0	1.00012	0	0	0	0	0	0	0	0	0	0	0	0	0	0	0	0	0	0	0	0	0	0	0	1.00012	0	0	0	0	0	1.00012	0	4.00195	0	0	0	0	0	0	0	0	0	0	0	0	0	0
CD45pos315_13_84	nkt	0	4.00195	0	0	0	0	0	0	0	0	0	0	0	0	0	0	0	0	0	0	0	0	1.00012	0	0	0	0	0	0	0	0	0	0	0	0	0	0	0	0	0	5.00305	0	1.00012	0	0	0	0	0
CD45pos315_13_87	nkt	0	2.00049	0	0	0	0	0	0	0	0	0	0	0	0	0	0	1.00012	0	0	0	0	0	0	0	1.00012	0	0	0	0	0	0	1.00012	0	4.00195	0	0	0	0	0	0	3.0011	0	2.00049	0	0	0	0	0
CD45pos315_13_88	nkt	0	3.0011	1.00012	0	0	0	0	0	0	0	0	0	0	0	0	0	0	1.00012	0	3.0011	0	0	0	0	0	0	0	0	0	0	0	2.00049	0	6.0044	0	0	0	0	0	0	2.00049	0	0	0	0	0	0	0
CD45pos315_13_89	nkt	0	2.00049	0	0	0	0	0	0	0	0	0	0	0	0	0	0	0	0	0	0	0	0	0	0	0	0	0	0	0	0	0	0	0	0	0	0	0	0	0	0	1.00012	0	0	0	0	0	0	0
CD45pos315_13_90	nkt	0	4.00195	0	0	0	0	0	0	0	0	0	0	0	0	0	0	0	0	0	0	0	0	0	0	1.00012	0	0	0	0	0	0	1.00012	0	1.00012	0	0	0	0	0	0	0	0	0	0	0	0	0	0
CD45pos315_13_92	nkt	0	3.0011	0	0	1.00012	0	0	0	0	0	0	0	0	0	0	0	0	0	0	0	0	0	0	0	0	0	0	0	0	0	0	1.00012	0	1.00012	0	0	0	0	0	0	3.0011	0	0	0	0	0	0	0
CD45pos315_13_93	nkt	0	6.0044	0	0	0	0	0	0	0	0	0	0	0	0	0	0	0	0	0	0	0	0	0	0	0	0	0	0	0	0	0	1.00012	0	1.00012	0	0	0	0	0	0	0	0	0	0	0	0	0	0
CD45pos315_13_94	nkt	0	0	0	0	0	0	0	0	1.00012	0	0	0	0	0	0	0	0	0	0	0	0	0	0	0	0	0	0	0	0	0	0	0	0	1.00012	0	0	0	0	0	0	0	0	0	0	0	0	0	0
CD45pos315_13_95	nkt	0	0	0	0	0	0	0	0	0	0	0	0	0	0	0	0	0	0	0	0	0	0	0	0	0	0	0	0	0	0	0	0	0	1.00012	0	0	0	0	0	0	0	0	0	1.00012	0	0	0	0
CD45pos315_13_96	nkt	0	6.0044	0	0	0	0	0	0	0	0	0	0	0	0	0	0	0	0	0	0	0	0	0	0	1.00012	0	0	0	0	0	0	0	0	1.00012	0	0	0	0	0	0	0	0	0	0	0	0	0	0
CD45pos315_14_98	other	0	2.00049	0	1.00012	0	0	0	0	0	0	0	0	0	0	0	0	2.00049	3.0011	1.00012	0	0	0	0	0	0	0	0	0	1.00012	0	0	0	0	4.00195	0	0	0	0	0	0	1.00012	0	0	0	0	0	0	0
CD45pos315_14_99	nkt	0	1.00012	0	0	1.00012	0	0	0	0	0	0	0	0	0	0	0	0	0	0	1.00012	0	0	0	0	0	0	0	0	0	0	0	0	0	2.00049	0	0	0	0	0	0	0	0	0	0	0	0	0	0
CD45pos315_14_100	kupffer	0	4.00195	0	0	0	0	1.00012	0	0	0	0	0	0	0	0	0	29.1031	21.054	0	3.0011	0	0	0	0	0	0	0	0	0	0	0	0	0	41.2066	1.00012	0	0	0	0	0	1.00012	0	0	1.00012	0	1.00012	0	0
CD45pos315_14_101	nkt	0	1.00012	0	0	0	0	0	0	0	0	0	0	0	0	0	0	0	0	0	0	0	0	0	0	0	0	0	0	0	0	0	1.00012	0	0	0	0	0	0	0	0	0	0	0	0	0	0	0	0
CD45pos315_14_102	nkt	0	2.00049	0	0	0	0	0	0	0	0	0	0	0	0	0	0	0	0	0	0	0	0	0	0	0	0	0	0	0	0	0	1.00012	0	0	0	0	0	0	0	0	0	0	0	0	0	0	0	0
CD45pos315_14_103	nkt	0	1.00012	0	0	0	0	0	0	0	0	0	0	0	0	0	0	0	0	0	0	0	0	0	0	0	0	0	0	0	0	0	0	0	3.0011	0	0	0	0	0	0	0	0	1.00012	0	0	0	0	0
CD45pos315_14_105	nkt	0	2.00049	0	0	1.00012	0	0	0	0	0	0	0	0	0	0	0	0	0	0	0	0	0	0	0	0	0	0	0	1.00012	0	0	1.00012	0	3.0011	0	0	0	0	0	0	2.00049	0	0	0	0	0	0	0
CD45pos315_14_106	nkt	0	2.00049	0	0	0	0	0	0	0	0	0	0	0	0	0	0	0	0	0	0	0	0	0	0	0	0	0	0	0	0	0	0	0	4.00195	0	0	0	0	0	0	0	0	0	0	0	0	0	0
CD45pos315_14_107	nkt	0	3.0011	0	0	0	0	0	0	0	0	0	0	0	0	0	0	0	0	0	0	0	0	0	0	0	0	0	0	3.0011	0	0	1.00012	0	1.00012	0	0	0	0	0	0	3.0011	0	1.00012	0	0	0	0	0
CD45pos315_14_108	nkt	0	3.0011	0	0	0	0	0	0	0	0	0	0	0	0	0	0	0	0	0	1.00012	0	0	1.00012	0	0	0	0	0	1.00012	0	0	0	0	1.00012	0	0	0	0	0	0	2.00049	0	0	0	0	0	0	0
CD45pos315_14_109	kupffer	0	2.00049	0	0	0	0	1.00012	0	0	0	0	0	0	0	0	0	1.00012	0	0	0	0	0	0	0	0	0	0	0	1.00012	0	0	1.00012	0	2.00049	0	0	0	0	0	0	2.00049	0	0	0	0	0	0	0
CD45pos315_14_111	lsec	0	1.00012	0	0	0	0	0	0	0	0	0	0	0	0	0	0	0	1.00012	0	0	0	0	0	0	0	0	0	0	0	0	0	0	0	4.00195	0	0	0	0	0	0	0	0	0	0	0	0	0	0
CD45pos315_14_112	nkt	0	3.0011	0	0	0	0	0	0	0	0	0	0	0	0	0	0	0	0	0	0	0	0	0	0	1.00012	0	2.00049	0	0	0	0	0	0	7.00599	0	0	0	0	0	0	0	0	1.00012	0	0	0	0	0
CD45pos315_14_113	nkt	0	1.00012	0	0	0	0	0	0	0	0	0	0	0	0	0	0	0	0	0	0	0	0	0	0	1.00012	0	0	0	0	0	0	2.00049	0	1.00012	0	0	0	0	0	0	1.00012	0	0	0	0	0	0	0
CD45pos315_14_114	nkt	0	0	0	0	0	0	0	0	1.00012	0	0	0	0	0	1.00012	0	0	0	0	0	0	0	0	0	1.00012	0	0	0	0	0	0	0	0	2.00049	0	0	0	0	0	0	2.00049	0	0	0	0	0	0	0
CD45pos315_14_116	nkt	0	3.0011	0	0	0	0	0	0	1.00012	0	0	0	0	0	0	0	0	0	0	0	0	0	0	0	0	0	0	0	0	0	0	0	0	3.0011	0	0	0	0	0	0	1.00012	0	0	0	0	0	0	0
CD45pos315_14_117	kupffer	0	3.0011	0	0	0	0	0	0	0	0	0	0	0	0	0	0	4.00195	0	0	0	0	0	0	0	0	0	0	0	0	0	0	0	0	1.00012	0	0	0	0	0	0	0	0	0	0	0	0	0	0
CD45pos315_14_118	nkt	0	6.0044	0	0	0	0	0	0	0	0	0	0	0	0	0	0	0	0	0	0	0	0	0	0	0	0	0	0	0	0	0	0	0	2.00049	0	0	0	0	0	0	0	0	0	0	0	0	0	0
CD45pos315_14_119	nkt	0	0	0	0	0	0	1.00012	0	0	0	0	0	0	0	0	0	0	0	0	0	0	0	0	0	0	0	0	0	0	0	0	1.00012	0	3.0011	0	0	0	0	0	0	1.00012	0	0	0	0	0	0	0
CD45pos315_14_120	kupffer	0	1.00012	0	1.00012	0	0	0	0	0	0	0	0	0	0	0	0	20.049	7.00599	1.00012	1.00012	0	0	0	0	0	0	0	0	0	0	0	0	0	14.024	0	0	0	0	0	0	5.00305	0	0	0	0	1.00012	0	0
CD45pos315_14_121	nkt	0	3.0011	0	0	0	0	0	0	0	0	0	0	0	0	0	0	0	0	0	0	0	0	0	0	0	0	0	0	0	0	0	0	0	2.00049	1.00012	0	0	0	0	0	1.00012	0	0	0	0	0	0	0
CD45pos315_14_122	nkt	0	1.00012	0	0	0	0	0	0	0	0	0	0	0	0	0	0	0	0	0	6.0044	0	0	0	0	0	0	0	0	0	0	0	1.00012	0	8.00782	0	0	0	1.00012	0	0	0	0	0	0	0	0	0	0
CD45pos315_14_124	nkt	0	2.00049	0	0	0	0	1.00012	0	0	0	0	0	0	0	0	0	0	0	0	0	0	0	0	0	0	0	0	0	0	0	0	0	0	0	0	0	0	0	0	0	0	0	0	0	0	0	0	0
CD45pos315_14_127	nkt	0	1.00012	0	0	0	0	0	0	1.00012	0	0	0	0	0	0	0	0	0	0	0	0	0	0	0	0	0	0	0	0	0	0	0	0	1.00012	0	0	0	0	0	0	2.00049	0	0	0	0	0	0	0
CD45pos315_14_128	nkt	0	4.00195	0	0	0	0	1.00012	0	0	0	0	0	0	0	0	0	0	0	0	0	0	0	0	0	0	0	0	0	0	0	0	0	0	2.00049	0	0	0	0	0	0	3.0011	0	0	0	0	0	0	0
CD45pos315_14_129	nkt	0	1.00012	0	0	0	0	0	0	0	0	0	0	0	0	0	0	1.00012	0	0	0	0	0	0	0	0	0	0	0	0	0	0	0	0	1.00012	0	0	0	0	0	0	0	0	0	0	0	0	0	0
CD45pos315_14_131	nkt	0	1.00012	0	0	1.00012	0	0	0	0	0	0	0	0	0	0	0	0	0	0	0	0	0	0	0	0	0	0	0	0	0	0	0	0	2.00049	0	0	0	0	0	0	0	0	0	0	0	0	0	0
CD45pos315_14_133	nkt	0	1.00012	0	0	0	0	0	0	0	0	0	0	0	0	0	0	0	0	0	0	0	0	0	0	0	0	0	0	0	0	0	0	0	1.00012	0	0	0	0	0	0	0	0	0	0	0	0	0	0
CD45pos315_14_134	nkt	0	2.00049	0	0	0	0	0	0	0	0	0	0	0	0	0	0	0	0	0	1.00012	0	0	0	0	1.00012	0	0	0	0	0	0	0	0	1.00012	0	0	0	0	0	0	0	0	0	0	0	0	0	0
CD45pos315_14_135	nkt	0	5.00305	0	0	0	0	0	0	0	0	0	0	0	0	0	0	0	0	0	0	0	0	0	0	0	0	0	0	0	0	0	0	0	1.00012	0	0	0	0	0	0	0	0	0	0	0	0	0	0
CD45pos315_14_137	nkt	0	1.00012	0	0	0	0	2.00049	0	0	0	0	0	0	0	0	0	0	0	0	1.00012	0	0	0	0	0	0	0	0	0	0	0	0	0	4.00195	0	0	0	0	0	0	0	0	0	0	0	1.00012	0	0
CD45pos315_14_138	nkt	0	8.00782	0	0	1.00012	0	1.00012	0	0	0	0	0	0	0	0	0	0	0	0	0	0	0	0	0	0	0	0	0	0	0	0	0	0	4.00195	0	0	0	0	0	0	0	0	0	0	0	0	0	0
CD45pos315_14_139	nkt	0	2.00049	0	0	0	0	0	0	0	0	0	0	0	0	1.00012	0	0	0	0	0	0	0	0	0	1.00012	1.00012	0	0	0	0	0	1.00012	0	15.0275	0	0	0	0	0	0	2.00049	0	0	0	0	0	0	0
CD45pos315_14_140	nkt	0	6.0044	0	0	0	0	1.00012	0	0	0	0	0	0	0	0	0	0	0	0	1.00012	0	0	0	0	0	0	0	0	0	0	0	0	0	9.0099	0	0	0	0	0	0	0	0	0	0	0	0	0	0
CD45pos315_14_142	nkt	0	6.0044	0	0	1.00012	0	0	0	0	0	0	0	0	0	0	0	0	0	0	1.00012	0	0	0	0	1.00012	0	0	0	0	0	0	0	0	12.0176	0	0	0	0	0	0	3.0011	0	0	0	0	0	0	0
CD45pos315_14_144	kupffer	0	5.00305	0	0	0	0	0	0	0	0	0	0	0	0	0	0	18.0397	8.00782	0	0	0	0	0	0	0	0	0	0	1.00012	0	0	0	0	7.00599	0	0	0	0	0	0	0	0	0	0	0	1.00012	0	0
CD45pos315_14_145	nkt	0	1.00012	0	0	1.00012	0	0	0	0	0	0	0	0	0	0	0	4.00195	1.00012	0	3.0011	0	0	0	0	1.00012	0	0	0	0	0	0	0	0	50.3077	1.00012	0	0	0	0	0	2.00049	0	0	0	0	0	0	0
CD45pos315_14_147	nkt	0	2.00049	0	0	0	0	0	0	0	1.00012	0	0	0	0	0	0	0	0	0	1.00012	0	0	0	0	0	0	0	0	3.0011	0	0	0	0	0	0	0	0	0	0	0	1.00012	0	0	0	0	0	0	0
CD45pos315_14_148	nkt	0	4.00195	0	0	0	0	0	0	0	0	0	0	0	0	0	0	0	0	0	0	0	0	0	0	0	0	0	0	0	0	0	0	0	0	0	0	0	0	0	0	0	0	0	0	0	0	0	0
CD45pos315_14_149	nkt	0	1.00012	0	0	0	0	0	0	0	0	0	0	0	0	0	0	0	0	0	2.00049	0	0	0	0	1.00012	0	0	0	0	0	0	1.00012	0	1.00012	0	0	0	0	0	0	1.00012	0	0	0	0	0	0	0
CD45pos315_14_150	nkt	0	0	0	0	0	0	0	0	0	0	0	0	0	0	0	0	0	0	0	0	0	0	0	0	2.00049	0	0	0	0	0	0	0	0	3.0011	0	0	0	0	0	0	1.00012	0	0	0	0	0	0	0
CD45pos315_14_151	nkt	0	1.00012	0	0	1.00012	0	0	0	0	0	0	1.00012	0	0	0	0	0	0	0	0	0	0	0	0	1.00012	0	0	0	0	0	0	2.00049	0	2.00049	0	0	0	0	0	0	2.00049	0	0	0	0	0	0	0
CD45pos315_14_152	nkt	0	4.00195	0	0	2.00049	0	0	0	0	0	0	0	0	0	0	0	1.00012	0	0	0	0	0	0	0	0	0	0	0	0	0	0	0	0	3.0011	0	0	0	0	0	0	0	0	0	0	0	0	0	0
CD45pos315_14_153	other	0	1.00012	0	0	0	0	0	0	0	0	0	0	0	0	0	0	0	0	0	1.00012	0	0	0	0	0	0	0	0	2.00049	0	0	0	0	1.00012	0	0	0	0	0	0	1.00012	0	0	0	0	0	0	0
CD45pos315_14_156	nkt	0	1.00012	1.00012	0	0	0	1.00012	0	0	0	0	0	0	0	0	0	0	0	0	0	0	0	0	0	0	0	0	0	0	0	0	0	0	5.00305	1.00012	0	0	0	0	0	1.00012	0	0	0	0	0	0	0
CD45pos315_14_157	kupffer	0	1.00012	0	1.00012	0	0	0	0	0	0	0	0	0	0	1.00012	0	3.0011	2.00049	0	0	0	0	0	0	0	0	0	0	0	0	0	0	0	3.0011	1.00012	0	0	0	0	0	0	0	0	0	0	0	0	0
CD45pos315_14_158	nkt	0	5.00305	0	0	0	0	0	0	0	0	0	0	0	0	0	0	1.00012	0	0	1.00012	0	0	0	0	1.00012	0	0	0	0	0	0	0	0	6.0044	0	0	0	0	0	0	3.0011	0	0	0	0	0	0	0
CD45pos315_14_159	nkt	0	7.00599	0	0	0	0	0	0	0	0	0	0	0	0	0	0	0	0	0	0	0	0	0	0	2.00049	0	0	0	2.00049	0	0	0	0	0	0	0	0	0	0	0	1.00012	0	0	0	0	0	0	0
CD45pos315_14_161	nkt	0	3.0011	0	0	0	0	0	0	0	0	0	0	0	0	0	0	1.00012	0	0	0	0	0	0	0	0	0	0	0	1.00012	0	0	0	0	2.00049	0	0	0	0	0	0	0	0	0	0	0	0	0	0
CD45pos315_14_163	nkt	0	3.0011	0	0	0	0	0	0	0	0	0	0	0	0	0	0	0	0	0	0	0	0	0	0	0	0	0	0	0	0	0	0	0	5.00305	0	0	0	0	0	0	3.0011	0	0	0	0	0	0	0
CD45pos315_14_164	nkt	0	1.00012	0	0	0	0	0	0	0	0	0	0	0	0	0	0	0	0	0	0	0	0	0	0	1.00012	0	0	0	0	0	0	1.00012	0	0	0	0	0	0	0	0	0	0	0	0	0	0	0	0
CD45pos315_14_166	nkt	0	1.00012	0	0	1.00012	0	0	0	1.00012	0	0	0	0	0	0	0	0	0	0	0	0	0	0	0	0	0	0	0	0	0	0	4.00195	0	7.00599	0	0	0	0	0	0	0	0	0	0	0	0	0	0
CD45pos315_14_167	nkt	0	1.00012	0	0	0	0	0	0	0	0	0	0	0	0	0	0	0	0	0	0	0	0	0	0	0	0	0	0	0	0	0	1.00012	0	2.00049	0	0	0	1.00012	0	0	0	0	0	0	0	1.00012	0	0
CD45pos315_14_168	nkt	0	1.00012	0	0	1.00012	0	0	0	0	0	0	0	0	0	0	0	0	0	0	0	0	0	0	0	0	1.00012	0	0	0	0	0	0	0	3.0011	3.0011	0	0	0	0	0	4.00195	0	0	0	0	0	0	0
CD45pos315_14_170	nkt	0	5.00305	0	0	0	0	1.00012	0	0	0	0	0	0	0	0	0	0	0	0	0	0	0	0	0	1.00012	1.00012	0	0	0	0	0	0	0	6.0044	0	0	0	1.00012	0	0	0	0	0	0	0	0	0	0
CD45pos315_14_172	nkt	0	1.00012	0	0	0	0	0	0	0	0	0	0	0	0	0	0	0	0	0	0	0	0	0	0	1.00012	0	0	0	0	0	0	1.00012	0	3.0011	0	0	0	0	0	0	1.00012	0	0	0	0	0	0	0
CD45pos315_14_175	nkt	0	3.0011	0	0	0	0	0	0	0	0	0	0	0	0	0	0	0	0	0	0	0	0	0	0	0	0	0	0	1.00012	0	0	0	0	1.00012	2.00049	0	0	0	0	0	1.00012	0	0	0	0	0	0	0
CD45pos315_14_177	nkt	0	5.00305	0	0	0	0	0	0	0	0	0	0	0	0	0	0	0	0	0	2.00049	0	0	0	0	0	0	0	0	0	0	0	1.00012	0	2.00049	0	0	0	0	0	0	0	0	0	0	0	0	0	0
CD45pos315_14_178	nkt	0	3.0011	0	0	0	0	1.00012	0	0	0	0	0	0	0	0	0	0	0	0	0	0	0	0	0	1.00012	0	0	0	0	1.00012	0	0	0	0	0	0	0	0	0	0	0	0	0	0	0	0	0	0
CD45pos315_14_179	nkt	0	2.00049	0	0	0	0	0	0	0	0	0	0	0	0	0	0	0	0	0	0	0	0	0	0	0	0	0	0	0	1.00012	0	0	0	2.00049	0	0	0	0	0	0	4.00195	0	0	0	0	0	0	0
CD45pos315_14_180	nkt	0	2.00049	0	0	0	0	0	0	0	0	0	0	0	0	0	0	1.00012	0	0	0	0	0	0	0	0	0	0	0	0	0	0	1.00012	0	2.00049	0	0	0	1.00012	0	0	3.0011	0	0	0	0	0	0	0
CD45pos315_14_181	nkt	0	0	0	0	0	0	0	0	0	0	0	0	0	0	0	0	0	0	0	0	0	0	0	0	0	0	0	0	0	0	0	0	0	2.00049	0	0	0	0	0	0	1.00012	0	0	0	0	0	0	0
CD45pos315_14_182	nkt	0	0	0	0	0	0	0	0	0	0	0	0	0	0	0	0	0	0	0	0	0	0	0	0	0	0	0	0	0	0	0	1.00012	0	3.0011	0	0	0	0	0	0	0	0	0	0	0	0	0	0
CD45pos315_14_183	nkt	0	0	0	0	0	0	0	0	0	0	0	0	0	0	0	0	0	0	0	0	0	0	0	0	1.00012	0	0	0	1.00012	0	0	0	0	5.00305	0	0	0	0	0	0	1.00012	0	0	0	0	0	0	0
CD45pos315_14_186	nkt	0	5.00305	0	0	0	0	0	0	0	0	0	0	0	0	0	0	0	0	0	0	0	0	0	0	0	0	0	0	0	0	0	0	0	1.00012	0	0	0	0	0	0	0	0	0	0	0	0	0	0
CD45pos315_14_187	nkt	0	0	0	0	0	0	0	0	0	0	0	0	0	0	0	0	0	0	0	0	0	0	0	0	0	0	0	0	1.00012	0	0	0	0	4.00195	0	0	0	0	0	0	0	0	0	0	0	0	0	0
CD45pos315_14_188	nkt	0	4.00195	0	0	0	0	0	0	2.00049	0	0	0	0	0	0	0	0	1.00012	0	2.00049	0	0	0	0	0	0	0	0	0	0	0	0	0	2.00049	0	0	0	0	0	0	1.00012	0	0	0	0	0	0	0
CD45pos315_14_189	nkt	0	1.00012	0	0	1.00012	0	1.00012	0	0	0	0	0	0	0	0	0	0	0	0	1.00012	0	0	0	0	0	0	0	0	0	0	0	0	0	6.0044	0	0	0	0	0	0	3.0011	0	0	0	0	0	0	0
CD45pos315_14_190	nkt	0	4.00195	0	0	0	0	0	0	0	0	0	0	0	0	0	0	0	0	0	0	0	0	0	0	2.00049	2.00049	0	0	0	0	0	0	0	2.00049	0	0	0	1.00012	0	0	1.00012	0	0	0	0	0	0	0
CD45pos315_15_1	nkt	0	2.00049	0	0	1.00012	0	0	0	0	0	0	0	0	0	0	0	1.00012	1.00012	0	1.00012	0	0	0	0	0	0	0	0	0	0	0	1.00012	0	0	0	0	0	0	0	0	2.00049	0	0	0	0	0	0	0
CD45pos315_15_2	nkt	0	1.00012	0	0	0	0	0	0	0	0	1.00012	0	0	0	0	0	0	0	0	0	0	0	0	0	0	0	0	0	0	0	0	1.00012	0	2.00049	0	0	0	0	0	0	2.00049	0	0	0	0	1.00012	0	0
CD45pos315_15_3	nkt	0	1.00012	0	0	0	0	0	0	0	0	0	0	0	0	0	0	0	0	0	0	0	0	0	0	0	0	0	0	0	0	0	0	0	2.00049	0	0	0	0	0	0	1.00012	0	0	0	0	0	0	0
CD45pos315_15_4	nkt	0	2.00049	0	0	0	0	0	0	0	0	0	0	0	0	0	0	1.00012	0	0	1.00012	0	0	0	0	0	1.00012	0	0	1.00012	0	0	0	0	5.00305	0	0	0	0	0	0	3.0011	0	1.00012	0	0	0	0	0
CD45pos315_15_5	nkt	0	3.0011	0	0	1.00012	0	0	0	2.00049	0	0	0	0	0	0	0	0	0	0	0	0	0	0	0	0	0	0	0	0	0	0	1.00012	0	1.00012	0	0	0	0	0	0	0	0	0	0	0	0	0	0
CD45pos315_15_6	nkt	0	1.00012	0	0	1.00012	0	0	0	1.00012	0	0	0	0	0	0	0	0	0	0	1.00012	0	0	0	0	0	0	0	0	0	0	0	0	0	8.00782	0	0	0	0	0	0	0	0	0	0	0	0	0	0
CD45pos315_15_7	nkt	0	3.0011	0	0	0	0	0	0	0	0	0	0	0	0	0	0	0	0	0	1.00012	0	0	0	0	1.00012	0	0	0	0	0	0	0	0	2.00049	0	0	0	0	0	0	1.00012	0	0	0	0	0	0	0
CD45pos315_15_11	nkt	0	3.0011	0	0	0	0	0	0	1.00012	0	0	0	0	0	0	0	0	0	0	0	0	0	0	0	0	0	0	0	0	0	0	0	0	0	0	0	0	0	0	0	1.00012	0	0	0	0	0	0	0
CD45pos315_15_12	kupffer	0	1.00012	0	1.00012	0	0	0	0	0	0	0	0	0	0	0	0	11.0148	10.0122	0	1.00012	0	0	0	0	1.00012	0	0	0	0	0	0	1.00012	0	6.0044	0	0	0	0	0	0	2.00049	0	0	0	0	0	0	0
CD45pos315_15_13	nkt	0	1.00012	0	0	0	0	0	0	0	0	0	0	0	0	0	0	0	0	0	0	0	0	0	0	1.00012	0	0	0	0	0	0	0	0	0	0	0	0	0	0	0	0	0	0	0	0	0	0	0
CD45pos315_15_14	nkt	0	0	0	0	0	0	0	0	0	0	0	0	0	0	0	0	0	0	0	0	0	0	0	0	0	0	0	0	0	0	0	0	0	0	0	0	0	0	0	0	1.00012	0	0	0	0	0	0	0
CD45pos315_15_18	nkt	0	2.00049	0	0	0	0	0	0	0	0	0	0	0	0	0	0	0	0	0	1.00012	0	0	0	0	0	0	0	0	0	0	0	0	0	2.00049	0	0	0	0	0	0	0	0	0	0	0	0	0	0
CD45pos315_15_19	nkt	0	2.00049	0	0	0	0	0	0	0	0	0	0	0	0	0	0	0	1.00012	0	0	0	0	1.00012	0	0	0	0	0	0	0	0	0	0	1.00012	0	0	0	1.00012	0	0	0	0	0	0	0	0	0	0
CD45pos315_15_20	nkt	0	1.00012	0	0	0	0	0	0	0	0	0	0	0	0	0	0	0	0	0	0	0	0	0	0	1.00012	0	0	0	0	0	0	0	0	2.00049	0	0	0	0	0	0	4.00195	0	0	0	0	0	0	0
CD45pos315_15_23	nkt	0	3.0011	0	0	0	0	0	0	0	0	0	0	0	0	0	0	1.00012	0	0	1.00012	0	0	0	0	0	0	0	0	0	0	0	0	0	0	0	0	0	1.00012	0	0	3.0011	0	0	0	0	0	0	0
CD45pos315_15_24	nkt	0	6.0044	0	0	0	0	0	0	0	0	0	0	0	0	0	0	0	0	0	0	0	0	0	0	0	1.00012	0	0	0	0	0	0	0	8.00782	0	0	0	0	0	0	1.00012	0	0	1.00012	0	1.00012	0	0
CD45pos315_15_25	nkt	0	2.00049	0	0	0	0	0	0	0	0	0	0	0	0	0	0	0	0	0	0	0	0	0	0	0	0	0	0	1.00012	0	0	0	0	0	0	0	0	0	0	0	1.00012	0	0	0	0	0	0	0
CD45pos315_15_26	nkt	0	2.00049	0	0	1.00012	0	0	0	0	0	0	0	0	0	0	0	0	0	0	0	0	0	0	0	0	0	0	0	0	0	0	0	0	7.00599	0	0	0	0	0	0	3.0011	0	0	0	0	0	0	0
CD45pos315_15_29	kupffer	0	0	0	0	0	0	0	0	1.00012	0	0	0	0	0	0	0	0	0	0	0	0	0	0	0	0	0	0	0	0	0	0	0	0	1.00012	0	0	0	0	0	0	1.00012	0	0	0	0	0	0	0
CD45pos315_15_30	nkt	0	4.00195	0	0	0	0	0	0	0	0	0	0	0	0	0	0	0	0	0	0	0	0	0	0	0	0	0	0	0	0	0	0	0	4.00195	0	0	0	0	0	0	0	0	0	0	0	0	0	0
CD45pos315_15_31	nkt	0	1.00012	0	0	0	0	0	0	2.00049	0	0	0	0	0	0	0	0	0	0	0	0	0	0	0	1.00012	0	0	0	0	0	0	0	0	5.00305	0	0	0	0	0	0	0	0	0	0	0	0	0	0
CD45pos315_15_32	nkt	0	3.0011	0	0	0	0	0	0	0	0	0	0	0	0	0	0	0	0	0	0	0	0	0	0	0	0	0	0	0	0	0	0	0	2.00049	0	0	0	0	0	0	3.0011	0	0	0	0	0	0	0
CD45pos315_15_33	nkt	0	2.00049	0	0	1.00012	0	0	0	0	0	0	0	0	0	0	0	0	1.00012	0	0	0	0	0	0	0	0	0	0	0	0	0	1.00012	0	0	0	0	0	0	0	0	1.00012	0	0	1.00012	0	0	0	1.00012
CD45pos315_15_34	nkt	0	0	0	0	0	0	0	0	1.00012	0	0	0	0	0	0	0	0	0	0	0	0	0	0	0	0	0	0	0	0	0	0	0	0	1.00012	0	0	0	0	0	0	0	0	0	0	0	0	0	0
CD45pos315_15_36	other	0	0	0	1.00012	0	0	0	0	0	0	0	0	0	0	0	0	0	0	0	0	0	0	0	0	0	0	0	0	0	0	0	0	0	1.00012	0	0	0	0	0	0	0	0	0	0	0	0	0	0
CD45pos315_15_37	other	0	2.00049	0	0	0	0	0	0	0	0	0	0	0	0	0	0	2.00049	1.00012	0	0	0	0	0	0	0	0	0	0	0	0	0	0	0	1.00012	0	0	0	0	0	0	0	0	0	0	0	0	0	0
CD45pos315_15_38	nkt	0	2.00049	0	0	0	0	0	0	0	0	0	0	0	0	0	0	0	0	0	0	0	0	0	0	0	0	0	0	0	0	0	0	0	1.00012	0	0	0	0	0	0	3.0011	0	0	0	0	0	0	0
CD45pos315_15_39	kupffer	0	3.0011	1.00012	0	0	0	1.00012	0	0	0	0	0	0	0	0	0	11.0148	13.0207	0	1.00012	0	0	0	0	0	0	0	0	3.0011	0	0	0	0	11.0148	0	0	0	1.00012	0	0	1.00012	0	0	0	0	0	0	0
CD45pos315_15_42	nkt	0	1.00012	0	0	0	0	0	0	0	0	0	0	0	0	0	0	0	0	0	0	0	0	0	0	0	0	0	0	0	0	0	0	0	1.00012	0	0	0	0	0	0	0	0	0	0	0	0	0	0
CD45pos315_15_43	nkt	0	1.00012	0	0	0	0	0	0	0	0	0	0	0	0	0	0	0	0	0	0	0	0	0	0	0	0	0	0	0	0	0	0	0	3.0011	0	0	0	0	0	0	1.00012	0	0	0	0	0	0	0
CD45pos315_15_44	nkt	0	1.00012	0	0	0	0	0	0	0	0	0	0	0	0	0	0	0	1.00012	0	0	0	0	0	0	0	0	0	0	0	0	0	0	0	3.0011	0	0	0	0	0	0	0	0	0	0	0	0	0	0
CD45pos315_15_45	nkt	0	4.00195	0	0	0	0	0	0	0	0	0	0	0	0	0	0	0	0	0	0	0	0	0	0	0	0	1.00012	0	0	0	0	1.00012	0	7.00599	0	0	0	0	0	0	0	0	0	0	0	0	0	0
CD45pos315_15_46	nkt	0	4.00195	0	0	0	0	0	0	0	0	0	0	0	0	0	0	0	0	0	0	0	0	0	0	0	0	0	0	0	0	0	0	0	1.00012	0	0	0	0	0	0	1.00012	0	0	0	0	0	0	0
CD45pos315_15_47	nkt	0	0	0	0	0	0	0	0	0	0	0	0	0	0	0	0	1.00012	0	0	0	0	0	0	0	0	0	0	0	0	0	0	0	0	4.00195	0	0	0	0	0	0	0	0	0	0	0	0	0	0
CD45pos315_15_48	nkt	0	5.00305	1.00012	0	0	0	0	0	0	0	0	0	0	0	0	0	1.00012	0	0	0	0	0	0	0	0	0	0	0	0	0	0	0	0	0	0	0	0	0	0	0	1.00012	0	0	0	0	0	0	0
CD45pos315_15_50	nkt	0	0	0	0	0	0	0	0	0	0	0	0	0	0	0	0	0	0	0	0	0	0	0	0	1.00012	0	0	0	0	0	0	0	0	3.0011	0	0	0	0	0	0	0	0	0	0	0	0	0	0
CD45pos315_15_51	nkt	0	1.00012	0	0	0	0	0	0	0	0	0	0	0	0	0	0	0	0	0	0	0	0	0	0	0	0	0	0	0	0	0	1.00012	0	1.00012	0	0	0	1.00012	0	0	1.00012	0	1.00012	1.00012	0	0	0	0
CD45pos315_15_53	nkt	0	2.00049	0	0	0	0	0	0	1.00012	0	0	0	0	0	0	0	0	0	0	0	0	0	0	0	0	0	0	0	0	0	0	0	0	4.00195	0	0	0	0	0	0	0	0	0	0	0	0	0	0
CD45pos315_15_55	nkt	0	2.00049	0	0	1.00012	0	1.00012	0	0	0	0	0	0	0	0	0	0	1.00012	0	1.00012	0	0	0	0	0	0	0	0	1.00012	0	0	0	0	1.00012	0	0	0	0	0	0	0	0	1.00012	0	0	0	0	0
CD45pos315_15_56	nkt	0	5.00305	0	0	1.00012	0	0	0	1.00012	0	0	0	0	0	0	0	1.00012	1.00012	0	0	0	0	0	0	4.00195	0	0	0	0	0	0	0	0	2.00049	0	0	0	0	0	0	0	0	0	0	0	0	0	0
CD45pos315_15_58	nkt	0	3.0011	1.00012	0	0	0	0	0	0	0	0	0	0	0	0	0	0	2.00049	0	3.0011	0	0	0	0	0	0	0	0	0	0	0	0	0	6.0044	0	0	0	0	0	0	1.00012	0	0	0	0	0	0	0
CD45pos315_15_59	nkt	0	2.00049	0	0	0	0	0	0	0	0	0	0	0	0	0	0	0	0	0	0	0	0	0	0	0	0	0	0	0	0	0	1.00012	0	5.00305	0	0	0	0	0	0	1.00012	0	0	0	0	0	0	0
CD45pos315_15_60	nkt	0	8.00782	0	0	0	0	0	0	1.00012	0	0	0	0	0	0	0	0	1.00012	0	0	0	0	0	0	0	1.00012	1.00012	0	1.00012	0	0	2.00049	0	4.00195	0	0	0	0	0	0	1.00012	0	0	0	0	0	0	0
CD45pos315_15_61	nkt	0	3.0011	0	0	0	0	0	0	0	0	0	0	0	0	0	0	0	0	0	1.00012	0	0	0	0	0	0	0	0	1.00012	0	0	0	0	1.00012	0	0	0	0	0	0	2.00049	0	0	0	0	0	0	0
CD45pos315_15_62	nkt	0	4.00195	0	0	1.00012	0	0	0	0	0	0	0	0	0	0	0	0	0	0	0	0	0	0	0	0	0	1.00012	0	1.00012	0	0	0	0	4.00195	0	0	0	0	0	0	1.00012	0	0	0	0	0	0	0
CD45pos315_15_65	nkt	0	0	0	0	0	0	0	0	1.00012	0	0	0	0	0	0	0	0	0	1.00012	0	0	0	0	0	0	0	1.00012	0	0	0	0	0	0	2.00049	0	0	0	0	0	0	3.0011	0	0	0	0	0	0	0
CD45pos315_15_66	nkt	0	1.00012	0	0	0	0	0	0	0	0	0	0	0	0	0	0	0	0	0	0	0	0	0	0	0	0	0	0	0	0	0	0	0	1.00012	0	0	0	0	0	0	0	0	0	0	0	0	0	0
CD45pos315_15_67	nkt	0	3.0011	0	0	0	0	0	0	1.00012	0	0	0	0	0	0	0	0	0	0	1.00012	0	0	0	0	0	0	0	0	0	0	0	2.00049	0	4.00195	2.00049	0	1.00012	0	0	0	0	0	0	0	0	0	0	0
CD45pos315_15_70	nkt	0	1.00012	0	0	1.00012	0	0	0	0	0	0	0	0	0	0	0	0	1.00012	0	0	0	0	0	0	1.00012	0	0	0	0	0	0	0	0	2.00049	0	0	0	0	0	0	0	0	0	0	0	0	0	0
CD45pos315_15_71	nkt	0	1.00012	0	0	0	0	0	0	0	0	0	0	0	0	0	0	0	1.00012	0	1.00012	0	0	0	0	0	0	1.00012	0	0	0	0	0	0	4.00195	0	0	0	0	0	0	2.00049	0	0	0	0	0	0	0
CD45pos315_15_72	nkt	0	4.00195	0	0	0	0	0	0	0	0	0	0	0	0	0	0	0	0	0	0	0	0	1.00012	0	0	0	0	0	0	0	0	1.00012	0	2.00049	0	0	0	1.00012	0	0	1.00012	0	0	0	0	0	0	0
CD45pos315_15_73	nkt	0	1.00012	1.00012	0	0	0	0	0	0	0	0	0	0	0	0	0	0	0	0	0	0	0	0	0	0	0	0	0	0	0	0	0	0	1.00012	0	0	0	0	0	0	0	0	0	0	0	0	0	0
CD45pos315_15_75	nkt	0	2.00049	0	0	0	0	1.00012	0	0	0	0	0	0	0	0	0	1.00012	0	0	0	0	0	0	0	0	0	0	0	0	0	0	0	0	3.0011	0	0	0	0	0	0	2.00049	0	0	0	0	0	0	0
CD45pos315_15_76	kupffer	0	4.00195	0	0	0	0	0	0	0	0	0	0	0	0	0	0	1.00012	0	0	0	0	0	0	0	0	0	0	0	0	0	0	0	0	8.00782	0	0	0	1.00012	0	0	1.00012	0	0	0	0	0	0	0
CD45pos315_15_77	nkt	0	2.00049	0	0	0	0	0	0	1.00012	0	0	0	0	0	0	0	0	0	0	0	0	0	0	0	0	0	0	0	0	0	0	2.00049	0	2.00049	0	0	0	0	0	0	0	0	0	0	0	0	0	0
CD45pos315_15_78	nkt	0	4.00195	0	0	1.00012	0	0	0	0	0	0	0	0	0	0	0	0	0	0	2.00049	0	0	0	0	0	1.00012	0	0	0	0	0	0	0	3.0011	0	0	0	0	0	0	0	0	0	0	0	0	0	0
CD45pos315_15_79	nkt	0	1.00012	0	0	0	0	0	0	0	0	0	0	0	0	0	0	0	0	0	0	0	0	0	0	0	0	0	0	0	0	0	0	0	1.00012	0	0	0	0	0	0	0	0	0	0	0	0	0	0
CD45pos315_15_82	nkt	0	3.0011	0	0	0	0	0	0	1.00012	0	0	0	0	0	0	0	0	0	0	0	0	0	0	0	0	0	0	0	0	0	0	1.00012	0	4.00195	0	0	0	1.00012	0	0	0	0	0	0	0	0	0	0
CD45pos315_15_84	nkt	0	0	0	0	0	0	0	0	0	0	0	1.00012	0	0	0	0	0	0	0	0	0	0	0	0	0	0	0	0	0	0	0	0	0	3.0011	0	0	0	0	0	0	0	0	0	0	0	0	0	0
CD45pos315_15_86	nkt	0	1.00012	0	0	0	0	0	0	0	0	0	0	0	0	0	0	0	0	0	0	0	0	0	0	0	0	0	0	0	0	0	0	0	2.00049	0	0	0	0	0	0	1.00012	0	1.00012	0	0	0	0	0
CD45pos315_15_87	nkt	0	4.00195	0	0	0	0	1.00012	0	2.00049	0	0	0	0	0	0	0	0	0	0	0	0	0	0	0	0	0	0	0	0	0	0	1.00012	0	5.00305	0	0	0	1.00012	0	0	2.00049	0	0	0	0	0	0	0
CD45pos315_15_89	nkt	0	1.00012	0	0	0	0	0	0	0	0	0	0	0	0	0	0	0	0	0	1.00012	0	0	0	0	0	0	0	0	1.00012	0	0	0	0	2.00049	0	0	0	0	0	0	0	0	0	0	0	0	0	0
CD45pos315_15_90	nkt	0	3.0011	0	0	1.00012	0	0	0	0	0	0	0	0	0	0	0	0	0	0	0	0	0	0	0	0	0	0	0	0	0	0	2.00049	0	8.00782	0	0	0	1.00012	0	0	1.00012	0	0	0	0	0	0	0
CD45pos315_15_91	nkt	0	2.00049	0	0	0	0	0	0	0	0	0	0	0	0	0	0	0	0	0	0	0	0	0	0	1.00012	0	0	0	0	0	0	1.00012	0	12.0176	0	0	0	0	0	0	2.00049	0	0	0	0	0	0	0
CD45pos315_15_92	nkt	0	0	0	0	0	0	0	0	0	0	0	0	0	0	0	0	0	0	0	0	0	0	0	0	0	0	0	0	0	0	0	0	0	4.00195	0	0	0	0	0	0	1.00012	0	0	0	0	0	0	0
CD45pos315_15_93	nkt	0	0	0	0	0	0	0	0	0	0	0	0	0	0	0	0	0	1.00012	0	0	0	0	0	0	1.00012	0	0	0	0	0	0	0	0	3.0011	0	0	0	0	0	0	1.00012	0	0	0	0	0	0	0
CD45pos315_15_94	nkt	0	3.0011	0	0	0	0	0	0	0	1.00012	0	0	0	0	0	0	0	0	0	0	0	0	0	0	0	0	0	0	1.00012	0	0	0	0	4.00195	0	0	0	0	0	0	0	0	0	0	0	0	0	0
CD45pos315_15_95	nkt	0	2.00049	0	1.00012	1.00012	0	0	0	0	0	0	0	0	0	0	0	0	1.00012	0	0	0	0	0	0	0	0	0	0	0	0	0	0	0	4.00195	0	0	0	0	0	0	1.00012	0	0	0	0	0	0	0
CD45pos315_15_96	nkt	0	2.00049	0	0	2.00049	0	0	0	0	0	0	0	0	0	0	0	0	0	0	1.00012	0	0	0	0	1.00012	0	0	0	0	0	0	1.00012	0	3.0011	0	0	0	0	0	0	1.00012	0	1.00012	0	0	0	0	0
CD45pos315_16_97	nkt	0	1.00012	0	0	0	0	0	0	0	0	0	0	0	0	0	0	0	0	0	1.00012	0	0	0	0	0	0	0	0	0	0	1.00012	0	0	6.0044	0	0	0	0	0	0	2.00049	0	0	0	0	0	0	0
CD45pos315_16_100	nkt	0	5.00305	0	0	1.00012	0	1.00012	0	0	0	0	0	0	0	0	0	1.00012	1.00012	0	0	0	0	0	0	0	0	0	0	1.00012	0	0	0	0	1.00012	0	0	0	0	0	0	2.00049	0	0	0	0	0	0	0
CD45pos315_16_101	nkt	0	4.00195	0	0	0	0	0	0	0	0	0	0	0	0	0	0	0	0	0	0	0	0	0	0	0	0	0	0	0	0	0	0	0	8.00782	0	0	0	0	0	0	0	0	1.00012	0	0	0	0	0
CD45pos315_16_102	nkt	0	1.00012	0	0	1.00012	0	0	0	1.00012	0	0	0	0	0	0	0	0	0	0	0	0	0	0	0	0	0	0	0	0	0	0	1.00012	0	4.00195	0	0	0	0	0	0	0	0	0	0	0	2.00049	0	0
CD45pos315_16_104	nkt	0	1.00012	0	0	0	0	0	0	0	0	0	0	0	0	0	0	0	0	0	0	0	0	0	0	2.00049	0	0	0	0	1.00012	0	1.00012	0	4.00195	0	0	0	0	0	0	1.00012	0	0	0	0	0	0	0
CD45pos315_16_105	nkt	0	1.00012	0	0	0	0	0	0	0	0	0	0	0	0	0	0	0	0	0	0	0	0	0	0	0	0	0	0	1.00012	0	0	0	0	5.00305	0	0	0	0	0	0	2.00049	0	0	0	0	0	0	0
CD45pos315_16_107	nkt	0	2.00049	0	0	0	0	0	0	0	0	0	0	0	0	0	0	0	1.00012	0	1.00012	0	0	0	0	0	0	0	0	0	0	0	0	0	3.0011	0	0	0	0	0	0	4.00195	0	0	0	0	0	0	0
CD45pos315_16_108	kupffer	0	2.00049	0	0	0	0	1.00012	0	0	0	0	0	0	0	0	0	8.00782	2.00049	0	0	0	0	0	0	0	0	0	0	3.0011	0	0	0	0	14.024	0	0	0	0	0	0	3.0011	0	0	0	0	0	0	0
CD45pos315_16_109	other	0	0	0	0	0	0	0	0	0	0	0	0	0	0	0	0	0	0	0	0	0	0	0	0	0	0	0	0	0	0	0	1.00012	0	3.0011	0	0	0	0	0	0	1.00012	0	0	1.00012	0	0	0	0
CD45pos315_16_111	kupffer	0	3.0011	1.00012	1.00012	0	0	0	0	0	0	0	0	0	0	0	0	10.0122	5.00305	0	0	0	0	0	0	0	0	0	0	0	0	0	2.00049	0	4.00195	0	0	0	0	0	0	2.00049	0	0	0	0	0	0	0
CD45pos315_16_113	kupffer	0	2.00049	0	0	0	0	0	0	0	0	0	0	0	0	0	0	5.00305	3.0011	0	0	0	0	0	0	0	0	0	0	1.00012	0	0	0	0	8.00782	0	0	0	0	0	0	2.00049	0	0	0	0	0	0	0
CD45pos315_16_115	nkt	0	1.00012	0	0	0	0	0	0	0	0	0	0	0	0	0	0	0	0	0	0	0	0	1.00012	0	0	0	1.00012	0	0	0	0	3.0011	0	5.00305	0	0	0	0	0	0	2.00049	0	0	0	0	0	0	0
CD45pos315_16_116	nkt	0	4.00195	0	0	0	0	0	0	0	0	0	0	0	0	0	0	1.00012	0	0	0	0	0	0	0	0	0	0	0	0	0	0	0	0	1.00012	0	0	0	0	0	0	0	0	0	0	0	0	0	0
CD45pos315_16_117	nkt	0	3.0011	0	0	1.00012	0	0	0	0	0	0	0	0	0	0	0	0	0	0	0	0	0	0	0	1.00012	0	0	0	0	0	0	0	0	2.00049	0	0	0	0	0	0	0	0	0	0	0	0	0	0
CD45pos315_16_118	nkt	0	2.00049	0	0	1.00012	0	0	0	0	0	0	0	0	0	0	0	0	0	0	0	0	0	0	0	0	0	0	0	0	0	0	0	0	7.00599	0	0	0	0	0	0	2.00049	0	0	0	0	0	0	0
CD45pos315_16_119	nkt	0	1.00012	0	0	0	0	0	0	0	0	0	0	0	0	0	0	0	0	0	1.00012	0	0	0	0	0	0	0	0	0	0	0	0	0	3.0011	0	0	0	0	0	0	0	0	0	0	0	0	0	1.00012
CD45pos315_16_120	nkt	0	6.0044	0	0	0	0	0	0	0	0	0	0	0	0	0	0	2.00049	0	0	0	0	0	0	0	0	0	0	0	0	0	0	0	0	1.00012	0	0	0	0	0	0	1.00012	0	0	0	0	0	0	0
CD45pos315_16_121	nkt	0	3.0011	0	0	1.00012	0	0	0	0	0	0	0	0	0	0	0	0	1.00012	0	0	0	0	0	0	0	0	0	0	0	0	0	1.00012	0	2.00049	0	0	0	0	0	0	5.00305	0	0	0	0	0	0	0
CD45pos315_16_122	nkt	0	0	0	0	0	0	0	0	0	0	0	0	0	1.00012	0	0	1.00012	0	0	0	0	0	0	0	0	0	0	0	0	0	0	0	0	1.00012	0	0	0	0	0	0	2.00049	0	1.00012	0	0	0	0	0
CD45pos315_16_123	nkt	0	5.00305	0	0	0	0	0	0	0	0	0	0	0	0	0	0	0	0	0	2.00049	0	0	0	0	1.00012	0	0	0	0	0	0	0	0	2.00049	0	0	0	0	0	0	0	0	0	0	0	0	0	0
CD45pos315_16_124	nkt	0	4.00195	0	0	1.00012	0	0	0	0	0	0	0	0	0	0	0	0	0	0	0	0	0	0	0	0	0	0	0	0	0	0	0	0	3.0011	0	0	0	0	0	0	2.00049	0	0	0	0	0	0	0
CD45pos315_16_125	nkt	0	6.0044	0	0	0	0	0	0	0	0	0	0	0	0	0	0	0	1.00012	0	0	0	0	2.00049	0	1.00012	0	0	0	0	0	0	1.00012	0	0	0	0	0	0	0	0	1.00012	0	2.00049	1.00012	0	1.00012	0	0
CD45pos315_16_126	nkt	0	3.0011	0	0	1.00012	0	0	0	0	0	0	0	0	0	0	0	0	1.00012	0	0	0	0	0	0	0	0	0	0	0	0	0	1.00012	0	2.00049	0	0	0	0	0	0	1.00012	0	0	2.00049	0	0	0	0
CD45pos315_16_128	nkt	0	0	0	0	0	0	0	0	0	0	0	0	0	0	0	0	0	0	0	0	0	0	0	0	0	0	0	0	0	0	0	1.00012	0	4.00195	0	0	0	0	0	0	0	0	0	0	0	0	0	1.00012
CD45pos315_16_130	nkt	0	12.0176	0	0	0	0	0	0	0	0	0	0	0	0	0	0	0	0	0	0	0	0	0	0	0	0	0	0	0	0	0	1.00012	0	0	0	0	0	0	0	0	1.00012	0	0	0	0	0	0	0
CD45pos315_16_131	nkt	0	2.00049	0	0	1.00012	0	0	0	0	0	0	0	0	0	0	0	0	0	0	1.00012	0	0	0	0	1.00012	0	0	0	0	0	0	2.00049	0	1.00012	0	0	0	0	0	0	0	0	1.00012	0	0	0	0	0
CD45pos315_16_132	nkt	0	3.0011	0	0	0	0	0	0	0	0	0	0	0	0	0	0	0	0	0	1.00012	0	0	0	0	0	0	0	0	0	0	0	0	0	6.0044	0	0	0	0	0	0	3.0011	0	0	0	0	0	0	0
CD45pos315_16_134	nkt	0	5.00305	0	0	0	0	0	0	0	0	0	0	0	0	0	0	2.00049	2.00049	0	0	0	0	0	0	0	0	0	0	0	0	0	0	0	7.00599	1.00012	0	0	0	0	0	0	0	0	0	0	0	0	0
CD45pos315_16_137	nkt	0	0	0	0	0	0	2.00049	0	0	0	0	0	0	0	0	0	2.00049	0	0	0	0	0	0	0	0	0	0	0	1.00012	0	0	0	0	2.00049	0	0	0	1.00012	0	0	0	0	0	0	0	1.00012	0	0
CD45pos315_16_139	nkt	0	3.0011	0	0	0	0	0	0	0	0	0	0	0	0	0	0	0	0	0	0	0	0	0	0	1.00012	0	0	0	0	0	0	0	0	4.00195	0	0	0	0	0	0	1.00012	0	0	0	0	1.00012	0	0
CD45pos315_16_140	nkt	0	4.00195	0	0	0	0	0	0	0	0	0	0	0	0	0	0	0	0	0	0	0	0	0	0	1.00012	0	0	0	1.00012	0	0	0	0	2.00049	0	0	0	0	0	0	4.00195	0	0	0	0	0	0	0
CD45pos315_16_142	nkt	0	1.00012	0	0	1.00012	0	0	0	0	1.00012	0	0	0	0	0	0	0	0	0	2.00049	0	0	0	0	0	0	0	0	0	0	0	0	0	7.00599	0	0	0	0	0	0	0	0	0	0	0	0	0	0
CD45pos315_16_143	nkt	0	2.00049	0	0	0	0	0	0	0	0	0	0	0	0	0	0	0	0	0	0	0	0	0	0	0	0	0	0	0	0	0	1.00012	0	1.00012	0	0	0	0	0	0	0	0	0	0	0	0	0	0
CD45pos315_16_144	nkt	0	0	1.00012	0	0	0	0	0	0	0	0	0	0	0	0	0	1.00012	0	0	0	0	0	0	0	0	0	0	0	0	0	0	0	0	3.0011	1.00012	0	0	0	0	0	0	0	0	0	0	0	0	0
CD45pos315_16_145	nkt	0	0	0	0	0	0	0	0	0	0	0	0	0	0	0	0	0	0	0	0	0	0	0	0	1.00012	0	0	0	0	0	0	0	0	2.00049	0	0	0	1.00012	0	0	0	0	0	0	0	0	0	0
CD45pos315_16_147	nkt	0	5.00305	0	0	0	0	0	0	0	0	0	0	0	0	0	0	0	0	0	0	0	0	0	0	1.00012	0	0	0	0	0	0	1.00012	0	0	0	0	0	0	0	0	1.00012	0	0	0	0	0	0	0
CD45pos315_16_148	kupffer	0	1.00012	0	0	0	0	0	0	0	0	0	0	0	0	0	0	1.00012	1.00012	0	0	0	0	0	0	0	0	0	0	1.00012	0	0	0	0	7.00599	0	0	0	1.00012	0	0	4.00195	0	1.00012	0	0	0	0	0
CD45pos315_16_149	nkt	0	4.00195	0	0	0	0	0	0	0	0	0	0	0	0	0	0	1.00012	0	0	0	0	0	0	0	1.00012	0	0	0	0	0	0	0	0	2.00049	0	0	0	0	0	0	0	0	0	0	0	0	0	0
CD45pos315_16_151	nkt	0	6.0044	0	0	1.00012	0	0	0	2.00049	0	0	0	0	0	0	0	0	0	0	0	0	0	0	0	0	0	0	0	0	0	0	1.00012	0	6.0044	0	0	0	0	0	0	0	0	0	0	0	0	0	0
CD45pos315_16_152	nkt	0	2.00049	1.00012	0	0	0	0	0	0	0	0	0	0	0	0	0	0	0	0	0	0	0	0	0	2.00049	0	0	0	0	1.00012	0	3.0011	0	16.0313	1.00012	0	0	0	0	0	1.00012	0	0	1.00012	0	2.00049	0	0
CD45pos315_16_153	nkt	0	2.00049	1.00012	0	0	0	0	0	1.00012	0	0	0	0	0	0	0	0	1.00012	0	1.00012	0	0	0	0	0	0	0	0	0	0	0	0	0	6.0044	0	0	0	0	0	0	0	0	0	0	0	0	0	0
CD45pos315_16_154	nkt	0	4.00195	0	0	0	0	0	0	0	0	0	0	0	0	0	0	1.00012	2.00049	0	0	0	0	0	0	3.0011	0	0	0	0	0	0	0	0	3.0011	0	0	0	0	0	0	1.00012	0	0	0	0	0	0	0
CD45pos315_16_155	nkt	0	5.00305	0	0	0	0	0	0	0	0	0	0	0	0	0	0	1.00012	0	0	1.00012	0	0	0	0	1.00012	1.00012	0	0	0	0	0	0	0	8.00782	0	0	0	0	0	0	1.00012	0	0	0	0	0	0	0
CD45pos315_16_156	nkt	0	1.00012	0	0	1.00012	0	0	0	0	0	0	0	0	0	0	0	0	0	0	1.00012	0	0	0	0	0	0	0	0	0	0	0	0	0	1.00012	0	0	0	0	0	0	1.00012	0	0	0	0	0	0	0
CD45pos315_16_157	nkt	0	4.00195	0	0	0	0	0	0	0	0	0	0	0	0	0	0	0	0	0	0	0	0	0	0	2.00049	0	0	0	0	0	0	0	0	1.00012	0	0	0	0	0	0	0	0	0	0	0	1.00012	0	0
CD45pos315_16_158	nkt	0	3.0011	0	0	0	0	0	0	1.00012	0	0	0	0	0	0	0	1.00012	0	0	2.00049	0	0	0	0	1.00012	0	0	0	0	0	0	0	0	5.00305	0	0	0	0	0	0	0	0	0	0	0	0	0	0
CD45pos315_16_159	nkt	0	0	0	0	0	0	0	0	0	0	0	0	0	0	0	0	0	0	0	0	0	0	0	0	0	0	0	0	0	0	0	0	0	1.00012	0	0	0	0	0	0	0	0	0	0	0	0	0	0
CD45pos315_16_161	nkt	0	4.00195	0	0	0	0	0	0	0	0	0	0	0	0	0	0	0	0	0	0	0	0	0	0	1.00012	0	0	0	0	0	0	1.00012	0	6.0044	0	0	0	0	0	0	2.00049	0	1.00012	0	0	0	0	0
CD45pos315_16_163	nkt	0	0	0	0	0	0	0	0	0	0	0	0	0	0	0	0	0	0	0	0	0	0	0	0	0	0	0	0	1.00012	0	0	3.0011	0	4.00195	0	0	0	0	0	0	0	0	0	0	0	0	0	0
CD45pos315_16_165	nkt	0	2.00049	0	0	0	0	0	0	0	0	0	0	0	0	0	0	0	1.00012	0	0	0	0	0	0	0	0	0	0	0	0	0	0	0	1.00012	0	0	0	0	0	0	0	0	0	0	0	0	0	0
CD45pos315_16_166	nkt	0	0	0	0	0	0	0	0	0	0	0	0	0	0	0	0	0	0	0	0	0	0	0	0	0	0	0	0	0	0	0	0	0	3.0011	0	0	0	0	0	0	0	0	0	0	0	0	0	1.00012
CD45pos315_16_167	nkt	0	5.00305	0	0	0	0	0	0	0	0	0	1.00012	0	0	0	0	0	0	0	0	0	0	0	0	1.00012	0	0	0	0	0	0	0	1.00012	4.00195	0	0	0	0	0	0	3.0011	0	0	0	0	0	0	0
CD45pos315_16_168	nkt	0	1.00012	0	0	0	0	0	0	0	0	0	0	0	0	0	0	1.00012	0	0	0	0	0	0	0	0	0	0	0	0	0	0	1.00012	0	3.0011	0	0	0	0	0	0	0	0	0	0	0	0	0	0
CD45pos315_16_170	nkt	0	0	0	0	0	0	0	0	0	0	0	0	0	0	0	0	0	1.00012	0	0	0	0	0	0	0	0	1.00012	0	0	0	0	0	0	3.0011	0	0	0	0	0	0	0	0	0	0	0	0	0	0
CD45pos315_16_172	kupffer	0	0	0	0	0	0	1.00012	0	0	0	0	0	0	0	0	0	4.00195	0	0	0	0	0	0	0	0	0	0	0	2.00049	0	0	0	0	5.00305	0	0	0	0	0	0	0	0	0	0	0	0	0	0
CD45pos315_16_173	nkt	0	3.0011	0	0	0	0	0	0	1.00012	0	0	0	0	0	0	0	0	0	0	0	0	0	0	0	0	0	0	0	0	0	0	0	0	1.00012	0	0	0	0	0	0	0	0	0	0	0	0	0	0
CD45pos315_16_174	nkt	0	0	0	0	1.00012	0	0	0	0	0	0	0	0	0	0	0	0	0	0	0	0	0	0	0	1.00012	0	0	0	0	0	0	0	0	2.00049	0	0	0	0	0	0	0	0	0	0	0	0	0	0
CD45pos315_16_176	nkt	0	1.00012	0	0	0	0	0	0	0	0	0	0	0	0	0	0	0	0	0	0	0	0	0	0	0	0	0	0	0	0	0	0	0	0	0	0	0	0	0	0	1.00012	0	0	0	0	0	0	0
CD45pos315_16_177	nkt	0	5.00305	0	0	0	0	0	0	0	0	0	0	0	0	0	0	0	0	0	0	0	0	0	0	0	0	0	0	0	0	0	0	0	5.00305	0	0	0	0	0	0	1.00012	0	0	0	0	0	0	0
CD45pos315_16_179	nkt	0	5.00305	0	0	0	0	1.00012	0	0	0	0	0	0	0	0	0	0	0	0	0	0	0	0	0	0	0	0	0	0	0	0	0	0	1.00012	1.00012	0	0	0	0	0	2.00049	0	0	0	0	1.00012	0	0
CD45pos315_16_180	nkt	0	0	0	0	0	0	0	0	0	1.00012	0	0	0	0	0	0	0	0	0	0	0	0	0	0	1.00012	0	0	0	0	0	0	0	0	2.00049	0	0	0	0	0	0	2.00049	0	0	0	0	0	0	0
CD45pos315_16_181	nkt	0	0	0	0	0	0	0	0	0	0	0	0	0	0	0	0	0	0	0	2.00049	0	0	0	0	0	0	0	0	1.00012	0	0	1.00012	0	2.00049	0	0	0	0	0	0	1.00012	0	0	0	0	0	0	0
CD45pos315_16_182	nkt	0	1.00012	0	0	1.00012	0	0	0	0	0	0	0	0	0	0	0	0	0	0	0	0	0	0	0	0	0	0	0	0	0	0	0	0	0	0	0	0	0	0	0	0	0	0	0	0	0	0	0
CD45pos315_16_185	nkt	0	1.00012	0	0	1.00012	0	0	0	0	0	0	0	0	0	0	0	0	0	0	0	0	0	0	0	0	0	0	0	0	0	0	0	0	5.00305	0	0	0	0	0	0	1.00012	0	0	0	0	0	0	0
CD45pos315_16_186	nkt	0	1.00012	0	0	0	0	0	0	0	0	0	0	0	0	0	0	0	0	0	0	0	0	0	0	1.00012	0	0	0	0	0	0	0	0	2.00049	0	0	0	0	0	0	1.00012	0	0	0	0	0	0	0
CD45pos315_16_187	nkt	0	2.00049	0	0	1.00012	0	1.00012	0	0	0	0	0	0	0	0	0	0	0	0	1.00012	0	0	0	0	0	0	0	0	0	0	0	1.00012	0	1.00012	0	0	0	0	0	0	3.0011	0	0	0	0	1.00012	0	0
CD45pos315_16_188	nkt	0	1.00012	0	0	0	0	0	0	0	0	0	0	0	0	0	0	0	0	0	0	0	0	0	0	0	0	0	0	0	0	0	0	0	1.00012	0	0	0	0	0	0	2.00049	0	0	0	0	0	0	0
CD45pos315_16_191	nkt	0	3.0011	0	0	0	0	0	0	1.00012	0	0	0	0	0	0	0	0	0	0	0	0	0	0	0	0	0	0	0	0	0	0	0	0	0	0	0	0	0	0	0	0	0	0	1.00012	0	0	0	0
CD45pos325_5_1	nkt	0	1.00012	0	0	1.00012	0	0	0	0	0	0	0	0	0	0	0	0	0	0	0	0	0	0	0	0	0	0	0	0	0	0	0	0	4.00195	0	0	0	0	0	0	5.00305	0	1.00012	0	0	0	0	0
CD45pos325_5_2	nkt	0	1.00012	0	0	0	0	0	0	1.00012	0	0	0	0	0	0	0	3.0011	0	0	0	0	0	0	0	0	0	0	0	0	0	0	0	0	1.00012	0	0	0	0	0	0	0	0	0	0	0	0	0	0
CD45pos325_5_4	kupffer	0	0	0	0	0	0	0	0	0	0	0	0	0	0	0	0	20.049	1.00012	0	0	0	0	0	0	0	0	0	0	1.00012	0	0	0	0	6.0044	0	0	0	0	0	0	2.00049	0	0	0	0	1.00012	0	0
CD45pos325_5_5	nkt	0	2.00049	0	0	0	0	0	0	1.00012	0	0	1.00012	0	0	0	0	1.00012	0	0	1.00012	0	0	0	0	0	0	0	0	0	0	0	1.00012	0	4.00195	0	0	0	0	0	0	1.00012	0	0	1.00012	0	0	0	0
CD45pos325_5_6	nkt	0	5.00305	0	0	0	0	0	0	0	0	0	0	0	0	0	0	0	3.0011	0	0	0	0	0	0	0	0	3.0011	0	0	0	0	1.00012	0	3.0011	0	0	0	0	0	0	9.0099	0	0	0	0	0	0	0
CD45pos325_5_7	nkt	0	1.00012	0	0	0	0	1.00012	0	0	0	0	0	0	0	0	0	2.00049	0	0	0	0	0	0	0	0	0	0	0	0	0	0	1.00012	0	7.00599	0	0	0	0	0	0	2.00049	0	0	0	0	0	0	0
CD45pos325_5_8	kupffer	0	1.00012	0	2.00049	0	0	1.00012	0	0	0	0	0	0	0	0	0	74.6766	36.1591	0	0	0	0	0	0	0	0	0	0	3.0011	0	0	0	0	24.0706	0	0	0	0	0	0	2.00049	0	0	0	0	0	0	0
CD45pos325_5_10	nkt	0	3.0011	0	0	0	0	0	0	0	0	0	0	0	0	0	0	0	0	0	0	0	0	0	0	1.00012	0	0	0	0	0	0	0	0	7.00599	0	0	0	0	0	0	5.00305	0	0	0	0	0	0	0
CD45pos325_5_11	kupffer	0	1.00012	0	3.0011	0	0	0	0	0	0	0	0	0	0	0	0	3.0011	1.00012	0	0	1.00012	0	0	0	0	0	0	0	0	0	0	1.00012	0	6.0044	0	0	0	0	0	0	5.00305	0	0	0	0	0	0	0
CD45pos325_5_12	nkt	0	2.00049	0	0	0	0	0	0	1.00012	1.00012	0	0	0	0	0	0	1.00012	0	1.00012	0	0	0	0	0	0	0	0	0	0	0	0	0	0	7.00599	0	0	0	0	0	0	0	0	0	0	0	0	0	0
CD45pos325_5_13	nkt	0	0	0	0	0	0	0	0	0	0	0	0	0	0	0	0	1.00012	0	0	1.00012	0	0	0	0	1.00012	0	0	0	0	0	0	0	0	3.0011	0	0	0	0	0	0	0	0	0	0	0	0	0	0
CD45pos325_5_14	nkt	0	0	0	0	0	0	0	0	0	0	0	0	0	0	0	0	0	0	0	0	0	0	0	0	0	0	0	0	0	0	0	1.00012	0	1.00012	0	0	0	0	0	0	1.00012	0	0	0	0	0	0	0
CD45pos325_5_15	nkt	0	5.00305	0	0	0	0	0	0	0	0	0	0	0	0	0	0	2.00049	0	0	0	0	0	0	0	1.00012	0	0	0	0	0	0	0	0	2.00049	0	0	0	0	0	0	0	0	0	0	0	0	0	0
CD45pos325_5_16	nkt	1.00012	2.00049	0	0	0	0	0	0	0	0	0	1.00012	0	0	0	0	0	0	0	1.00012	0	0	0	0	2.00049	0	0	0	0	0	0	0	0	6.0044	0	0	0	0	0	0	3.0011	0	0	0	0	0	0	0
CD45pos325_5_18	nkt	0	4.00195	0	0	0	0	0	0	0	0	0	0	0	0	0	0	0	0	0	0	0	0	0	0	0	0	0	0	2.00049	0	0	0	0	2.00049	0	0	0	0	0	0	2.00049	0	1.00012	0	0	1.00012	0	0
CD45pos325_5_19	nkt	0	0	0	0	0	0	0	0	0	0	0	0	0	0	0	0	1.00012	0	0	0	0	0	0	0	0	0	0	0	0	0	0	0	0	1.00012	0	0	0	0	0	0	1.00012	0	0	0	0	0	0	0
CD45pos325_5_20	nkt	0	0	0	0	0	0	0	0	0	0	0	0	0	0	0	0	0	0	0	0	0	0	0	0	1.00012	0	0	0	0	0	0	0	0	2.00049	0	0	0	0	0	0	1.00012	0	0	0	0	0	0	0
CD45pos325_5_21	nkt	0	0	0	0	2.00049	0	0	0	0	0	0	0	0	0	0	0	0	0	0	0	0	0	0	0	0	0	0	0	0	0	0	0	0	2.00049	0	0	0	0	0	0	0	0	0	0	0	0	0	0
CD45pos325_5_22	nkt	0	2.00049	0	0	0	0	0	0	0	0	0	0	0	0	0	0	7.00599	3.0011	0	0	0	0	0	0	0	0	0	0	0	0	0	0	0	0	0	0	0	0	0	0	2.00049	0	0	0	0	0	0	0
CD45pos325_5_23	nkt	0	3.0011	0	0	1.00012	0	0	0	0	0	0	0	0	0	0	0	0	0	0	0	0	0	0	0	0	0	1.00012	0	0	0	0	0	0	6.0044	0	0	0	0	0	0	0	0	0	2.00049	0	1.00012	0	0
CD45pos325_5_25	nkt	0	4.00195	0	0	0	0	0	0	1.00012	0	0	0	0	0	0	0	1.00012	0	0	0	0	0	0	0	0	0	0	0	0	0	0	2.00049	0	1.00012	0	0	0	0	0	0	0	0	0	0	0	1.00012	0	0
CD45pos325_5_26	nkt	0	1.00012	0	0	0	0	0	0	0	0	0	0	0	0	0	0	3.0011	0	0	0	0	0	0	0	0	0	1.00012	0	0	0	0	0	0	0	0	0	0	0	0	0	0	0	0	0	0	0	0	0
CD45pos325_5_27	nkt	0	0	0	0	1.00012	0	0	0	0	0	0	0	0	0	0	0	1.00012	0	0	0	0	0	0	0	0	0	0	0	0	0	0	0	0	1.00012	0	0	0	0	0	0	0	0	0	0	0	0	0	0
CD45pos325_5_29	kupffer	0	3.0011	0	4.00195	0	0	0	0	0	0	0	0	0	0	0	0	19.0442	3.0011	0	0	0	0	0	0	0	0	0	0	1.00012	0	0	0	0	4.00195	0	0	1.00012	0	0	0	1.00012	0	0	0	0	1.00012	0	0
CD45pos325_5_30	nkt	0	0	0	0	0	0	0	0	0	0	0	0	0	0	0	0	0	0	1.00012	0	0	0	0	0	0	0	0	0	1.00012	0	0	0	0	2.00049	0	0	0	0	0	0	5.00305	0	0	0	0	0	0	0
CD45pos325_5_31	nkt	0	2.00049	0	0	0	0	0	0	0	0	0	0	0	0	0	0	1.00012	0	0	0	0	0	0	0	0	0	0	0	0	0	0	0	0	5.00305	0	0	0	0	0	0	1.00012	0	0	0	0	1.00012	0	0
CD45pos325_5_32	nkt	0	1.00012	0	0	0	0	0	0	0	0	0	0	0	0	0	0	0	0	0	0	0	0	0	0	0	0	0	0	0	0	0	0	0	5.00305	0	0	0	0	0	0	0	0	0	1.00012	0	0	0	0
CD45pos325_5_33	nkt	0	1.00012	0	0	0	0	0	0	0	0	0	0	0	0	0	0	0	0	0	0	0	0	0	0	0	0	0	0	0	0	0	0	0	0	0	0	0	0	0	0	1.00012	0	0	3.0011	0	0	0	0
CD45pos325_5_34	nkt	0	4.00195	0	0	0	0	1.00012	0	2.00049	0	0	0	0	0	0	0	0	0	0	3.0011	0	0	0	0	0	0	0	0	0	0	0	1.00012	0	8.00782	0	0	0	0	0	0	2.00049	0	0	0	0	0	0	0
CD45pos325_5_35	nkt	0	1.00012	0	0	0	0	0	0	0	0	0	0	0	0	0	0	4.00195	2.00049	0	0	0	0	0	0	0	0	0	0	1.00012	0	0	0	0	6.0044	0	0	0	0	0	0	0	0	0	1.00012	0	0	0	0
CD45pos325_5_36	nkt	0	4.00195	0	0	0	0	0	0	0	0	0	0	0	0	0	0	0	0	0	0	0	0	0	0	0	0	0	0	0	0	0	0	0	1.00012	0	0	0	0	0	0	0	0	0	0	0	0	0	0
CD45pos325_5_37	nkt	0	0	0	0	0	0	0	0	0	0	0	0	0	0	0	0	4.00195	4.00195	0	0	0	0	0	0	0	0	0	0	0	0	0	0	0	0	0	0	0	0	0	0	5.00305	0	0	0	0	0	0	0
[truncated: 7,079 more rows]
[truncated: 658 more columns]
